# Supplementary material for: Super-resolution proximity labeling with enhanced direct identification of biotinylation sites
Source: Commun Biol. 2024 May 9;7:554. doi: 10.1038/s42003-024-06112-w (PMC11082246; doi:10.1038/s42003-024-06112-w)
Supplement: Supplementary file 5 — Supplementary Data 2 [file 42003_2024_6112_MOESM5_ESM.xlsx]

## Sheet: Sheet1
Majority protein ID	LFQ intensity _NC1	LFQ intensity _NC2	LFQ intensity _NC3	LFQ intensity 1	LFQ intensity 2	LFQ intensity 3	LFQ intensity _NC1	LFQ intensity _NC2	LFQ intensity _NC3	LFQ intensity 1	LFQ intensity 2	LFQ intensity 3	Peptides	Razor + unique peptides	Unique peptides	Sequence coverage [%]	Unique + razor sequence coverage [%]	Unique sequence coverage [%]	Mol. weight [kDa]	Q-value	Score	Intensity	MS/MS count	Student's T-test p-value MTS_NC	Student's T-test q-value MTS_NC	Student's T-test Difference MTS_NC	Student's T-test Test statistic MTS_NC	Protein IDs	Majority protein ID	Protein names	Gene names	MitoCarta3.0_SubMito Localization
P0DPI2	28.7006	26.3785	27.199	31.7623	32.0204	32.0054	28.7006	26.3785	27.199	31.7623	32.0204	32.0054	17	17	17	72.4	72.4	72.4	28.17	0	323.31	210000000000	806	0.00277081	0.00361179	4.50333	6.57414	P0DPI2;A0A0B4J2D5	P0DPI2
A3KMH1	26.208	26.1952	26.1145	31.9631	31.7937	31.8605	26.208	26.1952	26.1145	31.9631	31.7937	31.8605	93	93	93	52.6	52.6	52.6	214.82	0	323.31	180000000000	555	6.11961e-08	0	5.69982	99.491	A3KMH1	A3KMH1	von Willebrand factor A domain-containing protein 8	VWA8	Matrix
A4D1E9				26.3321	26.2706	26.0908	23.7548	22.3584	23.1526	26.3321	26.2706	26.0908	11	11	11	28.2	28.2	28.2	42.932	0	157.65	3612700000	38	0.00156884	0.00228687	3.14255	7.65003	A4D1E9	A4D1E9	GTP-binding protein 10	GTPBP10	Matrix
A6NJ78				28.6175	28.6347	28.5938	23.3472	23.9	23.7211	28.6175	28.6347	28.5938	18	18	18	51.8	51.8	51.8	46.121	0	323.31	18901000000	87	7.00263e-06	0	4.95928	30.3696	A6NJ78;P0C7V9	A6NJ78	Probable methyltransferase-like protein 15	METTL15	Matrix
A6NNL5				27.111	27.0799	27.278	24.1018	21.9551	23.9094	27.111	27.0799	27.278	8	8	8	53.5	53.5	53.5	18.091	0	35.082	6842200000	33	0.00509372	0.00486697	3.83419	5.56892	A6NNL5	A6NNL5	Uncharacterized protein C15orf61	C15orf61	Matrix
A8MXV4	26.0255	26.8007	27.2048	29.9337	30.0132	29.8412	26.0255	26.8007	27.2048	29.9337	30.0132	29.8412	19	19	19	72.8	72.8	72.8	42.233	0	323.31	47251000000	130	0.000742614	0.00157895	3.25236	9.3039	A8MXV4	A8MXV4	Nucleoside diphosphate-linked moiety X motif 19, mitochondrial	NUDT19	Matrix
L0R8F8				25.8208	25.9964	25.4848	23.4186	22.1484	23.4168	25.8208	25.9964	25.4848	3	3	3	40	40	40	8.4447	0	31.236	2637600000	14	0.00349085	0.00448026	2.77272	6.17622	L0R8F8	L0R8F8		SMCR7L
O00139				26.0912	26.3995	26.3994	23.8622	23.5422	24.7706	26.0912	26.3995	26.3994	15	15	14	24.8	24.8	23.5	79.954	0	51.346	3782300000	42	0.00423271	0.00466562	2.23838	5.86002	O00139	O00139	Kinesin-like protein KIF2A	KIF2A
O00178				26.9347	26.6967	26.8087	23.6601	23.5264	23.8159	26.9347	26.6967	26.8087	9	9	9	22.1	22.1	22.1	72.453	0	117.42	5380100000	37	8.35526e-06	0	3.14593	29.0531	O00178	O00178	GTP-binding protein 1	GTPBP1
O00203				25.7547	25.5228	26.008	24.2635	22.3353	23.1716	25.7547	25.5228	26.008	9	9	9	9.3	9.3	9.3	121.32	0	24.135	2668500000	18	0.012134	0.00717386	2.50508	4.35242	O00203;Q13367	O00203	AP-3 complex subunit beta-1	AP3B1
O00217	26.7977	26.5293	25.919	30.7249	30.6514	30.7879	26.7977	26.5293	25.919	30.7249	30.6514	30.7879	11	11	11	60	60	60	23.705	0	323.31	86092000000	244	8.14101e-05	0.00140146	4.30604	16.3753	O00217	O00217	NADH dehydrogenase [ubiquinone] iron-sulfur protein 8, mitochondrial	NDUFS8	MIM
O00231				26.4635	26.0715	26.5239	24.9697	23.0181	23.0362	26.4635	26.0715	26.5239	13	13	13	34.8	34.8	34.8	47.463	0	65.067	4026700000	35	0.0155981	0.00954081	2.67832	4.04046	O00231	O00231	26S proteasome non-ATPase regulatory subunit 11	PSMD11
O00330	27.2788			31.6946	31.757	31.8089	27.2788	23.3754	23.7231	31.6946	31.757	31.8089	37	37	37	70.3	70.3	70.3	54.122	0	323.31	169000000000	331	0.0050597	0.00488889	6.96107	5.57924	O00330	O00330	Pyruvate dehydrogenase protein X component, mitochondrial	PDHX	Matrix
O00411	25.541	25.3036	24.0202	31.9657	29.8504	31.249	25.541	25.3036	24.0202	31.9657	29.8504	31.249	60	60	60	56.3	56.3	56.3	138.62	0	323.31	118000000000	444	0.00147579	0.00233402	6.06674	7.77446	O00411	O00411	DNA-directed RNA polymerase, mitochondrial	POLRMT	Matrix
O00425	25.1853	26.6369	27.1502	28.915	28.7168	28.7776	25.1853	26.6369	27.1502	28.915	28.7168	28.7776	27	25	23	45.8	41.8	38.9	63.704	0	323.31	23989000000	120	0.0137765	0.0083743	2.47902	4.19271	O00425	O00425	Insulin-like growth factor 2 mRNA-binding protein 3	IGF2BP3
O00429		23.5169		26.5779	26.3942	26.6748	23.9594	23.5169	22.3782	26.5779	26.3942	26.6748	17	17	17	32.2	32.2	32.2	81.876	0	323.31	4524500000	59	0.00240676	0.00317415	3.26412	6.82741	O00429	O00429	Dynamin-1-like protein	DNM1L	MOM
O00746				30.4709	30.3412	30.4458	24.1808	22.3972	23.1078	30.4709	30.3412	30.4458	15	15	15	66.8	66.8	66.8	20.658	0	293.23	67647000000	146	0.000158452	0.00164583	7.19067	13.8298	O00746	O00746	Nucleoside diphosphate kinase, mitochondrial	NME4	MIM
O14561				24.8748	24.8949	26.5681	24.0531	23.7033	21.9188	24.8748	24.8949	26.5681	4	4	4	23.7	23.7	23.7	17.417	0	13.364	2473900000	14	0.0625306	0.0284354	2.22082	2.56162	O14561	O14561	Acyl carrier protein, mitochondrial	NDUFAB1	MIM
O14874	26.8953	27.1569	27.2352	29.5004	29.4762	29.4817	26.8953	27.1569	27.2352	29.5004	29.4762	29.4817	14	14	14	57.8	57.8	57.8	46.36	0	323.31	35079000000	164	2.04557e-05	0	2.39035	23.2003	O14874	O14874	[3-methyl-2-oxobutanoate dehydrogenase [lipoamide]] kinase, mitochondrial	BCKDK	Matrix
O14965				24.927	25.1446	25.0478	23.8144	21.7653	22.2091	24.927	25.1446	25.0478	10	10	9	43.9	43.9	41.9	45.809	0	37.589	1603300000	24	0.0174511	0.0104017	2.44356	3.90611	O14965	O14965	Aurora kinase A	AURKA
O15091			25.2092	29.8762	29.6617	28.483	24.3547	23.4358	25.2092	29.8762	29.6617	28.483	18	18	18	34.8	34.8	34.8	67.315	0	323.31	33918000000	114	0.00172014	0.0026169	5.00706	7.466	O15091	O15091	Mitochondrial ribonuclease P protein 3	KIAA0391	Matrix
O15235		25.7566	25.6984	27.6155	27.356	27.4708	23.3631	25.7566	25.6984	27.6155	27.356	27.4708	4	4	4	33.3	33.3	33.3	15.173	0	23.639	9062400000	39	0.0326081	0.0150886	2.5414	3.20938	O15235	O15235	28S ribosomal protein S12, mitochondrial	MRPS12	Matrix
O43181				27.7574	27.9811	28.0398	24.611	22.2435	22.7466	27.7574	27.9811	28.0398	6	6	6	40	40	40	20.108	0	32.388	11716000000	26	0.00286341	0.00394521	4.72576	6.51621	O43181	O43181	NADH dehydrogenase [ubiquinone] iron-sulfur protein 4, mitochondrial	NDUFS4	MIM
O43390		24.8146	25.4285	27.7719	27.767	27.8916	23.2195	24.8146	25.4285	27.7719	27.767	27.8916	20	20	15	31.8	31.8	25.6	70.942	0	88.274	10533000000	69	0.00729513	0.00550204	3.32265	5.03745	O43390	O43390	Heterogeneous nuclear ribonucleoprotein R	HNRNPR
O43488				27.1079	27.3895	27.4648	24.3003	23.345	22.5631	27.1079	27.3895	27.4648	8	8	8	32.6	32.6	32.6	39.589	0	139.89	7721300000	39	0.00158956	0.00248497	3.91795	7.62355	O43488;Q8NHP1;O95154	O43488	Aflatoxin B1 aldehyde reductase member 2	AKR7A2	Matrix
O43615		26.7279	26.1592	31.8291	32.9181	30.1267	23.2273	26.7279	26.1592	31.8291	32.9181	30.1267	40	40	40	61.3	61.3	61.3	51.355	0	323.31	202000000000	250	0.00992027	0.0061455	6.25314	4.61473	O43615	O43615	Mitochondrial import inner membrane translocase subunit TIM44	TIMM44	MIM
O43674				26.0428	25.6967	25.6875	23.9653	22.7491	23.3609	26.0428	25.6967	25.6875	1	1	1	11.1	11.1	11.1	21.75	0	42.372	2692500000	18	0.00269692	0.00364974	2.45053	6.62211	O43674	O43674	NADH dehydrogenase [ubiquinone] 1 beta subcomplex subunit 5, mitochondrial	NDUFB5	MIM
O43678				29.6028	29.4763	29.45	23.8023	21.2986	23.4257	29.6028	29.4763	29.45	5	5	5	42.4	42.4	42.4	10.921	0	156.55	34890000000	33	0.00103255	0.00191101	6.66752	8.53855	O43678	O43678	NADH dehydrogenase [ubiquinone] 1 alpha subcomplex subunit 2	NDUFA2	MIM
O43766				27.2468	26.968	27.0619	23.8945	23.382	23.3444	27.2468	26.968	27.0619	10	10	10	34.7	34.7	34.7	41.911	0	203.61	6531500000	31	5.3871e-05	0.000849558	3.55191	18.1769	O43766	O43766	Lipoyl synthase, mitochondrial	LIAS	Matrix
O43819				26.4265	26.4787	26.5875	23.8115	22.7699	23.9721	26.4265	26.4787	26.5875	8	8	8	36.8	36.8	36.8	29.81	0	256.47	4326100000	36	0.00142598	0.00234855	2.97973	7.84514	O43819	O43819	Protein SCO2 homolog, mitochondrial	SCO2	MIM
O43837	28.0739	27.8952	28.2451	31.8303	31.7864	31.8667	28.0739	27.8952	28.2451	31.8303	31.7864	31.8667	26	26	26	61.8	61.8	61.8	42.183	0	323.31	180000000000	230	3.46269e-06	0	3.75641	36.2355	O43837	O43837	Isocitrate dehydrogenase [NAD] subunit beta, mitochondrial	IDH3B	Matrix
O60256			24.7813	26.7608	26.7201	27.6636	24.0457	23.3721	24.7813	26.7608	26.7201	27.6636	11	11	10	38.5	38.5	34.7	40.925	0	121.74	6950100000	59	0.0042779	0.00480125	2.98181	5.84299	O60256	O60256	Phosphoribosyl pyrophosphate synthase-associated protein 2	PRPSAP2
O60313				26.4215	26.422	26.5638	24.7725	23.1579	22.4255	26.4215	26.422	26.5638	22	22	22	28.2	28.2	28.2	111.63	0	132.19	4251700000	51	0.012234	0.00715716	3.01717	4.34197	O60313	O60313	Dynamin-like 120 kDa protein, mitochondrial;Dynamin-like 120 kDa protein, form S1	OPA1	MIM
O60783			26.3422	28.3437	27.93	28.0418	24.6033	23.0445	26.3422	28.3437	27.93	28.0418	3	3	3	28.9	28.9	28.9	15.139	0	121.4	13717000000	19	0.0230918	0.0125178	3.44185	3.58367	O60783	O60783	28S ribosomal protein S14, mitochondrial	MRPS14	Matrix
O60888				25.3794	25.4248	25.4169	23.9499	22.6466	21.8933	25.3794	25.4248	25.4169	3	3	3	33	33	33	19.116	0	38.82	2035000000	23	0.0127577	0.00762037	2.57708	4.28885	O60888	O60888	Protein CutA	CUTA
O75027	26.7525	25.8656	25.6892	30.0368	30.0655	30.2208	26.7525	25.8656	25.6892	30.0368	30.0655	30.2208	28	28	28	44.3	44.3	44.3	82.64	0	323.31	52056000000	264	0.00027696	0.00119697	4.00528	11.9941	O75027	O75027	ATP-binding cassette sub-family B member 7, mitochondrial	ABCB7	MIM
O75127				28.3694	28.1618	28.3329	23.4357	23.6751	23.4406	28.3694	28.1618	28.3329	18	18	18	33.3	33.3	33.3	78.855	0	212.8	15049000000	70	1.23273e-06	0	4.77092	46.9346	O75127	O75127	Pentatricopeptide repeat-containing protein 1, mitochondrial	PTCD1	Matrix
O75146				26.5247	26.8093	26.5548	24.6114	22.7934	22.6366	26.5247	26.8093	26.5548	9	9	9	12.9	12.9	12.9	119.39	0	117.32	4826500000	31	0.00684948	0.00541436	3.28247	5.12769	O75146	O75146	Huntingtin-interacting protein 1-related protein	HIP1R
O75251	28.4243	24.2381	24.0365	30.0965	30.2101	30.3147	28.4243	24.2381	24.0365	30.0965	30.2101	30.3147	7	7	7	40.8	40.8	40.8	23.563	0	46.536	58469000000	203	0.0316227	0.0147398	4.64082	3.24171	O75251	O75251	NADH dehydrogenase [ubiquinone] iron-sulfur protein 7, mitochondrial	NDUFS7	MIM
O75306	26.4944	25.5695	25.4979	32.0271	31.9817	32.0733	26.4944	25.5695	25.4979	32.0271	31.9817	32.0733	26	26	26	62.9	62.9	62.9	52.545	0	323.31	203000000000	419	4.36086e-05	0.000932039	6.17346	19.1728	O75306	O75306	NADH dehydrogenase [ubiquinone] iron-sulfur protein 2, mitochondrial	NDUFS2	MIM
O75323	26.6823			30.8165	30.7916	30.8772	26.6823	23.4059	23.4983	30.8165	30.7916	30.8772	19	19	19	73.1	73.1	73.1	33.742	0	323.31	87484000000	182	0.00426654	0.00480878	6.29959	5.84725	O75323	O75323	Protein NipSnap homolog 2	GBAS	Matrix
O75380	27.4542		24.5812	30.4333	30.8511	30.6226	27.4542	23.6292	24.5812	30.4333	30.8511	30.6226	8	8	8	61.3	61.3	61.3	13.711	0	323.31	78537000000	87	0.00942289	0.00609975	5.41416	4.68354	O75380	O75380	NADH dehydrogenase [ubiquinone] iron-sulfur protein 6, mitochondrial	NDUFS6	MIM
O75390	27.0719	25.6273	26.0984	30.5355	30.545	30.5935	27.0719	25.6273	26.0984	30.5355	30.545	30.5935	20	20	20	51.7	51.7	51.7	51.712	0	323.31	72756000000	200	0.000544587	0.00183486	4.29211	10.0816	O75390	O75390	Citrate synthase, mitochondrial	CS	Matrix
O75414				26.19	26.1003	26.3344	23.8018	22.501	21.8527	26.19	26.1003	26.3344	3	3	3	30.6	30.6	30.6	21.142	0	128.25	3542600000	22	0.00377334	0.00439355	3.48972	6.04685	O75414	O75414	Nucleoside diphosphate kinase 6	NME6	Matrix
O75431	26.269			27.1971	26.8342	27.5748	26.269	22.3585	22.9559	27.1971	26.8342	27.5748	12	12	12	71.9	71.9	71.9	29.763	0	323.31	7622100000	83	0.0537891	0.0243506	3.34092	2.70547	O75431	O75431	Metaxin-2	MTX2	MOM
O75439	31.1402	29.0961	29.1645	32.4603	32.3225	32.254	31.1402	29.0961	29.1645	32.4603	32.3225	32.254	32	32	31	65.2	65.2	63.8	54.366	0	323.31	280000000000	690	0.0194001	0.0113094	2.54533	3.78213	O75439	O75439	Mitochondrial-processing peptidase subunit beta	PMPCB	Matrix
O75489		24.0623	23.9542	31.5483	31.8104	31.642	24.0603	24.0623	23.9542	31.5483	31.8104	31.642	21	21	21	69.7	69.7	69.7	30.241	0	323.31	157000000000	267	9.0087e-08	0	7.64129	90.3199	O75489	O75489	NADH dehydrogenase [ubiquinone] iron-sulfur protein 3, mitochondrial	NDUFS3	MIM
O75521	28.1765	26.7874	27.4587	30.799	30.8137	30.566	28.1765	26.7874	27.4587	30.799	30.8137	30.566	24	24	24	65.7	65.7	65.7	43.585	0	323.31	84000000000	240	0.00135521	0.00239323	3.25201	7.95096	O75521	O75521	Enoyl-CoA delta isomerase 2, mitochondrial	ECI2	Matrix
O75569				26.493	26.1987	26.6587	24.2902	22.9281	21.4456	26.493	26.1987	26.6587	12	12	12	47.6	47.6	47.6	34.404	0	72.278	4268200000	48	0.0128514	0.00756782	3.56216	4.27963	O75569	O75569	Interferon-inducible double-stranded RNA-dependent protein kinase activator A	PRKRA
O75570				28.9086	28.9748	28.948	24.2902	23.0929	22.4618	28.9086	28.9748	28.948	16	16	16	43.4	43.4	43.4	52.305	0	157.51	23816000000	87	0.000456094	0.00102597	5.66214	10.5532	O75570	O75570	Peptide chain release factor 1, mitochondrial	MTRF1	Matrix
O75608				26.2419	25.9961	26.3446	23.6131	22.4439	23.2036	26.2419	25.9961	26.3446	7	7	7	44.3	44.3	44.3	24.669	0	132.27	3529000000	28	0.000967615	0.00196154	3.10731	8.68462	O75608	O75608	Acyl-protein thioesterase 1	LYPLA1	unknown
O75616				29.3911	29.2335	29.1941	23.9464	22.2514	23.3602	29.3911	29.2335	29.1941	17	17	17	57	57	57	48.349	0	281.16	29772000000	109	0.000262606	0.00121538	6.0869	12.1584	O75616	O75616	GTPase Era, mitochondrial	ERAL1	Matrix
O75648				27.0507	27.0269	27.2493	24.1859	23.5943	23.2991	27.0507	27.0269	27.2493	15	15	15	41.1	41.1	41.1	47.744	0	132.26	6621800000	43	0.000225061	0.00135043	3.41583	12.6471	O75648	O75648	Mitochondrial tRNA-specific 2-thiouridylase 1	TRMU	Matrix
O75746	25.3159	26.1467	25.1047	28.102	28.3952	28.2098	25.3159	26.1467	25.1047	28.102	28.3952	28.2098	28	20	20	44	34.8	34.8	74.761	0	164.09	15055000000	118	0.00118398	0.00210291	2.71325	8.23809	O75746	O75746	Calcium-binding mitochondrial carrier protein Aralar1	SLC25A12	MIM
O75879				27.6162	27.9396	27.5196	23.9062	24.0989	23.2472	27.6162	27.9396	27.5196	14	14	14	42	42	42	61.863	0	243.52	10028000000	69	0.000163898	0.00160406	3.94101	13.7114	O75879	O75879	Glutamyl-tRNA(Gln) amidotransferase subunit B, mitochondrial	GATB	Matrix
O75880				27.6968	27.8379	27.7691	24.7409	23.1451	23.5923	27.6968	27.8379	27.7691	9	9	9	50.5	50.5	50.5	33.814	0	267.88	10459000000	63	0.00117007	0.00210762	3.94186	8.26366	O75880	O75880	Protein SCO1 homolog, mitochondrial	SCO1	MIM
O75891				26.0914	26.2876	25.383	24.036	23.4592	23.5454	26.0914	26.2876	25.383	7	3	3	6.7	3.2	3.2	98.828	0	20.181	2981600000	12	0.00240984	0.00316846	2.24047	6.82507	O75891	O75891	Cytosolic 10-formyltetrahydrofolate dehydrogenase	ALDH1L1	Matrix
O75947	25.2305		23.8615	31.4578	31.3376	31.3808	25.2305	23.0645	23.8615	31.4578	31.3376	31.3808	15	15	15	82.6	82.6	82.6	18.491	0	223.02	129000000000	170	0.000316977	0.00113669	7.33987	11.5868	O75947	O75947	ATP synthase subunit d, mitochondrial	ATP5H	MIM
O75964	27.1592	28.9344	29.0913	30.3173	30.8666	31.0458	27.1592	28.9344	29.0913	30.3173	30.8666	31.0458	9	9	9	83.5	83.5	83.5	11.428	0	323.31	96584000000	86	0.0233061	0.0127756	2.34825	3.57334	O75964	O75964	ATP synthase subunit g, mitochondrial	ATP5L	MIM
O76031	28.0909	25.5843	25.9073	32.2496	32.299	32.2876	28.0909	25.5843	25.9073	32.2496	32.299	32.2876	50	50	50	68.9	68.9	68.9	69.223	0	323.31	244000000000	414	0.00186834	0.00323552	5.75119	7.30418	O76031	O76031	ATP-dependent Clp protease ATP-binding subunit clpX-like, mitochondrial	CLPX	Matrix
O76094				25.1694	25.4293	25.3307	24.6302	22.3729	21.8243	25.1694	25.4293	25.3307	13	13	13	25.9	25.9	25.9	74.605	0	59.232	1903000000	31	0.0515556	0.0240405	2.36736	2.74658	O76094	O76094	Signal recognition particle subunit SRP72	SRP72
O94903				27.073	26.968	27.1415	23.8649	23.3202	23.0189	27.073	26.968	27.1415	8	8	8	31.3	31.3	31.3	30.344	0	50.713	6387600000	22	0.000132083	0.00183721	3.65945	14.4846	O94903	O94903	Proline synthase co-transcribed bacterial homolog protein	PROSC	Matrix
O94925				31.0978	31.1148	31.3166	22.4708	23.639	22.9142	31.0978	31.1148	31.3166	34	34	34	52.8	52.8	52.8	73.46	0	323.31	113000000000	314	1.94527e-05	0	8.16842	23.4956	O94925	O94925	Glutaminase kidney isoform, mitochondrial	GLS	MIM
O95139				25.8338	26.0175	25.9752	24.3984	23.6516	22.4096	25.8338	26.0175	25.9752	4	4	4	33.6	33.6	33.6	15.489	0	14.513	2945600000	16	0.0135382	0.00808163	2.45563	4.2144	O95139	O95139	NADH dehydrogenase [ubiquinone] 1 beta subcomplex subunit 6	NDUFB6	MIM
O95168				26.816	26.7478	26.932	24.6694	23.8258	21.7203	26.816	26.7478	26.932	5	5	5	48.8	48.8	48.8	15.208	0	13.838	5479500000	21	0.0175359	0.010369	3.42679	3.90038	O95168	O95168	NADH dehydrogenase [ubiquinone] 1 beta subcomplex subunit 4	NDUFB4	MIM
O95182				29.9539	30.1257	29.7788	23.9367	22.2452	23.0208	29.9539	30.1257	29.7788	12	12	12	78.8	78.8	78.8	12.551	0	161.14	47921000000	65	0.000159918	0.00162887	6.88526	13.7975	O95182	O95182	NADH dehydrogenase [ubiquinone] 1 alpha subcomplex subunit 7	NDUFA7	MIM
O95202	31.5156	29.3164	28.933	32.7996	32.7355	32.8509	31.5156	29.3164	28.933	32.7996	32.7355	32.8509	47	47	46	57.6	57.6	57.6	83.353	0	323.31	367000000000	804	0.0234092	0.012763	2.87368	3.5684	O95202	O95202	LETM1 and EF-hand domain-containing protein 1, mitochondrial	LETM1	MIM
O95299	25.8369	25.8115	26.2502	29.8346	29.8209	29.9141	25.8369	25.8115	26.2502	29.8346	29.8209	29.9141	24	24	24	68.2	68.2	68.2	40.75	0	323.31	44208000000	195	1.15055e-05	0	3.89031	26.8106	O95299	O95299	NADH dehydrogenase [ubiquinone] 1 alpha subcomplex subunit 10, mitochondrial	NDUFA10	MIM
O95363		24.7826	25.0497	28.7633	28.8901	28.0834	23.5675	24.7826	25.0497	28.7633	28.8901	28.0834	20	20	20	48.6	48.6	48.6	52.356	0	323.31	19185000000	146	0.00138659	0.00237317	4.11233	7.90321	O95363	O95363	Phenylalanine--tRNA ligase, mitochondrial	FARS2	Matrix
O95394				26.0461	25.6765	25.9635	23.35	22.9597	21.8842	26.0461	25.6765	25.9635	8	8	8	17.9	17.9	17.9	59.851	0	69.307	2882700000	28	0.00219858	0.00321455	3.16408	6.99452	O95394	O95394	Phosphoacetylglucosamine mutase	PGM3
O95571				29.7375	29.7264	29.7763	24.4684	22.5061	23.9586	29.7375	29.7264	29.7763	9	9	9	62.2	62.2	62.2	27.873	0	205.61	41247000000	57	0.000486854	0.001623	6.10236	10.3773	O95571	O95571	Persulfide dioxygenase ETHE1, mitochondrial	ETHE1	Matrix
O95714				28.6897	28.6624	28.5415	24.6653	24.9562	22.7818	28.6897	28.6624	28.5415	54	54	54	17	17	17	527.22	0	323.31	19036000000	172	0.00275561	0.00361806	4.49679	6.58388	O95714;Q9BVR0	O95714	E3 ubiquitin-protein ligase HERC2	HERC2
O95831	25.2739	26.2096	26.4519	27.9055	28.9199	27.9148	25.2739	26.2096	26.4519	27.9055	28.9199	27.9148	26	26	26	51.7	51.7	51.7	66.9	0	191.87	16192000000	116	0.00996973	0.00610784	2.26825	4.60812	O95831	O95831	Apoptosis-inducing factor 1, mitochondrial	AIFM1	MIM
O95900				25.7508	25.5419	25.4152	23.4609	22.3582	22.4779	25.7508	25.5419	25.4152	9	9	9	36.3	36.3	36.3	36.694	0	50.321	2313500000	22	0.00150937	0.00231967	2.8036	7.72846	O95900	O95900	Probable tRNA pseudouridine synthase 2	TRUB2	Matrix
O96000				25.7856	25.7035	25.7413	22.7773	22.7064	21.7178	25.7856	25.7035	25.7413	5	5	5	34.9	34.9	34.9	20.776	0	28.181	2592400000	23	0.000619084	0.00173913	3.34297	9.75305	O96000	O96000	NADH dehydrogenase [ubiquinone] 1 beta subcomplex subunit 10	NDUFB10	MIM
O96019				25.7028	25.6529	25.4068	24.3483	22.823	22.6213	25.7028	25.6529	25.4068	4	4	4	17.9	17.9	17.9	47.46	0	17.656	2345100000	10	0.0136629	0.00830351	2.32336	4.20299	O96019	O96019	Actin-like protein 6A	ACTL6A
P00367	27.8137	28.4747	28.5266	31.6352	31.6754	31.4688	27.8137	28.4747	28.5266	31.6352	31.6754	31.4688	38	38	15	72.9	72.9	34.2	61.397	0	323.31	150000000000	258	0.000152972	0.00165445	3.32146	13.9542	P00367	P00367	Glutamate dehydrogenase 1, mitochondrial	GLUD1	Matrix
P00390				27.7006	27.576	27.4568	23.1821	23.3953	22.3642	27.7006	27.576	27.4568	11	11	11	36	36	36	56.256	0	164.66	9163100000	37	0.000139866	0.00180571	4.59728	14.2755	P00390	P00390	Glutathione reductase, mitochondrial	GSR	Matrix
P00505			24.2255	28.3424	30.1994	29.9207	23.0324	23.6982	24.2255	28.3424	30.1994	29.9207	27	27	27	74.9	74.9	74.9	47.517	0	323.31	40063000000	146	0.000975574	0.00195683	5.83548	8.66608	P00505	P00505	Aspartate aminotransferase, mitochondrial	GOT2	MIM
P04181	31.1791	27.779	28.0447	33.4962	33.6112	33.442	31.1791	27.779	28.0447	33.4962	33.6112	33.442	40	40	40	84.3	84.3	84.3	48.534	0	323.31	580000000000	884	0.0144758	0.00875111	4.5155	4.13153	P04181	P04181	Ornithine aminotransferase, mitochondrial;Ornithine aminotransferase, hepatic form;Ornithine aminotransferase, renal form	OAT	Matrix
P05091	30.4079	27.3117	27.2764	33.5309	33.5165	33.3929	30.4079	27.3117	27.2764	33.5309	33.5165	33.3929	45	45	40	77.2	77.2	74.3	56.381	0	323.31	562000000000	681	0.0077323	0.00600536	5.14811	4.95524	P05091;P47895	P05091	Aldehyde dehydrogenase, mitochondrial	ALDH2	Matrix
P07203		23.8302	24.7134	29.3617	29.3179	29.2442	23.5504	23.8302	24.7134	29.3617	29.3179	29.2442	15	15	15	76.4	76.4	76.4	22.088	0	306.08	30339000000	81	0.000115561	0.0012	5.2766	14.9844	P07203	P07203	Glutathione peroxidase 1	GPX1	Matrix
P07919	25.6284	25.7024	25.9035	28.1428	28.0834	28.1459	25.6284	25.7024	25.9035	28.1428	28.0834	28.1459	2	2	2	29.7	29.7	29.7	10.739	0	323.31	13923000000	27	9.55232e-06	0	2.37927	28.0928	P07919	P07919	Cytochrome b-c1 complex subunit 6, mitochondrial	UQCRH	MIM
P07954	27.5842	26.5928	26.6967	29.951	30.1745	29.9117	27.5842	26.5928	26.6967	29.951	30.1745	29.9117	21	21	21	52.4	52.4	52.4	54.636	0	323.31	49679000000	171	0.000714692	0.0016129	3.05452	9.39688	P07954	P07954	Fumarate hydratase, mitochondrial	FH	Matrix
P08559	29.1562	29.1745	29.4689	32.7737	32.8181	32.9513	29.1562	29.1745	29.4689	32.7737	32.8181	32.9513	39	39	39	76.4	76.4	76.4	43.295	0	323.31	366000000000	431	6.22704e-06	0	3.58114	31.2773	P08559;P29803	P08559	Pyruvate dehydrogenase E1 component subunit alpha, somatic form, mitochondrial	PDHA1	Matrix
P08574				28.0579	28.1006	28.3394	23.7894	23.0723	22.3442	28.0579	28.1006	28.3394	8	8	8	28	28	28	35.422	0	323.31	13909000000	51	0.000280282	0.00119245	5.0973	11.9576	P08574	P08574	Cytochrome c1, heme protein, mitochondrial	CYC1	MIM
P08754				24.5675	25.0138	24.988	23.8943	21.6335	22.3779	24.5675	25.0138	24.988	10	9	6	37.6	34.5	23.2	40.532	0	100.44	1439900000	33	0.030996	0.0146082	2.22122	3.2629	P08754	P08754	Guanine nucleotide-binding protein G(k) subunit alpha	GNAI3
P09001				30.0623	30.099	30.1685	24.5262	23.5213	23.367	30.0623	30.099	30.1685	15	15	15	54.6	54.6	54.6	38.632	0	323.31	53086000000	118	6.57392e-05	0.000774194	6.30508	17.2852	P09001	P09001	39S ribosomal protein L3, mitochondrial	MRPL3	Matrix
P09417				27.1466	27.2356	27.0337	23.5232	22.6398	24.3239	27.1466	27.2356	27.0337	10	10	10	45.5	45.5	45.5	25.789	0	145.57	6763700000	39	0.00174555	0.00260665	3.64303	7.43705	P09417	P09417	Dihydropteridine reductase	QDPR	Matrix
P09543				27.451	27.4466	27.2989	23.9477	23.5339	22.2271	27.451	27.4466	27.2989	20	20	20	49.4	49.4	49.4	47.578	0	312.6	8118400000	100	0.00132956	0.00219958	4.16263	7.99103	P09543	P09543	2,3-cyclic-nucleotide 3-phosphodiesterase	CNP
P09622	28.9181	28.0084	28.3202	31.4022	31.3307	31.0578	28.9181	28.0084	28.3202	31.4022	31.3307	31.0578	25	25	25	61.5	61.5	61.5	54.177	0	323.31	128000000000	672	0.000577328	0.0018018	2.84801	9.93074	P09622	P09622	Dihydrolipoyl dehydrogenase, mitochondrial	DLD	Matrix
P0C7P0				26.0935	25.9609	26.1207	23.5689	23.5282	22.8801	26.0935	25.9609	26.1207	7	7	7	41.7	41.7	41.7	14.215	0	15.415	3174600000	19	0.000280293	0.00118797	2.73263	11.9575	P0C7P0	P0C7P0	CDGSH iron-sulfur domain-containing protein 3, mitochondrial	CISD3	Matrix
P10109				27.2081	27.1231	26.8517	24.3088	23.0402	22.8101	27.2081	27.1231	26.8517	4	4	4	17.4	17.4	17.4	19.393	0	24.366	6409100000	25	0.00154277	0.00229615	3.67461	7.68395	P10109	P10109	Adrenodoxin, mitochondrial	FDX1	Matrix
P10515	30.1777	29.3767	28.9474	33.3473	33.5351	33.4279	30.1777	29.3767	28.9474	33.3473	33.5351	33.4279	32	32	32	53.8	53.8	53.8	68.996	0	323.31	581000000000	732	0.000417507	0.00104636	3.93615	10.796	P10515	P10515	Dihydrolipoyllysine-residue acetyltransferase component of pyruvate dehydrogenase complex, mitochondrial	DLAT	Matrix
P10606	27.3375	27.281	27.6707	29.9347	29.9672	30.1777	27.3375	27.281	27.6707	29.9347	29.9672	30.1777	9	9	9	45.7	45.7	45.7	13.696	0	171.98	57808000000	373	5.48138e-05	0.000842105	2.59678	18.0975	P10606	P10606	Cytochrome c oxidase subunit 5B, mitochondrial	COX5B	MIM
P11172	26.0708			26.3527	26.1728	26.3617	26.0708	22.9637	22.0143	26.3527	26.1728	26.3617	12	12	12	30.4	30.4	30.4	52.221	0	100.92	3839900000	61	0.100182	0.0476495	2.61279	2.13023	P11172	P11172	Uridine 5-monophosphate synthase;Orotate phosphoribosyltransferase;Orotidine 5-phosphate decarboxylase	UMPS
P11177	28.2027	27.9791	28.6534	30.9864	31.1065	31.2699	28.2027	27.9791	28.6534	30.9864	31.1065	31.2699	26	26	26	66.9	66.9	66.9	39.233	0	323.31	124000000000	337	0.000187897	0.00147664	2.84254	13.2426	P11177	P11177	Pyruvate dehydrogenase E1 component subunit beta, mitochondrial	PDHB	Matrix
P11182	28.6988	26.41	26.6621	31.8801	31.9732	31.9024	28.6988	26.41	26.6621	31.8801	31.9732	31.9024	34	34	34	78	78	78	53.486	0	323.31	199000000000	368	0.0030105	0.00421549	4.66163	6.42879	P11182	P11182	Lipoamide acyltransferase component of branched-chain alpha-keto acid dehydrogenase complex, mitochondrial	DBT	Matrix
P11310			25.4996	29.9506	29.9347	29.8067	23.2949	22.3028	25.4996	29.9506	29.9347	29.8067	21	21	21	48	48	48	46.588	0	323.31	45645000000	116	0.00280353	0.00360554	6.1982	6.5534	P11310	P11310	Medium-chain specific acyl-CoA dehydrogenase, mitochondrial	ACADM	Matrix
P11908		27.0933		26.8605	26.8843	27.1295	22.5514	27.0933	23.5489	26.8605	26.8843	27.1295	16	7	6	54.1	25.2	21.1	34.769	0	152.77	6631900000	37	0.137325	0.0751845	2.56021	1.85417	P11908	P11908	Ribose-phosphate pyrophosphokinase 2	PRPS2
P12004	26.0004			26.8243	26.6737	26.628	26.0004	22.5595	22.7798	26.8243	26.6737	26.628	9	9	9	55.9	55.9	55.9	28.768	0	230.6	5562000000	31	0.0581914	0.0264138	2.92879	2.62991	P12004	P12004	Proliferating cell nuclear antigen	PCNA
P12074				25.6171	25.4864	25.861	23.8094	22.3711	22.0347	25.6171	25.4864	25.861	2	2	2	43.1	43.1	43.1	12.155	0	5.5564	2444600000	12	0.00628378	0.00505767	2.91644	5.25313	P12074	P12074	Cytochrome c oxidase subunit 6A1, mitochondrial	COX6A1	MIM
P12235				25.4395	25.509	25.4972	24.3621	21.6454	21.9626	25.4395	25.509	25.4972	14	2	2	50	7.4	7.4	33.064	0	79.43	2135300000	14	0.030123	0.0143977	2.82523	3.29327	P12235	P12235	ADP/ATP translocase 1	SLC25A4	MIM
P12268	26.4196			26.0912	26.0606	26.0583	26.4196	21.7602	22.8761	26.0912	26.0606	26.0583	16	16	16	44.7	44.7	44.7	55.804	0	144.27	3540100000	58	0.164784	0.0966098	2.38476	1.69778	P12268	P12268	Inosine-5-monophosphate dehydrogenase 2	IMPDH2
P12694	26.1837	25.1937	25.4951	30.7878	30.6936	30.6314	26.1837	25.1937	25.4951	30.7878	30.6936	30.6314	25	25	25	76.9	76.9	76.9	50.47	0	323.31	79644000000	219	6.80626e-05	0.000755906	5.08011	17.1341	P12694	P12694	2-oxoisovalerate dehydrogenase subunit alpha, mitochondrial	BCKDHA	MIM
P13073				29.4467	29.3587	29.2973	24.2812	23.4588	21.9571	29.4467	29.3587	29.2973	12	12	12	45.6	45.6	45.6	19.576	0	90.441	32278000000	51	0.000844149	0.00204511	6.13516	8.99912	P13073	P13073	Cytochrome c oxidase subunit 4 isoform 1, mitochondrial	COX4I1	MIM
P13196				28.4579	28.2603	28.3379	24.5277	22.6141	22.6336	28.4579	28.2603	28.3379	14	14	14	29.8	29.8	29.8	70.58	0	214.72	15649000000	55	0.00132816	0.00220896	5.09354	7.99324	P13196	P13196	5-aminolevulinate synthase, nonspecific, mitochondrial	ALAS1	Matrix
P13804	28.2427	26.277	26.9594	31.8277	31.7747	31.8454	28.2427	26.277	26.9594	31.8277	31.7747	31.8454	24	24	24	76.6	76.6	76.6	35.079	0	323.31	175000000000	281	0.00127761	0.00225217	4.65627	8.07517	P13804	P13804	Electron transfer flavoprotein subunit alpha, mitochondrial	ETFA	Matrix
P13995	25.4514			29.5534	29.746	29.9833	25.4514	22.7811	23.4887	29.5534	29.746	29.9833	13	13	13	55.1	55.1	55.1	37.895	0	323.31	42424000000	124	0.00192964	0.00319238	5.85385	7.24182	P13995	P13995	Bifunctional methylenetetrahydrofolate dehydrogenase/cyclohydrolase, mitochondrial;NAD-dependent methylenetetrahydrofolate dehydrogenase;Methenyltetrahydrofolate cyclohydrolase	MTHFD2	Matrix
P14406				26.1057	25.9462	25.8891	24.1409	23.8898	22.58	26.1057	25.9462	25.8891	3	3	3	30.1	30.1	30.1	9.3959	0	9.214	3023900000	10	0.00746536	0.00593234	2.44342	5.00474	P14406	P14406	Cytochrome c oxidase subunit 7A2, mitochondrial	COX7A2	MIM
P14927				26.5928	26.3287	26.346	24.0925	22.634	22.5119	26.5928	26.3287	26.346	6	6	6	54.1	54.1	54.1	13.53	0	36.346	4111200000	24	0.00290176	0.00393174	3.343	6.49289	P14927	P14927	Cytochrome b-c1 complex subunit 7	UQCRB	MIM
P15927			23.1874	27.9302	28.5327	28.4614	23.2615	23.5397	23.1874	27.9302	28.5327	28.4614	7	7	7	40.4	40.4	40.4	29.247	0	228.7	15498000000	64	2.18792e-05	0	4.97856	22.811	P15927	P15927	Replication protein A 32 kDa subunit	RPA2
P16219				26.2773	26.2502	26.3508	24.7908	23.6486	23.7295	26.2773	26.2502	26.3508	8	8	8	25.5	25.5	25.5	44.297	0	136.8	3745800000	37	0.00374971	0.00440777	2.23644	6.05721	P16219	P16219	Short-chain specific acyl-CoA dehydrogenase, mitochondrial	ACADS	Matrix
P18859				28.3791	28.6483	28.5487	24.3952	22.7234	24.6931	28.3791	28.6483	28.5487	5	5	5	48.1	48.1	48.1	12.587	0	200	17721000000	22	0.00175681	0.00259649	4.58815	7.42439	P18859	P18859	ATP synthase-coupling factor 6, mitochondrial	ATP5J	MIM
P19404				30.241	30.345	29.9962	23.9869	23.8311	24.4103	30.241	30.345	29.9962	12	12	12	49.4	49.4	49.4	27.391	0	323.31	56341000000	87	7.02074e-06	0	6.11795	30.3499	P19404	P19404	NADH dehydrogenase [ubiquinone] flavoprotein 2, mitochondrial	NDUFV2	MIM
P19525	25.8284	25.5577	25.5989	28.439	28.2983	28.7827	25.8284	25.5577	25.5989	28.439	28.2983	28.7827	17	17	17	29	29	29	62.094	0	197.63	18066000000	104	6.9112e-05	0.000744186	2.845	17.0679	P19525	P19525	Interferon-induced, double-stranded RNA-activated protein kinase	EIF2AK2
P20042				25.8693	26.014	26.1252	23.2084	23.4456	23.7282	25.8693	26.014	26.1252	10	10	10	24.9	24.9	24.9	38.388	0	45.793	3122800000	34	0.000109963	0.0012549	2.54208	15.1743	P20042	P20042	Eukaryotic translation initiation factor 2 subunit 2	EIF2S2
P20674	25.434	25.1592	26.289	32.0636	32.1307	32.074	25.434	25.1592	26.289	32.0636	32.1307	32.074	9	9	9	58	58	58	16.762	0	323.31	210000000000	160	4.55899e-05	0.000914286	6.46204	18.9591	P20674	P20674	Cytochrome c oxidase subunit 5A, mitochondrial	COX5A	MIM
P21912				30.4189	30.3193	30.2597	24.1821	24.1542	22.166	30.4189	30.3193	30.2597	17	17	17	61.4	61.4	61.4	31.629	0	317.28	63538000000	124	0.000518306	0.0015875	6.83185	10.2111	P21912	P21912	Succinate dehydrogenase [ubiquinone] iron-sulfur subunit, mitochondrial	SDHB	MIM
P22033	27.3975			31.2044	31.209	31.2301	27.3975	23.0016	23.499	31.2044	31.209	31.2301	33	33	33	51.3	51.3	51.3	83.134	0	323.31	119000000000	374	0.00906712	0.00605076	6.58179	4.73552	P22033	P22033	Methylmalonyl-CoA mutase, mitochondrial	MUT	Matrix
P22061				27.3247	27.3603	27.3902	24.4919	23.2693	23.3785	27.3247	27.3603	27.3902	8	8	8	52.9	52.9	52.9	24.636	0	161.23	8803300000	37	0.000737489	0.00159151	3.64518	9.32064	P22061	P22061	Protein-L-isoaspartate(D-aspartate) O-methyltransferase	PCMT1
P22570	27.8838	28.6619	28.7126	30.7604	30.6754	30.7603	27.8838	28.6619	28.7126	30.7604	30.6754	30.7603	38	38	38	76.4	76.4	76.4	53.836	0	323.31	84334000000	239	0.00101616	0.00192908	2.31259	8.57432	P22570	P22570	NADPH:adrenodoxin oxidoreductase, mitochondrial	FDXR	Matrix
P22830	29.3683	27.5075	27.3993	31.5716	31.4647	31.4088	29.3683	27.5075	27.3993	31.5716	31.4647	31.4088	27	27	27	71.6	71.6	71.6	47.862	0	323.31	143000000000	332	0.00612944	0.00512251	3.39002	5.28977	P22830	P22830	Ferrochelatase, mitochondrial	FECH	MIM
P23368	27.6728	25.7535	25.5933	31.7524	31.8255	31.7325	27.6728	25.7535	25.5933	31.7524	31.8255	31.7325	33	33	32	77.9	77.9	76.4	65.443	0	323.31	171000000000	370	0.00125047	0.00227193	5.43027	8.12084	P23368	P23368	NAD-dependent malic enzyme, mitochondrial	ME2	Matrix
P23378	26.2591		23.5829	31.1147	31.6717	31.6337	26.2591	22.9323	23.5829	31.1147	31.6717	31.6337	44	44	44	51.4	51.4	51.4	112.73	0	323.31	138000000000	321	0.0022157	0.00319711	7.21527	6.98004	P23378	P23378	Glycine dehydrogenase (decarboxylating), mitochondrial	GLDC	Matrix
P23434				25.8699	26.1187	25.9184	24.1931	22.6763	23.5819	25.8699	26.1187	25.9184	2	2	2	17.3	17.3	17.3	18.884	0	76.616	3007500000	8	0.00512907	0.00485246	2.48523	5.55828	P23434	P23434	Glycine cleavage system H protein, mitochondrial	GCSH	Matrix
P23786				27.1398	27.0957	27.1993	23.5784	23.8752	22.7469	27.1398	27.0957	27.1993	13	13	13	24.6	24.6	24.6	73.776	0	178.73	6775500000	41	0.00038193	0.00108591	3.74474	11.0459	P23786	P23786	Carnitine O-palmitoyltransferase 2, mitochondrial	CPT2	MIM
P23919		25.1424	25.1245	28.2359	27.5963	28.2656	23.885	25.1424	25.1245	28.2359	27.5963	28.2656	14	14	14	70.3	70.3	70.3	23.819	0	99.652	13018000000	70	0.00212906	0.00326802	3.31531	7.05471	P23919	P23919	Thymidylate kinase	DTYMK	Matrix
P24539				30.557	30.5501	30.4544	24.056	21.6061	23.0438	30.557	30.5501	30.4544	15	15	15	56.6	56.6	56.6	28.908	0	323.31	72614000000	101	0.000431133	0.00103607	7.61856	10.7072	P24539	P24539	ATP synthase F(0) complex subunit B1, mitochondrial	ATP5F1	MIM
P24666				27.6429	27.6124	27.485	23.6842	23.3431	23.0488	27.6429	27.6124	27.485	9	9	9	62.7	62.7	62.7	18.042	0	323.31	9156800000	45	2.42216e-05	0	4.22141	22.2346	P24666	P24666	Low molecular weight phosphotyrosine protein phosphatase	ACP1
P24752	29.4348	28.7812	28.0979	33.8987	33.9229	33.9203	29.4348	28.7812	28.0979	33.8987	33.9229	33.9203	38	38	38	79.2	79.2	79.2	45.199	0	323.31	758000000000	617	0.000183564	0.00149057	5.14265	13.3216	P24752	P24752	Acetyl-CoA acetyltransferase, mitochondrial	ACAT1	Matrix
P24941				25.6431	26.0089	26.1004	23.3463	23.0762	23.4599	25.6431	26.0089	26.1004	11	9	9	40.9	38.3	38.3	33.929	0	43.261	3003300000	34	0.000129381	0.00114286	2.6233	14.5609	P24941;Q00526	P24941	Cyclin-dependent kinase 2	CDK2
P25325			24.2823	31.0083	30.9625	30.8847	24.8539	22.1711	24.2823	31.0083	30.9625	30.8847	17	17	17	71	71	71	33.178	0	323.31	95453000000	147	0.000921723	0.00200491	7.18274	8.79539	P25325	P25325	3-mercaptopyruvate sulfurtransferase	MPST	MIM
P26440				29.0979	29.2253	29.0234	23.1585	22.703	23.677	29.0979	29.2253	29.0234	15	15	15	41.1	41.1	41.1	46.65	0	323.31	26674000000	75	3.24927e-05	0	5.93609	20.6491	P26440	P26440	Isovaleryl-CoA dehydrogenase, mitochondrial	IVD	Matrix
P27144	29.4597	27.7222	27.7922	32.0195	32.0524	32.2442	29.4597	27.7222	27.7922	32.0195	32.0524	32.2442	22	22	22	80.7	80.7	80.7	25.268	0	323.31	220000000000	401	0.00271903	0.003637	3.78069	6.60758	P27144	P27144	Adenylate kinase 4, mitochondrial	AK4	Matrix
P27694	25.4727	25.0291	26.8586	29.4146	29.9676	29.9742	25.4727	25.0291	26.8586	29.4146	29.9676	29.9742	31	31	31	61.7	61.7	61.7	68.137	0	323.31	42491000000	167	0.00234125	0.00318559	3.99862	6.87801	P27694	P27694	Replication protein A 70 kDa DNA-binding subunit;Replication protein A 70 kDa DNA-binding subunit, N-terminally processed	RPA1
P28331	27.3389	26.9674	26.627	32.4128	32.4614	32.4323	27.3389	26.9674	26.627	32.4128	32.4614	32.4323	48	48	48	76.2	76.2	76.2	79.467	0	323.31	270000000000	638	1.20774e-05	0	5.45774	26.4859	P28331	P28331	NADH-ubiquinone oxidoreductase 75 kDa subunit, mitochondrial	NDUFS1	MIM
P28340				26.9328	27.0504	26.9926	23.4571	23.6369	23.6475	26.9328	27.0504	26.9926	28	28	28	37	37	37	123.63	0	323.31	6110800000	99	1.09126e-06	0	3.41144	48.3891	P28340	P28340	DNA polymerase delta catalytic subunit	POLD1
P28838	25.1203	24.2196	24.409	29.8488	29.8572	29.8292	25.1203	24.2196	24.409	29.8488	29.8572	29.8292	30	30	30	64.4	64.4	64.4	56.166	0	323.31	44157000000	146	4.35121e-05	0.000941176	5.26207	19.1835	P28838	P28838	Cytosol aminopeptidase	LAP3	Matrix
P29353				27.7138	27.4972	27.7578	24.3952	21.6575	23.1149	27.7138	27.4972	27.7578	10	10	10	25.9	25.9	25.9	62.821	0	187.85	9711600000	57	0.00443056	0.00476398	4.60038	5.78706	P29353;P98077	P29353	SHC-transforming protein 1	SHC1
P30038	25.8266	24.3727	24.3582	28.4905	28.3832	27.6301	25.8266	24.3727	24.3582	28.4905	28.3832	27.6301	15	15	15	37.7	37.7	37.7	61.719	0	144	14460000000	112	0.00400391	0.00474003	3.31542	5.94978	P30038	P30038	Delta-1-pyrroline-5-carboxylate dehydrogenase, mitochondrial	ALDH4A1	Matrix
P30044	28.2152	24.8519	24.8896	30.9371	30.7956	30.9205	28.2152	24.8519	24.8896	30.9371	30.7956	30.9205	14	14	14	65.9	65.9	65.9	22.086	0	323.31	91044000000	224	0.011777	0.00698465	4.89881	4.39061	P30044	P30044	Peroxiredoxin-5, mitochondrial	PRDX5	Matrix
P30048	29.8478	27.7115	27.7259	32.9531	33.2729	32.9401	29.8478	27.7115	27.7259	32.9531	33.2729	32.9401	17	17	17	67.6	67.6	67.6	27.692	0	323.31	430000000000	723	0.00298361	0.00422973	4.62697	6.44437	P30048	P30048	Thioredoxin-dependent peroxide reductase, mitochondrial	PRDX3	Matrix
P30049				28.5133	28.4802	28.5899	24.0663	23.7647	22.8878	28.5133	28.4802	28.5899	5	5	5	61.9	61.9	61.9	17.49	0	123.13	17673000000	41	0.000152759	0.00167196	4.95485	13.9591	P30049	P30049	ATP synthase subunit delta, mitochondrial	ATP5D	MIM
P30084		23.2013	24.124	31.2734	31.3	31.2603	23.309	23.2013	24.124	31.2734	31.3	31.2603	14	14	14	47.6	47.6	47.6	31.387	0	323.31	119000000000	180	1.20003e-05	0	7.7331	26.5286	P30084	P30084	Enoyl-CoA hydratase, mitochondrial	ECHS1	Matrix
P30405				27.1654	26.6481	26.638	23.4766	22.5005	23.5363	27.1654	26.6481	26.638	6	6	5	42.5	42.5	39.1	22.04	0	264.28	5428600000	21	0.00064764	0.00168067	3.64606	9.63988	P30405	P30405	Peptidyl-prolyl cis-trans isomerase F, mitochondrial	PPIF	Matrix
P30837	28.4808	27.501	27.6144	31.9801	32.1149	31.8918	28.4808	27.501	27.6144	31.9801	32.1149	31.8918	32	30	30	62.1	60.3	60.3	57.206	0	323.31	207000000000	352	0.000198265	0.00142986	4.1302	13.0626	P30837	P30837	Aldehyde dehydrogenase X, mitochondrial	ALDH1B1	Matrix
P31040	30.2222	27.505	27.4851	32.5901	32.5503	32.681	30.2222	27.505	27.4851	32.5901	32.5503	32.681	33	33	33	69	69	69	72.691	0	323.31	312000000000	725	0.00988601	0.00616069	4.20306	4.61934	P31040	P31040	Succinate dehydrogenase [ubiquinone] flavoprotein subunit, mitochondrial	SDHA	MIM
P31327	26.9421	26.4849	28.8336	30.5076	30.3985	30.5227	26.9421	26.4849	28.8336	30.5076	30.3985	30.5227	68	68	66	57.5	57.5	56.5	164.94	0	323.31	75238000000	311	0.0132143	0.00776201	3.05605	4.24466	P31327	P31327	Carbamoyl-phosphate synthase [ammonia], mitochondrial	CPS1	Matrix
P31930	30.1308	30.1905	29.9459	32.3796	32.5075	32.4707	30.1308	30.1905	29.9459	32.3796	32.5075	32.4707	28	27	27	67.3	65.8	65.8	52.645	0	323.31	287000000000	449	8.99546e-06	0	2.36355	28.5196	P31930	P31930	Cytochrome b-c1 complex subunit 1, mitochondrial	UQCRC1	MIM
P31937				27.0497	27.0337	27.0596	25.1313	23.1814	23.2756	27.0497	27.0337	27.0596	13	13	13	36.3	36.3	36.3	35.329	0	160.18	6328600000	50	0.00740455	0.00578804	3.18489	5.01632	P31937	P31937	3-hydroxyisobutyrate dehydrogenase, mitochondrial	HIBADH	Matrix
P31942		23.5846	23.6302	26.2086	26.3066	26.3574	23.9726	23.5846	23.6302	26.2086	26.3066	26.3574	9	7	7	32.4	29.5	29.5	36.926	0	257.13	3550000000	27	3.90878e-05	0	2.56172	19.7094	P31942	P31942	Heterogeneous nuclear ribonucleoprotein H3	HNRNPH3
P32322			24.632	27.5502	28.4297	28.4542	24.3636	23.4559	24.632	27.5502	28.4297	28.4542	14	13	13	60.5	56.4	56.4	33.36	0	218.21	14244000000	72	0.000998563	0.00194286	3.99418	8.61354	P32322	P32322	Pyrroline-5-carboxylate reductase 1, mitochondrial	PYCR1	Matrix
P33316				26.8086	26.8621	27.0204	24.5549	23.0079	23.2986	26.8086	26.8621	27.0204	8	8	8	42.1	42.1	42.1	26.563	0	155.1	5734200000	43	0.00238832	0.00317986	3.27652	6.84148	P33316	P33316	Deoxyuridine 5-triphosphate nucleotidohydrolase, mitochondrial	DUT	Matrix
P33992				25.504	25.6395	25.7165	23.6049	23.2549	23.0524	25.504	25.6395	25.7165	7	7	7	12.5	12.5	12.5	82.285	0	20.252	2367600000	18	0.000179705	0.00151923	2.31596	13.3938	P33992	P33992	DNA replication licensing factor MCM5	MCM5
P34897	28.9682	27.9435	28.6458	31.8904	31.7666	31.4497	28.9682	27.9435	28.6458	31.8904	31.7666	31.4497	37	37	37	73.2	73.2	73.2	55.992	0	323.31	170000000000	413	0.000644028	0.00169014	3.18308	9.65385	P34897;P34896	P34897	Serine hydroxymethyltransferase, mitochondrial	SHMT2	Matrix
P35244				27.5756	27.7056	28.0099	23.8085	23.6578	23.8843	27.5756	27.7056	28.0099	7	7	7	80.2	80.2	80.2	13.569	0	145.6	10664000000	40	1.04468e-05	0	3.98016	27.4685	P35244	P35244	Replication protein A 14 kDa subunit	RPA3
P35270				26.506	26.5195	26.683	23.877	23.2785	22.9702	26.506	26.5195	26.683	10	10	10	47.1	47.1	47.1	28.048	0	137.82	4560800000	50	0.000301725	0.00115751	3.1943	11.7341	P35270	P35270	Sepiapterin reductase	SPR	unknown
P35520				26.3468	26.3231	26.3047	24.0324	23.5526	21.7617	26.3468	26.3231	26.3047	11	11	11	31.4	31.4	31.4	60.586	0	65.329	3862400000	41	0.00970618	0.00607702	3.20928	4.64382	P35520	P35520	Cystathionine beta-synthase	CBS
P35914				27.3338	27.277	27.6135	23.2637	22.631	22.9715	27.3338	27.277	27.6135	15	15	15	45.5	45.5	45.5	34.36	0	125.76	8378300000	63	2.9442e-05	0	4.45271	21.1684	P35914	P35914	Hydroxymethylglutaryl-CoA lyase, mitochondrial	HMGCL	Matrix
P36404				27.5107	27.4605	27.3629	23.5083	24.4781	21.5089	27.5107	27.4605	27.3629	12	12	12	79.3	79.3	79.3	20.878	0	203.9	8335600000	47	0.00810367	0.00604491	4.27953	4.88972	P36404	P36404	ADP-ribosylation factor-like protein 2	ARL2	IMS
P36507		25.866	26.2727	27.4344	27.4497	27.5156	23.5063	25.866	26.2727	27.4344	27.4497	27.5156	15	15	9	40.8	40.8	30.2	44.424	0	130.57	8696200000	69	0.0594332	0.0269942	2.25154	2.60979	P36507	P36507	Dual specificity mitogen-activated protein kinase kinase 2	MAP2K2
P36551				26.4713	26.3347	26.6707	23.3768	24.1633	21.8327	26.4713	26.3347	26.6707	13	13	13	31.1	31.1	31.1	50.151	0	59.873	4331500000	36	0.008214	0.00602105	3.36799	4.87096	P36551	P36551	Oxygen-dependent coproporphyrinogen-III oxidase, mitochondrial	CPOX	MIM
P36776	29.982	29.2453	29.4233	33.3323	33.1916	33.1521	29.982	29.2453	29.4233	33.3323	33.1916	33.1521	61	61	61	63.1	63.1	63.1	106.49	0	323.31	471000000000	978	8.74738e-05	0.00134266	3.67513	16.0801	P36776	P36776	Lon protease homolog, mitochondrial	LONP1	Matrix
P36915				25.8037	25.2039	25.3134	23.0918	23.7195	22.7506	25.8037	25.2039	25.3134	12	12	12	22.6	22.6	22.6	68.66	0	39.503	2122400000	29	0.00264363	0.00365614	2.253	6.65771	P36915	P36915	Guanine nucleotide-binding protein-like 1	GNL1
P36957	28.3065	27.4661	27.3739	32.084	32.381	30.8039	28.3065	27.4661	27.3739	32.084	32.381	30.8039	27	27	27	48.8	48.8	48.8	48.755	0	323.31	191000000000	357	0.00205723	0.00329236	4.0408	7.11952	P36957	P36957	Dihydrolipoyllysine-residue succinyltransferase component of 2-oxoglutarate dehydrogenase complex, mitochondrial	DLST	Matrix
P38117	26.4253	27.2253	27.139	32.4618	32.3145	32.2642	26.4253	27.2253	27.139	32.4618	32.3145	32.2642	23	23	23	67.1	67.1	67.1	27.843	0	323.31	252000000000	216	3.15249e-05	0	5.417	20.807	P38117	P38117	Electron transfer flavoprotein subunit beta	ETFB	Matrix
P38646	32.6339	32.191	32.0356	34.8936	34.7236	34.5797	32.6339	32.191	32.0356	34.8936	34.7236	34.5797	56	56	56	77.3	77.3	77.3	73.68	0	323.31	1450000000000	4346	0.000261333	0.00122481	2.44549	12.1735	P38646	P38646	Stress-70 protein, mitochondrial	HSPA9	Matrix
P40926	27.1048	26.3658	27.5637	30.5986	30.6917	30.623	27.1048	26.3658	27.5637	30.5986	30.6917	30.623	17	17	17	58.9	58.9	58.9	35.503	0	323.31	77590000000	136	0.000490047	0.00160759	3.62631	10.3598	P40926	P40926	Malate dehydrogenase, mitochondrial	MDH2	Matrix
P40938			25.5644	26.8501	26.4893	26.4049	24.0896	23.0375	25.5644	26.8501	26.4893	26.4049	14	14	14	39.6	39.6	39.6	40.556	0	142.05	4958700000	44	0.0343939	0.0160622	2.35092	3.15363	P40938	P40938	Replication factor C subunit 3	RFC3
P40939	28.7384	26.5111	26.2429	31.6772	31.6248	31.5401	28.7384	26.5111	26.2429	31.6772	31.6248	31.5401	45	45	45	71.6	71.6	71.6	82.999	0	323.31	153000000000	508	0.00493108	0.00478669	4.44992	5.61906	P40939	P40939	Trifunctional enzyme subunit alpha, mitochondrial;Long-chain enoyl-CoA hydratase;Long chain 3-hydroxyacyl-CoA dehydrogenase	HADHA	MIM
P41250	24.6166	24.6692	25.0357	30.0219	29.9728	29.9627	24.6166	24.6692	25.0357	30.0219	29.9728	29.9627	34	34	34	59.9	59.9	59.9	83.165	0	323.31	48439000000	220	2.54058e-06	0	5.21197	39.1592	P41250	P41250	Glycine--tRNA ligase	GARS	Matrix
P42126	25.0293		24.0383	25.7316	27.7961	26.1309	25.0293	23.6294	24.0383	25.7316	27.7961	26.1309	12	12	12	48.7	48.7	48.7	32.816	0	225.84	5669900000	61	0.0373957	0.0168438	2.32052	3.06718	P42126	P42126	Enoyl-CoA delta isomerase 1, mitochondrial	ECI1	Matrix
P42704	29.4441	27.6687	27.6591	34.0431	34.0299	34.0894	29.4441	27.6687	27.6591	34.0431	34.0299	34.0894	115	115	114	76.2	76.2	75.7	157.9	0	323.31	831000000000	1296	0.000616268	0.00174419	5.79683	9.76456	P42704	P42704	Leucine-rich PPR motif-containing protein, mitochondrial	LRPPRC	Matrix
P42765	28.0789	24.8664	25.2473	30.8258	30.9946	30.5603	28.0789	24.8664	25.2473	30.8258	30.9946	30.5603	30	30	30	70.5	70.5	70.5	41.924	0	323.31	87887000000	250	0.00979804	0.00606948	4.72937	4.63125	P42765	P42765	3-ketoacyl-CoA thiolase, mitochondrial	ACAA2	Matrix
P43155				28.956	29.0194	28.8091	23.901	24.2634	22.83	28.956	29.0194	28.8091	19	19	19	38.5	38.5	38.5	70.857	0	218.02	23519000000	93	0.000267178	0.00121073	5.26337	12.1049	P43155	P43155	Carnitine O-acetyltransferase	CRAT	MIM
P43897	26.5699	26.8126	26.7347	30.7923	30.7143	30.7993	26.5699	26.8126	26.7347	30.7923	30.7143	30.7993	27	27	27	72.6	72.6	72.6	35.39	0	323.31	88531000000	274	7.54896e-07	0	4.06294	53.0651	P43897	P43897	Elongation factor Ts, mitochondrial	TSFM	Matrix
P45954	27.8614	26.1155	26.4379	30.5657	30.4775	30.481	27.8614	26.1155	26.4379	30.5657	30.4775	30.481	19	19	19	55.1	55.1	55.1	47.485	0	323.31	71403000000	172	0.00232109	0.00319134	3.7031	6.89394	P45954	P45954	Short/branched chain specific acyl-CoA dehydrogenase, mitochondrial	ACADSB	Matrix
P46199				29.0909	29.0759	29.227	23.6978	23.3005	22.9764	29.0909	29.0759	29.227	24	24	24	38.8	38.8	38.8	81.316	0	282.06	26908000000	124	1.09876e-05	0	5.80637	27.1226	P46199	P46199	Translation initiation factor IF-2, mitochondrial	MTIF2	Matrix
P47985	26.7255	25.5913	26.4881	30.0141	30.203	30.1509	26.7255	25.5913	26.4881	30.0141	30.203	30.1509	14	14	14	56.2	56.2	56.2	29.668	0	323.31	54543000000	156	0.000386164	0.0010785	3.8544	11.0147	P47985;P0C7P4	P47985	Cytochrome b-c1 complex subunit Rieske, mitochondrial;Cytochrome b-c1 complex subunit 11;Putative cytochrome b-c1 complex subunit Rieske-like protein 1	UQCRFS1;UQCRFS1P1	MIM
P48047	24.9846	24.934	25.5113	30.8285	30.9635	30.891	24.9846	24.934	25.5113	30.8285	30.9635	30.891	15	15	15	72.8	72.8	72.8	23.277	0	207.69	90205000000	109	6.89635e-06	0	5.75106	30.4864	P48047	P48047	ATP synthase subunit O, mitochondrial	ATP5O	MIM
P48444		25.8803	25.7713	28.4595	28.2898	28.1708	22.6802	25.8803	25.7713	28.4595	28.2898	28.1708	23	23	23	52.4	52.4	52.4	57.21	0	189.76	15583000000	102	0.0284663	0.0138879	3.52944	3.35387	P48444	P48444	Coatomer subunit delta	ARCN1
P48735	28.6399	28.3247	28.7728	32.9162	32.9496	32.8383	28.6399	28.3247	28.7728	32.9162	32.9496	32.8383	31	31	30	60.6	60.6	60.6	50.909	0	323.31	372000000000	393	5.99658e-06	0	4.32225	31.5746	P48735	P48735	Isocitrate dehydrogenase [NADP], mitochondrial	IDH2	Matrix
P49406				27.7842	27.5304	27.3408	23.5976	22.9985	22.8852	27.7842	27.5304	27.3408	11	11	11	42.5	42.5	42.5	33.535	0	41.758	9043600000	43	6.73541e-05	0.000768	4.39134	17.1795	P49406	P49406	39S ribosomal protein L19, mitochondrial	MRPL19	Matrix
P49419	27.7323	26.5454	26.3612	30.4701	30.2718	30.3023	27.7323	26.5454	26.3612	30.4701	30.2718	30.3023	30	30	30	64.2	64.2	64.2	58.486	0	323.31	65040000000	432	0.00132953	0.00220426	3.46844	7.99108	P49419	P49419	Alpha-aminoadipic semialdehyde dehydrogenase	ALDH7A1	Matrix
P49590	24.7925		24.7536	28.7381	28.6917	27.3454	24.7925	22.8667	24.7536	28.7381	28.6917	27.3454	17	17	14	33.2	33.2	27.7	56.888	0	67.761	16141000000	81	0.00623172	0.00507193	4.12085	5.26537	P49590	P49590	Probable histidine--tRNA ligase, mitochondrial	HARS2	Matrix
P49748			24.0272	29.4959	29.5513	29.2463	23.581	23.7542	24.0272	29.4959	29.5513	29.2463	28	28	28	49.6	49.6	49.6	70.389	0	323.31	34055000000	149	3.87679e-06	0	5.64371	35.2239	P49748	P49748	Very long-chain specific acyl-CoA dehydrogenase, mitochondrial	ACADVL	MIM
P49755				25.9141	25.985	26.5599	25.0267	23.3962	22.9212	25.9141	25.985	26.5599	6	6	6	29.2	29.2	29.2	24.976	0	15.03	3601300000	23	0.0239708	0.0128219	2.37166	3.54197	P49755	P49755	Transmembrane emp24 domain-containing protein 10	TMED10
P49821	28.087	24.3619	24.6054	31.3814	31.4617	31.3087	28.087	24.3619	24.6054	31.3814	31.4617	31.3087	32	32	32	72.6	72.6	72.6	50.817	0	323.31	129000000000	264	0.00908048	0.00604309	5.69912	4.73352	P49821	P49821	NADH dehydrogenase [ubiquinone] flavoprotein 1, mitochondrial	NDUFV1	MIM
P49841				26.6251	26.7015	26.8555	23.4803	23.0477	21.9868	26.6251	26.7015	26.8555	8	6	6	31.4	27.4	27.4	46.744	0	53.831	5113700000	35	0.000975859	0.00195215	3.88909	8.66541	P49841	P49841	Glycogen synthase kinase-3 beta	GSK3B
P50213	28.7124	26.532	26.0574	31.088	31.2148	31.0244	28.7124	26.532	26.0574	31.088	31.2148	31.0244	22	22	22	47	47	47	39.591	0	323.31	109000000000	167	0.00809015	0.00605291	4.00847	4.89204	P50213	P50213	Isocitrate dehydrogenase [NAD] subunit alpha, mitochondrial	IDH3A	Matrix
P50225		25.1704	26.421	27.7943	27.7922	27.6306	23.9215	25.1704	26.421	27.7943	27.7922	27.6306	11	11	11	46.8	46.8	46.8	34.165	0	86.356	10767000000	58	0.0238194	0.0128597	2.56803	3.54903	P50225;P50226;P0DMN0;P0DMM9;O75897	P50225	Sulfotransferase 1A1;Sulfotransferase 1A2;Sulfotransferase 1A4;Sulfotransferase 1A3	SULT1A1;SULT1A2;SULT1A4;SULT1A3
P50336				28.6397	28.7176	28.6807	24.2793	22.9106	23.8393	28.6397	28.7176	28.6807	20	20	20	54.5	54.5	54.5	50.765	0	248.06	19669000000	98	0.00024451	0.00127419	5.00295	12.3823	P50336	P50336	Protoporphyrinogen oxidase	PPOX	MIM
P50570	24.7536	24.954	25.6728	27.4094	27.9136	27.8861	24.7536	24.954	25.6728	27.4094	27.9136	27.8861	28	28	19	30.8	30.8	24.7	98.063	0	149.74	10038000000	67	0.00128281	0.00224729	2.60958	8.06657	P50570	P50570	Dynamin-2	DNM2
P51398				30.2857	30.2502	30.512	23.1239	24.3476	24.4232	30.2857	30.2502	30.512	27	27	27	59.3	59.3	59.3	45.566	0	323.31	62705000000	189	0.000118701	0.00118519	6.38442	14.8828	P51398	P51398	28S ribosomal protein S29, mitochondrial	DAP3	Matrix
P51553	25.6107	24.0583		30.8637	30.8489	31.1051	25.6107	24.0583	22.17	30.8637	30.8489	31.1051	16	16	16	43.3	43.3	43.3	42.794	0	323.31	94844000000	148	0.00218631	0.00323218	6.99294	7.00496	P51553	P51553	Isocitrate dehydrogenase [NAD] subunit gamma, mitochondrial	IDH3G	Matrix
P51649		24.0057	23.819	29.2842	29.4247	29.3114	24.7161	24.0057	23.819	29.2842	29.4247	29.3114	24	24	24	56.8	56.8	56.8	57.214	0	323.31	31224000000	112	4.86541e-05	0.000897196	5.15981	18.6504	P51649	P51649	Succinate-semialdehyde dehydrogenase, mitochondrial	ALDH5A1	Matrix
P52732				26.4109	26.1625	25.9171	23.9525	22.9871	22.597	26.4109	26.1625	25.9171	16	16	16	21.4	21.4	21.4	119.16	0	123.47	3459800000	52	0.00221098	0.0032029	2.98463	6.98403	P52732	P52732	Kinesin-like protein KIF11	KIF11
P52815	26.6468	23.3859		30.5103	29.8866	30.0688	26.6468	23.3859	22.7132	30.5103	29.8866	30.0688	11	11	11	65.7	65.7	65.7	21.348	0	322.53	57608000000	218	0.00860368	0.00602839	5.90663	4.80707	P52815	P52815	39S ribosomal protein L12, mitochondrial	MRPL12	Matrix
P54098				29.6351	29.7191	29.7338	24.5051	22.9494	24.0686	29.6351	29.7191	29.7338	48	48	48	51.1	51.1	51.1	139.56	0	323.31	39737000000	203	0.000227647	0.00133333	5.85496	12.6103	P54098	P54098	DNA polymerase subunit gamma-1	POLG	Matrix
P54886	30.1709	29.1779	29.4002	32.9187	33.0256	32.8501	30.1709	29.1779	29.4002	32.9187	33.0256	32.8501	52	52	52	66.8	66.8	66.8	87.301	0	323.31	393000000000	813	0.000392027	0.00106757	3.34847	10.9721	P54886	P54886	Delta-1-pyrroline-5-carboxylate synthase;Glutamate 5-kinase;Gamma-glutamyl phosphate reductase	ALDH18A1	Matrix
P55039				25.3397	25.4548	25.5195	24.0737	21.8865	23.5024	25.3397	25.4548	25.5195	7	7	7	21.2	21.2	21.2	40.746	0	37.815	2064000000	22	0.0254468	0.0130291	2.28382	3.47589	P55039	P55039	Developmentally-regulated GTP-binding protein 2	DRG2
P55084	27.5798	28.1218	28.2904	31.0074	30.9856	31.1002	27.5798	28.1218	28.2904	31.0074	30.9856	31.1002	31	31	31	61.4	61.4	61.4	51.294	0	323.31	106000000000	259	0.000152426	0.00168085	3.03377	13.9668	P55084	P55084	Trifunctional enzyme subunit beta, mitochondrial;3-ketoacyl-CoA thiolase	HADHB	MIM
P55786		25.8452	26.2441	28.034	27.5237	27.6328	23.1745	25.8452	26.2441	28.034	27.5237	27.6328	25	25	25	37.2	37.2	37.2	103.28	0	323.31	10945000000	106	0.0536997	0.0243709	2.64223	2.70707	P55786;A6NEC2	P55786	Puromycin-sensitive aminopeptidase	NPEPPS
Q5VTU8				26.8941	27.4148	27.1357	24.6198	22.2733	23.5838	26.8941	27.4148	27.1357	2	2	2	31.4	31.4	31.4	5.8068	0.00033636	3.921	6983500000	9	0.00626508	0.00506479	3.65592	5.25751	Q5VTU8;P56381	Q5VTU8	ATP synthase subunit epsilon-like protein, mitochondrial;ATP synthase subunit epsilon, mitochondrial	ATP5EP2;ATP5E
P56385				28.2402	28.3721	28.3072	24.6256	23.2977	22.9754	28.2402	28.3721	28.3072	5	5	5	65.2	65.2	65.2	7.9331	0	44.816	15321000000	42	0.000766169	0.00179275	4.67361	9.22877	P56385	P56385	ATP synthase subunit e, mitochondrial	ATP5I	MIM
P56556				30.1571	30.0571	30.1446	24.2553	22.4566	24.0726	30.1571	30.0571	30.1446	10	10	10	59.4	59.4	59.4	15.136	0	194.29	55138000000	77	0.000337882	0.00111268	6.52475	11.3987	P56556	P56556	NADH dehydrogenase [ubiquinone] 1 alpha subcomplex subunit 6	NDUFA6	MIM
P58215				26.4485	26.4816	25.6896	24.2696	24.4312	23.0106	26.4485	26.4816	25.6896	1	1	1	1.6	1.6	1.6	83.166	0.00062755	2.8387	3629300000	10	0.0113006	0.00698321	2.30275	4.44381	P58215	P58215	Lysyl oxidase homolog 3	LOXL3
P58557				26.4272	26.5292	26.4481	24.5674	22.8039	22.3488	26.4272	26.5292	26.4481	5	5	5	39.5	39.5	39.5	19.298	0	36.095	4246100000	29	0.00886327	0.00599743	3.22813	4.76643	P58557	P58557	Putative ribonuclease	YBEY	Matrix
P61088				26.4691	26.7987	26.9302	23.4385	22.4454	22.6111	26.4691	26.7987	26.9302	8	8	8	49.3	49.3	49.3	17.138	0	22.67	5212800000	32	0.000315939	0.00114079	3.90104	11.5966	P61088;Q5JXB2	P61088	Ubiquitin-conjugating enzyme E2 N;Putative ubiquitin-conjugating enzyme E2 N-like	UBE2N;UBE2NL
P61106				26.074	26.2096	25.8665	23.8464	22.816	23.3025	26.074	26.2096	25.8665	9	9	9	48.4	48.4	48.4	23.897	0	78.41	3217300000	28	0.000964286	0.00197101	2.72834	8.69244	P61106	P61106	Ras-related protein Rab-14	RAB14
P61604	30.4441	29.8692	30.0902	33.6988	33.6371	33.8265	30.4441	29.8692	30.0902	33.6988	33.6371	33.8265	13	13	13	78.4	78.4	78.4	10.932	0	207.76	695000000000	481	3.46199e-05	0	3.5863	20.3218	P61604	P61604	10 kDa heat shock protein, mitochondrial	HSPE1	Matrix
Q59GN2				26.3191	25.9487	26.0008	24.494	23.081	23.606	26.3191	25.9487	26.0008	2	2	2	23.5	23.5	23.5	6.3225	0	12.196	3624300000	17	0.00527356	0.00483086	2.36253	5.51571	Q59GN2;P62891	Q59GN2	Putative 60S ribosomal protein L39-like 5;60S ribosomal protein L39	RPL39P5;RPL39
P63151				26.0389	26.0404	26.041	24.0927	22.275	22.4174	26.0389	26.0404	26.041	7	7	7	20.1	20.1	20.1	51.691	0	47.356	3147100000	25	0.00595818	0.00518156	3.11173	5.33177	P63151;Q66LE6;Q00005;Q9Y2T4	P63151	Serine/threonine-protein phosphatase 2A 55 kDa regulatory subunit B alpha isoform	PPP2R2A
P67775				25.4808	25.7308	25.5997	24.0671	22.517	23.5323	25.4808	25.7308	25.5997	5	5	5	23	23	23	35.594	0	94.359	2336200000	14	0.0083499	0.00608333	2.23167	4.84827	P67775;P62714	P67775	Serine/threonine-protein phosphatase 2A catalytic subunit alpha isoform;Serine/threonine-protein phosphatase 2A catalytic subunit beta isoform	PPP2CA;PPP2CB
P78540				27.5623	27.4073	27.3745	25.2206	23.0989	22.376	27.5623	27.4073	27.3745	12	12	12	54	54	54	38.577	0	150.99	8359600000	49	0.0105113	0.00631502	3.88289	4.53822	P78540	P78540	Arginase-2, mitochondrial	ARG2	Matrix
P82650	23.9079	24.5206	25.1382	30.9315	30.9438	30.4621	23.9079	24.5206	25.1382	30.9315	30.9438	30.4621	27	27	27	65.8	65.8	65.8	41.28	0	323.31	85078000000	165	8.73264e-05	0.00135211	6.25688	16.087	P82650	P82650	28S ribosomal protein S22, mitochondrial	MRPS22	Matrix
P82663				28.0379	28.0745	28.246	23.7038	23.1685	21.8568	28.0379	28.0745	28.246	13	13	13	77.5	77.5	77.5	20.116	0	135.64	13362000000	61	0.000704608	0.00162602	5.20981	9.43158	P82663	P82663	28S ribosomal protein S25, mitochondrial	MRPS25	Matrix
P82664	27.0454			28.9638	28.9982	29.0751	27.0454	23.0442	23.5436	28.9638	28.9982	29.0751	10	10	10	51.7	51.7	51.7	22.999	0	323.31	24990000000	81	0.0238368	0.0128471	4.46796	3.54821	P82664	P82664	28S ribosomal protein S10, mitochondrial	MRPS10	Matrix
P82673	25.3105		22.9345	30.7184	30.7072	30.5206	25.3105	23.6337	22.9345	30.7184	30.7072	30.5206	21	21	21	63.5	63.5	63.5	36.844	0	323.31	78827000000	201	0.000699516	0.00163488	6.68914	9.44933	P82673	P82673	28S ribosomal protein S35, mitochondrial	MRPS35	Matrix
P82675		25.0166	24.8433	28.66	28.4882	28.5943	23.6661	25.0166	24.8433	28.66	28.4882	28.5943	18	18	18	38.8	38.8	38.8	48.006	0	124.5	18041000000	82	0.000676212	0.00164384	4.07214	9.53268	P82675	P82675	28S ribosomal protein S5, mitochondrial	MRPS5	Matrix
P82909				29.8937	29.9768	29.9571	23.8885	24.3473	23.3397	29.8937	29.9768	29.9571	6	6	6	69.9	69.9	69.9	11.466	0	183.14	47186000000	44	3.15012e-05	0	6.08404	20.811	P82909	P82909	28S ribosomal protein S36, mitochondrial	MRPS36	Matrix
P82914				25.8133	26.1709	26.7012	24.1434	23.1814	23.23	25.8133	26.1709	26.7012	9	9	9	22.6	22.6	22.6	29.842	0	17.639	3714600000	24	0.00260594	0.0034629	2.71017	6.68343	P82914	P82914	28S ribosomal protein S15, mitochondrial	MRPS15	Matrix
P82930				30.369	30.3599	30.3377	24.1957	22.6207	23.299	30.369	30.3599	30.3377	17	17	17	75.2	75.2	75.2	25.65	0	323.31	62603000000	138	0.000106221	0.00127152	6.98372	15.3081	P82930	P82930	28S ribosomal protein S34, mitochondrial	MRPS34	Matrix
P82932				29.0575	28.966	29.0786	24.2293	22.2574	22.1652	29.0575	28.966	29.0786	11	11	11	71.2	71.2	71.2	14.226	0	59.608	25473000000	80	0.000800674	0.00208696	6.15012	9.12374	P82932	P82932	28S ribosomal protein S6, mitochondrial	MRPS6	Matrix
P82933				30.7857	30.6938	30.9312	25.2025	22.858	23.4785	30.7857	30.6938	30.9312	25	25	25	57.1	57.1	57.1	45.834	0	323.31	86542000000	185	0.000590702	0.00177515	6.95729	9.87213	P82933	P82933	28S ribosomal protein S9, mitochondrial	MRPS9	Matrix
Q00059	25.3227	25.0341	26.0419	32.3363	32.5034	32.26	25.3227	25.0341	26.0419	32.3363	32.5034	32.26	23	23	23	46.7	46.7	46.7	29.096	0	323.31	261000000000	169	2.35439e-05	0	6.90031	22.3939	Q00059	Q00059	Transcription factor A, mitochondrial	TFAM	Matrix
Q02218	29.8595	27.6026	27.4497	32.4402	32.5134	32.7077	29.8595	27.6026	27.4497	32.4402	32.5134	32.7077	76	76	61	61.9	61.9	55.6	115.93	0	323.31	296000000000	703	0.0055916	0.00490379	4.24985	5.42683	Q02218	Q02218	2-oxoglutarate dehydrogenase, mitochondrial	OGDH	Matrix
Q02252				28.1593	27.9621	27.9109	24.8945	22.6726	23.0022	28.1593	27.9621	27.9109	17	17	17	37.6	37.6	37.6	57.839	0	142.68	12413000000	60	0.00298411	0.0042226	4.48766	6.44408	Q02252	Q02252	Methylmalonate-semialdehyde dehydrogenase [acylating], mitochondrial	ALDH6A1	MIM
Q04837	30.1577	28.051	27.9865	31.1363	31.1135	31.0477	30.1577	28.051	27.9865	31.1363	31.1135	31.0477	13	13	13	70.9	70.9	70.9	17.259	0	323.31	117000000000	286	0.029464	0.0141582	2.36738	3.31689	Q04837	Q04837	Single-stranded DNA-binding protein, mitochondrial	SSBP1	Matrix
Q05655				25.4591	25.4838	25.5129	24.0395	22.3899	22.9325	25.4591	25.4838	25.5129	8	8	8	16.7	16.7	16.7	77.504	0	47.927	2164200000	22	0.00822478	0.00601314	2.36463	4.86914	Q05655;Q04759	Q05655	Protein kinase C delta type;Protein kinase C delta type regulatory subunit;Protein kinase C delta type catalytic subunit	PRKCD
Q07021	30.7822	28.4373	28.8158	31.6245	31.5672	31.834	30.7822	28.4373	28.8158	31.6245	31.5672	31.834	15	15	15	67.4	67.4	67.4	31.362	0	323.31	165000000000	374	0.033338	0.0154775	2.33011	3.18617	Q07021	Q07021	Complement component 1 Q subcomponent-binding protein, mitochondrial	C1QBP	Matrix
Q08257			24.4751	29.1977	29.2546	28.9282	23.2522	23.4069	24.4751	29.1977	29.2546	28.9282	18	18	18	66	66	66	35.206	0	323.31	26891000000	85	0.00016791	0.00157214	5.41543	13.6273	Q08257	Q08257	Quinone oxidoreductase	CRYZ	Matrix
Q08J23	27.1278	27.9933	28.3762	30.0778	30.1374	30.1396	27.1278	27.9933	28.3762	30.0778	30.1374	30.1396	45	45	45	75	75	75	86.47	0	323.31	55197000000	264	0.00348057	0.00449505	2.28579	6.18117	Q08J23	Q08J23	tRNA (cytosine(34)-C(5))-methyltransferase	NSUN2	Matrix
Q10713	28.8054	25.8974	26.238	32.1988	32.3051	32.0786	28.8054	25.8974	26.238	32.1988	32.3051	32.0786	28	28	28	59.4	59.4	59.4	58.252	0	323.31	227000000000	392	0.00478409	0.00484533	5.21388	5.66615	Q10713	Q10713	Mitochondrial-processing peptidase subunit alpha	PMPCA	Matrix
Q12849	27.1856		25.4198	30.7129	32.2738	30.9199	27.1856	23.7803	25.4198	30.7129	32.2738	30.9199	24	24	24	57.9	57.9	57.9	53.126	0	323.31	140000000000	248	0.00601567	0.00515925	5.84032	5.31751	Q12849	Q12849	G-rich sequence factor 1	GRSF1	Matrix
Q12906				25.9601	26.0755	26.2822	24.723	23.1472	22.9306	25.9601	26.0755	26.2822	11	11	11	14	14	14	95.337	0	44.027	3333000000	37	0.0119166	0.00708089	2.50567	4.37552	Q12906	Q12906	Interleukin enhancer-binding factor 3	ILF3
Q12931	31.2456	31.4767	31.4967	33.6559	33.6485	33.6526	31.2456	31.4767	31.4967	33.6559	33.6485	33.6526	51	51	51	71.7	71.7	71.7	80.109	0	323.31	653000000000	1483	9.86064e-06	0	2.24596	27.8697	Q12931	Q12931	Heat shock protein 75 kDa, mitochondrial	TRAP1	Matrix
Q13011	27.3545	25.0453	25.6673	30.2716	30.2547	30.1984	27.3545	25.0453	25.6673	30.2716	30.2547	30.1984	15	15	15	58.2	58.2	58.2	35.816	0	323.31	60120000000	154	0.00362527	0.00445098	4.21923	6.11311	Q13011	Q13011	Delta(3,5)-Delta(2,4)-dienoyl-CoA isomerase, mitochondrial	ECH1	Matrix
Q13057	27.5879	25.7924	25.0508	29.0655	29.1831	29.8321	27.5879	25.7924	25.0508	29.0655	29.1831	29.8321	20	20	20	62.4	62.4	62.4	62.328	0	323.31	33928000000	172	0.0152022	0.00935956	3.21654	4.07166	Q13057	Q13057	Bifunctional coenzyme A synthase;Phosphopantetheine adenylyltransferase;Dephospho-CoA kinase	COASY	Matrix
Q13084	27.9706	24.234	24.7448	30.8001	30.7834	30.7863	27.9706	24.234	24.7448	30.8001	30.7834	30.7863	25	25	25	76.2	76.2	76.2	30.156	0	323.31	86157000000	335	0.0117436	0.00700948	5.1401	4.39426	Q13084	Q13084	39S ribosomal protein L28, mitochondrial	MRPL28	Matrix
Q13200				26.2838	26.3748	26.3034	22.8819	23.5058	23.6342	26.2838	26.3748	26.3034	13	13	13	19.6	19.6	19.6	100.2	0	102.3	3843400000	48	0.000218933	0.00138596	2.98007	12.7365	Q13200	Q13200	26S proteasome non-ATPase regulatory subunit 2	PSMD2
Q13247				26.4137	26.4265		23.6657	22.1759	23.2573	26.4137	26.4265	23.9195	6	6	4	15.1	15.1	12.5	39.586	0	18.051	4111500000	16	0.0539093	0.0244871	2.5536	2.70331	Q13247	Q13247	Serine/arginine-rich splicing factor 6	SRSF6
Q13405				29.9083	29.8547	29.8541	24.8012	23.3528	22.0132	29.9083	29.8547	29.8541	13	13	13	59.6	59.6	59.6	19.198	0	318.42	44958000000	102	0.00129204	0.00223276	6.48329	8.05138	Q13405	Q13405	39S ribosomal protein L49, mitochondrial	MRPL49	Matrix
Q13423	29.5567	28.9974	29.2985	32.7094	32.7125	32.6935	29.5567	28.9974	29.2985	32.7094	32.7125	32.6935	47	47	47	39.7	39.7	39.7	113.89	0	323.31	335000000000	485	2.95158e-05	0	3.42095	21.155	Q13423	Q13423	NAD(P) transhydrogenase, mitochondrial	NNT	MIM
Q13472				27.267	27.1822	27.061	24.3182	23.011	23.8647	27.267	27.1822	27.061	22	22	22	24	24	24	112.37	0	121.9	6903800000	70	0.000893619	0.00202985	3.43876	8.86666	Q13472	Q13472	DNA topoisomerase 3-alpha	TOP3A	Matrix
Q14197				29.5351	29.3521	29.2657	24.661	22.6838	21.8433	29.5351	29.3521	29.2657	11	11	11	48.5	48.5	48.5	23.63	0	207.14	32115000000	42	0.00166126	0.00263241	6.32158	7.53515	Q14197	Q14197	Peptidyl-tRNA hydrolase ICT1, mitochondrial	ICT1	Matrix
Q14258				26.5192	26.3077	26.6377	22.7743	24.0296	22.9955	26.5192	26.3077	26.6377	11	11	11	22.1	22.1	22.1	70.973	0	221.17	4314400000	40	0.00127466	0.00225708	3.22174	8.08007	Q14258	Q14258	E3 ubiquitin/ISG15 ligase TRIM25	TRIM25
Q14839				25.0167	25.3267	25.613	23.8031	22.3879	22.6645	25.0167	25.3267	25.613	14	14	11	9.5	9.5	7.3	218	0	98.616	2018500000	38	0.00708597	0.00553973	2.36697	5.07894	Q14839;Q8TDI0	Q14839	Chromodomain-helicase-DNA-binding protein 4	CHD4
Q14CZ7				26.3368	26.1582	26.5107	23.706	22.8543	22.9125	26.3368	26.1582	26.5107	10	10	10	16.3	16.3	16.3	75.688	0	110.21	3875200000	30	0.00040999	0.00105686	3.17764	10.8465	Q14CZ7	Q14CZ7	FAST kinase domain-containing protein 3	FASTKD3	Matrix
Q15031	28.7115	25.7694	26.4286	30.8378	30.7313	30.6587	28.7115	25.7694	26.4286	30.8378	30.7313	30.6587	40	40	40	47.5	47.5	47.5	101.97	0	323.31	84527000000	269	0.0134213	0.00797722	3.77276	4.22522	Q15031	Q15031	Probable leucine--tRNA ligase, mitochondrial	LARS2	Matrix
Q15046				26.6029	26.6498	26.9118	23.4192	24.0144	24.1091	26.6029	26.6498	26.9118	19	19	19	40.7	40.7	40.7	68.047	0	89.269	5191100000	54	0.000262565	0.00122008	2.87391	12.1589	Q15046	Q15046	Lysine--tRNA ligase	KARS	Matrix
Q15070				28.5906	28.3193	28.6685	24.3582	23.376	22.6385	28.5906	28.3193	28.6685	11	11	11	21.8	21.8	21.8	48.547	0	39.639	17788000000	68	0.000572238	0.00181269	5.06857	9.95349	Q15070	Q15070	Mitochondrial inner membrane protein OXA1L	OXA1L	MIM
Q15118	26.8025	25.553	25.3945	30.5261	30.3802	30.5657	26.8025	25.553	25.3945	30.5261	30.3802	30.5657	27	27	26	69.3	69.3	69.3	49.244	0	323.31	69587000000	212	0.000522358	0.0015679	4.57398	10.1906	Q15118	Q15118	[Pyruvate dehydrogenase (acetyl-transferring)] kinase isozyme 1, mitochondrial	PDK1	Matrix
Q15120		25.9092	26.3387	31.0279	30.9789	28.8932	24.8261	25.9092	26.3387	31.0279	30.9789	28.8932	25	24	24	62.1	62.1	62.1	46.938	0	323.31	74142000000	136	0.00526449	0.00483804	4.60868	5.51834	Q15120	Q15120	[Pyruvate dehydrogenase (acetyl-transferring)] kinase isozyme 3, mitochondrial	PDK3	Matrix
Q15555				26.1609	26.2411	26.0154	24.3624	23.981	22.7334	26.1609	26.2411	26.0154	9	9	9	31.2	31.2	31.2	37.031	0	36.489	3416800000	31	0.00787311	0.00597333	2.4469	4.92995	Q15555	Q15555	Microtubule-associated protein RP/EB family member 2	MAPRE2
Q15717	27.3923	27.5316	27.388	29.9393	29.9254	29.6658	27.3923	27.5316	27.388	29.9393	29.9254	29.6658	15	15	15	48.8	48.8	48.8	36.091	0	323.31	44663000000	94	1.8156e-05	0	2.40619	23.9067	Q15717;Q12926;P26378	Q15717	ELAV-like protein 1	ELAVL1
Q16134				26.4564	26.2085	26.4057	24.5848	24.1357	22.8404	26.4564	26.2085	26.4057	12	12	12	25.6	25.6	25.6	68.495	0	129.76	3946300000	36	0.00905443	0.00605845	2.50322	4.73742	Q16134	Q16134	Electron transfer flavoprotein-ubiquinone oxidoreductase, mitochondrial	ETFDH	MIM
Q16531				26.4814		26.8563	24.7461	22.4381	21.9396	26.4814	24.2245	26.8563	6	6	6	8.2	8.2	8.2	126.97	0	12.536	3405300000	17	0.0778329	0.0349969	2.81275	2.358	Q16531	Q16531	DNA damage-binding protein 1	DDB1
Q16540				30.0162	30.0262	30.049	25.2114	23.0807	23.3784	30.0162	30.0262	30.049	8	8	8	40.5	40.5	40.5	17.781	0	284.12	50211000000	61	0.000770269	0.00178811	6.1403	9.21598	Q16540	Q16540	39S ribosomal protein L23, mitochondrial	MRPL23	Matrix
Q16698				27.0772	26.9196	27.2138	24.6213	23.1112	23.5501	27.0772	26.9196	27.2138	11	11	11	34.9	34.9	34.9	36.067	0	148.55	6440300000	28	0.00192147	0.00319847	3.30937	7.24999	Q16698	Q16698	2,4-dienoyl-CoA reductase, mitochondrial	DECR1	Matrix
Q16718	26.2804	23.8883	25.3184	31.8637	32.1506	31.8469	26.2804	23.8883	25.3184	31.8637	32.1506	31.8469	11	11	11	75	75	75	13.459	0	323.31	191000000000	171	0.000638404	0.00169972	6.79137	9.67579	Q16718	Q16718	NADH dehydrogenase [ubiquinone] 1 alpha subcomplex subunit 5	NDUFA5	MIM
Q16740			26.0642	29.8112	29.7259	30.0007	25.1039	23.7821	26.0642	29.8112	29.7259	30.0007	10	10	10	41.9	41.9	41.9	30.18	0	134.67	44463000000	79	0.00187659	0.00322308	4.86257	7.29564	Q16740	Q16740	ATP-dependent Clp protease proteolytic subunit, mitochondrial	CLPP	Matrix
Q16762		26.0255		30.9627	31.067	29.6656	23.1671	26.0255	24.06	30.9627	31.067	29.6656	17	17	17	65	65	65	33.429	0	323.31	79781000000	128	0.00302003	0.00420134	6.14757	6.4233	Q16762	Q16762	Thiosulfate sulfurtransferase	TST	Matrix
Q16774				27.5128	27.4324	26.8882	23.4616	23.4649	24.0793	27.5128	27.4324	26.8882	11	11	11	75.1	75.1	75.1	21.725	0	212.94	7552300000	40	0.000220877	0.00137391	3.60922	12.7078	Q16774	Q16774	Guanylate kinase	GUK1	Matrix
Q16775				27.1727	27.2723	27.4071	24.7627	23.2897	22.899	27.1727	27.2723	27.4071	7	7	7	32.5	32.5	32.5	33.805	0	105.84	7482500000	28	0.0031365	0.00456281	3.63359	6.35797	Q16775	Q16775	Hydroxyacylglutathione hydrolase, mitochondrial	HAGH	Matrix
Q16795	28.0638	26.0357	26.1885	31.412	31.3194	31.3792	28.0638	26.0357	26.1885	31.412	31.3194	31.3792	23	23	23	57	57	57	42.509	0	323.31	128000000000	257	0.00212299	0.00327407	4.60751	7.06009	Q16795	Q16795	NADH dehydrogenase [ubiquinone] 1 alpha subcomplex subunit 9, mitochondrial	NDUFA9	MIM
Q16836	29.2015	26.2314	26.0068	30.5485	30.5644	30.0875	29.2015	26.2314	26.0068	30.5485	30.5644	30.0875	15	15	15	65.6	65.6	65.6	34.293	0	323.31	68045000000	217	0.0353743	0.0163884	3.25355	3.12445	Q16836	Q16836	Hydroxyacyl-coenzyme A dehydrogenase, mitochondrial	HADH	Matrix
Q16854				27.2125	27.0145	27.3715	23.9616	22.7217	22.8925	27.2125	27.0145	27.3715	8	8	8	32.5	32.5	32.5	32.055	0	45.425	7068200000	35	0.000565994	0.00181818	4.00761	9.98174	Q16854	Q16854	Deoxyguanosine kinase, mitochondrial	DGUOK	Matrix
Q16891	30.7456	28.7417	28.9114	34.2727	34.2604	34.098	30.7456	28.7417	28.9114	34.2727	34.2604	34.098	66	66	66	75.9	75.9	75.9	83.677	0	323.31	937000000000	1615	0.00180956	0.00300775	4.74414	7.3664	Q16891	Q16891	MICOS complex subunit MIC60	IMMT	MIM
Q32P41				26.7437	26.6641	26.638	22.8886	22.9598	22.8466	26.7437	26.6641	26.638	16	16	16	38.9	38.9	38.9	58.246	0	70.372	4936000000	49	1.29153e-07	0	3.78359	82.5383	Q32P41	Q32P41	tRNA (guanine(37)-N1)-methyltransferase	TRMT5	Matrix
Q330K2				25.1929	25.1845	25.0947	23.3424	21.7815	23.0425	25.1929	25.1845	25.0947	8	8	8	31.5	31.5	31.5	38.176	0	46.44	1708600000	28	0.00707509	0.00555495	2.43519	5.08114	Q330K2	Q330K2	NADH dehydrogenase (ubiquinone) complex I, assembly factor 6	NDUFAF6	MIM
Q3SY69	27.7042			29.0478	29.6954	29.0723	27.7042	24.2459	23.9898	29.0478	29.6954	29.0723	39	39	35	49.5	49.5	46.2	101.74	0	323.31	32287000000	154	0.0312431	0.0146667	3.95855	3.25448	Q3SY69	Q3SY69	Mitochondrial 10-formyltetrahydrofolate dehydrogenase	ALDH1L2	Matrix
Q3ZCM7			26.2548	27.9788	27.7715	27.7675	23.0951	23.6292	26.2548	27.9788	27.7715	27.7675	12	2	2	25.2	7.4	7.4	49.775	0	323.31	11408000000	33	0.0229952	0.0124356	3.51289	3.58837	Q3ZCM7	Q3ZCM7	Tubulin beta-8 chain	TUBB8
Q49AM1				26.1529	26.521	26.5199	24.4024	22.7029	24.0891	26.1529	26.521	26.5199	9	9	9	23.1	23.1	23.1	44.413	0	25.093	4070400000	26	0.00764429	0.00589247	2.6665	4.97132	Q49AM1	Q49AM1	Transcription termination factor 2, mitochondrial	MTERF2	Matrix
Q4G0N4	25.7668	24.5306	24.3636	31.1655	31.1215	31.1772	25.7668	24.5306	24.3636	31.1655	31.1215	31.1772	27	27	27	55.9	55.9	55.9	49.432	0	323.31	110000000000	175	0.000144702	0.00174586	6.26775	14.1527	Q4G0N4	Q4G0N4	NAD kinase 2, mitochondrial	NADK2	Matrix
Q4G176	25.3081	25.7415	25.9126	29.6652	29.6214	29.4807	25.3081	25.7415	25.9126	29.6652	29.6214	29.4807	25	25	25	54.2	54.2	54.2	64.129	0	323.31	36620000000	158	3.09986e-05	0	3.93504	20.8954	Q4G176	Q4G176	Acyl-CoA synthetase family member 3, mitochondrial	ACSF3	Matrix
Q4J6C6				28.7647	28.6224	28.4545	24.4357	23.4461	23.1375	28.7647	28.6224	28.4545	22	22	22	51	51	51	83.926	0	323.31	18848000000	114	0.000250978	0.00125397	4.94079	12.3	Q4J6C6	Q4J6C6	Prolyl endopeptidase-like	PREPL	Matrix
Q53FZ2				26.3737	26.231	26.4104	23.8713	23.1968	23.7955	26.3737	26.231	26.4104	9	9	9	27.8	27.8	27.8	66.152	0	49.044	3862400000	30	0.000247898	0.00126908	2.71716	12.3388	Q53FZ2	Q53FZ2	Acyl-coenzyme A synthetase ACSM3, mitochondrial	ACSM3	Matrix
Q53R41				26.5799	26.2135	26.3037	24.2091	23.8363	23.3907	26.5799	26.2135	26.3037	9	9	9	13.9	13.9	13.9	97.41	0	74.977	3957800000	30	0.000611387	0.00174927	2.55364	9.78466	Q53R41	Q53R41	FAST kinase domain-containing protein 1	FASTKD1	Matrix
Q5BKU9				26.9255	26.775	26.7521	24.5366	24.5121	23.9251	26.9255	26.775	26.7521	2	2	2	17.7	17.7	17.7	15.855	0	81.496	5396100000	12	0.000273326	0.00120152	2.49295	12.0347	Q5BKU9	Q5BKU9	Oxidoreductase-like domain-containing protein 1	OXLD1	unknown
Q5HYK3				27.7243	27.5127	27.663	24.1355	22.9233	22.8874	27.7243	27.5127	27.663	15	15	15	67	67	67	37.14	0	208.31	9528200000	78	0.00048186	0.00132051	4.31794	10.4049	Q5HYK3	Q5HYK3	2-methoxy-6-polyprenyl-1,4-benzoquinol methylase, mitochondrial	COQ5	MIM
Q5JPH6	27.6169			28.8663	28.7977	28.9657	27.6169	23.7377	24.2038	28.8663	28.7977	28.9657	22	22	22	48.8	48.8	48.8	58.688	0	323.31	22797000000	131	0.039335	0.0174973	3.69043	3.01555	Q5JPH6	Q5JPH6	Probable glutamate--tRNA ligase, mitochondrial	EARS2	Matrix
Q5JRX3				31.3	31.3312	31.1719	23.3377	23.9854	23.01	31.3	31.3312	31.1719	41	41	41	50.9	50.9	50.9	117.41	0	323.31	119000000000	248	1.13309e-05	0	7.82333	26.9138	Q5JRX3	Q5JRX3	Presequence protease, mitochondrial	PITRM1	Matrix
Q5JSL3				27.1401	26.4503	26.2889	25.1294	23.8475	22.8718	27.1401	26.4503	26.2889	9	9	9	7.9	7.9	7.9	237.67	0	27.762	4823900000	28	0.0190542	0.0110289	2.6769	3.80301	Q5JSL3	Q5JSL3	Dedicator of cytokinesis protein 11	DOCK11
Q5JTZ9	29.4609	27.3417	27.3129	32.5716	32.4939	32.4355	29.4609	27.3417	27.3129	32.5716	32.4939	32.4355	43	43	43	61.9	61.9	61.9	107.34	0	323.31	287000000000	637	0.00331434	0.00452492	4.46187	6.26376	Q5JTZ9;Q9H2T7	Q5JTZ9	Alanine--tRNA ligase, mitochondrial	AARS2	Matrix
Q5ST30	24.2798	24.9345	24.9679	30.977	31.0001	31.0534	24.2798	24.9345	24.9679	30.977	31.0001	31.0534	42	42	42	48.1	48.1	48.1	118.49	0	323.31	101000000000	320	9.81036e-06	0	6.28274	27.9055	Q5ST30	Q5ST30	Valine--tRNA ligase, mitochondrial	VARS2	Matrix
Q5T160				28.7966	28.7203	28.8984	23.7129	23.4225	22.9964	28.7966	28.7203	28.8984	22	22	22	39.1	39.1	39.1	65.505	0	323.31	21444000000	135	1.44451e-05	0	5.42781	25.3211	Q5T160	Q5T160	Probable arginine--tRNA ligase, mitochondrial	RARS2	Matrix
Q5T2R2				26.8018	26.6591	26.989	24.6265	22.804	22.49	26.8018	26.6591	26.989	13	13	13	38.3	38.3	38.3	46.261	0	204.08	5433400000	61	0.00644306	0.00521739	3.50981	5.21646	Q5T2R2	Q5T2R2	Decaprenyl-diphosphate synthase subunit 1	PDSS1	MIM
Q5T440	26.9804	24.9971	24.4	28.965	30.1031	30.2063	26.9804	24.9971	24.4	28.965	30.1031	30.2063	19	19	19	74.2	74.2	74.2	38.155	0	323.31	45738000000	198	0.00798354	0.00594164	4.29896	4.91051	Q5T440	Q5T440	Putative transferase CAF17, mitochondrial	IBA57	Matrix
Q5T653				29.6678	29.5718	29.4255	24.0304	22.4921	21.9227	29.6678	29.5718	29.4255	13	13	13	40.7	40.7	40.7	33.3	0	323.31	36229000000	65	0.000441815	0.00102932	6.73996	10.64	Q5T653	Q5T653	39S ribosomal protein L2, mitochondrial	MRPL2	Matrix
Q5T6V5				25.3224	25.1804	25.1976	22.4869	22.564	22.854	25.3224	25.1804	25.1976	7	7	7	23.2	23.2	23.2	39.028	0	21.86	1826300000	26	2.7229e-05	0	2.59852	21.589	Q5T6V5	Q5T6V5	UPF0553 protein C9orf64	C9orf64
Q5T9A4	26.9403	27.774	27.8755	30.2463	30.1074	30.1365	26.9403	27.774	27.8755	30.2463	30.1074	30.1365	40	15	11	51.5	28.2	18.8	72.572	0	323.31	55281000000	100	0.000920052	0.00201481	2.63343	8.79955	Q5T9A4	Q5T9A4	ATPase family AAA domain-containing protein 3B	ATAD3B	MIM
Q5TC12				28.8275	28.9537	28.8192	25.0253	24.1833	23.3588	28.8275	28.9537	28.8192	14	14	14	37.2	37.2	37.2	36.436	0	323.31	22345000000	77	0.000636358	0.0017094	4.67768	9.68383	Q5TC12	Q5TC12	ATP synthase mitochondrial F1 complex assembly factor 1	ATPAF1	Matrix
Q5TEU4				26.8382	26.7806	26.9915	24.0922	22.9949	23.685	26.8382	26.7806	26.9915	7	7	7	24.9	24.9	24.9	38.918	0	48.548	5601300000	32	0.000551601	0.00182927	3.2794	10.0484	Q5TEU4	Q5TEU4	NADH dehydrogenase [ubiquinone] 1 alpha subcomplex assembly factor 5	NDUFAF5	MIM
Q5U5X0				30.1556	30.312	30.338	24.1317	22.7756	22.6406	30.1556	30.312	30.338	9	9	9	57.7	57.7	57.7	11.955	0	266.92	59326000000	64	0.000122089	0.00117791	7.08592	14.7769	Q5U5X0	Q5U5X0	Complex III assembly factor LYRM7	LYRM7	Matrix
Q5UIP0				25.7955	25.7368	25.3817	23.072	21.7958	22.2765	25.7955	25.7368	25.3817	16	16	16	10.3	10.3	10.3	274.46	0	128.71	2432600000	37	0.00116866	0.00211236	3.25654	8.26626	Q5UIP0	Q5UIP0	Telomere-associated protein RIF1	RIF1
Q5VTE6				26.44	26.4457	26.5397	24.7206	22.0386	23.0992	26.44	26.4457	26.5397	13	13	13	46.9	46.9	46.9	62.338	0	86.457	4254000000	41	0.0150287	0.00928509	3.18901	4.08565	Q5VTE6	Q5VTE6	Protein angel homolog 2	ANGEL2	Matrix
Q5VUM1				26.8823	27.3821	27.3815	24.3995	23.5862	23.4133	26.8823	27.3821	27.3815	1	1	1	24.1	24.1	24.1	12.213	0	23.114	7229100000	19	0.000595186	0.00176991	3.41566	9.85285	Q5VUM1	Q5VUM1	Succinate dehydrogenase assembly factor 4, mitochondrial	SDHAF4	Matrix
Q5VWZ2				27.6488	27.3818	27.4529	23.2208	22.748	22.9577	27.6488	27.3818	27.4529	8	8	8	42.6	42.6	42.6	26.316	0	126.46	8687300000	45	8.97925e-06	0	4.51897	28.5326	Q5VWZ2	Q5VWZ2	Lysophospholipase-like protein 1	LYPLAL1	unknown
Q6JQN1				28.8894	28.8333	28.872	23.4415	23.7404	22.2349	28.8894	28.8333	28.872	29	29	29	34.9	34.9	34.9	118.83	0	323.31	22346000000	156	0.000240484	0.00127935	5.72595	12.4349	Q6JQN1	Q6JQN1	Acyl-CoA dehydrogenase family member 10	ACAD10	Matrix
Q6L8Q7	27.1754			30.105	30.179	30.1306	27.1754	22.0933	23.1683	30.105	30.179	30.1306	24	24	24	53.9	53.9	53.9	67.351	0	323.31	54161000000	186	0.0179177	0.0107071	5.99253	3.87496	Q6L8Q7	Q6L8Q7	2,5-phosphodiesterase 12	PDE12	Matrix
Q6NUK1				26.1073	25.788	26.2498	23.5293	23.0785	21.9295	26.1073	25.788	26.2498	9	9	9	22.6	22.6	22.6	53.354	0	114.87	3186300000	26	0.00295005	0.00406791	3.20257	6.46406	Q6NUK1	Q6NUK1	Calcium-binding mitochondrial carrier protein SCaMC-1	SLC25A24	MIM
Q6NVY1				27.9623	27.8179	27.9107	24.1439	22.8405	22.4479	27.9623	27.8179	27.9107	14	14	14	41.7	41.7	41.7	43.482	0	173.86	11390000000	58	0.000762205	0.0017974	4.75288	9.24121	Q6NVY1	Q6NVY1	3-hydroxyisobutyryl-CoA hydrolase, mitochondrial	HIBCH	Matrix
Q6P087	23.6311	25.1364	24.2593	29.895	29.834	30.0097	23.6311	25.1364	24.2593	29.895	29.834	30.0097	25	25	25	61.5	61.5	61.5	38.46	0	323.31	45942000000	179	0.000223218	0.00136207	5.57062	12.6737	Q6P087	Q6P087	RNA pseudouridylate synthase domain-containing protein 3	RPUSD3	Matrix
Q6P1L8			26.4642	27.4802	27.3493	27.4031	23.6955	24.0402	26.4642	27.4802	27.3493	27.4031	6	6	6	42.8	42.8	42.8	15.947	0	102.82	9043700000	32	0.0372722	0.0168741	2.67752	3.07057	Q6P1L8	Q6P1L8	39S ribosomal protein L14, mitochondrial	MRPL14	Matrix
Q6P1X6				26.3825	26.578	26.6525	24.0115	22.3486	24.4681	26.3825	26.578	26.6525	8	8	8	46.8	46.8	46.8	23.889	0	41.657	4492200000	37	0.0107272	0.00683069	2.92827	4.51157	Q6P1X6	Q6P1X6	UPF0598 protein C8orf82	C8orf82	Matrix
Q6P4F2				27.7554	27.7725	27.8359	23.9677	23.3072	22.622	27.7554	27.7725	27.8359	3	3	3	23.1	23.1	23.1	19.888	0	49.525	10588000000	18	0.000322961	0.00113262	4.48898	11.5314	Q6P4F2	Q6P4F2	Adrenodoxin-like protein, mitochondrial	FDX1L	Matrix
Q6P587	25.9382			29.6847	29.7049	29.62	25.9382	24.6728	22.4349	29.6847	29.7049	29.62	12	12	12	54.9	54.9	54.9	24.843	0	82.028	40496000000	86	0.00654442	0.00519553	5.32118	5.19369	Q6P587	Q6P587	Acylpyruvase FAHD1, mitochondrial	FAHD1	Matrix
Q6PI48	28.1408	27.1187	27.4473	32.4398	32.4987	32.4414	28.1408	27.1187	27.4473	32.4398	32.4987	32.4414	45	45	45	63.1	63.1	63.1	73.562	0	323.31	274000000000	440	8.49069e-05	0.00137143	4.89099	16.2018	Q6PI48	Q6PI48	Aspartate--tRNA ligase, mitochondrial	DARS2	Matrix
Q6PML9				28.3561	28.3902	28.6059	23.5155	24.4755	22.8889	28.3561	28.3902	28.6059	19	19	19	29.9	29.9	29.9	63.514	0	181.59	16920000000	83	0.00049956	0.00159748	4.82409	10.3086	Q6PML9	Q6PML9	Zinc transporter 9	SLC30A9	MIM
Q6UB35	27.6879	26.7643	26.6312	31.4939	31.5831	31.4916	27.6879	26.7643	26.6312	31.4939	31.5831	31.4916	47	45	45	64.6	63.5	63.5	105.79	0	323.31	143000000000	431	0.000175581	0.00153398	4.49507	13.4733	Q6UB35	Q6UB35	Monofunctional C1-tetrahydrofolate synthase, mitochondrial	MTHFD1L	Matrix
Q6UWP7				25.1134	25.0209	25.3062	23.6392	22.0424	21.7215	25.1134	25.0209	25.3062	5	5	5	14	14	14	48.92	0	12.058	1701800000	16	0.0110483	0.00703382	2.67914	4.4731	Q6UWP7	Q6UWP7	Lysocardiolipin acyltransferase 1	LCLAT1
Q6YP21				27.6799	27.7641	27.7814	22.9111	23.9848	23.174	27.6799	27.7641	27.7814	13	13	13	43.2	43.2	43.2	51.4	0	57.763	10257000000	55	0.000173857	0.00154146	4.38521	13.5071	Q6YP21	Q6YP21	Kynurenine--oxoglutarate transaminase 3	CCBL2	Matrix
Q71U36				27.1371	27.0161	26.8223	24.8839	23.5387	22.5284	27.1371	27.0161	26.8223	34	4	1	79.4	10.2	3.1	50.135	0	13.824	6262000000	20	0.00831438	0.00611518	3.34149	4.85415	Q71U36;P0DPH8;P0DPH7;Q6PEY2	Q71U36	Tubulin alpha-1A chain;Tubulin alpha-3E chain	TUBA1A;TUBA3E
Q7L0Y3	26.7114	26.1108	27.1585	32.1622	31.3941	31.559	26.7114	26.1108	27.1585	32.1622	31.3941	31.559	32	32	32	60.5	60.5	60.5	47.346	0	323.31	167000000000	253	0.000191719	0.00145622	5.04487	13.1749	Q7L0Y3	Q7L0Y3	Mitochondrial ribonuclease P protein 1	TRMT10C	Matrix
Q7L2E3	28.7178	27.1922	27.0929	32.0516	32.0686	32.112	28.7178	27.1922	27.0929	32.0516	32.0686	32.112	78	78	78	69.5	69.5	69.5	133.94	0	323.31	209000000000	588	0.00110894	0.00187586	4.40979	8.38062	Q7L2E3	Q7L2E3	Putative ATP-dependent RNA helicase DHX30	DHX30	Matrix
Q7L3T8				27.2121	27.2008	27.8078	25.1824	22.384	23.6977	27.2121	27.2008	27.8078	14	14	14	42.3	42.3	42.3	53.262	0	243.86	8299500000	56	0.0118251	0.00697642	3.65217	4.38538	Q7L3T8	Q7L3T8	Probable proline--tRNA ligase, mitochondrial	PARS2	Matrix
Q7L592	27.3427			30.5802	30.4962	30.5499	27.3427	23.023	22.6063	30.5802	30.4962	30.5499	23	23	23	57.8	57.8	57.8	49.237	0	323.31	72605000000	207	0.014778	0.0089768	6.21811	4.10619	Q7L592	Q7L592	NADH dehydrogenase [ubiquinone] complex I, assembly factor 7	NDUFAF7	MIM
Q7L8L6				28.9284	28.963	29.1539	24.062	23.0607	22.9451	28.9284	28.963	29.1539	20	20	20	33.9	33.9	33.9	86.573	0	226.11	25164000000	113	9.72189e-05	0.00128859	5.65918	15.6556	Q7L8L6	Q7L8L6	FAST kinase domain-containing protein 5	FASTKD5	Matrix
Q7Z2W9	27.573	25.3027	25.0722	28.2499	28.2027	28.534	27.573	25.3027	25.0722	28.2499	28.2027	28.534	7	7	7	44.4	44.4	44.4	22.814	0	104.84	17705000000	70	0.043421	0.0198095	2.34623	2.9159	Q7Z2W9	Q7Z2W9	39S ribosomal protein L21, mitochondrial	MRPL21	Matrix
Q7Z3D6				28.6858	28.5687	28.4483	24.5463	22.2863	22.6007	28.6858	28.5687	28.4483	19	19	19	39.3	39.3	39.3	66.436	0	272.73	18210000000	107	0.00157895	0.00249497	5.42314	7.63706	Q7Z3D6	Q7Z3D6	UPF0317 protein C14orf159, mitochondrial	C14orf159	Matrix
Q7Z4G4				29.0948	28.9516	29.1508	23.503	22.6804	22.5512	29.0948	28.9516	29.1508	14	14	14	37.6	37.6	37.6	53.42	0	323.31	25829000000	99	3.51139e-05	0	6.15423	20.2493	Q7Z4G4	Q7Z4G4	tRNA (guanine(10)-N2)-methyltransferase homolog	TRMT11
Q7Z4W1				26.5846	26.5718	26.3594	23.8983	23.3436	23.186	26.5846	26.5718	26.3594	11	11	11	62.3	62.3	62.3	25.913	0	261.35	4434100000	81	0.000185481	0.00148357	3.0293	13.2864	Q7Z4W1	Q7Z4W1	L-xylulose reductase	DCXR	Matrix
Q7Z6M4				26.5398	26.3085	26.8102	23.2876	22.5005	23.9074	26.5398	26.3085	26.8102	10	10	10	25.7	25.7	25.7	43.957	0	20.199	4535000000	21	0.00154182	0.00230081	3.32099	7.68519	Q7Z6M4	Q7Z6M4	Transcription termination factor 4, mitochondrial;mTERF domain-containing protein 2 processed	MTERF4	Matrix
Q7Z6Z7			26.2318	26.5558	26.3531	26.5241	23.4427	22.8516	26.2318	26.5558	26.3531	26.5241	23	23	23	10.4	10.4	10.4	481.89	0	203.54	4574700000	66	0.092147	0.0432374	2.30227	2.20491	Q7Z6Z7	Q7Z6Z7	E3 ubiquitin-protein ligase HUWE1	HUWE1
Q7Z7F7				27.9852	27.7505	27.8592	23.6737	24.1082	22.3355	27.9852	27.7505	27.8592	4	4	4	35.9	35.9	35.9	15.128	0	119.75	11164000000	22	0.00112233	0.00214612	4.49247	8.35432	Q7Z7F7	Q7Z7F7	39S ribosomal protein L55, mitochondrial	MRPL55	Matrix
Q7Z7H8	25.9953	24.3504	25.2392	29.8643	29.7961	29.7591	25.9953	24.3504	25.2392	29.8643	29.7961	29.7591	9	9	9	47.1	47.1	47.1	29.282	0	231.32	44063000000	100	0.000637073	0.00170455	4.61159	9.68102	Q7Z7H8	Q7Z7H8	39S ribosomal protein L10, mitochondrial	MRPL10	Matrix
Q7Z7L1		23.0721	24.7791	26.2745	26.1288	26.5706	24.1671	23.0721	24.7791	26.2745	26.1288	26.5706	15	15	15	22.6	22.6	22.6	102.83	0	79.288	4006300000	46	0.010875	0.00692588	2.31853	4.49369	Q7Z7L1;Q68D06;Q08AF3	Q7Z7L1	Schlafen family member 11	SLFN11
Q86SX6				30.0761	30.1403	29.8187	23.6519	22.6968	22.7203	30.0761	30.1403	29.8187	7	7	7	50.3	50.3	50.3	16.628	0	263.96	49489000000	59	2.92151e-05	0	6.98869	21.2097	Q86SX6	Q86SX6	Glutaredoxin-related protein 5, mitochondrial	GLRX5	Matrix
Q86TS9				25.6167	25.8812	26.0972	23.6616	22.0948	23.401	25.6167	25.8812	26.0972	5	5	5	51.2	51.2	51.2	13.664	0	228.59	2963300000	34	0.00506368	0.00488156	2.81254	5.57803	Q86TS9	Q86TS9	39S ribosomal protein L52, mitochondrial	MRPL52	Matrix
Q86TX2		25.4258	24.9945	30.0977	30.1617	30.1452	23.4037	25.4258	24.9945	30.0977	30.1617	30.1452	22	22	2	63.9	63.9	5.7	46.277	0	323.31	54471000000	147	0.000849523	0.00204	5.52687	8.98427	Q86TX2;Q3I5F7	Q86TX2	Acyl-coenzyme A thioesterase 1	ACOT1
Q86U28				26.6771	26.603	26.7462	24.7985	23.0388	23.7228	26.6771	26.603	26.7462	5	5	5	45.5	45.5	45.5	16.476	0	44.034	4890500000	20	0.00535592	0.00480945	2.82208	5.49207	Q86U28	Q86U28	Iron-sulfur cluster assembly 2 homolog, mitochondrial	ISCA2	Matrix
Q86U90				27.3025	27.0947	27.4092	23.7586	22.4508	24.0201	27.3025	27.0947	27.4092	11	11	11	56.3	56.3	56.3	29.328	0	48.151	7430300000	35	0.00145071	0.00234369	3.859	7.80967	Q86U90	Q86U90	YrdC domain-containing protein, mitochondrial	YRDC	Matrix
Q86UT6				28.6868	28.5429	28.8064	25.1938	23.8517	23.1181	28.6868	28.5429	28.8064	30	30	30	40.2	40.2	40.2	107.61	0	323.31	19673000000	114	0.00164924	0.00263762	4.62414	7.54963	Q86UT6	Q86UT6	NLR family member X1	NLRX1	Matrix
Q86UY8				27.2762	27.532	27.6145	25.2619	23.7373	23.2936	27.2762	27.532	27.6145	18	18	18	37	37	37	63.419	0	323.31	8563700000	60	0.00504459	0.00489624	3.37665	5.58386	Q86UY8	Q86UY8	5-nucleotidase domain-containing protein 3	NT5DC3	Matrix
Q86YH6				27.7795	27.6594	27.8179	23.5038	23.8412	22.8073	27.7795	27.6594	27.8179	11	11	11	33.1	33.1	33.1	44.128	0	140.2	11107000000	45	0.000143749	0.00175556	4.36815	14.1765	Q86YH6	Q86YH6	Decaprenyl-diphosphate synthase subunit 2	PDSS2	MIM
Q8IVS2				28.688	28.7494	28.61	24.103	21.4619	23.4197	28.688	28.7494	28.61	15	15	15	42.6	42.6	42.6	42.961	0	323.31	19895000000	97	0.00199605	0.00334216	5.68758	7.17696	Q8IVS2	Q8IVS2	Malonyl-CoA-acyl carrier protein transacylase, mitochondrial	MCAT	Matrix
Q8IWL3				27.6693	27.7972	27.8227	24.1421	22.2303	22.8644	27.6693	27.7972	27.8227	9	9	9	41.7	41.7	41.7	27.422	0	125.41	10409000000	47	0.00114945	0.0021219	4.68416	8.30225	Q8IWL3	Q8IWL3	Iron-sulfur cluster co-chaperone protein HscB, mitochondrial	HSCB	Matrix
Q8IXB1				26.0957	25.9848	25.9013	23.8963	23.3533	23.4395	26.0957	25.9848	25.9013	15	15	15	29.5	29.5	29.5	91.079	0	236.44	3112500000	47	0.000165178	0.00158794	2.43086	13.6843	Q8IXB1	Q8IXB1	DnaJ homolog subfamily C member 10	DNAJC10
Q8IXM3				29.2436	29.2702	29.9076	23.5904	24.3427	22.9163	29.2436	29.2702	29.9076	11	11	11	65	65	65	15.383	0	208.97	35079000000	78	0.00022986	0.00131667	5.8573	12.5792	Q8IXM3	Q8IXM3	39S ribosomal protein L41, mitochondrial	MRPL41	Matrix
Q8IYB8				29.5898	29.6478	29.6468	24.8414	22.6704	23.6407	29.5898	29.6478	29.6468	25	25	25	36.6	36.6	36.6	87.99	0	296.68	38511000000	143	0.000711113	0.00161725	5.91066	9.40912	Q8IYB8	Q8IYB8	ATP-dependent RNA helicase SUPV3L1, mitochondrial	SUPV3L1	Matrix
Q8IYQ7	26.5999	24.2816	23.8087	32.0871	32.0138	32.1388	26.5999	24.2816	23.8087	32.0871	32.0138	32.1388	26	26	26	44.8	44.8	44.8	83.069	0	323.31	208000000000	171	0.00113937	0.00213152	7.18316	8.32143	Q8IYQ7	Q8IYQ7	Threonine synthase-like 1	THNSL1	Matrix
Q8IYU8				26.2623	26.4575	26.5074	22.6251	23.5288	23.8683	26.2623	26.4575	26.5074	7	7	7	20.5	20.5	20.5	49.666	0	58.964	4101900000	37	0.00125829	0.00226696	3.06833	8.10755	Q8IYU8	Q8IYU8	Calcium uptake protein 2, mitochondrial	MICU2	MIM
Q8N0V3				28.0499	27.853	28.5087	24.8433	23.1198	22.7274	28.0499	27.853	28.5087	11	11	11	36.4	36.4	36.4	38.359	0	323.31	13737000000	96	0.00252078	0.00346903	4.57371	6.74327	Q8N0V3	Q8N0V3	Putative ribosome-binding factor A, mitochondrial	RBFA	Matrix
Q8N0X4				27.1714	27.1391	27.223	23.3619	23.3399	23.2454	27.1714	27.1391	27.223	13	13	13	47.1	47.1	47.1	37.359	0	139.48	6932300000	53	9.45856e-08	0	3.86209	89.2258	Q8N0X4	Q8N0X4	Citrate lyase subunit beta-like protein, mitochondrial	CLYBL	Matrix
Q8N183	25.2663	25.3753	25.4173	31.47	31.5561	31.2311	25.2663	25.3753	25.4173	31.47	31.5561	31.2311	19	19	19	78.1	78.1	78.1	19.856	0	323.31	133000000000	206	5.82559e-07	0	6.06605	56.6209	Q8N183	Q8N183	Mimitin, mitochondrial	NDUFAF2	MIM
Q8N3Z3				26.085	26.1665	26.151	22.9522	23.9181	21.9484	26.085	26.1665	26.151	6	6	6	29.6	29.6	29.6	32.146	0	22.66	3363300000	24	0.00495195	0.00477946	3.19457	5.61251	Q8N3Z3	Q8N3Z3	GTP-binding protein 8	GTPBP8
Q8N442				28.5425	28.5254	28.6283	23.0562	23.3848	22.3273	28.5425	28.5254	28.6283	24	24	24	40.7	40.7	40.7	74.327	0	323.31	18150000000	112	5.64376e-05	0.000827586	5.64262	17.9645	Q8N442	Q8N442	Translation factor GUF1, mitochondrial	GUF1	Matrix
Q8N465		24.2379	24.5699	28.5786	28.6754	28.5851	23.4875	24.2379	24.5699	28.5786	28.6754	28.5851	14	14	14	39	39	39	56.415	0	221.38	18830000000	81	0.000149548	0.00170811	4.5146	14.0347	Q8N465	Q8N465	D-2-hydroxyglutarate dehydrogenase, mitochondrial	D2HGDH	Matrix
Q8N4Q0	26.794	25.8216	26.2479	28.5553	28.5736	28.7203	26.794	25.8216	26.2479	28.5553	28.5736	28.7203	13	13	13	50.1	50.1	50.1	40.14	0	307.71	19159000000	93	0.00124197	0.00229204	2.32855	8.1354	Q8N4Q0	Q8N4Q0	Zinc-binding alcohol dehydrogenase domain-containing protein 2	ZADH2	unknown
Q8N4T8				26.6259	26.5965	26.6907	24.2364	23.2548	22.931	26.6259	26.5965	26.6907	4	4	4	20.3	20.3	20.3	25.301	0	62.234	4772900000	16	0.00129848	0.00222796	3.16365	8.04086	Q8N4T8	Q8N4T8	Carbonyl reductase family member 4	CBR4	Matrix
Q8N5M1				26.3601	26.4862	26.8138	24.7508	22.9393	21.918	26.3601	26.4862	26.8138	10	10	10	40.1	40.1	40.1	32.772	0	140.92	4729500000	50	0.0162307	0.00962313	3.3507	3.99253	Q8N5M1	Q8N5M1	ATP synthase mitochondrial F1 complex assembly factor 2	ATPAF2	Matrix
Q8N5N7				29.6473	29.453	29.5288	22.9574	22.3925	22.5923	29.6473	29.453	29.5288	11	11	11	71.5	71.5	71.5	18.325	0	323.31	35800000000	101	2.4655e-06	0	6.89563	39.4545	Q8N5N7	Q8N5N7	39S ribosomal protein L50, mitochondrial	MRPL50	Matrix
Q8N983				28.3762	28.7042	29.1981	24.1979	23.3245	22.1286	28.3762	28.7042	29.1981	9	9	9	50.7	50.7	50.7	23.431	0	38.99	21406000000	47	0.00101129	0.00193365	5.54249	8.58509	Q8N983	Q8N983	39S ribosomal protein L43, mitochondrial	MRPL43	Matrix
Q8NBM4				25.7582	25.8417	26.1215	23.7014	23.3854	23.1869	25.7582	25.8417	26.1215	3	3	3	12.2	12.2	12.2	38.963	0	51.927	2885700000	15	0.00018137	0.00151196	2.48258	13.3624	Q8NBM4	Q8NBM4	Ubiquitin-associated domain-containing protein 2	UBAC2
Q8NC60				29.4706	29.4021	29.5135	24.3459	22.2646	23.9411	29.4706	29.4021	29.5135	25	25	25	41.7	41.7	41.7	78.457	0	323.31	33775000000	146	0.000737991	0.0015873	5.94491	9.31899	Q8NC60	Q8NC60	Nitric oxide-associated protein 1	NOA1	MIM
Q8NCN5				29.6355	29.6001	29.6023	23.9975	24.0329	22.953	29.6355	29.6001	29.6023	28	28	28	41.5	41.5	41.5	99.363	0	323.31	37588000000	170	7.36949e-05	0.00145455	5.95154	16.793	Q8NCN5	Q8NCN5	Pyruvate dehydrogenase phosphatase regulatory subunit, mitochondrial	PDPR	Matrix
Q8NCW5				26.9872	27.0476	27.1189	24.4228	22.8942	22.5164	26.9872	27.0476	27.1189	7	7	7	26.4	26.4	26.4	31.674	0	163.33	6348000000	22	0.00295492	0.00424407	3.77343	6.46119	Q8NCW5	Q8NCW5	NAD(P)H-hydrate epimerase	APOA1BP	Matrix
Q8NE62				26.9994	27.2034	26.9017	23.4925	23.4022	23.5623	26.9994	27.2034	26.9017	13	13	13	30.3	30.3	30.3	65.358	0	56.347	6283300000	44	3.79674e-06	0	3.54918	35.4086	Q8NE62	Q8NE62	Choline dehydrogenase, mitochondrial	CHDH	MIM
Q8NE86				26.3891	26.5108	26.5219	24.7409	22.7192	23.7029	26.3891	26.5108	26.5219	8	8	8	29.3	29.3	29.3	39.866	0	80.721	4250200000	31	0.00928185	0.00596746	2.7529	4.70385	Q8NE86	Q8NE86	Calcium uniporter protein, mitochondrial	MCU	MIM
Q8NFF5	25.138			29.5331	29.609	29.6487	25.138	23.2524	23.1122	29.5331	29.609	29.6487	25	25	25	53.7	53.7	53.7	65.265	0	323.31	37505000000	217	0.000915406	0.00202481	5.76274	8.81118	Q8NFF5	Q8NFF5	FAD synthase;Molybdenum cofactor biosynthesis protein-like region;FAD synthase region	FLAD1	Matrix
Q8NFV4				26.333	26.4493	26.2213	22.8605	23.5714	23.8506	26.333	26.4493	26.2213	5	5	5	21.9	21.9	21.9	34.69	0	16.491	3865000000	30	0.00065121	0.00167131	2.90703	9.62617	Q8NFV4	Q8NFV4	Alpha/beta hydrolase domain-containing protein 11	ABHD11	Matrix
Q8NI37				27.1069	26.7778	27.1186	23.752	24.187	23.0992	27.1069	26.7778	27.1186	10	10	10	41.4	41.4	41.4	32.645	0	155.99	6157700000	56	0.000582497	0.00178571	3.32173	9.90789	Q8NI37	Q8NI37	Protein phosphatase PTC7 homolog	PPTC7	Matrix
Q8NI60	27.99	27.3509	27.4278	31.0936	31.1275	31.1456	27.99	27.3509	27.4278	31.0936	31.1275	31.1456	26	26	26	43.3	43.3	43.3	71.949	0	323.31	111000000000	349	6.27783e-05	0.000793388	3.53263	17.4877	Q8NI60	Q8NI60	Atypical kinase ADCK3, mitochondrial	ADCK3	MIM
Q8TAA5				29.2435	29.354	29.3792	23.97	23.956	23.243	29.2435	29.354	29.3792	14	14	14	60.9	60.9	60.9	25.431	0	194.14	30715000000	80	2.11925e-05	0	5.60256	22.9947	Q8TAA5	Q8TAA5	GrpE protein homolog 2, mitochondrial	GRPEL2	Matrix
Q8TAE8				30.1266	30.0331	29.8228	23.9455	23.3807	22.1943	30.1266	30.0331	29.8228	11	11	11	56.8	56.8	56.8	25.384	0	168.63	49779000000	107	0.000200711	0.00141704	6.82071	13.0219	Q8TAE8	Q8TAE8	Growth arrest and DNA damage-inducible proteins-interacting protein 1	GADD45GIP1	Matrix
Q8TB37				27.0535	26.9683	27.1652	24.0428	23.42	23.6822	27.0535	26.9683	27.1652	6	6	6	26	26	26	34.082	0	101.73	6415200000	34	6.0122e-05	0.000813559	3.34733	17.6798	Q8TB37	Q8TB37	Iron-sulfur protein NUBPL	NUBPL	Matrix
Q8TCC3				25.825	27.5506	24.8014	23.9896	23.3824	22.709	25.825	27.5506	24.8014	8	8	8	37.9	37.9	37.9	18.546	0	161.83	4440800000	36	0.0378416	0.0173131	2.69867	3.05503	Q8TCC3	Q8TCC3	39S ribosomal protein L30, mitochondrial	MRPL30	Matrix
Q8TCS8	26.654	25.0053	24.5955	31.9351	31.9189	31.9065	26.654	25.0053	24.5955	31.9351	31.9189	31.9065	52	52	52	58.9	58.9	58.9	85.95	0	323.31	191000000000	391	0.000494751	0.00160252	6.50188	10.3343	Q8TCS8	Q8TCS8	Polyribonucleotide nucleotidyltransferase 1, mitochondrial	PNPT1	Matrix|IMS
Q8TD30				28.6738	28.5735	28.563	24.498	23.3944	23.815	28.6738	28.5735	28.563	19	19	19	44.7	44.7	44.7	57.903	0	323.31	18626000000	96	0.000130437	0.00186982	4.70098	14.5308	Q8TD30;P24298	Q8TD30	Alanine aminotransferase 2	GPT2	Matrix
Q8TDJ6				28.1479	28.0413	28.2262	24.0868	22.5695	24.1873	28.1479	28.0413	28.2262	1	1	1	0.5	0.5	0.5	339.64	0.0092219	1.6929	13512000000	6	0.00100479	0.00193824	4.52393	8.59955	Q8TDJ6	Q8TDJ6	DmX-like protein 2	DMXL2
Q8TEQ6				25.3978	25.0266	25.179	23.2564	22.2723	22.3045	25.3978	25.0266	25.179	10	10	10	8.6	8.6	8.6	168.59	0	46.129	1771800000	30	0.00159954	0.00247505	2.59005	7.61095	Q8TEQ6	Q8TEQ6	Gem-associated protein 5	GEMIN5
Q8WUK0		24.9799	25.01	26.5394	26.7129	26.7647	23.1354	24.9799	25.01	26.5394	26.7129	26.7647	8	8	8	38.8	38.8	38.8	22.843	0	39.136	5493800000	45	0.0211366	0.0120161	2.29723	3.68363	Q8WUK0	Q8WUK0	Phosphatidylglycerophosphatase and protein-tyrosine phosphatase 1	PTPMT1	MIM
Q8WV74				27.3319	27.3853	27.5345	23.5499	22.9181	22.5666	27.3319	27.3853	27.5345	10	10	10	47.9	47.9	47.9	25.37	0	88.419	8184300000	41	0.000115504	0.00120755	4.40576	14.9862	Q8WV74	Q8WV74	Nucleoside diphosphate-linked moiety X motif 8, mitochondrial	NUDT8	Matrix
Q8WV93				26.433	26.631	26.611	23.7374	22.8579	23.0181	26.433	26.631	26.611	12	12	12	36.4	36.4	36.4	54.844	0	118.54	4531500000	35	0.000269416	0.00120611	3.35392	12.0791	Q8WV93	Q8WV93	Lactation elevated protein 1	LACE1	MIM
Q8WVM0		24.7129	24.8606	28.5402	28.7134	28.6813	23.1691	24.7129	24.8606	28.5402	28.7134	28.6813	17	17	17	60.4	60.4	60.4	39.542	0	266.26	19273000000	83	0.00126836	0.00226201	4.3974	8.0906	Q8WVM0	Q8WVM0	Dimethyladenosine transferase 1, mitochondrial	TFB1M	Matrix
Q8WVV9				26.9765	26.934	27.1501	24.2579	23.0216	23.3527	26.9765	26.934	27.1501	17	17	16	43.9	43.9	42.6	60.082	0	116.2	6250300000	65	0.000755982	0.00181152	3.47617	9.2609	Q8WVV9	Q8WVV9	Heterogeneous nuclear ribonucleoprotein L-like	HNRNPLL
Q8WW59				25.8789	25.4501	25.8541	23.3495	22.3232	23.8873	25.8789	25.4501	25.8541	9	9	9	58	58	58	23.128	0	39.542	2557300000	28	0.00608442	0.00512981	2.54101	5.30067	Q8WW59	Q8WW59	SPRY domain-containing protein 4	SPRYD4	Matrix
Q8WWC4				26.517	26.5	26.1583	24.3593	22.3909	23.4026	26.517	26.5	26.1583	3	3	3	11.3	11.3	11.3	32.544	0	61.836	4059900000	12	0.0065897	0.0053166	3.00747	5.18366	Q8WWC4	Q8WWC4	Uncharacterized protein C2orf47, mitochondrial	C2orf47	Matrix
Q8WWH5				29.2982	29.1985	29.7369	24.2416	24.1267	22.4383	29.2982	29.1985	29.7369	21	21	21	69.3	69.3	69.3	37.252	0	323.31	33438000000	115	0.000661425	0.00166667	5.80903	9.58744	Q8WWH5	Q8WWH5	Probable tRNA pseudouridine synthase 1	TRUB1
Q8WWV3				27.4499	27.6226	27.5039	24.6456	24.243	23.1782	27.4499	27.6226	27.5039	10	10	10	36.9	36.9	36.9	43.589	0	113.11	8852800000	40	0.00135625	0.00238819	3.5032	7.94936	Q8WWV3	Q8WWV3	Reticulon-4-interacting protein 1, mitochondrial	RTN4IP1	Matrix
Q92499			23.1652	27.8021	27.6835	27.7932	24.6959	22.073	23.1652	27.8021	27.6835	27.7932	22	22	22	35	35	35	82.431	0	323.31	10367000000	120	0.00428497	0.00479375	4.44821	5.84035	Q92499	Q92499	ATP-dependent RNA helicase DDX1	DDX1
Q92506				27.8022	27.6181	27.5252	24.9034	24.092	22.7568	27.8022	27.6181	27.5252	7	7	7	33.7	33.7	33.7	26.973	0	118.36	9643400000	28	0.00409706	0.00470253	3.7311	5.9125	Q92506	Q92506	Estradiol 17-beta-dehydrogenase 8	HSD17B8	Matrix
Q92552	27.9861	23.0941	24.1421	29.9912	29.8047	29.7893	27.9861	23.0941	24.1421	29.9912	29.8047	29.7893	19	19	19	52.4	52.4	52.4	47.611	0	323.31	46065000000	160	0.032391	0.0150453	4.78764	3.2164	Q92552	Q92552	28S ribosomal protein S27, mitochondrial	MRPS27	Matrix
Q92665		24.2801		31.3361	31.3192	31.1635	24.4247	24.2801	22.463	31.3361	31.3192	31.1635	26	26	26	55.9	55.9	55.9	45.318	0	323.31	120000000000	240	0.000283976	0.00118352	7.55032	11.9176	Q92665	Q92665	28S ribosomal protein S31, mitochondrial	MRPS31	Matrix
Q92729				26.9867	27.9369	26.565	24.2546	22.497	22.3465	26.9867	27.9369	26.565	1	1	1	0.8	0.8	0.8	162.42	0.009461	1.649	7441900000	6	0.00492281	0.00479394	4.13015	5.62166	Q92729	Q92729	Receptor-type tyrosine-protein phosphatase U	PTPRU
Q92947	26.2269		23.2669	29.5362	29.591	29.5023	26.2269	23.3905	23.2669	29.5362	29.591	29.5023	15	15	15	49.3	49.3	49.3	48.127	0	323.31	34732000000	118	0.00559034	0.00491095	5.24842	5.42717	Q92947	Q92947	Glutaryl-CoA dehydrogenase, mitochondrial	GCDH	Matrix
Q969S9		23.9624	24.1442	30.4351	30.4657	30.4358	23.8867	23.9624	24.1442	30.4351	30.4657	30.4358	35	35	35	57.8	57.8	57.8	86.6	0	323.31	67332000000	345	1.22327e-07	0	6.44773	83.6669	Q969S9	Q969S9	Ribosome-releasing factor 2, mitochondrial	GFM2	Matrix
Q969Y2			23.2901	30.0324	29.996	28.2374	23.4302	23.3668	23.2901	30.0324	29.996	28.2374	21	21	21	52.4	52.4	52.4	52.058	0	323.31	38040000000	163	0.000519318	0.00157764	6.05958	10.206	Q969Y2	Q969Y2	tRNA modification GTPase GTPBP3, mitochondrial	GTPBP3	Matrix
Q969Z0			23.7489	28.8875	28.8486	28.9241	23.865	23.4373	23.7489	28.8875	28.8486	28.9241	20	20	20	53.7	53.7	53.7	70.737	0	323.31	22964000000	123	2.29638e-06	0	5.203	40.1632	Q969Z0	Q969Z0	Protein TBRG4	TBRG4	Matrix
Q96A26				28.8075	28.8607	29.1224	24.3285	24.227	24.2318	28.8075	28.8607	29.1224	8	8	8	33.1	33.1	33.1	17.342	0	168.29	23485000000	43	1.40657e-06	0	4.66776	45.4095	Q96A26	Q96A26	Protein FAM162A	FAM162A	MIM
Q96A35	28.2264			29.9104	30.1119	30.2701	28.2264	23.9403	22.1632	29.9104	30.1119	30.2701	18	18	18	68.1	68.1	68.1	24.915	0	323.31	53674000000	134	0.0418943	0.0185197	5.3208	2.9518	Q96A35	Q96A35	39S ribosomal protein L24, mitochondrial	MRPL24	Matrix
Q96AB3			23.1547	28.1661	28.3107	28.0796	24.3775	23.6655	23.1547	28.1661	28.3107	28.0796	9	9	9	71.7	71.7	71.7	22.337	0	323.31	14074000000	85	0.000248031	0.001264	4.4529	12.3371	Q96AB3	Q96AB3	Isochorismatase domain-containing protein 2, mitochondrial	ISOC2	Matrix
Q96BW9				28.1575	28.1984	28.1228	23.9247	22.0703	22.804	28.1575	28.1984	28.1228	11	11	11	29.6	29.6	29.6	51.066	0	323.31	13664000000	56	0.000635978	0.00171429	5.22658	9.68533	Q96BW9	Q96BW9	Phosphatidate cytidylyltransferase, mitochondrial	TAMM41	MIM
Q96C36	26.9768	26.4641	26.7353	30.1875	30.2098	30.1489	26.9768	26.4641	26.7353	30.1875	30.2098	30.1489	20	20	19	64.7	64.7	60.6	33.637	0	323.31	56885000000	174	2.05473e-05	0	3.45667	23.1743	Q96C36	Q96C36	Pyrroline-5-carboxylate reductase 2	PYCR2	Matrix
Q96CB9		26.0345	25.7795	29.2298	29.4179	29.2446	22.5586	26.0345	25.7795	29.2298	29.4179	29.2446	12	12	12	34.9	34.9	34.9	43.088	0	323.31	30265000000	74	0.0158251	0.00949946	4.50656	4.023	Q96CB9	Q96CB9	5-methylcytosine rRNA methyltransferase NSUN4	NSUN4	Matrix
Q96CM8			23.8659	30.3323	30.1639	30.0757	24.293	23.5669	23.8659	30.3323	30.1639	30.0757	22	22	22	47.8	47.8	47.8	68.124	0	323.31	56280000000	151	9.57575e-06	0	6.28204	28.0756	Q96CM8	Q96CM8	Acyl-CoA synthetase family member 2, mitochondrial	ACSF2	Matrix
Q96CU9				28.0397	28.1654	28.0671	24.67	23.7529	23.9769	28.0397	28.1654	28.0671	16	16	16	46.7	46.7	46.7	53.811	0	249.46	13077000000	83	0.000142783	0.00176536	3.95746	14.2008	Q96CU9	Q96CU9	FAD-dependent oxidoreductase domain-containing protein 1	FOXRED1	MIM
Q96D53				30.2941	30.2623	30.3213	24.982	23.9713	23.5611	30.2941	30.2623	30.3213	29	29	29	64.5	64.5	64.5	60.069	0	323.31	60976000000	217	0.000132035	0.00184795	6.1211	14.4859	Q96D53	Q96D53	AarF domain-containing protein kinase 4	ADCK4	MIM
Q96DP5				26.3844	26.3141	26.3555	23.6255	22.8056	22.6011	26.3844	26.3141	26.3555	8	8	8	21.1	21.1	21.1	43.832	0	31.011	3911700000	21	0.000440079	0.00103268	3.34062	10.6507	Q96DP5	Q96DP5	Methionyl-tRNA formyltransferase, mitochondrial	MTFMT	Matrix
Q96DV4				29.7995	29.7702	29.8591	24.5227	22.9925	22.5757	29.7995	29.7702	29.8591	26	26	26	56.3	56.3	56.3	44.596	0	323.31	43257000000	134	0.000405131	0.00106397	6.44597	10.8798	Q96DV4	Q96DV4	39S ribosomal protein L38, mitochondrial	MRPL38	Matrix
Q96EL2				28.3352	28.5614	28.5837	22.9829	24.1603	23.764	28.3352	28.5614	28.5837	8	8	8	52.7	52.7	52.7	19.015	0	226.48	17275000000	52	0.000164988	0.00159596	4.85772	13.6883	Q96EL2	Q96EL2	28S ribosomal protein S24, mitochondrial	MRPS24	Matrix
Q96EL3				27.2423	27.3302	27.3664	24.3485	24.274	23.9519	27.2423	27.3302	27.3664	6	6	6	64.3	64.3	64.3	12.107	0	48.27	7619100000	28	1.63471e-05	0	3.12149	24.546	Q96EL3	Q96EL3	39S ribosomal protein L53, mitochondrial	MRPL53	Matrix
Q96ER9				27.0118	26.9141	26.9857	23.7774	22.9784	22.5887	27.0118	26.9141	26.9857	11	11	11	27.7	27.7	27.7	45.811	0	78.544	5998900000	42	0.000390636	0.00107119	3.8557	10.9821	Q96ER9	Q96ER9	Coiled-coil domain-containing protein 51	CCDC51	MIM
Q96EY1	28.051	26.2549	27.0723	29.938	29.7762	29.9355	28.051	26.2549	27.0723	29.938	29.7762	29.9355	22	22	22	46.2	46.2	46.2	52.488	0	323.31	47626000000	210	0.00615971	0.00510795	2.75715	5.2825	Q96EY1	Q96EY1	DnaJ homolog subfamily A member 3, mitochondrial	DNAJA3	Matrix
Q96EY7	27.7653		24.5809	30.8644	30.7804	30.8861	27.7653	24.0038	24.5809	30.8644	30.7804	30.8861	20	20	20	37.3	37.3	37.3	78.549	0	323.31	89822000000	218	0.00995717	0.00613038	5.39363	4.6098	Q96EY7	Q96EY7	Pentatricopeptide repeat domain-containing protein 3, mitochondrial	PTCD3	Matrix
Q96GC5	27.3604			28.8722	29.9063	29.3706	27.3604	23.953	22.7694	28.8722	29.9063	29.3706	9	9	9	46.7	46.7	46.7	23.934	0	203.98	35010000000	92	0.0291159	0.0141076	4.68875	3.32962	Q96GC5	Q96GC5	39S ribosomal protein L48, mitochondrial	MRPL48	Matrix
Q96GJ1				26.8824	26.7079	26.8651	24.2301	22.7277	22.7945	26.8824	26.7079	26.8651	18	18	18	53.6	53.6	53.6	56.476	0	185.76	5421000000	61	0.00193757	0.00318027	3.5677	7.23393	Q96GJ1	Q96GJ1	tRNA (uracil(54)-C(5))-methyltransferase homolog	TRMT2B	Matrix
Q96GK7				27.2229	27.1944	27.0745	23.3274	22.548	23.444	27.2229	27.1944	27.0745	11	11	3	49	49	8.3	34.596	0	203.61	6852100000	52	0.000141144	0.00178531	4.05746	14.2425	Q96GK7	Q96GK7	Fumarylacetoacetate hydrolase domain-containing protein 2A	FAHD2A	Matrix
Q96GW9	26.9353			29.1124	29.8871	29.9048	26.9353	22.797	24.1391	29.1124	29.8871	29.9048	27	27	27	63.9	63.9	63.9	66.59	0	323.31	39896000000	163	0.0158695	0.00947892	5.01097	4.01961	Q96GW9	Q96GW9	Methionine--tRNA ligase, mitochondrial	MARS2	Matrix
Q96HJ9				26.8809	26.6213	26.913	24.6309	22.6291	22.0838	26.8809	26.6213	26.913	6	6	6	47.8	47.8	47.8	12.749	0	23.144	5363800000	15	0.00908727	0.00603544	3.69044	4.73251	Q96HJ9	Q96HJ9	UPF0562 protein C7orf55	C7orf55
Q96HP4				26.1806	26.1519	26.0687	24.1258	21.8971	23.0678	26.1806	26.1519	26.0687	9	9	9	30.4	30.4	30.4	34.854	0	19.722	3362100000	30	0.00855321	0.00604398	3.10352	4.81514	Q96HP4	Q96HP4	Oxidoreductase NAD-binding domain-containing protein 1	OXNAD1	Matrix
Q96HY7	28.6886	25.6328	25.6363	31.4074	31.4726	31.3511	28.6886	25.6328	25.6363	31.4074	31.4726	31.3511	32	32	32	47	47	47	103.08	0	323.31	136000000000	412	0.00951251	0.00608458	4.7578	4.67082	Q96HY7	Q96HY7	Probable 2-oxoglutarate dehydrogenase E1 component DHKTD1, mitochondrial	DHTKD1	Matrix
Q96I23				25.6556	25.6759	25.5649	23.8868	23.2203	22.8279	25.6556	25.6759	25.5649	4	4	4	48.2	48.2	48.2	12.654	0	55.87	2375000000	22	0.00172323	0.00261176	2.3205	7.46245	Q96I23	Q96I23	Protein preY, mitochondrial	PYURF	unknown
Q96I51	25.8425	26.2522		29.5282	29.5166	28.1132	25.8425	26.2522	22.7964	29.5282	29.5166	28.1132	18	18	18	45.7	45.7	45.7	49.996	0	323.31	28856000000	110	0.0261784	0.0129287	4.08899	3.44481	Q96I51	Q96I51	Williams-Beuren syndrome chromosomal region 16 protein	WBSCR16	Matrix
Q96I59				25.9923	26.1088	25.8376	22.3192	24.0097	24.0212	25.9923	26.1088	25.8376	11	11	11	33.8	33.8	33.8	54.089	0	227.15	3014900000	46	0.0114116	0.00697485	2.52954	4.43117	Q96I59	Q96I59	Probable asparagine--tRNA ligase, mitochondrial	NARS2	Matrix
Q96I99				28.4304	28.3312	28.3376	24.2013	23.0855	23.1251	28.4304	28.3312	28.3376	17	17	17	42.6	42.6	42.6	46.51	0	202.25	15791000000	70	0.000182393	0.00150476	4.89577	13.3433	Q96I99	Q96I99	Succinyl-CoA ligase [GDP-forming] subunit beta, mitochondrial	SUCLG2	Matrix
Q96JN8				26.3891	26.1917	26.4536	23.7673	22.8946	23.3179	26.3891	26.1917	26.4536	20	20	20	16.8	16.8	16.8	166.9	0	113.56	3914600000	44	0.000333993	0.00112057	3.01826	11.4326	Q96JN8	Q96JN8	Neuralized-like protein 4	NEURL4
Q96Q11				28.2054	28.1268	28.1071	23.8851	23.4724	21.55	28.2054	28.1268	28.1071	18	18	18	53	53	53	50.127	0	174.38	13605000000	65	0.00198325	0.00334848	5.17722	7.18924	Q96Q11	Q96Q11	CCA tRNA nucleotidyltransferase 1, mitochondrial	TRNT1	Matrix
Q96RP9	26.2975		24.0661	30.8494	30.9194	30.8581	26.2975	22.7142	24.0661	30.8494	30.9194	30.8581	41	41	41	49.8	49.8	49.8	83.471	0	323.31	90092000000	269	0.00336926	0.00451741	6.51635	6.23592	Q96RP9	Q96RP9	Elongation factor G, mitochondrial	GFM1	Matrix
Q96RR1				27.7541	27.7691	27.8427	23.5746	22.9435	22.8298	27.7541	27.7691	27.8427	18	18	18	36.3	36.3	36.3	77.153	0	323.31	10574000000	75	3.66509e-05	0	4.67268	20.0319	Q96RR1	Q96RR1	Twinkle protein, mitochondrial	PEO1	Matrix
Q96SZ5				25.472	25.8645	25.5976	23.6384	23.0361	22.414	25.472	25.8645	25.5976	9	9	9	50.4	50.4	50.4	29.751	0	32.886	2413300000	26	0.00215573	0.00325599	2.61521	7.03134	Q96SZ5	Q96SZ5	2-aminoethanethiol dioxygenase	ADO
Q96SZ6				29.5919	29.6076	29.5502	23.988	24.1456	23.7185	29.5919	29.6076	29.5502	27	27	27	40.6	40.6	40.6	67.688	0	323.31	36792000000	145	1.49082e-06	0	5.63252	44.7528	Q96SZ6	Q96SZ6	CDK5 regulatory subunit-associated protein 1	CDK5RAP1	Matrix
Q96TA2				25.6922	25.4638	25.6442	23.4722	22.5623	22.3541	25.6922	25.4638	25.6442	11	11	11	19.8	19.8	19.8	86.454	0	60.244	2320100000	31	0.00132118	0.00221842	2.80387	8.00431	Q96TA2	Q96TA2	ATP-dependent zinc metalloprotease YME1L1	YME1L1	MIM
Q99497	24.5865	23.8844	23.0728	28.1163	27.9486	28.2015	24.5865	23.8844	23.0728	28.1163	27.9486	28.2015	9	9	9	64.6	64.6	64.6	19.891	0	313.71	12918000000	66	0.000668781	0.00165289	4.24089	9.56001	Q99497	Q99497	Protein deglycase DJ-1	PARK7	MOM
Q99714	30.0692	29.9552	30.1901	32.6572	32.6239	32.6541	30.0692	29.9552	30.1901	32.6572	32.6239	32.6541	21	21	21	91.2	91.2	91.2	26.923	0	323.31	325000000000	851	3.02512e-06	0	2.57357	37.4833	Q99714	Q99714	3-hydroxyacyl-CoA dehydrogenase type-2	HSD17B10	Matrix
Q99757				27.2836	27.1929	27.4188	24.2604	23.5979	24.0018	27.2836	27.1929	27.4188	5	5	5	26.5	26.5	26.5	18.383	0	147.59	7624100000	27	8.04211e-05	0.00141176	3.34504	16.426	Q99757	Q99757	Thioredoxin, mitochondrial	TXN2	Matrix
Q99766				25.7605	25.8167	25.7578	23.9207	23.1666	22.2787	25.7605	25.8167	25.7578	5	5	5	21.9	21.9	21.9	24.866	0	17.172	2627100000	20	0.00501435	0.00476506	2.65629	5.59314	Q99766	Q99766	ATP synthase subunit s, mitochondrial	ATP5S	MIM
Q99797		24.8397	24.7213	31.4727	31.4506	31.3919	25.3107	24.8397	24.7213	31.4727	31.4506	31.3919	41	41	41	59	59	59	80.64	0	323.31	135000000000	286	3.6812e-06	0	6.48116	35.6839	Q99797;Q9NVF9;Q9HBU6	Q99797	Mitochondrial intermediate peptidase	MIPEP	Matrix
Q99798	28.2713	27.3442	27.3256	32.327	32.2884	32.2034	28.2713	27.3442	27.3256	32.327	32.2884	32.2034	53	53	53	58.3	58.3	58.3	85.424	0	323.31	239000000000	476	0.000124054	0.00117073	4.62589	14.7171	Q99798	Q99798	Aconitate hydratase, mitochondrial	ACO2	Matrix
Q99986				26.1471	26.0486	26.1292	23.6725	21.8743	24.2773	26.1471	26.0486	26.1292	6	6	6	19.7	19.7	19.7	45.476	0	230.61	3304200000	24	0.017202	0.0104346	2.83363	3.92315	Q99986	Q99986	Serine/threonine-protein kinase VRK1	VRK1
Q9BPW8	30.2588	27.0697	27.7157	31.8746	31.8183	31.8686	30.2588	27.0697	27.7157	31.8746	31.8183	31.8686	20	20	20	71.8	71.8	71.8	33.31	0	323.31	187000000000	371	0.0227378	0.0122738	3.5058	3.601	Q9BPW8	Q9BPW8	Protein NipSnap homolog 1	NIPSNAP1	Matrix
Q9BPX6				26.6174	26.6153	26.7694	24.9042	21.607	23.6527	26.6174	26.6153	26.7694	9	9	9	24.2	24.2	24.2	54.351	0	52.675	4885900000	44	0.0270836	0.013512	3.27937	3.40774	Q9BPX6	Q9BPX6	Calcium uptake protein 1, mitochondrial	MICU1	MIM
Q9BQ48				27.6911	27.8231	27.671	23.6879	22.4358	23.114	27.6911	27.8231	27.671	6	6	6	27.2	27.2	27.2	10.165	0	20.972	10158000000	26	0.000218823	0.00139207	4.64917	12.7381	Q9BQ48	Q9BQ48	39S ribosomal protein L34, mitochondrial	MRPL34	Matrix
Q9BQ52				28.9494	28.8427	29.0268	24.0503	23.7763	22.9349	28.9494	28.8427	29.0268	30	30	30	50.8	50.8	50.8	92.218	0	323.31	23561000000	148	9.48952e-05	0.00131507	5.35244	15.7519	Q9BQ52	Q9BQ52	Zinc phosphodiesterase ELAC protein 2	ELAC2	Matrix
Q9BQ67				26.7888	26.3439	27.3438	24.0872	23.7758	22.637	26.7888	26.3439	27.3438	10	10	10	30.9	30.9	30.9	49.419	0	127.99	5659200000	32	0.0032294	0.00455518	3.32554	6.30796	Q9BQ67	Q9BQ67	Glutamate-rich WD repeat-containing protein 1	GRWD1
Q9BQ69	28.0678	27.1651	26.8738	30.7108	30.7055	30.5576	28.0678	27.1651	26.8738	30.7108	30.7055	30.5576	17	17	17	59.4	59.4	59.4	35.505	0	323.31	79399000000	182	0.000821561	0.00206582	3.28906	9.06285	Q9BQ69	Q9BQ69	O-acetyl-ADP-ribose deacetylase MACROD1	MACROD1	Matrix
Q9BQ95				28.1931	28.195	28.1353	23.4228	22.0139	23.2628	28.1931	28.195	28.1353	15	15	15	45.5	45.5	45.5	49.148	0	323.31	13833000000	79	0.000292106	0.00117472	5.27461	11.8318	Q9BQ95	Q9BQ95	Evolutionarily conserved signaling intermediate in Toll pathway, mitochondrial	ECSIT	MIM
Q9BQC6				28.8173	28.5302	27.9043	23.5122	22.6289	23.607	28.8173	28.5302	27.9043	3	3	3	20.6	20.6	20.6	12.266	0	43.317	16912000000	19	0.000232225	0.00130041	5.16786	12.5464	Q9BQC6	Q9BQC6	Ribosomal protein 63, mitochondrial	MRPL57	Matrix
Q9BQP7	25.6473			30.2715	30.2638	30.4097	25.6473	22.4743	22.5932	30.2715	30.2638	30.4097	21	21	21	54.9	54.9	54.9	39.42	0	323.31	61737000000	124	0.00291116	0.00392504	6.74345	6.48724	Q9BQP7	Q9BQP7	Mitochondrial genome maintece exonuclease 1	MGME1	Matrix
Q9BRJ2	24.6758	25.1999	25.7483	29.7085	29.7465	29.7362	24.6758	25.1999	25.7483	29.7085	29.7465	29.7362	18	18	18	61.8	61.8	61.8	35.351	0	296.25	40968000000	116	0.000128152	0.0011497	4.5224	14.5962	Q9BRJ2	Q9BRJ2	39S ribosomal protein L45, mitochondrial	MRPL45
Q9BRQ6				29.6079	29.3515	29.4656	24.8208	23.3813	23.2495	29.6079	29.3515	29.4656	13	13	13	49.8	49.8	49.8	26.457	0	215.71	34238000000	84	0.00037176	0.00108966	5.65783	11.1227	Q9BRQ6	Q9BRQ6	MICOS complex subunit MIC25	CHCHD6	MIM
Q9BRT2				27.6782	27.4777	27.7083	23.0905	23.9047	21.8566	27.6782	27.4777	27.7083	9	9	9	52.4	52.4	52.4	14.875	0	38.809	9454700000	44	0.00146591	0.00233884	4.67078	7.78825	Q9BRT2	Q9BRT2	Ubiquinol-cytochrome-c reductase complex assembly factor 2	UQCC2	MIM
Q9BSD7	25.2101	24.4821	25.0887	27.4673	27.4716	27.4348	25.2101	24.4821	25.0887	27.4673	27.4716	27.4348	10	10	10	62.1	62.1	62.1	20.713	0	87.539	8585600000	68	0.000358723	0.00109343	2.53093	11.2251	Q9BSD7	Q9BSD7	Cancer-related nucleoside-triphosphatase	NTPCR
Q9BSH4		29.7333	26.4683	31.3801	31.4702	31.3137	23.572	29.7333	26.4683	31.3801	31.4702	31.3137	20	20	20	60.6	60.6	60.6	32.477	0	323.31	146000000000	199	0.0544074	0.0244463	4.79677	2.69443	Q9BSH4	Q9BSH4	Translational activator of cytochrome c oxidase 1	TACO1	Matrix
Q9BSH5				26.7856	26.5855	26.6902	23.0832	22.8047	22.9504	26.7856	26.5855	26.6902	7	7	7	40.2	40.2	40.2	28	0	87.945	4929400000	28	2.9312e-06	0	3.74101	37.7807	Q9BSH5	Q9BSH5	Haloacid dehalogenase-like hydrolase domain-containing protein 3	HDHD3	Matrix
Q9BSJ5				29.7166	29.6397	29.5977	23.7603	23.4648	22.8398	29.7166	29.6397	29.5977	26	26	26	48.1	48.1	48.1	67.314	0	323.31	38544000000	133	2.11139e-05	0	6.29641	23.0162	Q9BSJ5	Q9BSJ5	Uncharacterized protein C17orf80	C17orf80
Q9BU61	28.256	24.8442	24.8311	30.7253	30.7325	30.6865	28.256	24.8442	24.8311	30.7253	30.7325	30.6865	10	10	10	78.3	78.3	78.3	20.35	0	323.31	83327000000	165	0.0141744	0.00883951	4.7376	4.15745	Q9BU61	Q9BU61	NADH dehydrogenase [ubiquinone] 1 alpha subcomplex assembly factor 3	NDUFAF3	MIM
Q9BUE6				25.8161	25.8151	26.5702	24.8053	22.7696	22.6762	25.8161	25.8151	26.5702	3	3	3	29.5	29.5	29.5	14.179	0	12.93	3321600000	7	0.0230209	0.0124233	2.65012	3.58712	Q9BUE6	Q9BUE6	Iron-sulfur cluster assembly 1 homolog, mitochondrial	ISCA1	Matrix
Q9BV20				27.4854	27.2355	27.4351	23.6499	23.7222	23.3663	27.4854	27.2355	27.4351	9	9	9	40.9	40.9	40.9	39.149	0	191.76	8037300000	59	8.80386e-06	0	3.80589	28.6742	Q9BV20	Q9BV20	Methylthioribose-1-phosphate isomerase	MRI1
Q9BV79				28.8645	28.506	28.7425	23.727	23.4394	23.346	28.8645	28.506	28.7425	10	10	10	39.1	39.1	39.1	40.461	0	199.38	20220000000	49	4.78012e-06	0	5.20019	33.4219	Q9BV79	Q9BV79	Trans-2-enoyl-CoA reductase, mitochondrial	MECR	Matrix
Q9BVG8				25.9803	26.4149	26.2491	22.7503	23.8507	23.2323	25.9803	26.4149	26.2491	6	6	6	7.9	7.9	7.9	92.774	0	13.208	3564900000	15	0.00101833	0.00192453	2.937	8.56954	Q9BVG8	Q9BVG8	Kinesin-like protein KIFC3	KIFC3
Q9BVL4			24.3167	27.5768	27.6746	27.5861	23.8329	23.4075	24.3167	27.5768	27.6746	27.5861	18	18	18	37.1	37.1	37.1	73.488	0	160.81	9384800000	93	0.000142099	0.00177528	3.76014	14.2182	Q9BVL4	Q9BVL4	Selenoprotein O	SELO	Matrix
Q9BVS5				26.7827	26.9845	26.7562	24.2925	22.728	23.7582	26.7827	26.9845	26.7562	8	8	8	25.2	25.2	25.2	52.965	0	143.96	5505300000	51	0.00220492	0.00320871	3.24822	6.98914	Q9BVS5	Q9BVS5	tRNA (adenine(58)-N(1))-methyltransferase, mitochondrial	TRMT61B	Matrix
Q9BW91				27.1293	27.0013	26.7091	23.0509	23.2422	22.9456	27.1293	27.0013	26.7091	7	7	7	26	26	26	39.125	0	56.282	5927600000	33	1.40468e-05	0	3.86701	25.4996	Q9BW91	Q9BW91	ADP-ribose pyrophosphatase, mitochondrial	NUDT9	Matrix
Q9BW92	28.2768	27.9838	28.0569	32.3344	32.2505	32.1849	28.2768	27.9838	28.0569	32.3344	32.2505	32.1849	48	48	48	69.9	69.9	69.9	81.035	0	323.31	236000000000	428	1.86651e-06	0	4.15078	42.3035	Q9BW92	Q9BW92	Threonine--tRNA ligase, mitochondrial	TARS2	Matrix
Q9BX68		24.6439		29.2131	29.1639	29.3505	23.1175	24.6439	23.2444	29.2131	29.1639	29.3505	6	6	6	57.7	57.7	57.7	17.162	0	249.44	29429000000	73	0.000346645	0.0011049	5.57391	11.3241	Q9BX68	Q9BX68	Histidine triad nucleotide-binding protein 2, mitochondrial	HINT2	Matrix
Q9BXW7	26.1684	26.9238	26.7474	30.5419	30.5832	30.5028	26.1684	26.9238	26.7474	30.5419	30.5832	30.5028	25	25	25	67.1	67.1	67.1	46.321	0	323.31	72754000000	164	6.80417e-05	0.000761905	3.92941	17.1354	Q9BXW7	Q9BXW7	Cat eye syndrome critical region protein 5	CECR5	Matrix
Q9BY32				27.2268	27.1112	27.1987	25.034	23.4063	22.0563	27.2268	27.1112	27.1987	8	8	8	59.8	59.8	59.8	21.445	0	141.02	6945800000	33	0.0129344	0.00755913	3.68004	4.27153	Q9BY32	Q9BY32	Inosine triphosphate pyrophosphatase	ITPA
Q9BYC8				28.3629	28.2531	28.2152	23.5548	22.7772	24.4293	28.3629	28.2531	28.2152	5	5	5	29.3	29.3	29.3	21.405	0	231.4	15118000000	45	0.000611019	0.00175439	4.68996	9.78618	Q9BYC8	Q9BYC8	39S ribosomal protein L32, mitochondrial	MRPL32	Matrix
Q9BYC9				28.7686	28.9712	28.9665	23.9302	23.4291	22.5816	28.7686	28.9712	28.9665	7	7	7	41.6	41.6	41.6	17.442	0	323.31	23007000000	64	0.000151043	0.00168984	5.58844	13.9993	Q9BYC9	Q9BYC9	39S ribosomal protein L20, mitochondrial	MRPL20	Matrix
Q9BYD1				28.7856	28.899	28.8931	24.6512	23.4283	23.6757	28.7856	28.899	28.8931	12	12	12	66.9	66.9	66.9	20.692	0	296.87	22263000000	55	0.00019185	0.00144954	4.94083	13.1726	Q9BYD1	Q9BYD1	39S ribosomal protein L13, mitochondrial	MRPL13	Matrix
Q9BYD2				29.5857	29.5283	29.7538	23.6206	23.3054	22.5991	29.5857	29.5283	29.7538	13	13	13	41.6	41.6	41.6	30.243	0	245.2	38202000000	116	3.13727e-05	0	6.44757	20.8324	Q9BYD2	Q9BYD2	39S ribosomal protein L9, mitochondrial	MRPL9	Matrix
Q9BYD3				30.2506	30.1751	30.0821	24.3215	24.2501	22.2762	30.2506	30.1751	30.0821	14	14	14	62.7	62.7	62.7	34.919	0	323.31	55321000000	89	0.000619239	0.0017341	6.55329	9.75241	Q9BYD3	Q9BYD3	39S ribosomal protein L4, mitochondrial	MRPL4	Matrix
Q9BYD6				29.3404	29.3428	29.3834	23.588	22.985	22.8398	29.3404	29.3428	29.3834	16	16	16	53.8	53.8	53.8	36.908	0	323.31	31469000000	107	1.10323e-05	0	6.21794	27.0949	Q9BYD6	Q9BYD6	39S ribosomal protein L1, mitochondrial	MRPL1	Matrix
Q9BYN8				28.7103	28.6966	28.8584	24.3398	23.1241	23.5066	28.7103	28.6966	28.8584	14	14	14	45.4	45.4	45.4	24.211	0	295.23	21225000000	74	0.000148471	0.00172678	5.09828	14.0605	Q9BYN8	Q9BYN8	28S ribosomal protein S26, mitochondrial	MRPS26	Matrix
Q9BYT8				29.1481	28.9836	29.2039	24.152	22.6746	23.4265	29.1481	28.9836	29.2039	20	20	20	33.5	33.5	33.5	80.651	0	323.31	26565000000	79	0.000190728	0.00146296	5.69415	13.1923	Q9BYT8	Q9BYT8	Neurolysin, mitochondrial	NLN	Matrix
Q9BZE1		27.172	25.7341	30.5796	31.5694	30.6833	23.1914	27.172	25.7341	30.5796	31.5694	30.6833	36	36	36	81.1	81.1	81.1	48.117	0	323.31	102000000000	294	0.00982387	0.00606196	5.57826	4.62774	Q9BZE1	Q9BZE1	39S ribosomal protein L37, mitochondrial	MRPL37	Matrix
Q9GZT3				30.7026	30.6229	30.8205	24.2852	23.3465	23.253	30.7026	30.6229	30.8205	12	12	12	78.9	78.9	78.9	12.349	0	130.27	81133000000	80	2.93539e-05	0	7.08714	21.1844	Q9GZT3	Q9GZT3	SRA stem-loop-interacting RNA-binding protein, mitochondrial	SLIRP	Matrix
Q9GZT6				25.9955	26.8072	26.6465	23.6229	22.4263	23.1823	25.9955	26.8072	26.6465	6	6	6	28.7	28.7	28.7	29.505	0	128	4470400000	25	0.00135775	0.00238316	3.40588	7.94705	Q9GZT6	Q9GZT6	Coiled-coil domain-containing protein 90B, mitochondrial	CCDC90B	MIM
Q9GZT8				26.5599	26.5295	26.4262	23.5974	24.0655	23.3684	26.5599	26.5295	26.4262	8	8	8	26.3	26.3	26.3	41.968	0	24.133	4374100000	19	0.00017293	0.00154902	2.82807	13.5255	Q9GZT8	Q9GZT8	NIF3-like protein 1	NIF3L1	Matrix
Q9H0C8				25.5283	25.3512	25.0958	22.6367	23.0136	21.9883	25.5283	25.3512	25.0958	8	8	8	26	26	26	42.906	0	103.61	1971800000	52	0.00102329	0.00192	2.7789	8.55867	Q9H0C8	Q9H0C8	Integrin-linked kinase-associated serine/threonine phosphatase 2C	ILKAP
Q9H0R6				28.2345	28.2041	28.3767	24.0637	22.2309	23.2577	28.2345	28.2041	28.3767	21	21	21	51.5	51.5	51.5	57.46	0	323.31	14849000000	120	0.000672975	0.00164835	5.08766	9.54454	Q9H0R6	Q9H0R6	Glutamyl-tRNA(Gln) amidotransferase subunit A, mitochondrial	QRSL1	Matrix
Q9H0S4				26.3249	26.0775	26.2133	24.6037	24.0942	22.3026	26.3249	26.0775	26.2133	10	10	10	32.3	32.3	32.3	50.646	0	98.922	3623600000	49	0.0223834	0.012286	2.5384	3.61868	Q9H0S4	Q9H0S4	Probable ATP-dependent RNA helicase DDX47	DDX47
Q9H0U6				28.4472	28.3334	27.9787	24.2613	21.7006	23.3088	28.4472	28.3334	27.9787	5	5	5	32.8	32.8	32.8	20.576	0	48.611	15094000000	25	0.00245753	0.00314591	5.16288	6.78936	Q9H0U6	Q9H0U6	39S ribosomal protein L18, mitochondrial	MRPL18	Matrix
Q9H1K1				29.2213	29.0236	29.0455	23.7732	23.8707	22.4346	29.2213	29.0236	29.0455	9	9	9	52.1	52.1	52.1	17.999	0	161.74	26873000000	60	0.000253237	0.00124901	5.73725	12.2718	Q9H1K1	Q9H1K1	Iron-sulfur cluster assembly enzyme ISCU, mitochondrial	ISCU	Matrix
Q9H2K0				26.3152	26.0295	26.3567	23.2945	22.3344	22.8836	26.3152	26.0295	26.3567	7	7	7	30.9	30.9	30.9	31.725	0	77.328	3616400000	21	0.00033157	0.00112456	3.39631	11.454	Q9H2K0	Q9H2K0	Translation initiation factor IF-3, mitochondrial	MTIF3	Matrix
Q9H2U2	24.2318	25.6032	25.0739	30.6784	30.0963	30.8029	24.2318	25.6032	25.0739	30.6784	30.0963	30.8029	23	23	23	64.4	64.4	64.4	37.92	0	323.31	72151000000	171	0.000257802	0.00123438	5.55627	12.2159	Q9H2U2	Q9H2U2	Inorganic pyrophosphatase 2, mitochondrial	PPA2	Matrix
Q9H2W6				30.3175	30.351	30.5657	23.7633	22.9179	24.3652	30.3175	30.351	30.5657	17	17	17	62.7	62.7	62.7	31.705	0	323.31	65644000000	147	9.46199e-05	0.00132414	6.72929	15.7635	Q9H2W6	Q9H2W6	39S ribosomal protein L46, mitochondrial	MRPL46	Matrix
Q9H3H1				27.8016	27.9365	27.9156	24.3735	22.6241	22.5901	27.8016	27.9365	27.9156	18	18	18	51	51	51	52.725	0	103.71	11344000000	66	0.00136094	0.00237815	4.68864	7.94214	Q9H3H1	Q9H3H1	tRNA dimethylallyltransferase, mitochondrial	TRIT1	Matrix
Q9H4B0				27.7268	27.8014	27.6166	23.7241	22.9782	23.5393	27.7268	27.8014	27.6166	11	11	11	44.4	44.4	44.4	45.122	0	173.39	10142000000	61	4.86527e-05	0.00090566	4.30107	18.6505	Q9H4B0	Q9H4B0	Probable tRNA N6-adenosine threonylcarbamoyltransferase, mitochondrial	OSGEPL1	Matrix
Q9H4K7				26.544	26.6668	26.7757	24.7919	21.9228	22.5338	26.544	26.6668	26.7757	12	12	12	45.3	45.3	45.3	43.955	0	172.66	4903100000	56	0.0149724	0.00917932	3.57937	4.09022	Q9H4K7	Q9H4K7	Mitochondrial ribosome-associated GTPase 2	MTG2	Matrix
Q9H5Q4				28.1798	28.2124	28.2038	24.1734	23.3949	22.9824	28.1798	28.2124	28.2038	14	14	14	39.1	39.1	39.1	45.348	0	120.92	14176000000	83	0.000179235	0.00152657	4.68177	13.4028	Q9H5Q4	Q9H5Q4	Dimethyladenosine transferase 2, mitochondrial	TFB2M	Matrix
Q9H649				25.9254	25.8607	26.024	23.9923	22.985	22.5849	25.9254	25.8607	26.024	8	8	8	35.6	35.6	35.6	38.244	0	37.511	2931000000	29	0.00284965	0.00395197	2.74932	6.52468	Q9H649	Q9H649	Putative methyltransferase NSUN3	NSUN3	Matrix
Q9H6R3				26.7001	26.5058	26.5245	24.1346	22.8945	23.2836	26.7001	26.5058	26.5245	14	14	14	28.6	28.6	28.6	74.777	0	123.36	4576800000	51	0.00107289	0.00188889	3.13929	8.45341	Q9H6R3	Q9H6R3	Acyl-CoA synthetase short-chain family member 3, mitochondrial	ACSS3	Matrix
Q9H7H0				27.5779	27.6897	27.5982	24.4718	22.2339	23.4678	27.5779	27.6897	27.5982	15	15	15	41.4	41.4	41.4	50.733	0	221.8	9449500000	47	0.00284379	0.00395876	4.23077	6.52829	Q9H7H0	Q9H7H0	Methyltransferase-like protein 17, mitochondrial	METTL17	Matrix
Q9H825				26.5415	26.6301	26.6702	23.7482	23.1906	23.3088	26.5415	26.6301	26.6702	8	8	8	34.4	34.4	34.4	33.386	0	37.086	4706400000	25	5.13877e-05	0.000872727	3.19805	18.3948	Q9H825	Q9H825	Methyltransferase-like protein 8	METTL8	Matrix
Q9H845	24.7003	22.9154	24.9581	29.7003	29.6398	29.6476	24.7003	22.9154	24.9581	29.7003	29.6398	29.6476	27	27	27	58.3	58.3	58.3	68.76	0	323.31	38562000000	163	0.0010434	0.0019021	5.47133	8.51524	Q9H845	Q9H845	Acyl-CoA dehydrogenase family member 9, mitochondrial	ACAD9	MIM
Q9H857				29.3171	29.2199	29.4515	23.5983	22.4771	23.3801	29.3171	29.2199	29.4515	17	17	17	43.1	43.1	43.1	60.718	0	323.31	31570000000	109	6.03282e-05	0.000806723	6.17768	17.6645	Q9H857	Q9H857	5-nucleotidase domain-containing protein 2	NT5DC2	Matrix
Q9H936				26.2041	26.0722	26.1655	22.7704	22.5369	23.8766	26.2041	26.0722	26.1655	9	9	9	40.2	40.2	40.2	34.47	0	255.86	3392100000	33	0.00174704	0.00260156	3.086	7.43537	Q9H936;Q9H1K4	Q9H936	Mitochondrial glutamate carrier 1	SLC25A22	MIM
Q9H974		25.8147	25.2964	27.9661	27.4104	27.8602	24.3313	25.8147	25.2964	27.9661	27.4104	27.8602	12	12	12	36.4	36.4	36.4	46.712	0	323.31	10682000000	71	0.00510512	0.0048597	2.59812	5.56548	Q9H974	Q9H974	Queuine tRNA-ribosyltransferase subunit QTRTD1	QTRTD1
Q9H9J2				29.8445	29.9275	29.9021	23.6252	23.7361	22.4686	29.8445	29.9275	29.9021	16	16	16	45.8	45.8	45.8	37.535	0	313.35	45440000000	118	8.30671e-05	0.00138129	6.61472	16.292	Q9H9J2	Q9H9J2	39S ribosomal protein L44, mitochondrial	MRPL44	Matrix
Q9H9P8	26.247		24.0573	28.6065	28.5251	28.3957	26.247	23.0451	24.0573	28.6065	28.5251	28.3957	18	18	18	52.3	52.3	52.3	50.315	0	323.31	17621000000	98	0.0127761	0.00760277	4.05934	4.28704	Q9H9P8	Q9H9P8	L-2-hydroxyglutarate dehydrogenase, mitochondrial	L2HGDH	MIM
Q9HA77	24.5792		24.3081	30.9707	31.0534	30.783	24.5792	23.4686	24.3081	30.9707	31.0534	30.783	26	26	26	49.6	49.6	49.6	62.223	0	323.31	94110000000	180	3.81361e-05	0	6.81707	19.8323	Q9HA77	Q9HA77	Probable cysteine--tRNA ligase, mitochondrial	CARS2	Matrix
Q9HA92				25.9926	26.1525	26.0206	24.0326	23.4224	23.4477	25.9926	26.1525	26.0206	9	9	9	28.1	28.1	28.1	48.713	0	65.203	3193900000	32	0.000296109	0.00116176	2.42098	11.7907	Q9HA92	Q9HA92	Radical S-adenosyl methionine domain-containing protein 1, mitochondrial	RSAD1	MIM
Q9HAC7				25.8572	25.6698	25.7105	24.799	22.5515	23.175	25.8572	25.6698	25.7105	6	6	6	22.9	22.9	22.9	48.461	0	14.569	2579300000	13	0.0291648	0.0140811	2.23733	3.32782	Q9HAC7	Q9HAC7	Succinate--hydroxymethylglutarate CoA-transferase	SUGCT	Matrix
Q9HAV7	25.8923	23.3496	25.3889	32.8772	32.73	32.5839	25.8923	23.3496	25.3889	32.8772	32.73	32.5839	20	20	20	65.4	65.4	65.4	24.279	0	323.31	326000000000	207	0.000552668	0.00182371	7.85343	10.0434	Q9HAV7	Q9HAV7	GrpE protein homolog 1, mitochondrial	GRPEL1	Matrix
Q9HBH1				26.8624	26.6037	26.8433	24.0482	23.629	23.7009	26.8624	26.6037	26.8433	6	6	6	35.4	35.4	35.4	27.013	0	46.541	5235400000	29	4.20841e-05	0	2.97711	19.3457	Q9HBH1	Q9HBH1	Peptide deformylase, mitochondrial	PDF	Matrix
Q9HC36	25.7395		24.2743	30.6454	30.6051	30.6617	25.7395	22.9742	24.2743	30.6454	30.6051	30.6617	24	24	24	48.3	48.3	48.3	47.019	0	323.31	76728000000	189	0.00139168	0.0023682	6.30808	7.8956	Q9HC36	Q9HC36	rRNA methyltransferase 3, mitochondrial	RNMTL1	Matrix
Q9HD23				26.2223	26.0765	26.1719	24.3049	23.3417	22.5056	26.2223	26.0765	26.1719	5	5	5	11.5	11.5	11.5	50.317	0	34.828	3367600000	15	0.00602262	0.00515186	2.77283	5.31579	Q9HD23	Q9HD23	Magnesium transporter MRS2 homolog, mitochondrial	MRS2	MIM
Q9HD33			25.0128	29.387	29.2561	29.2983	23.3857	22.5254	25.0128	29.387	29.2561	29.2983	15	15	15	42.8	42.8	42.8	29.45	0	140.06	30537000000	78	0.00148131	0.00232444	5.6725	7.76681	Q9HD33	Q9HD33	39S ribosomal protein L47, mitochondrial	MRPL47	Matrix
Q9HD34				27.5609	27.6637	27.6736	25.3537	24.0238	22.466	27.5609	27.6637	27.6736	5	5	5	51.6	51.6	51.6	10.758	0	115.71	9519400000	20	0.0115851	0.00705125	3.68491	4.41172	Q9HD34	Q9HD34	LYR motif-containing protein 4	LYRM4	Matrix
Q9NNW7				26.9642	27.1825	27.2636	23.0444	23.3617	23.3329	26.9642	27.1825	27.2636	12	12	11	40.8	40.8	38	56.506	0	145.3	6858900000	40	8.66015e-06	0	3.89045	28.7929	Q9NNW7	Q9NNW7	Thioredoxin reductase 2, mitochondrial	TXNRD2	Matrix
Q9NP80				27.9543	27.9719	27.9945	25.0594	24.0556	24.3401	27.9543	27.9719	27.9945	23	22	22	37.9	37	37	88.476	0	210.6	12040000000	91	0.000308216	0.00115328	3.48852	11.6703	Q9NP80	Q9NP80	Calcium-independent phospholipase A2-gamma	PNPLA8	MIM
Q9NP81	27.0748	27.2812	27.6247	31.8909	31.968	31.8789	27.0748	27.2812	27.6247	31.8909	31.968	31.8789	34	34	34	74.3	74.3	74.3	58.282	0	323.31	187000000000	304	9.44952e-06	0	4.58571	28.1693	Q9NP81	Q9NP81	Serine--tRNA ligase, mitochondrial	SARS2	Matrix
Q9NP92		24.4722	24.5234	29.5414	29.4423	29.7871	24.2063	24.4722	24.5234	29.5414	29.4423	29.7871	21	21	21	52.2	52.2	52.2	50.364	0	259.84	37241000000	136	3.34691e-06	0	5.18957	36.5457	Q9NP92	Q9NP92	28S ribosomal protein S30, mitochondrial	MRPS30	Matrix
Q9NPA0				25.8991	25.6824	25.8048	23.1956	23.7317	23.1681	25.8991	25.6824	25.8048	3	3	3	22.3	22.3	22.3	26.47	0	23.122	2718300000	24	0.000233169	0.00129508	2.43032	12.5334	Q9NPA0	Q9NPA0	ER membrane protein complex subunit 7	EMC7
Q9NPI6				25.7853	25.7326	25.9747	24.1046	23.0448	23.289	25.7853	25.7326	25.9747	8	8	8	27.3	27.3	27.3	63.278	0	177.63	2733700000	37	0.0020216	0.00332331	2.35138	7.1527	Q9NPI6	Q9NPI6	mRNA-decapping enzyme 1A	DCP1A
Q9NPJ3				27.189	27.2556	26.7851	23.3383	23.5312	23.6095	27.189	27.2556	26.7851	4	4	4	30.7	30.7	30.7	14.96	0	8.3628	6539500000	21	2.83129e-05	0	3.58354	21.3779	Q9NPJ3	Q9NPJ3	Acyl-coenzyme A thioesterase 13;Acyl-coenzyme A thioesterase 13, N-terminally processed	ACOT13	Matrix
Q9NPL8				27.7694	28.0646	28.0678	24.3995	22.7385	23.659	27.7694	28.0646	28.0678	11	11	11	37.5	37.5	37.5	32.177	0	146.55	12026000000	58	0.000878811	0.00203491	4.36828	8.90534	Q9NPL8	Q9NPL8	Complex I assembly factor TIMMDC1, mitochondrial	TIMMDC1	MIM
Q9NQ50		28.0377	24.1875	29.6733	29.5321	29.678	23.7781	28.0377	24.1875	29.6733	29.5321	29.678	12	12	12	47.6	47.6	47.6	24.49	0	204.76	42388000000	105	0.0341057	0.0156774	4.29336	3.16239	Q9NQ50	Q9NQ50	39S ribosomal protein L40, mitochondrial	MRPL40	Matrix
Q9NQH7				27.8085	28.004	28.3149	25.1697	23.7328	22.3445	27.8085	28.004	28.3149	11	11	11	33.3	33.3	33.3	57.033	0	175.67	12801000000	62	0.00660617	0.00530181	4.29347	5.18003	Q9NQH7	Q9NQH7	Probable Xaa-Pro aminopeptidase 3	XPNPEP3	Matrix
Q9NRG7				26.2856	26.2317	26.7453	23.3828	22.6973	23.4224	26.2856	26.2317	26.7453	6	6	6	32.8	32.8	32.8	31.076	0	267.06	4158300000	35	0.000342015	0.00110877	3.25339	11.3632	Q9NRG7	Q9NRG7	Epimerase family protein SDR39U1	SDR39U1	unknown
Q9NRK6	27.0085	25.6468	25.4085	28.8318	29.6803	29.6865	27.0085	25.6468	25.4085	28.8318	29.6803	29.6865	21	21	20	38.6	38.6	37.5	79.147	0	323.31	34074000000	131	0.00415473	0.00468031	3.37825	5.88993	Q9NRK6	Q9NRK6	ATP-binding cassette sub-family B member 10, mitochondrial	ABCB10	MIM
Q9NRN7				26.7409	26.9754	27.1101	24.1862	23.9345	22.6261	26.7409	26.9754	27.1101	11	11	11	35	35	35	35.776	0	55.901	5976100000	39	0.00246816	0.00313475	3.35985	6.78151	Q9NRN7	Q9NRN7	L-aminoadipate-semialdehyde dehydrogenase-phosphopantetheinyl transferase	AASDHPPT
Q9NRX2				28.5145	28.5415	28.5988	23.8744	22.8506	23.5122	28.5145	28.5415	28.5988	12	12	12	59.4	59.4	59.4	20.05	0	235.07	18008000000	60	6.88159e-05	0.00075	5.13923	17.0865	Q9NRX2	Q9NRX2	39S ribosomal protein L17, mitochondrial	MRPL17	Matrix
Q9NSE4	29.9327	28.4252	28.6151	32.6148	32.6227	32.6757	29.9327	28.4252	28.6151	32.6148	32.6227	32.6757	51	51	51	59.2	59.2	59.2	113.79	0	323.31	316000000000	706	0.00154069	0.0023055	3.64675	7.68668	Q9NSE4	Q9NSE4	Isoleucine--tRNA ligase, mitochondrial	IARS2	Matrix
Q9NTG7				26.0205	26.0549	26.0095	24.577	23.2159	22.3525	26.0205	26.0549	26.0095	6	6	6	26.1	26.1	26.1	43.573	0	55.573	3120600000	21	0.0150199	0.00930549	2.64646	4.08636	Q9NTG7	Q9NTG7	NAD-dependent protein deacetylase sirtuin-3, mitochondrial	SIRT3	Matrix
Q9NTJ3		24.4102	25.517	27.1495	26.5511	27.3452	24.1923	24.4102	25.517	27.1495	26.5511	27.3452	32	32	32	26.2	26.2	26.2	147.18	0	254	6572500000	92	0.0082524	0.00600525	2.30871	4.8645	Q9NTJ3	Q9NTJ3	Structural maintece of chromosomes protein 4	SMC4
Q9NTX5				28.2435	28.0477	28.0815	24.0275	22.9146	23.9718	28.2435	28.0477	28.0815	11	11	11	39.4	39.4	39.4	33.698	0	249.42	13410000000	41	0.000257288	0.00123922	4.48626	12.2222	Q9NTX5	Q9NTX5	Ethylmalonyl-CoA decarboxylase	ECHDC1	unknown
Q9NU23				26.7801	26.9599	26.8329	23.6123	23.1993	22.6486	26.7801	26.9599	26.8329	3	3	3	20.5	20.5	20.5	10.449	0	14.216	5559100000	20	0.000200054	0.00142342	3.70422	13.0328	Q9NU23	Q9NU23	LYR motif-containing protein 2	LYRM2	Matrix
Q9NUB1	28.1894	24.9608	25.3352	30.5319	30.2907	30.298	28.1894	24.9608	25.3352	30.5319	30.2907	30.298	31	31	31	52.5	52.5	52.5	74.856	0	323.31	65445000000	204	0.0146288	0.00886918	4.21173	4.11862	Q9NUB1	Q9NUB1	Acetyl-coenzyme A synthetase 2-like, mitochondrial	ACSS1	MIM
Q9NUJ1	27.8298			28.7069	28.5839	28.5791	27.8298	21.9837	21.7016	28.7069	28.5839	28.5791	15	15	15	47.1	47.1	47.1	33.932	0	217	19553000000	110	0.0747548	0.0338597	4.78494	2.39507	Q9NUJ1	Q9NUJ1	Mycophenolic acid acyl-glucuronide esterase, mitochondrial	ABHD10	Matrix
Q9NUL7				26.7392	26.8401	26.6937	23.7077	22.5718	23.0318	26.7392	26.8401	26.6937	15	15	15	38.3	38.3	38.3	59.58	0	59.432	5167600000	52	0.000390556	0.00107483	3.65389	10.9827	Q9NUL7	Q9NUL7	Probable ATP-dependent RNA helicase DDX28	DDX28	Matrix
Q9NVH1				26.313	26.2515	26.1788	23.397	22.4596	22.6421	26.313	26.2515	26.1788	9	9	9	25.8	25.8	25.8	63.277	0	150.9	3652800000	36	0.000295718	0.00116605	3.41489	11.7947	Q9NVH1	Q9NVH1	DnaJ homolog subfamily C member 11	DNAJC11	MOM
Q9NVH6				29.2704	29.252	29.5105	23.3745	21.9401	22.9274	29.2704	29.252	29.5105	17	17	17	49.9	49.9	49.9	49.517	0	189.03	31236000000	117	0.000107108	0.00126316	6.59697	15.2758	Q9NVH6	Q9NVH6	Trimethyllysine dioxygenase, mitochondrial	TMLHE	Matrix
Q9NVI7	29.3153	29.166	29.2839	32.6096	32.6794	32.5196	29.3153	29.166	29.2839	32.6096	32.6794	32.5196	48	48	17	54.3	54.3	30.1	71.368	0	323.31	307000000000	502	8.41201e-07	0	3.34785	51.6466	Q9NVI7	Q9NVI7	ATPase family AAA domain-containing protein 3A	ATAD3A	MIM
Q9NVS2				28.3922	28.6475	28.9622	25.0592	23.3981	23.4185	28.3922	28.6475	28.9622	11	11	11	45.9	45.9	45.9	22.184	0	167.29	20029000000	52	0.00120704	0.00209354	4.70872	8.19651	Q9NVS2	Q9NVS2	28S ribosomal protein S18a, mitochondrial	MRPS18A	Matrix
Q9NVS9				27.7815	27.8094	27.788	23.8205	23.4047	22.6055	27.7815	27.8094	27.788	12	12	12	55.2	55.2	55.2	29.988	0	323.31	10605000000	69	0.000223887	0.00135622	4.51607	12.664	Q9NVS9	Q9NVS9	Pyridoxine-5-phosphate oxidase	PNPO	Matrix
Q9NVV4		24.0148	24.9016	29.6042	29.5481	29.5515	23.0701	24.0148	24.9016	29.6042	29.5481	29.5515	25	25	25	49	49	49	66.171	0	323.31	36670000000	133	0.000459726	0.00102265	5.57248	10.5317	Q9NVV4	Q9NVV4	Poly(A) RNA polymerase, mitochondrial	MTPAP	Matrix
Q9NW81				27.6202	27.2949	27.4843	24.1408	24.2705	22.6902	27.6202	27.2949	27.4843	11	11	11	72.4	72.4	72.4	29.267	0	136.13	8496700000	63	0.00186369	0.00324178	3.76598	7.30902	Q9NW81	Q9NW81	ATP synthase subunit s-like protein	ATP5SL	MIM
Q9NWU1				25.5187	25.5663	25.4011	23.6724	23.2198	22.2535	25.5187	25.5663	25.4011	10	10	10	44.2	44.2	44.2	48.842	0	58.81	6593300000	36	0.00437522	0.00477138	2.44678	5.80706	Q9NWU1	Q9NWU1	3-oxoacyl-[acyl-carrier-protein] synthase, mitochondrial	OXSM	Matrix
Q9NWU5				28.835	28.548	29.0044	24.6351	23.3474	22.9845	28.835	28.548	29.0044	11	11	11	46.1	46.1	46.1	23.64	0	135.65	22095000000	70	0.000579982	0.00179104	5.14013	9.91897	Q9NWU5	Q9NWU5	39S ribosomal protein L22, mitochondrial	MRPL22	Matrix
Q9NX18				28.1749	28.0972	28.2511	24.4806	23.0729	23.6197	28.1749	28.0972	28.2511	7	7	7	41.6	41.6	41.6	19.599	0	156.5	13872000000	45	0.000417229	0.00104983	4.45004	10.7978	Q9NX18	Q9NX18	Succinate dehydrogenase assembly factor 2, mitochondrial	SDHAF2	Matrix
Q9NX46				27.9868	27.9845	28.0726	23.9016	22.7009	22.7906	27.9868	27.9845	28.0726	11	11	11	42.1	42.1	42.1	38.946	0	305.53	12407000000	76	0.000227581	0.00133898	4.88359	12.6112	Q9NX46	Q9NX46	Poly(ADP-ribose) glycohydrolase ARH3	ADPRHL2
Q9NX63	27.3253	26.5126	26.267	32.7246	32.545	32.569	27.3253	26.5126	26.267	32.7246	32.545	32.569	17	17	17	49.3	49.3	49.3	26.152	0	323.31	308000000000	351	5.35388e-05	0.000857143	5.91124	18.2054	Q9NX63	Q9NX63	MICOS complex subunit MIC19	CHCHD3	MIM
Q9NX74				27.9925	27.0051	28.3321	24.0654	23.723	21.98	27.9925	27.0051	28.3321	9	9	9	20.9	20.9	20.9	55.05	0	17.902	11468000000	21	0.00397897	0.0047552	4.52045	5.95995	Q9NX74	Q9NX74	tRNA-dihydrouridine(20) synthase [NAD(P)+]-like	DUS2	Matrix
Q9NXA8				28.6733	28.4708	28.6204	24.4968	22.8529	24.1781	28.6733	28.4708	28.6204	16	16	16	50.6	50.6	50.6	33.881	0	257.16	18452000000	69	0.000725484	0.0016	4.7456	9.36042	Q9NXA8	Q9NXA8	NAD-dependent protein deacylase sirtuin-5, mitochondrial	SIRT5	Matrix
Q9NXH9				28.0599	28.1688	28.2829	24.501	23.0042	23.9541	28.0599	28.1688	28.2829	18	18	18	37.2	37.2	37.2	72.233	0	323.31	13828000000	81	0.000597472	0.00176471	4.3508	9.84309	Q9NXH9	Q9NXH9	tRNA (guanine(26)-N(2))-dimethyltransferase	TRMT1	Matrix
Q9NYF8				26.7652	26.6855	27.0319	24.5285	22.9626	24.0762	26.7652	26.6855	27.0319	22	22	21	26.8	26.8	25.7	106.12	0	128.92	5690000000	66	0.00337855	0.00450993	2.9718	6.23127	Q9NYF8	Q9NYF8	Bcl-2-associated transcription factor 1	BCLAF1
Q9NYK5				29.9761	29.9709	29.9788	23.2405	24.014	24.0936	29.9761	29.9709	29.9788	18	18	18	58.9	58.9	58.9	38.711	0	299.79	48566000000	117	2.20668e-05	0	6.19259	22.762	Q9NYK5	Q9NYK5	39S ribosomal protein L39, mitochondrial	MRPL39	Matrix
Q9NYY8				29.0812	28.9965	29.0773	23.1831	22.4583	22.9777	29.0812	28.9965	29.0773	15	15	15	24.5	24.5	24.5	81.462	0	323.31	25384000000	88	9.12619e-06	0	6.17863	28.4165	Q9NYY8	Q9NYY8	FAST kinase domain-containing protein 2	FASTKD2	Matrix
Q9NZB8				27.0416	27.2181	27.043	23.6405	24.0938	22.571	27.0416	27.2181	27.043	11	11	11	25.8	25.8	25.8	70.104	0	169.45	6581100000	60	0.00129101	0.00223758	3.66578	8.05307	Q9NZB8	Q9NZB8	Molybdenum cofactor biosynthesis protein 1;Cyclic pyranopterin monophosphate synthase;Cyclic pyranopterin monophosphate synthase accessory protein	MOCS1	Matrix
Q9NZJ6				28.9926	28.9426	29.0597	24.2937	23.2269	23.1259	28.9926	28.9426	29.0597	10	10	10	30.6	30.6	30.6	41.054	0	152.18	24493000000	55	0.00013053	0.00185882	5.44949	14.5282	Q9NZJ6	Q9NZJ6	Ubiquinone biosynthesis O-methyltransferase, mitochondrial	COQ3	MIM
Q9P015		24.0033	24.4187	30.5696	30.6278	30.5255	23.0751	24.0033	24.4187	30.5696	30.6278	30.5255	21	21	21	76	76	76	33.419	0	235.6	73851000000	174	7.14019e-05	0.000732824	6.74191	16.9278	Q9P015	Q9P015	39S ribosomal protein L15, mitochondrial	MRPL15	Matrix
Q9P032	24.6163			30.8608	30.9571	30.9346	24.6163	22.4689	22.2031	30.8608	30.9571	30.9346	16	16	16	69.7	69.7	69.7	20.266	0	323.31	95215000000	186	0.000514489	0.00159248	7.8214	10.2306	Q9P032	Q9P032	NADH dehydrogenase [ubiquinone] 1 alpha subcomplex assembly factor 4	NDUFAF4	MIM
Q9P035				26.1044	27.8676	27.0898	23.102	23.3195	23.5413	26.1044	27.8676	27.0898	5	5	5	18.8	18.8	18.8	43.159	0	99.357	7082900000	30	0.00214845	0.00326199	3.69966	7.03768	Q9P035	Q9P035	Very-long-chain (3R)-3-hydroxyacyl-CoA dehydratase 3	HACD3
Q9P0J0		24.2509	24.8783	27.9378	28.0305	27.7601	23.1072	24.2509	24.8783	27.9378	28.0305	27.7601	6	6	6	39.6	39.6	39.6	16.698	0	22.861	11755000000	42	0.00186897	0.00322929	3.83071	7.30352	Q9P0J0	Q9P0J0	NADH dehydrogenase [ubiquinone] 1 alpha subcomplex subunit 13	NDUFA13	MIM
Q9P0J1				27.6165	27.5247	27.4816	23.8181	24.6844	23.4509	27.6165	27.5247	27.4816	16	16	16	36.1	36.1	36.1	61.053	0	323.31	9117500000	64	0.000640103	0.00169492	3.55649	9.66914	Q9P0J1	Q9P0J1	[Pyruvate dehydrogenase [acetyl-transferring]]-phosphatase 1, mitochondrial	PDP1	MIM
Q9P0M9				28.5979	28.6507	28.2859	24.4961	23.2333	21.9678	28.5979	28.6507	28.2859	8	8	8	52	52	52	16.073	0	63.839	17507000000	40	0.00202806	0.00330467	5.27905	7.14664	Q9P0M9	Q9P0M9	39S ribosomal protein L27, mitochondrial	MRPL27	Matrix
Q9P2R7		26.7192	26.8727	30.9468	30.9845	30.8586	24.6134	26.7192	26.8727	30.9468	30.9845	30.8586	25	25	25	52.3	52.3	52.3	50.317	0	239.96	93668000000	113	0.00263825	0.00366257	4.86154	6.66135	Q9P2R7	Q9P2R7	Succinyl-CoA ligase [ADP-forming] subunit beta, mitochondrial	SUCLA2	Matrix
Q9UBQ7				26.6759	26.722	26.4245	23.9106	23.0539	23.0877	26.6759	26.722	26.4245	9	9	9	47.9	47.9	47.9	35.668	0	71.554	4673800000	28	0.000382453	0.00108219	3.2567	11.042	Q9UBQ7	Q9UBQ7	Glyoxylate reductase/hydroxypyruvate reductase	GRHPR	Matrix
Q9UDR5	29.7242	25.9602	26.5588	31.6998	31.7675	31.8108	29.7242	25.9602	26.5588	31.6998	31.7675	31.8108	47	47	47	54.5	54.5	54.5	102.13	0	323.31	171000000000	414	0.0204864	0.01183	4.34497	3.71933	Q9UDR5	Q9UDR5	Alpha-aminoadipic semialdehyde synthase, mitochondrial;Lysine ketoglutarate reductase;Saccharopine dehydrogenase	AASS	Matrix
Q9UFN0				27.1364	27.2605	27.1612	23.8794	23.233	21.7358	27.1364	27.2605	27.1612	9	9	9	49.4	49.4	49.4	28.466	0	76.852	7009700000	49	0.00263797	0.00366901	4.23663	6.66154	Q9UFN0;Q9BS92	Q9UFN0	Protein NipSnap homolog 3A	NIPSNAP3A	Matrix
Q9UGC7				26.2619	26.0783	26.0823	24.1152	23.1762	22.4432	26.2619	26.0783	26.0823	8	8	8	29.7	29.7	29.7	43.599	0	26.81	3388200000	25	0.00403156	0.00471746	2.89595	5.93861	Q9UGC7	Q9UGC7	Peptide chain release factor 1-like, mitochondrial	MTRF1L	Matrix
Q9UGM6				27.6962	27.6072	27.5993	24.2449	23.2488	22.9809	27.6962	27.6072	27.5993	12	12	12	40.8	40.8	40.8	40.146	0	78.562	9716500000	66	0.000426291	0.00103947	4.14267	10.7383	Q9UGM6	Q9UGM6	Tryptophan--tRNA ligase, mitochondrial	WARS2	Matrix
Q9UI09				29.7617	29.6566	29.9276	24.9422	23.2173	23.7335	29.7617	29.6566	29.9276	15	15	15	89	89	89	17.114	0	234.11	43142000000	93	0.000355779	0.00109722	5.8176	11.2488	Q9UI09	Q9UI09	NADH dehydrogenase [ubiquinone] 1 alpha subcomplex subunit 12	NDUFA12	MIM
Q9UI30				27.3454	26.99	27.2381	24.4963	22.6492	22.1346	27.3454	26.99	27.2381	4	4	4	42.4	42.4	42.4	14.199	0	99.815	7020000000	26	0.00482057	0.00482317	4.0978	5.6543	Q9UI30	Q9UI30	Multifunctional methyltransferase subunit TRM112-like protein	TRMT112
Q9UI32				27.3271	27.2049	27.3406	23.8871	22.8785	22.9812	27.3271	27.2049	27.3406	20	20	20	45.2	45.2	45.2	66.322	0	134.98	7526300000	71	0.000235619	0.0012898	4.04189	12.5	Q9UI32	Q9UI32	Glutaminase liver isoform, mitochondrial	GLS2	Matrix
Q9UI43				27.2332	27.2176	27.1309	25.4663	22.993	23.7372	27.2332	27.2176	27.1309	11	11	11	60.2	60.2	60.2	27.423	0	83.533	7005900000	49	0.012989	0.00764719	3.12845	4.26623	Q9UI43	Q9UI43	rRNA methyltransferase 2, mitochondrial	FTSJ2	Matrix
Q9UIJ7				29.8347	29.8214	29.781	24.5444	23.6638	22.9335	29.8347	29.8214	29.781	20	20	20	77.1	77.1	77.1	25.565	0	323.31	43060000000	119	0.000196787	0.00143636	6.09842	13.0876	Q9UIJ7	Q9UIJ7	GTP:AMP phosphotransferase AK3, mitochondrial	AK3	Matrix
Q9UJS0	27.5896	27.8397	28.2104	30.4091	30.314	30.4324	27.5896	27.8397	28.2104	30.4091	30.314	30.4324	32	32	24	60.6	60.6	51.4	74.175	0	323.31	64436000000	208	0.000168266	0.00156436	2.50528	13.62	Q9UJS0	Q9UJS0	Calcium-binding mitochondrial carrier protein Aralar2	SLC25A13	MIM
Q9UJZ1	28.9699	27.5997	27.6416	31.4835	31.5588	31.4636	28.9699	27.5997	27.6416	31.4835	31.5588	31.4636	25	25	25	75	75	75	38.534	0	323.31	143000000000	366	0.00159927	0.00248	3.43156	7.6113	Q9UJZ1	Q9UJZ1	Stomatin-like protein 2, mitochondrial	STOML2	MIM
Q9ULD0				26.8359	26.6901	26.6648	23.6667	24.1352	23.6926	26.8359	26.6901	26.6648	30	15	15	32.1	23.2	23.2	114.48	0	150.22	5094300000	72	5.61121e-05	0.000834783	2.89875	17.9908	Q9ULD0	Q9ULD0	2-oxoglutarate dehydrogenase-like, mitochondrial	OGDHL	Matrix
Q9UMS0				26.707	26.6258	26.856	24.6993	22.3809	22.5951	26.707	26.6258	26.856	6	6	6	25.6	25.6	25.6	28.462	0	32.524	5121000000	25	0.00918371	0.00598995	3.5045	4.71821	Q9UMS0	Q9UMS0	NFU1 iron-sulfur cluster scaffold homolog, mitochondrial	NFU1	Matrix
Q9UQ90				26.0246	25.926	26.0599	24.8037	22.3342	22.4175	26.0246	25.926	26.0599	12	12	12	22.4	22.4	22.4	88.234	0	90.474	3058200000	35	0.0254256	0.0130418	2.81837	3.47681	Q9UQ90	Q9UQ90	Paraplegin	SPG7	MIM
Q9Y224				26.4211	26.5119	26.4584	24.5731	23.6059	22.6225	26.4211	26.5119	26.4584	11	11	11	53.7	53.7	53.7	28.068	0	127.7	4238000000	48	0.00708409	0.00554733	2.86332	5.07932	Q9Y224	Q9Y224	UPF0568 protein C14orf166	C14orf166
Q9Y262				25.6303	25.4647	25.8142	23.2343	22.6708	24.0208	25.6303	25.4647	25.8142	16	16	16	30.5	30.5	30.5	66.726	0	69.832	2412300000	32	0.00451337	0.00474923	2.32777	5.75771	Q9Y262	Q9Y262	Eukaryotic translation initiation factor 3 subunit L	EIF3L
Q9Y276	23.6382		22.1865	31.2313	31.1487	31.3356	23.6382	22.9089	22.1865	31.2313	31.1487	31.3356	33	33	33	84.7	84.7	84.7	47.534	0	323.31	116000000000	257	3.91002e-05	0	8.32733	19.7078	Q9Y276	Q9Y276	Mitochondrial chaperone BCS1	BCS1L	MIM
Q9Y2R9	24.5703			30.9068	30.8783	30.715	24.5703	23.6881	23.4311	30.9068	30.8783	30.715	17	17	17	51.7	51.7	51.7	28.134	0	323.31	87996000000	138	3.8283e-05	0	6.93691	19.8131	Q9Y2R9	Q9Y2R9	28S ribosomal protein S7, mitochondrial	MRPS7	Matrix
Q9Y2S7	24.3072		23.8382	31.0972	31.1871	31.0034	24.3072	23.1129	23.8382	31.0972	31.1871	31.0034	26	26	26	72.8	72.8	72.8	42.033	0	323.31	105000000000	215	3.10022e-05	0	7.34315	20.8948	Q9Y2S7	Q9Y2S7	Polymerase delta-interacting protein 2	POLDIP2	Matrix
Q9Y2T2				26.6041	26.8841	26.6891	23.5226	22.545	22.9573	26.6041	26.8841	26.6891	11	11	11	34.7	34.7	34.7	46.939	0	240.1	5101100000	45	0.000228884	0.00132218	3.71749	12.5928	Q9Y2T2;P53677	Q9Y2T2	AP-3 complex subunit mu-1	AP3M1
Q9Y2Z2				28.2461	28.2173	28.3722	24.011	23.1224	24.025	28.2461	28.2173	28.3722	24	24	24	46.9	46.9	46.9	79.963	0	298.38	14972000000	100	0.000112685	0.00123871	4.55907	15.0805	Q9Y2Z2	Q9Y2Z2	Protein MTO1 homolog, mitochondrial	MTO1	Matrix
Q9Y2Z4	27.329	26.7575	26.7314	31.3528	31.4079	31.3231	27.329	26.7575	26.7314	31.3528	31.4079	31.3231	27	27	27	68.1	68.1	68.1	53.198	0	323.31	130000000000	245	2.31275e-05	0	4.42195	22.4947	Q9Y2Z4	Q9Y2Z4	Tyrosine--tRNA ligase, mitochondrial	YARS2	Matrix
Q9Y2Z9				27.3933	27.2607	27.239	23.8998	22.5197	23.6947	27.3933	27.2607	27.239	11	11	11	21.4	21.4	21.4	50.869	0	63.211	7535300000	40	0.000817429	0.00207107	3.92625	9.07474	Q9Y2Z9	Q9Y2Z9	Ubiquinone biosynthesis monooxygenase COQ6, mitochondrial	COQ6	MIM
Q9Y305	26.2327	27.6503	27.3835	30.6803	30.7413	30.7007	26.2327	27.6503	27.3835	30.6803	30.7413	30.7007	30	30	30	55.4	55.4	55.4	49.901	0	323.31	83083000000	213	0.00114392	0.0021267	3.61863	8.31274	Q9Y305	Q9Y305	Acyl-coenzyme A thioesterase 9, mitochondrial	ACOT9	MIM
Q9Y375				28.2682	28.321	28.7529	24.9752	22.8069	24.008	28.2682	28.321	28.7529	11	11	11	37.6	37.6	37.6	37.763	0	323.31	16920000000	69	0.00219649	0.0032204	4.51734	6.99629	Q9Y375	Q9Y375	Complex I intermediate-associated protein 30, mitochondrial	NDUFAF1	MIM
Q9Y399				28.8701	29.0118	28.8915	23.988	23.2079	23.5699	28.8701	29.0118	28.8915	13	13	13	48	48	48	33.249	0	323.31	23414000000	67	2.03469e-05	0	5.33587	23.2315	Q9Y399	Q9Y399	28S ribosomal protein S2, mitochondrial	MRPS2	Matrix
Q9Y3A5		24.1533		27.076	26.8005	26.9308	23.7424	24.1533	23.086	27.076	26.8005	26.9308	13	13	13	53.6	53.6	53.6	28.763	0	323.31	5960800000	56	0.000518836	0.00158255	3.27517	10.2084	Q9Y3A5	Q9Y3A5	Ribosome maturation protein SBDS	SBDS
Q9Y3B7				26.5922	26.8403	26.4376	23.3174	22.3029	22.5489	26.5922	26.8403	26.4376	11	11	11	54.7	54.7	54.7	20.683	0	225.07	4746100000	28	0.000283988	0.0011791	3.90026	11.9175	Q9Y3B7	Q9Y3B7	39S ribosomal protein L11, mitochondrial	MRPL11	Matrix
Q9Y3D2				28.5154	28.4073	28.4974	23.482	22.067	22.9552	28.5154	28.4073	28.4974	10	10	10	67.6	67.6	67.6	19.536	0	255.42	17002000000	45	0.00016868	0.00155665	5.63864	13.6115	Q9Y3D2	Q9Y3D2	Methionine-R-sulfoxide reductase B2, mitochondrial	MSRB2	Matrix
Q9Y3D3				28.4713	28.3088	28.4528	24.1668	23.0532	21.7022	28.4713	28.3088	28.4528	5	5	5	45.3	45.3	45.3	15.345	0	67.938	16300000000	21	0.00160024	0.00247012	5.43688	7.61007	Q9Y3D3	Q9Y3D3	28S ribosomal protein S16, mitochondrial	MRPS16	Matrix
Q9Y3D7			24.7672	27.8855	27.475	27.2628	25.0377	22.3689	24.7672	27.8855	27.475	27.2628	6	6	6	64.8	64.8	64.8	13.825	0	169.29	9245100000	27	0.015934	0.00946868	3.48318	4.01473	Q9Y3D7	Q9Y3D7	Mitochondrial import inner membrane translocase subunit TIM16	PAM16	MIM
Q9Y3D9	26.0909			28.9292	28.8861	28.948	26.0909	23.0316	23.2047	28.9292	28.8861	28.948	15	15	15	70.5	70.5	70.5	21.77	0	128.28	23567000000	64	0.00834401	0.00609126	4.81205	4.84924	Q9Y3D9	Q9Y3D9	28S ribosomal protein S23, mitochondrial	MRPS23	Matrix
Q9Y3E5				26.6061	26.5157	26.3883	24.8291	22.8663	23.4492	26.6061	26.5157	26.3883	6	6	6	45.3	45.3	45.3	19.193	0	86.079	4380800000	35	0.00888195	0.00598974	2.78852	4.76356	Q9Y3E5	Q9Y3E5	Peptidyl-tRNA hydrolase 2, mitochondrial	PTRH2	MOM
Q9Y490			23.0792	25.465	26.259	26.3263	23.6654	23.796	23.0792	25.465	26.259	26.3263	25	25	24	17.5	17.5	17	269.76	0	263.06	3248800000	82	0.00210235	0.00328625	2.50326	7.0785	Q9Y490	Q9Y490	Talin-1	TLN1
Q9Y4L1			24.3645	27.7752	27.3727	27.6022	24.0869	23.8084	24.3645	27.7752	27.3727	27.6022	20	20	20	26.4	26.4	26.4	111.33	0	321.72	9273700000	91	6.08642e-05	0.0008	3.49678	17.6251	Q9Y4L1	Q9Y4L1	Hypoxia up-regulated protein 1	HYOU1
Q9Y4W6	28.7685	25.8498	25.5052	31.4307	31.5694	31.3518	28.7685	25.8498	25.5052	31.4307	31.5694	31.3518	42	42	41	47.6	47.6	46.5	88.583	0	323.31	136000000000	308	0.0102356	0.00609291	4.7428	4.57324	Q9Y4W6	Q9Y4W6	AFG3-like protein 2	AFG3L2	MIM
Q9Y512	28.4787	25.2886	25.3108	30.7751	30.8121	30.855	28.4787	25.2886	25.3108	30.7751	30.8121	30.855	23	23	23	57.4	57.4	57.4	51.976	0	323.31	85564000000	210	0.0136657	0.00829412	4.4547	4.20274	Q9Y512	Q9Y512	Sorting and assembly machinery component 50 homolog	SAMM50	MOM
Q9Y584				27.4071	27.5258	27.4081	24.8202	22.1741	21.274	27.4071	27.5258	27.4081	4	4	4	28.9	28.9	28.9	20.031	0	124.3	8353500000	33	0.0116491	0.00703448	4.69087	4.40464	Q9Y584	Q9Y584	Mitochondrial import inner membrane translocase subunit Tim22	TIMM22	MIM
Q9Y5A9				27.1546	27.1933	26.9121	23.7535	22.4387	23.7814	27.1546	27.1933	26.9121	8	8	7	23	23	21.4	62.333	0	188.93	6707300000	30	0.00113489	0.00214123	3.76211	8.33002	Q9Y5A9	Q9Y5A9	YTH domain-containing family protein 2	YTHDF2
Q9Y606				30.0634	30.0139	30.0044	23.2404	22.8316	22.4517	30.0634	30.0139	30.0044	30	30	30	63.9	63.9	63.9	47.47	0	323.31	50220000000	160	6.09046e-06	0	7.18598	31.4518	Q9Y606	Q9Y606	tRNA pseudouridine synthase A, mitochondrial	PUS1	Matrix
Q9Y676				29.8816	29.831	29.983	24.1839	21.3812	23.8703	29.8816	29.831	29.983	14	14	14	67.8	67.8	67.8	29.395	0	323.31	45872000000	84	0.0016022	0.00246521	6.75344	7.60762	Q9Y676	Q9Y676	28S ribosomal protein S18b, mitochondrial	MRPS18B	Matrix
Q9Y679				25.4814	25.5591	25.4402	23.6083	23.834	22.0761	25.4814	25.5591	25.4402	7	7	7	26.8	26.8	26.8	45.786	0	70.548	2152600000	27	0.0137566	0.00839322	2.3208	4.19449	Q9Y679	Q9Y679	Ancient ubiquitous protein 1	AUP1
Q9Y697				30.198	30.1258	30.1541	24.7325	23.5626	22.2519	30.198	30.1258	30.1541	22	22	22	61.3	61.3	61.3	50.195	0	323.31	55094000000	120	0.000753562	0.00181627	6.64365	9.26862	Q9Y697	Q9Y697	Cysteine desulfurase, mitochondrial	NFS1	Matrix
Q9Y6G3				26.9728	26.7861	27.3077	24.7356	22.9951	22.5951	26.9728	26.7861	27.3077	4	4	4	36.6	36.6	36.6	16.661	0	42.669	6634600000	23	0.00605623	0.00514449	3.58025	5.30755	Q9Y6G3	Q9Y6G3	39S ribosomal protein L42, mitochondrial	MRPL42	Matrix
Q9Y6M9				28.4866	28.4125	28.5307	24.0575	23.6721	23.623	28.4866	28.4125	28.5307	12	12	12	63.1	63.1	63.1	21.831	0	242.44	17049000000	85	4.95074e-06	0	4.69234	33.1293	Q9Y6M9	Q9Y6M9	NADH dehydrogenase [ubiquinone] 1 beta subcomplex subunit 9	NDUFB9	MIM
