# Supplementary material for: Super-resolution proximity labeling with enhanced direct identification of biotinylation sites
Source: Commun Biol. 2024 May 9;7:554. doi: 10.1038/s42003-024-06112-w (PMC11082246; doi:10.1038/s42003-024-06112-w)
Supplement: Supplementary file 6 — Supplementary Data 3 [file 42003_2024_6112_MOESM6_ESM.xlsx]

## Sheet: Sheet1
		SAD							Biotinylated PSM							Average biotinylated PSM per protein
		Matrix_1	Matrix_2	Matrix_3	Ave	Std				Replicate 1	Replicate 2	Replicate 3	Ave	Std			Replicate 1	Replicate 2	Replicate 3	Ave	Std
	Total PSM	4926	5204	5292	5140.67	155.986			SAD	4432	4643	4715	4596.67	120.09		SAD	9.69803	9.98495	10.0533	9.91209	0.153917
	Biotinylated PSM	4432	4643	4715	4596.67	120.09			SAB	3112	3184	3505	3267	170.839		SAB	7.7606	7.84236	8.56968	8.05755	0.363668
	Enrich Eff(%)	0.899716	0.892198	0.890967	0.894294	0.00386667			AbB	2304	2305	2151	2253.33	72.3617		AbB	5.42118	5.4881	5.18313	5.36413	0.130871
	Biotinylated unique peptide	1363	1308	1310	1327	25.4689
	Biotinylated site (prob>0.75)	1369	1378	1398	1381.67	12.1198
	Biotinylated protein Group	457	465	469	463.667	4.98888			Biotinylated site (prob>0.75)							Average biotinylated site per protein
										Replicate 1	Replicate 2	Replicate 3	Ave	Std			Replicate 1	Replicate 2	Replicate 3	Ave	Std
									SAD	1369	1378	1398	1381.67	12.1198		SAD	2.99562	2.96344	2.98081	2.97996	0.0131524
		SAB							SAB	1178	1196	1284	1219.33	46.3129		SAB	2.93766	2.94581	3.13936	3.00761	0.0932232
		Matrix_1	Matrix_2	Matrix_3	Ave	Std			AbB	975	969	915	953	26.9815		AbB	2.29412	2.30714	2.20482	2.26869	0.0454777
	Total PSM	3505	3563	3923	3663.67	184.899
	Biotinylated PSM	3112	3184	3505	3267	170.839
	Enrich Eff(%)	0.887874	0.893629	0.893449	0.891651	0.00267127			Enrichment Efficiency(%)							Reproducibility R2
	Biotinylated unique peptide	1029	1027	1062	1039.33	16.0485				Replicate 1	Replicate 2	Replicate 3	Ave	Std			Replicate 1-2	Replicate 2-3	Replicate 1-3	Ave	Std
	Biotinylated site (prob>0.75)	1178	1196	1284	1219.33	46.3129			SAD	0.9	0.89	0.89	0.893333	0.00471405		SAD	0.9667	0.9576	0.9844	0.969567	0.0111272
	Biotinylated protein Group	401	406	409	405.333	3.29983			SAB	0.89	0.89	0.89	0.89	0		SAB	0.8559	0.9021	0.951	0.903	0.0388296
									AbB	0.43	0.43	0.41	0.423333	0.00942809		AbB	0.9064	0.82	0.8677	0.8647	0.0353364
		AbB
		Matrix_1	Matrix_2	Matrix_3	Ave	Std			Biotinylated protein Group
	Total PSM	5392	5334	5236	5320.67	64.3808				Replicate 1	Replicate 2	Replicate 3	Ave	Std
	Biotinylated PSM	2304	2305	2151	2253.33	72.3617			SAD	457	465	469	463.667	4.98888
	Enrich Eff(%)	0.4273	0.432133	0.41081	0.423414	0.00912861			SAB	401	406	409	405.333	3.29983
	Biotinylated unique peptide	970	967	928	955	19.1311			AbB	425	420	415	420	4.08248
	Biotinylated site (prob>0.75)	975	969	915	953	26.9815
	Biotinylated protein Group	425	420	415	420	4.08248
