# Supplementary material for: Super-resolution proximity labeling with enhanced direct identification of biotinylation sites
Source: Commun Biol. 2024 May 9;7:554. doi: 10.1038/s42003-024-06112-w (PMC11082246; doi:10.1038/s42003-024-06112-w)
Supplement: Supplementary file 7 — Supplementary Data 4 [file 42003_2024_6112_MOESM7_ESM.xlsx]

## Sheet: Matrix_IMS_site_final
Matrix1	Matrix2	Matrix3	IMS_Sco1-1	IMS_Sco1-2	IMS_Sco1-3	Matrix1_normalized	Matrix2_normalized	Matrix3_normalized	IMS_Sco1-1_normalized	IMS_Sco1-2_normalized	IMS_Sco1-3_normalized	Site exposed(predicted)	Accession	ProteinName	GeneName	Protein_site	#Unique-peptide	Localization prob	Identified site by Lee et al, 2017 (#unique-peptide)	PEP	Score	Delta score	Score for localization	Mass error [ppm]	Sequence window	Topological domain	Transmembrane	Intramembrane	Subcellular location [CC]
29.144	29.3884	29.3839				29.152	29.4288	29.3839				Matrix	P0DPI2	GAL3A_HUMAN	GATD3A C21orf33	GAL3A_HUMAN-206	2	1		1.31e-181	225.7	207.61	88.338	2.7425	EVTVGHEQEEGGKWPYAGTAEAIKALGAKHC	0	0	0	SUBCELLULAR LOCATION: Mitochondrion {ECO:0000305}.
	25.1887	25.3901					25.2291	25.3981				Matrix	P0DPI2	GAL3A_HUMAN	GATD3A C21orf33	GAL3A_HUMAN-55	1	1		8.65e-37	111.55	102.88	62.032	1.1696	RPAARVALVLSGCGVYDGTEIHEASAILVHL	0	0	0	SUBCELLULAR LOCATION: Mitochondrion {ECO:0000305}.
24.917	24.9371	24.8032				24.9249	24.9775	24.8317				Matrix	P0DPI2	GAL3A_HUMAN	GATD3A C21orf33	GAL3A_HUMAN-250	1	1		1.43e-57	140.45	129.69	52.898	2.7079	KVVTTPAFMCETALHYIHDGIGAMVRKVLEL	0	0	0	SUBCELLULAR LOCATION: Mitochondrion {ECO:0000305}.
23.9952		24.1548				24.3112		24.1548				Matrix	P22760	AAAD_HUMAN	AADAC DAC	AAAD_HUMAN-145	1	1	1	0.00428604	48.527	33.736	41.621	2.5495	RWTADRLDAVVVSTNYRLAPKYHFPIQFEDV	TOPO_DOM 1 5 Cytoplasmic. {ECO:0000255}.; TOPO_DOM 24 399 Lumenal. {ECO:0000255}.	TRANSMEM 6 23 Helical; Signal-anchor for type II membrane protein. {ECO:0000255}.	0	SUBCELLULAR LOCATION: Endoplasmic reticulum membrane; Single-pass type II membrane protein. Microsome membrane; Single-pass type II membrane protein.
24.0258		24.218				24.3376		24.2186				Matrix	A3KMH1	VWA8_HUMAN	VWA8 KIAA0564	VWA8_HUMAN-829	1	1		0.0270945	48.527	38.498	48.527	3.2822	QTLTLQPSVKDGLIVYEDSPLVKAVKLGHIL	0	0	0	SUBCELLULAR LOCATION: Mitochondrion {ECO:0000250|UniProtKB:Q8CC88}.
23.1983	24.45	24.5699				23.2629	24.4944	24.5699				Matrix	A3KMH1	VWA8_HUMAN	VWA8 KIAA0564	VWA8_HUMAN-1597	1	1		1.44e-52	147.12	120.02	92.38	0.75147	GGKGGPYRLDAGHTVYQVSQAEKDAVPEEVK	0	0	0	SUBCELLULAR LOCATION: Mitochondrion {ECO:0000250|UniProtKB:Q8CC88}.
23.0574	23.5278	22.9494				23.6539	23.5682	22.9494				Matrix	A4D1E9	GTPBA_HUMAN	GTPBP10 OBGH2 UG0751c10	GTPBA_HUMAN-178	1	1		0.00432199	43.657	28.778	43.657	-0.80139	SLLSCVSHAKPAIADYAFTTLKPELGKIMYS	0	0	0	SUBCELLULAR LOCATION: Nucleus, nucleolus {ECO:0000269|PubMed:17054726}. Chromosome {ECO:0000269|PubMed:17054726}. Note=Found in the dense fibrillar compartment region of the nucleolus. At the onset of mitosis moves to the chromosome surface and remains there until anaphase. Gradually re-assembles into the nucleolus at late anaphase to telophase.
25.6411	25.6596	25.6857				25.6496	25.7	25.6857				Matrix	P14598	NCF1_HUMAN	NCF1 NOXO2 SH3PXD1A	NCF1_HUMAN-167	1	1		0.0106065	64.803	12.504	49.358	0.45622	ITGPIILQTYRAIANYEKTSGSEMALSTGDV	0	0	0	SUBCELLULAR LOCATION: Cytoplasm, cytosol {ECO:0000269|PubMed:2550933}. Membrane {ECO:0000269|PubMed:12356722}; Peripheral membrane protein {ECO:0000269|PubMed:12356722}; Cytoplasmic side {ECO:0000269|PubMed:12356722}.
27.8145	27.7915	27.7797				27.8225	27.832	27.7797				Matrix	A6NIK2	LR10B_HUMAN	LRRC10B	LR10B_HUMAN-96	1	1	1	0.000407741	109.88	65.27	109.88	0.68133	RLPDGLCRLPRLTRLYLGGNRLLALPADFAQ	0	0	0	0
23.6197	23.7131	23.2924				23.6277	23.7536	23.2924				Matrix	A6NJ78	MET15_HUMAN	METTL15 METT5D1	MET15_HUMAN-300	1	1		1.13e-21	130.72	104.89	130.72	1.2741	FQALRIFVNNELNELYTGLKTAQKFLRPGGR	0	0	0	0
24.1963	24.0202	24.1677				24.2428	24.6645	24.1677				Matrix	A6NJ78	MET15_HUMAN	METTL15 METT5D1	MET15_HUMAN-246	1	1	1	0.00414784	81.191	25.75	81.191	0.26777	HAKKIASAIVQARSIYPITRTQQLASIVAGA	0	0	0	0
24.1227	23.9541	24.2391				24.1362	23.9945	24.2398				Matrix	A6NJ78	MET15_HUMAN	METTL15 METT5D1	MET15_HUMAN-268	1	1		2.08e-15	101.17	84.283	50.858	0.55383	QLASIVAGAFPPSAIYTRKDLLQRSTHIATK	0	0	0	0
26.8178	26.7187	26.7792				26.8258	26.7591	26.7792				Matrix	O75027	ABCB7_HUMAN	ABCB7 ABC7	ABCB7_HUMAN-127	1	1	1	2.39e-28	156.01	134.85	129.42	0.89101	LKDVDTRKIIKAMLSYVWPKDRPDLRARVAI	0	TRANSMEM 141 161 Helical. {ECO:0000255|PROSITE-ProRule:PRU00441}.; TRANSMEM 186 206 Helical. {ECO:0000255|PROSITE-ProRule:PRU00441}.; TRANSMEM 260 280 Helical. {ECO:0000255|PROSITE-ProRule:PRU00441}.; TRANSMEM 291 311 Helical. {ECO:0000255|PROSITE-ProRule:PRU00441}.; TRANSMEM 383 403 Helical. {ECO:0000255|PROSITE-ProRule:PRU00441}.; TRANSMEM 410 430 Helical. {ECO:0000255|PROSITE-ProRule:PRU00441}.	0	SUBCELLULAR LOCATION: Mitochondrion inner membrane {ECO:0000305}; Multi-pass membrane protein {ECO:0000255|PROSITE-ProRule:PRU00441}.
26.5597	26.2952	26.2813				26.5677	26.3356	26.2814				Matrix	A8MXV4	NUD19_HUMAN	NUDT19	NUD19_HUMAN-228	1	0.999958	1	3.41e-15	85.712	81.118	72.791	-1.3117	DTAFFLCCLREPPPVYPDLAEVVGYQWSSPS	0	0	0	SUBCELLULAR LOCATION: Peroxisome {ECO:0000250}.
24.5381	24.8046	25.0321				24.5462	24.8452	25.3284				Matrix	L0R8F8	MIDUO_HUMAN	MIEF1	MIDUO_HUMAN-25	1	1	1	7.38e-07	100.73	86.556	100.73	-0.16532	LSLYRALLRQGRQLRYTDRDFYFASIRREFR	0	0	0	SUBCELLULAR LOCATION: Mitochondrion {ECO:0000269|PubMed:28892042, ECO:0000269|PubMed:29083303}.
25.9702	26.0403	26.1163				25.9781	26.877	26.1163				Matrix	O00217	NDUS8_HUMAN	NDUFS8	NDUS8_HUMAN-84	1	1	2	9.2e-06	96.604	80.972	91.123	1.691	GMTLSYLFREPATINYPFEKGPLSPRFRGEH	0	0	0	SUBCELLULAR LOCATION: Mitochondrion {ECO:0000305}.
23.7664	23.6113	23.8099				23.7743	23.6518	23.8992				Matrix	O00217	NDUS8_HUMAN	NDUFS8	NDUS8_HUMAN-74	1	1		1.07e-24	148.56	123.63	68.536	0.3349	LLWTELFRGLGMTLSYLFREPATINYPFEKG	0	0	0	SUBCELLULAR LOCATION: Mitochondrion {ECO:0000305}.
23.541	23.3292	20.1302				23.5489	23.3697	2.13188				Matrix	O00217	NDUS8_HUMAN	NDUFS8	NDUS8_HUMAN-104	1	1		0.0167182	60.436	51.242	59.35	0.39452	GPLSPRFRGEHALRRYPSGEERCIACKLCEA	0	0	0	SUBCELLULAR LOCATION: Mitochondrion {ECO:0000305}.
23.1301	23.2311	23.7954				23.1385	23.2715	23.7955				Matrix	O00217	NDUS8_HUMAN	NDUFS8	NDUS8_HUMAN-143	2	1	1	0.0021134	81.215	60.516	81.215	-1.226	IEAEPRADGSRRTTRYDIDMTKCIYCGFCQE	0	0	0	SUBCELLULAR LOCATION: Mitochondrion {ECO:0000305}.
23.8478	24.3675	24.4877				23.8557	24.4796	24.4877				Matrix	O00217	NDUS8_HUMAN	NDUFS8	NDUS8_HUMAN-38	1	1		8.38e-45	166.04	135.15	65.234	-0.81428	GGRSLHSSAVAATYKYVNMQDPEMDMKSVTD	0	0	0	SUBCELLULAR LOCATION: Mitochondrion {ECO:0000305}.
22.0173	23.5765	23.9145				22.2525	23.6169	23.9145				Matrix	O75027	ABCB7_HUMAN	ABCB7 ABC7	ABCB7_HUMAN-598	1	1		4.17e-05	82.85	69.759	46.069	-2.1623	KLAGLHDAILRMPHGYDTQVGERGLKLSGGE	0	TRANSMEM 141 161 Helical. {ECO:0000255|PROSITE-ProRule:PRU00441}.; TRANSMEM 186 206 Helical. {ECO:0000255|PROSITE-ProRule:PRU00441}.; TRANSMEM 260 280 Helical. {ECO:0000255|PROSITE-ProRule:PRU00441}.; TRANSMEM 291 311 Helical. {ECO:0000255|PROSITE-ProRule:PRU00441}.; TRANSMEM 383 403 Helical. {ECO:0000255|PROSITE-ProRule:PRU00441}.; TRANSMEM 410 430 Helical. {ECO:0000255|PROSITE-ProRule:PRU00441}.	0	SUBCELLULAR LOCATION: Mitochondrion inner membrane {ECO:0000305}; Multi-pass membrane protein {ECO:0000255|PROSITE-ProRule:PRU00441}.
24.9989	24.7579	24.7991				25.6816	24.7983	24.7997				Matrix	O00330	ODPX_HUMAN	PDHX PDX1	ODPX_HUMAN-255	1	1		3.75e-10	80.554	76.029	77.149	0.87734	TPTAPSPLQATAGPSYPRPVIPPVSTPGQPN	0	0	0	SUBCELLULAR LOCATION: Mitochondrion matrix.
	24.4293	24.5806					24.4697	24.5855				Matrix	O00330	ODPX_HUMAN	PDHX PDX1	ODPX_HUMAN-302	1	1		0.000892939	47.088	37.576	47.088	-1.2939	IAKRLTESKSTVPHAYATADCDLGAVLKVRQ	0	0	0	SUBCELLULAR LOCATION: Mitochondrion matrix.
	22.7668	22.4853					22.8719	22.4853				Matrix	O00411	RPOM_HUMAN	POLRMT	RPOM_HUMAN-282	1	1		3.06e-05	110.76	83.867	79.148	0.0029175	VMLGWARQGAFKELVYVLFMVKDAGLTPDLL	0	0	0	SUBCELLULAR LOCATION: Mitochondrion {ECO:0000269|PubMed:23283301, ECO:0000269|PubMed:29445193}.
24.1749	23.6242					24.1829	23.6646					Matrix	O00411	RPOM_HUMAN	POLRMT	RPOM_HUMAN-1100	1	1	1	0.000132021	61.096	52.719	53.453	-2.0186	DSKVKQIGGGIQSITYTHNGDISRKPNTRKQ	0	0	0	SUBCELLULAR LOCATION: Mitochondrion {ECO:0000269|PubMed:23283301, ECO:0000269|PubMed:29445193}.
24.4555	24.8108					24.4635	24.8513					Matrix	O00411	RPOM_HUMAN	POLRMT	RPOM_HUMAN-807	1	1		6.98e-05	69.188	62.983	62.94	0.46321	RVFWLPHNMDFRGRTYPCPPHFNHLGSDVAR	0	0	0	SUBCELLULAR LOCATION: Mitochondrion {ECO:0000269|PubMed:23283301, ECO:0000269|PubMed:29445193}.
22.9136	23.1898	23.1754				22.9216	23.232	23.1754				Matrix	O00746	NDKM_HUMAN	NME4 NM23D	NDKM_HUMAN-94	1	1		0.0104807	59.153	49.641	56.916	-1.1993	SVLAEHYQDLRRKPFYPALIRYMSSGPVVAM	0	0	0	SUBCELLULAR LOCATION: Mitochondrion intermembrane space {ECO:0000269|PubMed:18635542}; Peripheral membrane protein. Mitochondrion matrix {ECO:0000305|PubMed:18635542}. Note=Predominantly localized in the mitochondrion intermembrane space (PubMed:18635542). Colocalizes with OPA1 in mitochondria (PubMed:24970086). {ECO:0000269|PubMed:18635542, ECO:0000269|PubMed:24970086}.
24.4815	24.4576	24.5522				24.4895	24.4986	24.5522				Matrix	O00746	NDKM_HUMAN	NME4 NM23D	NDKM_HUMAN-114	1	1		6.88e-10	85.362	76.099	85.362	-0.46403	RYMSSGPVVAMVWEGYNVVRASRAMIGHTDS	0	0	0	SUBCELLULAR LOCATION: Mitochondrion intermembrane space {ECO:0000269|PubMed:18635542}; Peripheral membrane protein. Mitochondrion matrix {ECO:0000305|PubMed:18635542}. Note=Predominantly localized in the mitochondrion intermembrane space (PubMed:18635542). Colocalizes with OPA1 in mitochondria (PubMed:24970086). {ECO:0000269|PubMed:18635542, ECO:0000269|PubMed:24970086}.
25.3484	25.5213	25.5644				25.3563	25.5618	25.5644				Matrix	O14548	COX7R_HUMAN	COX7A2L COX7AR COX7RP	COX7R_HUMAN-76	2	1	1	0.00241619	66.056	50.426	50.353	-1.2422	PELQKFFQKADGVPVYLKRGLPDQMLYRTTM	0	0	0	SUBCELLULAR LOCATION: Mitochondrion inner membrane {ECO:0000250}.
26.4252	26.7633	26.7509				26.4331	26.8374	26.7585				Matrix	O14548	COX7R_HUMAN	COX7A2L COX7AR COX7RP	COX7R_HUMAN-52	1	1	2	7.46e-16	125.82	111.03	64.121	0.25164	IIFATPTKLTSDSTVYDYAGKNKVPELQKFF	0	0	0	SUBCELLULAR LOCATION: Mitochondrion inner membrane {ECO:0000250}.
26.3931	26.5802	26.6967				26.415	26.6263	26.6967				Matrix	O14548	COX7R_HUMAN	COX7A2L COX7AR COX7RP	COX7R_HUMAN-54	1	1	2	4.28e-37	156.73	135.99	64.121	0.25164	FATPTKLTSDSTVYDYAGKNKVPELQKFFQK	0	0	0	SUBCELLULAR LOCATION: Mitochondrion inner membrane {ECO:0000250}.
26.2236	26.2832	26.355				26.2315	26.3236	26.355				Matrix	O14561	ACPM_HUMAN	NDUFAB1	ACPM_HUMAN-147	2	1	1	7.12e-16	107.69	84.232	66.826	-0.80137	DIDAEKLMCPQEIVDYIADKKDVYE______	0	0	0	SUBCELLULAR LOCATION: Mitochondrion {ECO:0000269|PubMed:12611891, ECO:0000269|PubMed:28892042}.
27.4039	27.3211	27.4525				27.4118	27.3616	27.4525				Matrix	O14561	ACPM_HUMAN	NDUFAB1	ACPM_HUMAN-155	1	1	1	7.92e-30	122.01	106.85	66.826	-0.80137	CPQEIVDYIADKKDVYE______________	0	0	0	SUBCELLULAR LOCATION: Mitochondrion {ECO:0000269|PubMed:12611891, ECO:0000269|PubMed:28892042}.
29.6104	29.5539	29.5848				29.6184	29.5943	29.5848				Matrix	O14561	ACPM_HUMAN	NDUFAB1	ACPM_HUMAN-90	2	1	2	2.14e-76	195.27	152.64	71.929	-0.3686	TLEGIQDRVLYVLKLYDKIDPEKLSVNSHFM	0	0	0	SUBCELLULAR LOCATION: Mitochondrion {ECO:0000269|PubMed:12611891, ECO:0000269|PubMed:28892042}.
24.9704	25.8574	25.1527				24.9784	25.8979	25.1527				Matrix	O14874	BCKD_HUMAN	BCKDK	BCKD_HUMAN-293	1	1		4.26e-41	120.13	113.77	120.13	0.54859	KNAMRATMESHLDTPYNVPDVVITIANNDVD	0	0	0	SUBCELLULAR LOCATION: Mitochondrion matrix. Mitochondrion {ECO:0000269|PubMed:24449431}.
22.7667	23.1892	22.9047				22.7747	23.2296	22.9472				Matrix	O14874	BCKD_HUMAN	BCKDK	BCKD_HUMAN-271	1	1		5.96e-09	85.469	76.336	48.899	0.029886	GHVAARFPFIPMPLDYILPELLKNAMRATME	0	0	0	SUBCELLULAR LOCATION: Mitochondrion matrix. Mitochondrion {ECO:0000269|PubMed:24449431}.
23.4998	23.3422	23.2411				23.578	23.3827	23.2411				Matrix	O14874	BCKD_HUMAN	BCKDK	BCKD_HUMAN-77	1	1	1	1.07e-05	93.096	58.403	60.255	-2.3194	AAEKPSVRLTPTMMLYAGRSQDGSHLLKSAR	0	0	0	SUBCELLULAR LOCATION: Mitochondrion matrix. Mitochondrion {ECO:0000269|PubMed:24449431}.
24.1773	24.009	24.3801				24.1852	24.4947	24.3814				Matrix	O14874	BCKD_HUMAN	BCKDK	BCKD_HUMAN-188	1	1		1.84e-05	102.07	68.689	89.08	-0.19036	LRESRKHIEDEKLVRYFLDKTLTSRLGIRML	0	0	0	SUBCELLULAR LOCATION: Mitochondrion matrix. Mitochondrion {ECO:0000269|PubMed:24449431}.
26.3672	26.2738	26.287				26.3752	26.3142	26.287				Matrix	O14874	BCKD_HUMAN	BCKDK	BCKD_HUMAN-54	1	1	1	7.61e-13	92.932	85.514	90.308	0.11199	HVEMARERSKTVTSFYNQSAIDAAAEKPSVR	0	0	0	SUBCELLULAR LOCATION: Mitochondrion matrix. Mitochondrion {ECO:0000269|PubMed:24449431}.
24.511		24.1177				24.5189		24.1177				Matrix	O14874	BCKD_HUMAN	BCKDK	BCKD_HUMAN-93	1	1		2.01e-20	144.77	103.32	144.77	3.0181	AGRSQDGSHLLKSARYLQQELPVRIAHRIKG	0	0	0	SUBCELLULAR LOCATION: Mitochondrion matrix. Mitochondrion {ECO:0000269|PubMed:24449431}.
25.1627		25.0478				25.1768		25.4777				Matrix	O75027	ABCB7_HUMAN	ABCB7 ABC7	ABCB7_HUMAN-363	1	1		2.66e-08	128.12	73.51	128.12	1.2848	NERYEAQRYDGFLKTYETASLKSTSTLAMLN	0	TRANSMEM 141 161 Helical. {ECO:0000255|PROSITE-ProRule:PRU00441}.; TRANSMEM 186 206 Helical. {ECO:0000255|PROSITE-ProRule:PRU00441}.; TRANSMEM 260 280 Helical. {ECO:0000255|PROSITE-ProRule:PRU00441}.; TRANSMEM 291 311 Helical. {ECO:0000255|PROSITE-ProRule:PRU00441}.; TRANSMEM 383 403 Helical. {ECO:0000255|PROSITE-ProRule:PRU00441}.; TRANSMEM 410 430 Helical. {ECO:0000255|PROSITE-ProRule:PRU00441}.	0	SUBCELLULAR LOCATION: Mitochondrion inner membrane {ECO:0000305}; Multi-pass membrane protein {ECO:0000255|PROSITE-ProRule:PRU00441}.
26.8374	26.9151	26.7672				26.8453	26.9556	26.7672				Matrix	O75027	ABCB7_HUMAN	ABCB7 ABC7	ABCB7_HUMAN-351	2	1		0.000531377	74.962	68.686	74.962	0.038375	SLLNYETVKYFNNERYEAQRYDGFLKTYETA	0	TRANSMEM 141 161 Helical. {ECO:0000255|PROSITE-ProRule:PRU00441}.; TRANSMEM 186 206 Helical. {ECO:0000255|PROSITE-ProRule:PRU00441}.; TRANSMEM 260 280 Helical. {ECO:0000255|PROSITE-ProRule:PRU00441}.; TRANSMEM 291 311 Helical. {ECO:0000255|PROSITE-ProRule:PRU00441}.; TRANSMEM 383 403 Helical. {ECO:0000255|PROSITE-ProRule:PRU00441}.; TRANSMEM 410 430 Helical. {ECO:0000255|PROSITE-ProRule:PRU00441}.	0	SUBCELLULAR LOCATION: Mitochondrion inner membrane {ECO:0000305}; Multi-pass membrane protein {ECO:0000255|PROSITE-ProRule:PRU00441}.
27.5597	27.4427	27.5079				27.5676	27.4831	27.5794				Matrix	Q9NRK6	ABCBA_HUMAN	ABCB10	ABCBA_HUMAN-670	1	1	1	2.11e-16	94.389	87.886	50.783	0.13357	LLLDEATSALDAENEYLVQEALDRLMDGRTV	TOPO_DOM 106 170 Mitochondrial intermembrane. {ECO:0000255}.; TOPO_DOM 192 215 Mitochondrial matrix. {ECO:0000255}.; TOPO_DOM 237 312 Mitochondrial intermembrane. {ECO:0000255}.; TOPO_DOM 334 407 Mitochondrial matrix. {ECO:0000255}.; TOPO_DOM 429 430 Mitochondrial intermembrane. {ECO:0000255}.; TOPO_DOM 452 738 Mitochondrial matrix. {ECO:0000255}.	TRANSMEM 171 191 Helical. {ECO:0000255|PROSITE-ProRule:PRU00441}.; TRANSMEM 216 236 Helical. {ECO:0000255|PROSITE-ProRule:PRU00441}.; TRANSMEM 313 333 Helical. {ECO:0000255|PROSITE-ProRule:PRU00441}.; TRANSMEM 408 428 Helical. {ECO:0000255|PROSITE-ProRule:PRU00441}.; TRANSMEM 431 451 Helical. {ECO:0000255|PROSITE-ProRule:PRU00441}.	0	SUBCELLULAR LOCATION: Mitochondrion inner membrane; Multi-pass membrane protein.
26.1614	26.0942	26.4294				26.1694	26.1346	26.4294				Matrix	O14949	QCR8_HUMAN	UQCRQ	QCR8_HUMAN-17	1	1	3	2.23e-74	189.3	147.67	138.42	0.088361	GREFGNLTRMRHVISYSLSPFEQRAYPHVFT	0	0	0	SUBCELLULAR LOCATION: Mitochondrion inner membrane.
24.5008	23.2077	23.4452				24.5879	23.2481	23.4452				Matrix	O15091	MRPP3_HUMAN	KIAA0391 MRPP3	MRPP3_HUMAN-383	2	1		3.22e-05	94.309	71.238	85.963	-0.45333	LKGKIMRDVIDGGDQYRKTTPQELKRFENFI	0	0	0	SUBCELLULAR LOCATION: Mitochondrion {ECO:0000269|PubMed:18984158}.
22.8028	22.8091	23.1633				22.8175	22.8496	23.1633				Matrix	O15091	MRPP3_HUMAN	KIAA0391 MRPP3	MRPP3_HUMAN-307	1	1		0.0060903	67.334	42.496	67.334	-0.41849	IKDDNYSNKLLDILSYLRNNQLYPGESFAHS	0	0	0	SUBCELLULAR LOCATION: Mitochondrion {ECO:0000269|PubMed:18984158}.
24.8117	24.8132					24.8197	24.8537					Matrix	O15091	MRPP3_HUMAN	KIAA0391 MRPP3	MRPP3_HUMAN-314	1	1		0.000705203	55.415	42.623	55.415	0.44752	NKLLDILSYLRNNQLYPGESFAHSIKTWFES	0	0	0	SUBCELLULAR LOCATION: Mitochondrion {ECO:0000269|PubMed:18984158}.
23.1839	24.4304	24.9514				23.1919	24.4782	24.9514				Matrix	O15091	MRPP3_HUMAN	KIAA0391 MRPP3	MRPP3_HUMAN-79	1	1		0.000612806	56.29	48.165	45.537	1.2063	KARYLRKDEGSNKQVYSVPHFFLAGAAKERS	0	0	0	SUBCELLULAR LOCATION: Mitochondrion {ECO:0000269|PubMed:18984158}.
24.6943	24.685	24.6048	21.3089		21.7134	24.7224	24.7254	24.6484	24.1218		23.4954	Matrix	O15145	ARPC3_HUMAN	ARPC3 ARC21	ARPC3_HUMAN-132	1	1		0.00324367	82.913	56.501	82.913	-0.70037	YAKPANKQEDEVMRAYLQQLRQETGLRLCEK	0	0	0	SUBCELLULAR LOCATION: Cytoplasm, cytoskeleton {ECO:0000269|PubMed:9230079, ECO:0000269|PubMed:9359840}. Cell projection {ECO:0000269|PubMed:9230079, ECO:0000269|PubMed:9359840}. Nucleus {ECO:0000269|PubMed:29925947}.
23.802	23.4831	23.8644				23.8999	23.5236	23.8644				Matrix	P12235	ADT1_HUMAN	SLC25A4 ANT1	ADT1_HUMAN-251	2	1		3.97e-08	94.023	64.019	46.156	-1.7345	RRMMMQSGRKGADIMYTGTVDCWRKIAKDEG;RRMMMQSGRKGADIMYTGTVDCWRKIFRDEG	0	TRANSMEM 8 37 Helical; Name=1. {ECO:0000250|UniProtKB:P02722}.; TRANSMEM 75 99 Helical; Name=2. {ECO:0000250|UniProtKB:P02722}.; TRANSMEM 110 130 Helical; Name=3. {ECO:0000250|UniProtKB:P02722}.; TRANSMEM 179 199 Helical; Name=4. {ECO:0000250|UniProtKB:P02722}.; TRANSMEM 211 231 Helical; Name=5. {ECO:0000250|UniProtKB:P02722}.; TRANSMEM 274 291 Helical; Name=6. {ECO:0000250|UniProtKB:P02722}.	0	SUBCELLULAR LOCATION: Mitochondrion inner membrane; Multi-pass membrane protein.
26.0966	25.2768	25.234				26.1458	25.3172	25.234				Matrix	O15382	BCAT2_HUMAN	BCAT2 BCATM BCT2 ECA40	BCAT2_HUMAN-228	1	1		3.35e-11	131.41	105.58	131.41	-0.15014	ADPAFIRAWVGGVGNYKLGGNYGPTVLVQQE	0	0	0	SUBCELLULAR LOCATION: Isoform A: Mitochondrion.; SUBCELLULAR LOCATION: Isoform B: Cytoplasm.
23.8642	23.7444	23.8932				23.8721	23.7849	23.8932				Matrix	O15382	BCAT2_HUMAN	BCAT2 BCATM BCT2 ECA40	BCAT2_HUMAN-381	1	1		0.0152294	67.035	26.767	44.692	-1.197	PELILRFQKELKEIQYGIRAHEWMFPV____	0	0	0	SUBCELLULAR LOCATION: Isoform A: Mitochondrion.; SUBCELLULAR LOCATION: Isoform B: Cytoplasm.
	23.2936	23.6992					23.3344	23.6992				Matrix	O43181	NDUS4_HUMAN	NDUFS4	NDUS4_HUMAN-160	1	1	1	0.00810831	52.735	38.066	52.735	0.71272	YDIEERKVPKPKSKSYGANFSWNKRTRVSTK	0	0	0	SUBCELLULAR LOCATION: Mitochondrion inner membrane {ECO:0000269|PubMed:12611891}; Peripheral membrane protein {ECO:0000269|PubMed:12611891}; Matrix side {ECO:0000269|PubMed:12611891}.
22.0298		22.3409				22.3777		22.3496				Matrix	O43325	LYRM1_HUMAN	LYRM1	LYRM1_HUMAN-77	1	1		0.00898582	64.265	43.487	64.265	0.33317	QCIDECTARIEIGLHYKIPYPRPIHLPPMGL	0	0	0	SUBCELLULAR LOCATION: Nucleus {ECO:0000269|PubMed:19022914}.
23.6444	20.9208	24.0587				23.6523	2.96126	24.5876				Matrix	O43325	LYRM1_HUMAN	LYRM1	LYRM1_HUMAN-114	1	1		0.0289165	47.603	36.438	42.336	-0.36327	GLRSQEKLRKLSKPVYLRSHDEVS_______	0	0	0	SUBCELLULAR LOCATION: Nucleus {ECO:0000269|PubMed:19022914}.
25.106	25.4037	25.371				25.114	25.4442	25.3796				Matrix	P05141	ADT2_HUMAN	SLC25A5 ANT2	ADT2_HUMAN-251	2	1		6.5e-13	107.99	91.616	64.454	-1.2236	RRMMMQSGRKGTDIMYTGTLDCWRKIARDEG	0	TRANSMEM 8 37 Helical; Name=1. {ECO:0000250|UniProtKB:P02722}.; TRANSMEM 75 99 Helical; Name=2. {ECO:0000250|UniProtKB:P02722}.; TRANSMEM 110 130 Helical; Name=3. {ECO:0000250|UniProtKB:P02722}.; TRANSMEM 179 199 Helical; Name=4. {ECO:0000250|UniProtKB:P02722}.; TRANSMEM 211 231 Helical; Name=5. {ECO:0000250|UniProtKB:P02722}.; TRANSMEM 274 291 Helical; Name=6. {ECO:0000250|UniProtKB:P02722}.	0	SUBCELLULAR LOCATION: Mitochondrion inner membrane; Multi-pass membrane protein.
26.3879	26.3708	26.4793				26.3958	26.4112	26.4793				Matrix	O43615	TIM44_HUMAN	TIMM44 MIMT44 TIM44	TIM44_HUMAN-435	1	1	1	1.35e-44	162.68	149.89	48.568	-0.95565	LYVWALCRDQDELNPYAAWRLLDISASSTEQ	0	0	0	SUBCELLULAR LOCATION: Mitochondrion inner membrane {ECO:0000269|PubMed:10339406}; Peripheral membrane protein {ECO:0000269|PubMed:10339406}; Matrix side {ECO:0000269|PubMed:10339406}. Mitochondrion matrix {ECO:0000269|PubMed:10339406}.
25.4389	25.5338	25.2474				25.4468	25.5743	25.2474				Matrix	O43615	TIM44_HUMAN	TIMM44 MIMT44 TIM44	TIM44_HUMAN-348	1	0.999945		5.08e-30	122.01	116.71	122.01	-1.9496	SGELDILKDWCYEATYSQLAHPIQQAKALGL	0	0	0	SUBCELLULAR LOCATION: Mitochondrion inner membrane {ECO:0000269|PubMed:10339406}; Peripheral membrane protein {ECO:0000269|PubMed:10339406}; Matrix side {ECO:0000269|PubMed:10339406}. Mitochondrion matrix {ECO:0000269|PubMed:10339406}.
27.9168	27.6161	27.8435				27.9248	27.6565	27.8435				Matrix	O43615	TIM44_HUMAN	TIMM44 MIMT44 TIM44	TIM44_HUMAN-201	2	1	1	1.47e-161	237.41	212.72	45.618	-0.0082836	VKKEIDDSVLGQTGPYRRPQRLRKRTEFAGD	0	0	0	SUBCELLULAR LOCATION: Mitochondrion inner membrane {ECO:0000269|PubMed:10339406}; Peripheral membrane protein {ECO:0000269|PubMed:10339406}; Matrix side {ECO:0000269|PubMed:10339406}. Mitochondrion matrix {ECO:0000269|PubMed:10339406}.
23.4957	23.4726	23.5385				23.5366	23.5131	23.5385				Matrix	O43615	TIM44_HUMAN	TIMM44 MIMT44 TIM44	TIM44_HUMAN-265	1	1	1	3.97e-100	206.69	191.15	75.088	-1.2432	ENNVVFNRFFEMKMKYDESDNAFIRASRALT	0	0	0	SUBCELLULAR LOCATION: Mitochondrion inner membrane {ECO:0000269|PubMed:10339406}; Peripheral membrane protein {ECO:0000269|PubMed:10339406}; Matrix side {ECO:0000269|PubMed:10339406}. Mitochondrion matrix {ECO:0000269|PubMed:10339406}.
25.7104	25.6559	25.9103				25.7183	25.6963	25.9129				Matrix	O43615	TIM44_HUMAN	TIMM44 MIMT44 TIM44	TIM44_HUMAN-421	1	1	1	1.85e-28	157.34	129.38	143.12	-0.36198	GEVVEGDPDKVLRMLYVWALCRDQDELNPYA	0	0	0	SUBCELLULAR LOCATION: Mitochondrion inner membrane {ECO:0000269|PubMed:10339406}; Peripheral membrane protein {ECO:0000269|PubMed:10339406}; Matrix side {ECO:0000269|PubMed:10339406}. Mitochondrion matrix {ECO:0000269|PubMed:10339406}.
26.5572	26.4707	26.5109				26.5651	26.5112	26.5191				Matrix	Q9Y4W6	AFG32_HUMAN	AFG3L2	AFG32_HUMAN-614	1	0.999942	2	0.00190519	86.794	59.366	86.794	-0.28571	RGKGLGYAQYLPKEQYLYTKEQLLDRMCMTL	0	TRANSMEM 143 163 Helical. {ECO:0000255}.; TRANSMEM 251 271 Helical. {ECO:0000255}.	0	SUBCELLULAR LOCATION: Mitochondrion {ECO:0000269|PubMed:10395799}. Mitochondrion inner membrane {ECO:0000250|UniProtKB:Q8JZQ2}; Multi-pass membrane protein {ECO:0000255}.
24.8508	24.9135	24.7843				24.8587	24.9539	24.7843				Matrix	Q9Y4W6	AFG32_HUMAN	AFG3L2	AFG32_HUMAN-616	1	0.999687	2	0.00931188	73.26	49.305	67.169	0.42988	KGLGYAQYLPKEQYLYTKEQLLDRMCMTLGG	0	TRANSMEM 143 163 Helical. {ECO:0000255}.; TRANSMEM 251 271 Helical. {ECO:0000255}.	0	SUBCELLULAR LOCATION: Mitochondrion {ECO:0000269|PubMed:10395799}. Mitochondrion inner membrane {ECO:0000250|UniProtKB:Q8JZQ2}; Multi-pass membrane protein {ECO:0000255}.
25.4915	25.642					25.4995	25.6825					Matrix	Q9Y4W6	AFG32_HUMAN	AFG3L2	AFG32_HUMAN-689	1	1	1	4.34e-13	101.04	86.353	50.831	2.6109	SFDLPRQGDMVLEKPYSEATARLIDDEVRIL	0	TRANSMEM 143 163 Helical. {ECO:0000255}.; TRANSMEM 251 271 Helical. {ECO:0000255}.	0	SUBCELLULAR LOCATION: Mitochondrion {ECO:0000269|PubMed:10395799}. Mitochondrion inner membrane {ECO:0000250|UniProtKB:Q8JZQ2}; Multi-pass membrane protein {ECO:0000255}.
23.0448	23.2523	23.3425				23.5274	23.2927	23.3425				Matrix	Q9Y4W6	AFG32_HUMAN	AFG3L2	AFG32_HUMAN-709	1	1		0.00640011	64.654	21.346	64.654	1.3099	ARLIDDEVRILINDAYKRTVALLTEKKADVE	0	TRANSMEM 143 163 Helical. {ECO:0000255}.; TRANSMEM 251 271 Helical. {ECO:0000255}.	0	SUBCELLULAR LOCATION: Mitochondrion {ECO:0000269|PubMed:10395799}. Mitochondrion inner membrane {ECO:0000250|UniProtKB:Q8JZQ2}; Multi-pass membrane protein {ECO:0000255}.
24.7884	24.8998	24.7059				24.7964	24.9427	24.7593				Matrix	Q9Y4W6	AFG32_HUMAN	AFG3L2	AFG32_HUMAN-756	2	1		7.22e-31	112.39	105.12	105.35	-2.2546	MVELLGPRPFAEKSTYEEFVEGTGSLDEDTS	0	TRANSMEM 143 163 Helical. {ECO:0000255}.; TRANSMEM 251 271 Helical. {ECO:0000255}.	0	SUBCELLULAR LOCATION: Mitochondrion {ECO:0000269|PubMed:10395799}. Mitochondrion inner membrane {ECO:0000250|UniProtKB:Q8JZQ2}; Multi-pass membrane protein {ECO:0000255}.
28.8516	28.8102	28.8149				28.8595	28.856	28.8149				Matrix	O43678	NDUA2_HUMAN	NDUFA2	NDUA2_HUMAN-69	1	1	2	8.03e-91	180.86	174.34	41.798	-1.4035	LIRECSDVQPKLWARYAFGQETNVPLNNFSA	0	0	0	SUBCELLULAR LOCATION: Mitochondrion inner membrane {ECO:0000305|PubMed:12611891}; Peripheral membrane protein {ECO:0000305}; Matrix side {ECO:0000305}.
24.9211	24.8197	24.9588				24.9292	24.8615	24.9588				Matrix	O43716	GATC_HUMAN	GATC 15E1.2	GATC_HUMAN-114	1	1	1	3.23e-05	71.286	52.463	59.15	2.5384	CADELLQNSHRVVEEYFVAPPGNISLPKLDE	0	0	0	SUBCELLULAR LOCATION: Mitochondrion {ECO:0000255|HAMAP-Rule:MF_03149, ECO:0000269|PubMed:19805282}.
24.1187	24.3049	24.4168				24.1267	24.3453	24.4168				Matrix	O43766	LIAS_HUMAN	LIAS LAS HUSSY-01	LIAS_HUMAN-161	1	1		4.62e-06	78.69	68.46	78.69	1.8332	VKTARNPPPLDASEPYNTAKAIAEWGLDYVV	0	0	0	SUBCELLULAR LOCATION: Mitochondrion {ECO:0000255|HAMAP-Rule:MF_03123}.
23.3254	23.6129	23.7671				23.3334	23.6533	23.7679				Matrix	O43766	LIAS_HUMAN	LIAS LAS HUSSY-01	LIAS_HUMAN-322	1	1		0.000225985	102.06	60.185	99.788	1.2681	GQYMQPTRRHLKVEEYITPEKFKYWEKVGNE	0	0	0	SUBCELLULAR LOCATION: Mitochondrion {ECO:0000255|HAMAP-Rule:MF_03123}.
27.2972	27.6527		18.7426	23.4594	22.5448	27.3514	27.6939		21.4459	25.382	24.322	Matrix	UNIST	APEX2		APEX2-190	1	1		2.22e-148	206.94	201.77	206.94	-0.048229	FEGPWTSNPLIFDNSYFTELLSGEKEGLLQL
24.3869	24.3021	24.6914				24.3948	24.3426	24.6914				Matrix	O43824	GTPB6_HUMAN	GTPBP6 PGPL	GTPB6_HUMAN-241	1	1	1	0.000956876	101.69	73.584	49.358	0.18965	MPLHRSNLKRDVAHLYRGVGSRYIMGSGESF	0	0	0	0
24.3827	24.6117	24.4453				24.3967	24.6522	24.4453				Matrix	O43824	GTPB6_HUMAN	GTPBP6 PGPL	GTPB6_HUMAN-507	1	1		5.79e-05	107.79	40.756	67.704	0.063621	EDGAADVRVIISNSAYGKFRKLFPG______	0	0	0	0
27.4609	27.5058	27.4084				27.4689	27.5462	27.4836				Matrix	O43837	IDH3B_HUMAN	IDH3B	IDH3B_HUMAN-366	1	1	2	4.75e-21	133.98	113.39	49.298	-1.2586	KVIKVGKVRTRDMGGYSTTTDFIKSVIGHLQ	0	0	0	SUBCELLULAR LOCATION: Mitochondrion.
26.1237	24.4118	25.9996				26.1317	24.4523	25.9996				Matrix	O43837	IDH3B_HUMAN	IDH3B	IDH3B_HUMAN-171	1	1	1	2.82e-13	101.53	90.489	84.41	-0.55183	NNLDLVIIREQTEGEYSSLEHESARGVIECL	0	0	0	SUBCELLULAR LOCATION: Mitochondrion.
24.1279	23.5356	23.7139				24.1358	23.5767	23.7139				Matrix	O43837	IDH3B_HUMAN	IDH3B	IDH3B_HUMAN-204	2	1		0.00769707	72.879	51.177	58.955	0.41569	VTRAKSQRIAKFAFDYATKKGRGKVTAVHKA	0	0	0	SUBCELLULAR LOCATION: Mitochondrion.
23.1209	23.6342					23.1289	23.6747					Matrix	O43837	IDH3B_HUMAN	IDH3B	IDH3B_HUMAN-340	2	1	2	7.01e-54	167.14	142.67	66.022	0.44233	MLLSASNMLRHLNLEYHSSMIADAVKKVIKV	0	0	0	SUBCELLULAR LOCATION: Mitochondrion.
27.0707	26.9711	26.9916				27.7866	27.1157	26.9916				Matrix	O43837	IDH3B_HUMAN	IDH3B	IDH3B_HUMAN-121	2	1	1	2.15e-13	141.52	99.357	53.775	0.40259	ENKVAIIGKIHTPMEYKGELASYDMRLRRKL	0	0	0	SUBCELLULAR LOCATION: Mitochondrion.
25.3103	25.2074	25.2428				25.3183	25.2478	25.2428				Matrix	O43837	IDH3B_HUMAN	IDH3B	IDH3B_HUMAN-240	1	1		1.23e-29	121.26	110.35	52.19	-0.3819	GDGLFLQCCEEVAELYPKIKFETMIIDNCCM	0	0	0	SUBCELLULAR LOCATION: Mitochondrion.
26.1105	25.9675	26.0013				26.1185	26.7973	26.1273				Matrix	O43837	IDH3B_HUMAN	IDH3B	IDH3B_HUMAN-151	1	1	1	0.0298592	55.064	26.266	55.064	0.98409	LDLFANVVHVKSLPGYMTRHNNLDLVIIREQ	0	0	0	SUBCELLULAR LOCATION: Mitochondrion.
26.2502	26.1956	26.1911				26.2582	26.2364	26.1911				Matrix	Q9NVI7	ATD3A_HUMAN	ATAD3A	ATD3A_HUMAN-399	1	1		8.29e-08	112.5	79.41	45.28	-0.5389	RNTKKNRSLYRNILMYGPPGTGKTLFAKKLA	TOPO_DOM 2 294 Mitochondrial intermembrane. {ECO:0000255}.; TOPO_DOM 313 634 Mitochondrial matrix. {ECO:0000255}.	TRANSMEM 295 312 Helical. {ECO:0000255}.	0	SUBCELLULAR LOCATION: Mitochondrion inner membrane {ECO:0000269|PubMed:18063578, ECO:0000269|PubMed:20154147, ECO:0000269|PubMed:20332122, ECO:0000269|PubMed:20349121}; Single-pass membrane protein {ECO:0000269|PubMed:20154147, ECO:0000269|PubMed:20349121}. Mitochondrion matrix, mitochondrion nucleoid {ECO:0000269|PubMed:17210950, ECO:0000269|PubMed:18063578}. Note=In the mitochondrial inner memb…
26.3696	26.3786	26.4703				26.3776	26.4193	26.4734				Matrix	Q9NVI7	ATD3A_HUMAN	ATAD3A	ATD3A_HUMAN-486	1	1		0.000120329	105.94	76.385	49.16	-1.4201	EKISEDLRATLNAFLYRTGQHSNKFMLVLAS	TOPO_DOM 2 294 Mitochondrial intermembrane. {ECO:0000255}.; TOPO_DOM 313 634 Mitochondrial matrix. {ECO:0000255}.	TRANSMEM 295 312 Helical. {ECO:0000255}.	0	SUBCELLULAR LOCATION: Mitochondrion inner membrane {ECO:0000269|PubMed:18063578, ECO:0000269|PubMed:20154147, ECO:0000269|PubMed:20332122, ECO:0000269|PubMed:20349121}; Single-pass membrane protein {ECO:0000269|PubMed:20154147, ECO:0000269|PubMed:20349121}. Mitochondrion matrix, mitochondrion nucleoid {ECO:0000269|PubMed:17210950, ECO:0000269|PubMed:18063578}. Note=In the mitochondrial inner memb…
26.4876	26.4895	26.4115				26.4956	26.5299	26.4115				Matrix	Q9NVI7	ATD3A_HUMAN	ATAD3A	ATD3A_HUMAN-540	2	1		4.8e-06	78.081	67.623	51.528	-0.5569	GQEERERLVRMYFDKYVLKPATEGKQRLKLA	TOPO_DOM 2 294 Mitochondrial intermembrane. {ECO:0000255}.; TOPO_DOM 313 634 Mitochondrial matrix. {ECO:0000255}.	TRANSMEM 295 312 Helical. {ECO:0000255}.	0	SUBCELLULAR LOCATION: Mitochondrion inner membrane {ECO:0000269|PubMed:18063578, ECO:0000269|PubMed:20154147, ECO:0000269|PubMed:20332122, ECO:0000269|PubMed:20349121}; Single-pass membrane protein {ECO:0000269|PubMed:20154147, ECO:0000269|PubMed:20349121}. Mitochondrion matrix, mitochondrion nucleoid {ECO:0000269|PubMed:17210950, ECO:0000269|PubMed:18063578}. Note=In the mitochondrial inner memb…
24.7537	24.9864	24.7951				24.7616	25.2684	24.7951				Matrix	O60783	RT14_HUMAN	MRPS14	RT14_HUMAN-45	2	0.999821	2	3.89e-10	129.85	102.37	85.522	-1.7041	VDWRMWRDVKRRKMAYEYADERLRINSLRKN	0	0	0	SUBCELLULAR LOCATION: Mitochondrion {ECO:0000269|PubMed:25838379}.
23.3919	23.5165	23.6286				23.3999	23.557	23.6286				Matrix	O60783	RT14_HUMAN	MRPS14	RT14_HUMAN-47	2	0.989352	2	0.0261771	58.172	37.965	43.77	-2.0309	WRMWRDVKRRKMAYEYADERLRINSLRKNTI	0	0	0	SUBCELLULAR LOCATION: Mitochondrion {ECO:0000269|PubMed:25838379}.
25.0643	24.8228	25.0078				25.7226	24.8633	25.7786				Matrix	P03928	ATP8_HUMAN	MT-ATP8 ATP8 ATPASE8 MTATP8	ATP8_HUMAN-47	2	1	1	6.54e-28	153.05	114.17	134.23	0.94391	NYHLPPSPKPMKMKNYNKPWEPKWTKICSLH	0	TRANSMEM 8 24 Helical. {ECO:0000255}.	0	SUBCELLULAR LOCATION: Mitochondrion membrane; Single-pass membrane protein.
25.1969		25.1881				25.2488		25.1885				Matrix	Q9Y276	BCS1_HUMAN	BCS1L BCS1	BCS1_HUMAN-181	1	0.999428		0.000604551	54.764	40.764	50.178	-0.15741	TVMYTAVGSEWRPFGYPRRRRPLNSVVLQQG	TOPO_DOM 2 15 Mitochondrial intermembrane. {ECO:0000255}.; TOPO_DOM 33 419 Mitochondrial matrix. {ECO:0000255}.	TRANSMEM 16 32 Helical. {ECO:0000255}.	0	SUBCELLULAR LOCATION: Mitochondrion inner membrane {ECO:0000269|PubMed:18628306, ECO:0000269|PubMed:9878253}; Single-pass membrane protein {ECO:0000269|PubMed:18628306, ECO:0000269|PubMed:9878253}.
23.939	23.9519	23.876				23.947	23.9923	23.876				Matrix	Q9Y276	BCS1_HUMAN	BCS1L BCS1	BCS1_HUMAN-301	1	1	1	1.34e-26	139.86	113.88	76.759	1.8576	AAFLSRDLAVENPVKYQGLGRLTFSGLLNAL	TOPO_DOM 2 15 Mitochondrial intermembrane. {ECO:0000255}.; TOPO_DOM 33 419 Mitochondrial matrix. {ECO:0000255}.	TRANSMEM 16 32 Helical. {ECO:0000255}.	0	SUBCELLULAR LOCATION: Mitochondrion inner membrane {ECO:0000269|PubMed:18628306, ECO:0000269|PubMed:9878253}; Single-pass membrane protein {ECO:0000269|PubMed:18628306, ECO:0000269|PubMed:9878253}.
26.5101	26.4249	26.6072				26.5182	26.4653	26.6724				Matrix	Q9Y276	BCS1_HUMAN	BCS1L BCS1	BCS1_HUMAN-403	1	0.999082	2	1.77e-41	150.92	138.38	112.82	0.25571	TNQISPAQVQGYFMLYKNDPVGAIHNAESLR	TOPO_DOM 2 15 Mitochondrial intermembrane. {ECO:0000255}.; TOPO_DOM 33 419 Mitochondrial matrix. {ECO:0000255}.	TRANSMEM 16 32 Helical. {ECO:0000255}.	0	SUBCELLULAR LOCATION: Mitochondrion inner membrane {ECO:0000269|PubMed:18628306, ECO:0000269|PubMed:9878253}; Single-pass membrane protein {ECO:0000269|PubMed:18628306, ECO:0000269|PubMed:9878253}.
23.9181	24.9064	24.8225				23.9262	24.9468	24.8225				Matrix	Q9Y276	BCS1_HUMAN	BCS1L BCS1	BCS1_HUMAN-83	1	1	1	2.19e-06	79.489	69.952	79.489	-0.61041	TRHSTRTQHLSVETSYLQHESGRISTKFEFV	TOPO_DOM 2 15 Mitochondrial intermembrane. {ECO:0000255}.; TOPO_DOM 33 419 Mitochondrial matrix. {ECO:0000255}.	TRANSMEM 16 32 Helical. {ECO:0000255}.	0	SUBCELLULAR LOCATION: Mitochondrion inner membrane {ECO:0000269|PubMed:18628306, ECO:0000269|PubMed:9878253}; Single-pass membrane protein {ECO:0000269|PubMed:18628306, ECO:0000269|PubMed:9878253}.
25.444	25.3499	25.3384				25.452	25.3935	25.3384				Matrix	Q96ER9	CCD51_HUMAN	CCDC51	CCD51_HUMAN-147	1	1	2	2.85e-11	105.19	74.624	80.746	-1.6538	EVRDRLDRVSREDSQYLELATLEHRMLQEEK	0	TRANSMEM 202 222 Helical. {ECO:0000255}.; TRANSMEM 387 407 Helical. {ECO:0000255}.	0	SUBCELLULAR LOCATION: Membrane {ECO:0000305}; Multi-pass membrane protein {ECO:0000305}.
24.0121		26.0332				24.2913		26.3316				Matrix	O75116	ROCK2_HUMAN	ROCK2 KIAA0619	ROCK2_HUMAN-1084	1	1		0.0129388	46.462	28.796	46.462	2.1733	ELKSEREKLTQQMIKYQKELNEMQAQIAEES	0	0	0	SUBCELLULAR LOCATION: Cytoplasm. Cell membrane {ECO:0000250}; Peripheral membrane protein {ECO:0000250}. Nucleus. Cytoplasm, cytoskeleton, microtubule organizing center, centrosome. Note=Cytoplasmic, and associated with actin microfilaments and the plasma membrane. {ECO:0000250}.
25.1983	24.9881	24.8727				25.2627	25.2849	24.8727				Matrix	O75208	COQ9_HUMAN	COQ9 C16orf49 HSPC326 PSEC0129	COQ9_HUMAN-196	1	1	1	0.00295799	59.198	52.18	59.198	-0.36097	FLRDAVETRLRMLIPYIEHWPRALSILMLPH	0	0	0	SUBCELLULAR LOCATION: Mitochondrion {ECO:0000250|UniProtKB:Q8K1Z0}.
27.1857	27.2209	27.2249				27.1937	27.2614	27.2249				Matrix	O75251	NDUS7_HUMAN	NDUFS7	NDUS7_HUMAN-62	1	1	1	1.28e-07	125.08	58.947	81.297	2.3859	PKARAVAPKPSSRGEYVVAKLDDLVNWARRS	0	0	0	SUBCELLULAR LOCATION: Mitochondrion {ECO:0000305|PubMed:12611891}.
24.506	24.5163	24.5963				24.514	24.5568	24.5963				Matrix	O75251	NDUS7_HUMAN	NDUFS7	NDUS7_HUMAN-138	2	1		0.000604476	94.767	69.319	47.894	-3.8729	AGTLTNKMAPALRKVYDQMPEPRYVVSMGSC	0	0	0	SUBCELLULAR LOCATION: Mitochondrion {ECO:0000305|PubMed:12611891}.
	22.9331	22.4003					22.9735	22.4255				Matrix	O75251	NDUS7_HUMAN	NDUFS7	NDUS7_HUMAN-211	1	1	2	0.0105973	69.432	36.8	69.432	0.51669	QLQRKIKRERRLQIWYRR_____________	0	0	0	SUBCELLULAR LOCATION: Mitochondrion {ECO:0000305|PubMed:12611891}.
24.755	25.034	25.0442				24.7629	25.7444	25.4419				Matrix	O75306	NDUS2_HUMAN	NDUFS2	NDUS2_HUMAN-385	1	0.999874		2.32e-15	86.748	71.586	86.748	-2.2157	EMKTSMESLIHHFKLYTEGYQVPPGATYTAI	0	0	0	SUBCELLULAR LOCATION: Mitochondrion inner membrane {ECO:0000269|PubMed:12611891, ECO:0000269|PubMed:9585441}; Peripheral membrane protein {ECO:0000269|PubMed:12611891}; Matrix side {ECO:0000269|PubMed:12611891}.
26.2226	26.2399	26.1152				26.2352	26.283	26.1152				Matrix	O75306	NDUS2_HUMAN	NDUFS2	NDUS2_HUMAN-245	1	1		1.24e-31	118.32	102.88	118.32	-1.1622	GGVHQDLPLGLMDDIYQFSKNFSLRLDELEE	0	0	0	SUBCELLULAR LOCATION: Mitochondrion inner membrane {ECO:0000269|PubMed:12611891, ECO:0000269|PubMed:9585441}; Peripheral membrane protein {ECO:0000269|PubMed:12611891}; Matrix side {ECO:0000269|PubMed:12611891}.
24.0402		23.8958				24.4813		23.8958				Matrix	O75306	NDUS2_HUMAN	NDUFS2	NDUS2_HUMAN-53	1	1		0.00119129	44.863	39.21	44.863	-2.3187	QPDVEWAQQFGGAVMYPSKETAHWKPPPWND	0	0	0	SUBCELLULAR LOCATION: Mitochondrion inner membrane {ECO:0000269|PubMed:12611891, ECO:0000269|PubMed:9585441}; Peripheral membrane protein {ECO:0000269|PubMed:12611891}; Matrix side {ECO:0000269|PubMed:12611891}.
24.8602	25.4316	24.7239				24.8681	25.472	24.7239				Matrix	O75323	NIPS2_HUMAN	NIPSNAP2 GBAS	NIPS2_HUMAN-264	1	0.845277	1	1.67e-10	89.859	75.52	70.114	-0.026276	RNAAWHKHGWEELVYYTVPLIQEMESRIMIP	0	0	0	SUBCELLULAR LOCATION: Cytoplasm {ECO:0000250|UniProtKB:O55126}. Mitochondrion outer membrane {ECO:0000269|PubMed:26387735}.
23.2151	24.393	23.6935				23.2234	24.4335	23.6935				Matrix	O75323	NIPS2_HUMAN	NIPSNAP2 GBAS	NIPS2_HUMAN-205	1	0.999951		0.00120229	49.537	35.453	49.537	-4.1598	RSYQLRPGTMIEWGNYWARAIRFRQDGNEAV	0	0	0	SUBCELLULAR LOCATION: Cytoplasm {ECO:0000250|UniProtKB:O55126}. Mitochondrion outer membrane {ECO:0000269|PubMed:26387735}.
25.4613	25.4855	25.6438				25.4692	25.5259	25.6438				Matrix	O75380	NDUS6_HUMAN	NDUFS6	NDUS6_HUMAN-114	1	1	1	5.55e-08	113.03	98.357	58.172	1.1446	VYINLDKETKTGTCGYCGLQFRQHHH_____	0	0	0	SUBCELLULAR LOCATION: Mitochondrion inner membrane {ECO:0000305|PubMed:12611891}; Peripheral membrane protein {ECO:0000305}; Matrix side {ECO:0000305}.
24.8254	24.1084	25.0065				24.8333	24.1489	25.6462				Matrix	O75380	NDUS6_HUMAN	NDUFS6	NDUS6_HUMAN-46	1	1	2	1.31e-17	132.08	95.397	53.3	-0.3578	RVSPTGEKVTHTGQVYDDKDYRRIRFVGRQK	0	0	0	SUBCELLULAR LOCATION: Mitochondrion inner membrane {ECO:0000305|PubMed:12611891}; Peripheral membrane protein {ECO:0000305}; Matrix side {ECO:0000305}.
24.5892	23.639	24.8728				24.5971	23.6795	24.8728				Matrix	O75380	NDUS6_HUMAN	NDUFS6	NDUS6_HUMAN-51	1	1	2	1.34e-07	90.707	49.308	53.3	-0.3578	GEKVTHTGQVYDDKDYRRIRFVGRQKEVNEN	0	0	0	SUBCELLULAR LOCATION: Mitochondrion inner membrane {ECO:0000305|PubMed:12611891}; Peripheral membrane protein {ECO:0000305}; Matrix side {ECO:0000305}.
25.4136	25.2135	25.1786				25.4215	25.2539	25.1786				Matrix	O75380	NDUS6_HUMAN	NDUFS6	NDUS6_HUMAN-100	1	1	2	1.88e-32	161.67	129.68	79.23	-0.20703	IACDGGGGALGHPKVYINLDKETKTGTCGYC	0	0	0	SUBCELLULAR LOCATION: Mitochondrion inner membrane {ECO:0000305|PubMed:12611891}; Peripheral membrane protein {ECO:0000305}; Matrix side {ECO:0000305}.
29.8047	29.7751	29.8273				29.8126	29.8156	29.8273				Matrix	O75390	CISY_HUMAN	CS	CISY_HUMAN-185	1	1	1	4.42e-61	185.55	149.36	104.01	-0.1268	AAVTALNSESNFARAYAQGISRTKYWELIYE	0	0	0	SUBCELLULAR LOCATION: Mitochondrion matrix.
26.7811	26.6798	26.6253				26.7892	26.7219	26.6253				Matrix	O75390	CISY_HUMAN	CS	CISY_HUMAN-331	2	1	1	4.26e-12	127.87	104.55	95.428	0.26779	QKEVGKDVSDEKLRDYIWNTLNSGRVVPGYG	0	0	0	SUBCELLULAR LOCATION: Mitochondrion matrix.
25.7542	25.9642	25.7358				25.7621	26.4646	25.7358				Matrix	O75390	CISY_HUMAN	CS	CISY_HUMAN-246	1	1	1	3.87e-16	87.357	83.052	87.357	-1.6847	DSNLDWSHNFTNMLGYTDHQFTELTRLYLTI	0	0	0	SUBCELLULAR LOCATION: Mitochondrion matrix.
30.4218	30.5295	30.517				3.42978	3.56995	3.5172				Matrix	O75390	CISY_HUMAN	CS	CISY_HUMAN-381	1	1	2	7.04e-05	114.54	71.539	81.381	-0.21901	KHLPNDPMFKLVAQLYKIVPNVLLEQGKAKN	0	0	0	SUBCELLULAR LOCATION: Mitochondrion matrix.
26.1789	25.9485	25.8957				26.1868	25.9889	25.8957				Matrix	O75390	CISY_HUMAN	CS	CISY_HUMAN-345	1	1	1	0.00139745	66.056	43.819	47.302	-1.0773	DYIWNTLNSGRVVPGYGHAVLRKTDPRYTCQ	0	0	0	SUBCELLULAR LOCATION: Mitochondrion matrix.
24.7831	24.6905	24.545				24.7918	24.7394	24.5454				Matrix	O75394	RM33_HUMAN	MRPL33 C2orf1	RM33_HUMAN-46	1	1		2.11e-09	122.69	85.077	107.03	-0.6318	NTKRNRLREKLTLLHYDPVVKQRVLFVEKKK	0	0	0	SUBCELLULAR LOCATION: Mitochondrion {ECO:0000269|PubMed:25278503, ECO:0000269|PubMed:25838379, ECO:0000269|PubMed:28892042}.
23.6334	22.9458	23.3589				23.6414	22.9863	23.359				Matrix	O75439	MPPB_HUMAN	PMPCB MPPB	MPPB_HUMAN-234	1	0.999594		0.00319214	58.172	29.968	58.172	0.3173	KSISRKDLVDYITTHYKGPRIVLAAAGGVSH	0	0	0	SUBCELLULAR LOCATION: Mitochondrion matrix {ECO:0000250}.
27.803	27.8006	27.7731				27.82	27.8413	27.7731				Matrix	O75439	MPPB_HUMAN	PMPCB MPPB	MPPB_HUMAN-196	1	1	1	8.68e-92	161.5	158.14	52.249	-0.49956	EMQEVETNLQEVVFDYLHATAYQNTALGRTI	0	0	0	SUBCELLULAR LOCATION: Mitochondrion matrix {ECO:0000250}.
25.6912	25.7583	25.5675				25.6992	25.7987	25.5675				Matrix	O75439	MPPB_HUMAN	PMPCB MPPB	MPPB_HUMAN-202	1	1	1	1.65e-40	114.68	110.08	52.249	-0.49956	TNLQEVVFDYLHATAYQNTALGRTILGPTEN	0	0	0	SUBCELLULAR LOCATION: Mitochondrion matrix {ECO:0000250}.
25.9774	25.9616	26.1646				25.9853	26.2212	26.1646				Matrix	O75439	MPPB_HUMAN	PMPCB MPPB	MPPB_HUMAN-142	1	0.886814		0.000510872	98.458	77.063	58.981	0.90313	GAHLNAYTSREQTVYYAKAFSKDLPRAVEIL	0	0	0	SUBCELLULAR LOCATION: Mitochondrion matrix {ECO:0000250}.
23.2096	23.0831	22.894				23.2175	23.1236	22.894				Matrix	O75439	MPPB_HUMAN	PMPCB MPPB	MPPB_HUMAN-429	2	1	3	2.16e-12	138.07	76.112	62.659	0.55426	GSTPICEDIGRQMLCYNRRIPIPELEARIDA	0	0	0	SUBCELLULAR LOCATION: Mitochondrion matrix {ECO:0000250}.
25.7387	26.2556	26.4988				25.7466	26.2963	26.4988				Matrix	O75439	MPPB_HUMAN	PMPCB MPPB	MPPB_HUMAN-133	1	1	1	1.19e-103	186.63	137.03	84.324	-1.9486	DLELEIENMGAHLNAYTSREQTVYYAKAFSK	0	0	0	SUBCELLULAR LOCATION: Mitochondrion matrix {ECO:0000250}.
27.2584	27.2386	27.1755				27.2664	27.2796	27.1755				Matrix	O75489	NDUS3_HUMAN	NDUFS3	NDUS3_HUMAN-207	2	1	3	2.24e-18	142.08	121.31	59.75	0.91798	GFEGHPFRKDFPLSGYVELRYDDEVKRVVAE	0	0	0	SUBCELLULAR LOCATION: Mitochondrion inner membrane.
24.2925	24.0041	24.2373				24.3447	24.4453	24.2373				Matrix	O75489	NDUS3_HUMAN	NDUFS3	NDUS3_HUMAN-245	3	1	4	5.06e-233	233.78	209.79	52.359	1.5346	FRKFDLNSPWEAFPVYRQPPESLKLEAGDKK	0	0	0	SUBCELLULAR LOCATION: Mitochondrion inner membrane.
24.6604	25.4464	25.5044				24.6683	25.4869	25.5443				Matrix	O75489	NDUS3_HUMAN	NDUFS3	NDUS3_HUMAN-191	2	1	1	6.27e-17	132.14	103.86	41.621	-0.47346	VFFANHPDLRRILTDYGFEGHPFRKDFPLSG	0	0	0	SUBCELLULAR LOCATION: Mitochondrion inner membrane.
23.8635	23.9408	24.6142				23.8715	23.9813	24.6142				Matrix	O75489	NDUS3_HUMAN	NDUFS3	NDUS3_HUMAN-212	1	1	1	1.72e-07	130	58.86	75.109	0.10795	PFRKDFPLSGYVELRYDDEVKRVVAEPVELA	0	0	0	SUBCELLULAR LOCATION: Mitochondrion inner membrane.
28.8119	28.7718	28.8477				28.8198	28.8122	28.8477				Matrix	O75521	ECI2_HUMAN	ECI2 DRS1 HCA88 PECI	ECI2_HUMAN-169	1	1	1	2.69e-88	194.3	168.18	51.726	-1.3008	MFNRPKKKNAINTEMYHEIMRALKAASKDDS	0	0	0	SUBCELLULAR LOCATION: Isoform 1: Mitochondrion {ECO:0000250}.; SUBCELLULAR LOCATION: Isoform 2: Peroxisome matrix.
24.4567		25.134				24.4647		25.134				Matrix	O75521	ECI2_HUMAN	ECI2 DRS1 HCA88 PECI	ECI2_HUMAN-111	1	1		7.32e-22	101.04	91.176	90.712	0.043062	WNALGSLPKEAARQNYVDLVSSLSPSLESSS	0	0	0	SUBCELLULAR LOCATION: Isoform 1: Mitochondrion {ECO:0000250}.; SUBCELLULAR LOCATION: Isoform 2: Peroxisome matrix.
	21.4711	22.2305					21.5116	22.2355				Matrix	O75648	MTU1_HUMAN	TRMU MTU1 TRMT1	MTU1_HUMAN-58	1	1		0.0228227	62.717	52.083	62.717	-0.37455	DEHGVCTADKDCEDAYRVCQILDIPFHQVSY	0	0	0	SUBCELLULAR LOCATION: Mitochondrion {ECO:0000269|PubMed:15509579, ECO:0000269|PubMed:15944150, ECO:0000269|PubMed:16513084, ECO:0000269|PubMed:16826519}.
25.1824	25.1899	23.929				25.1933	25.2329	23.9295				Matrix	O75648	MTU1_HUMAN	TRMU MTU1 TRMT1	MTU1_HUMAN-73	1	1		1.74e-05	75.018	64.037	40.493	2.0963	YRVCQILDIPFHQVSYVKEYWNDVFSDFLNE	0	0	0	SUBCELLULAR LOCATION: Mitochondrion {ECO:0000269|PubMed:15509579, ECO:0000269|PubMed:15944150, ECO:0000269|PubMed:16513084, ECO:0000269|PubMed:16826519}.
25.2359	25.0369	25.5045										Matrix	O75746	CMC1_HUMAN	SLC25A12 ARALAR1	CMC1_HUMAN-382	2	1		3.44e-63	189.7	156.61	141.48	-0.62894	LMYKNSFDCFKKVLRYEGFFGLYRGLIPQLI;LMYKNSFDCFKKVLRYEGFFGLYRGLLPQLL	0	TRANSMEM 330 347 Helical; Name=1. {ECO:0000305|PubMed:9722566}.; TRANSMEM 391 410 Helical; Name=2. {ECO:0000305|PubMed:9722566}.; TRANSMEM 434 447 Helical; Name=3. {ECO:0000305|PubMed:9722566}.; TRANSMEM 483 502 Helical; Name=4. {ECO:0000305|PubMed:9722566}.; TRANSMEM 522 539 Helical; Name=5. {ECO:0000305|PubMed:9722566}.; TRANSMEM 579 598 Helical; Name=6. {ECO:0000305|PubMed:9722566}.	0	SUBCELLULAR LOCATION: Mitochondrion inner membrane {ECO:0000269|PubMed:9722566}; Multi-pass membrane protein {ECO:0000269|PubMed:9722566}.
24.921	24.8711	24.923				24.929	24.9115	24.923				Matrix	Q5T9A4	ATD3B_HUMAN	ATAD3B KIAA1273 TOB3	ATD3B_HUMAN-559	2	1	1	0.00167033	88.37	46.179	61.09	0.31367	PATEGKQRLKLAQFDYGRKCSEVARLTEGMS;PATEGKRRLKLAQFDYGRKCSEVARLTEGMS	TOPO_DOM 2 246 Mitochondrial intermembrane. {ECO:0000255}.; TOPO_DOM 265 648 Mitochondrial intermembrane. {ECO:0000255}.	0	INTRAMEM 247 264 Helical. {ECO:0000255}.	SUBCELLULAR LOCATION: Mitochondrion inner membrane {ECO:0000269|PubMed:16909202, ECO:0000269|PubMed:18063578}; Peripheral membrane protein {ECO:0000269|PubMed:16909202, ECO:0000269|PubMed:18063578}. Note=Has been found to co-purify with nucleoids (PubMed:22453275). Since it does not face the mitochondrial matrix, the association with nucleoids could be mediated by ATAD3A. {ECO:0000269|PubMed:2245…
25.2609	24.9284	25.0253				25.2688	24.9688	25.2526				Matrix	Q5T9A4	ATD3B_HUMAN	ATAD3B KIAA1273 TOB3	ATD3B_HUMAN-565	1	1		9.65e-05	58.564	54.854	57.366	-2.4657	TEAMMDACVQDAVQQYRQKMRWLKAEGPGRG	TOPO_DOM 2 246 Mitochondrial intermembrane. {ECO:0000255}.; TOPO_DOM 265 648 Mitochondrial intermembrane. {ECO:0000255}.	0	INTRAMEM 247 264 Helical. {ECO:0000255}.	SUBCELLULAR LOCATION: Mitochondrion inner membrane {ECO:0000269|PubMed:16909202, ECO:0000269|PubMed:18063578}; Peripheral membrane protein {ECO:0000269|PubMed:16909202, ECO:0000269|PubMed:18063578}. Note=Has been found to co-purify with nucleoids (PubMed:22453275). Since it does not face the mitochondrial matrix, the association with nucleoids could be mediated by ATAD3A. {ECO:0000269|PubMed:2245…
22.9755	23.2895	23.5088				22.9834	23.33	23.5882				Matrix	O75947	ATP5H_HUMAN	ATP5PD ATP5H My032	ATP5H_HUMAN-115	1	1	2	9e-16	136.5	102.29	136.5	-1.5165	SCAEWVSLSKARIVEYEKEMEKMKNLIPFDQ	0	0	0	SUBCELLULAR LOCATION: Mitochondrion. Mitochondrion inner membrane.
28.2599	28.3138	28.3475				28.2678	28.3543	28.3475				Matrix	O75947	ATP5H_HUMAN	ATP5PD ATP5H My032	ATP5H_HUMAN-150	2	0.997839		3.94e-39	154.74	132.39	154.74	1.5388	DLNEAFPETKLDKKKYPYWPHQPIENL____	0	0	0	SUBCELLULAR LOCATION: Mitochondrion. Mitochondrion inner membrane.
24.7111	25.3592	25.0122				24.72	25.3996	25.1218				Matrix	O75947	ATP5H_HUMAN	ATP5PD ATP5H My032	ATP5H_HUMAN-152	2	0.993213	2	4.83e-10	109.15	98.199	99.941	2.3051	NEAFPETKLDKKKYPYWPHQPIENL______	0	0	0	SUBCELLULAR LOCATION: Mitochondrion. Mitochondrion inner membrane.
27.537	27.2651	27.4709				27.5451	27.3557	27.4788				Matrix	O75947	ATP5H_HUMAN	ATP5PD ATP5H My032	ATP5H_HUMAN-56	1	1	2	1.42e-33	136.26	126.46	67.646	-1.0937	RLAALPENPPAIDWAYYKANVAKAGLVDDFE	0	0	0	SUBCELLULAR LOCATION: Mitochondrion. Mitochondrion inner membrane.
27.537	27.6401	26.1818				27.5451	27.6853	26.1818				Matrix	O75947	ATP5H_HUMAN	ATP5PD ATP5H My032	ATP5H_HUMAN-57	1	1	2	1.43e-24	114.63	94.578	67.646	-1.0937	LAALPENPPAIDWAYYKANVAKAGLVDDFEK	0	0	0	SUBCELLULAR LOCATION: Mitochondrion. Mitochondrion inner membrane.
25.3828	25.5814	25.73				25.3977	25.6218	25.7372				Matrix	O75947	ATP5H_HUMAN	ATP5PD ATP5H My032	ATP5H_HUMAN-86	2	1	1	2.83e-14	101.05	80.056	43.476	1.2964	EKKFNALKVPVPEDKYTAQVDAEEKEDVKSC	0	0	0	SUBCELLULAR LOCATION: Mitochondrion. Mitochondrion inner membrane.
26.0742	26.0023	26.1548				26.8217	26.4275	26.1548				Matrix	O75964	ATP5L_HUMAN	ATP5MG ATP5L	ATP5L_HUMAN-32	1	1	2	7.7e-77	196.99	159.28	57.59	-0.79643	NAAVTYSKPRLATFWYYAKVELVPPTPAEIP	0	0	0	SUBCELLULAR LOCATION: Mitochondrion. Mitochondrion inner membrane.
24.2935	23.8548	23.9119				24.315	23.8952	23.9119				Matrix	O75964	ATP5L_HUMAN	ATP5MG ATP5L	ATP5L_HUMAN-33	1	1	2	0.000138096	95.502	70.812	57.59	-0.79643	AAVTYSKPRLATFWYYAKVELVPPTPAEIPR	0	0	0	SUBCELLULAR LOCATION: Mitochondrion. Mitochondrion inner membrane.
25.736	25.6477	25.8035				25.7439	25.6882	25.8346				Matrix	O75964	ATP5L_HUMAN	ATP5MG ATP5L	ATP5L_HUMAN-22	1	1	1	7.46e-17	113.4	106.49	113.4	0.45258	NLVEKTPALVNAAVTYSKPRLATFWYYAKVE	0	0	0	SUBCELLULAR LOCATION: Mitochondrion. Mitochondrion inner membrane.
23.8641	24.1561	24.3361				23.8725	24.1965	24.3366				Matrix	O76031	CLPX_HUMAN	CLPX	CLPX_HUMAN-615	1	1	1	4.19e-14	96.208	91.069	51.798	-0.89627	PGYIRAPTKESSEEEYDSGVEEEGWPRQADA	0	0	0	SUBCELLULAR LOCATION: Mitochondrion. Mitochondrion matrix, mitochondrion nucleoid.
27.6606	27.5124	27.7268				27.6686	27.5528	27.7268				Matrix	O76031	CLPX_HUMAN	CLPX	CLPX_HUMAN-202	1	1	1	3.77e-13	133.13	102.31	99.013	-0.74017	KKVLSVAVYNHYKRIYNNIPANLRQQAEVEK	0	0	0	SUBCELLULAR LOCATION: Mitochondrion. Mitochondrion matrix, mitochondrion nucleoid.
26.2957	24.4133	24.4649				26.3364	24.4537	24.4649				Matrix	O76031	CLPX_HUMAN	CLPX	CLPX_HUMAN-345	1	1	1	1.19e-43	170.89	131.04	91.123	-0.5454	EDIESVIAKLLQDANYNVEKAQQGIVFLDEV	0	0	0	SUBCELLULAR LOCATION: Mitochondrion. Mitochondrion matrix, mitochondrion nucleoid.
26.2122	26.3016	26.3431				26.2214	26.342	26.3438				Matrix	O76031	CLPX_HUMAN	CLPX	CLPX_HUMAN-235	1	1	1	0.00146202	91.069	32.151	79.474	-2.3947	SLTPRELEIRRREDEYRFTKLLQIAGISPHG	0	0	0	SUBCELLULAR LOCATION: Mitochondrion. Mitochondrion matrix, mitochondrion nucleoid.
26.8028	26.7905	26.8983				26.8175	26.8397	26.8983				Matrix	O76031	CLPX_HUMAN	CLPX	CLPX_HUMAN-438	1	1		1.7e-45	170.4	124.74	53.6	1.0745	FNGLDRIISRRKNEKYLGFGTPSNLGKGRRA	0	0	0	SUBCELLULAR LOCATION: Mitochondrion. Mitochondrion matrix, mitochondrion nucleoid.
25.3048	25.4281	25.3257				25.3127	25.4685	25.3257				Matrix	O94903	PLPHP_HUMAN	PLPBP PROSC	PLPHP_HUMAN-69	1	1		2.86e-12	115.91	99.728	115.91	2.754	VIEAYGHGQRTFGENYVQELLEKASNPKILS	0	0	0	0
24.3094	24.0444					24.3173	24.8478					Matrix	O94925	GLSK_HUMAN	GLS GLS1 KIAA0838	GLSK_HUMAN-642	1	0.985843		0.000295641	53.209	47.625	53.209	-2.6385	ALHFGHHDVFKILQEYQVQYTPQGDSDNGKE	0	0	0	SUBCELLULAR LOCATION: Isoform 1: Cytoplasm, cytosol.; SUBCELLULAR LOCATION: Isoform 3: Mitochondrion.
23.6824	24.1939	24.221				23.6934	24.2343	24.2214				Matrix	O94925	GLSK_HUMAN	GLS GLS1 KIAA0838	GLSK_HUMAN-370	1	1		9.86e-21	109.54	96.12	103.66	-1.0534	FDYVMQFLNKMAGNEYVGFSNATFQSERESG	0	0	0	SUBCELLULAR LOCATION: Isoform 1: Cytoplasm, cytosol.; SUBCELLULAR LOCATION: Isoform 3: Mitochondrion.
26.3132	26.2299	26.5111				26.3211	26.2736	26.5111				Matrix	O94925	GLSK_HUMAN	GLS GLS1 KIAA0838	GLSK_HUMAN-393	1	0.880846	1	0.00516382	69.812	56.434	69.598	0.55115	FQSERESGDRNFAIGYYLKEKKCFPEGTDMV	0	0	0	SUBCELLULAR LOCATION: Isoform 1: Cytoplasm, cytosol.; SUBCELLULAR LOCATION: Isoform 3: Mitochondrion.
25.9137	25.8163	25.689				25.9217	25.8568	25.689				Matrix	O94925	GLSK_HUMAN	GLS GLS1 KIAA0838	GLSK_HUMAN-394	1	0.887411		0.00136107	88.37	71.596	65.224	1.0641	QSERESGDRNFAIGYYLKEKKCFPEGTDMVG	0	0	0	SUBCELLULAR LOCATION: Isoform 1: Cytoplasm, cytosol.; SUBCELLULAR LOCATION: Isoform 3: Mitochondrion.
28.2813	28.1173	28.0031				28.2893	28.1578	28.3842				Matrix	O94925	GLSK_HUMAN	GLS GLS1 KIAA0838	GLSK_HUMAN-145	1	1	1	2.66e-118	198.24	186.82	118.32	-1.6252	KIKQGLLPSLEDLLFYTIAEGQEKIPVHKFI	0	0	0	SUBCELLULAR LOCATION: Isoform 1: Cytoplasm, cytosol.; SUBCELLULAR LOCATION: Isoform 3: Mitochondrion.
28.1876	28.2298	28.2604				28.1955	28.2724	28.2638				Matrix	O94925	GLSK_HUMAN	GLS GLS1 KIAA0838	GLSK_HUMAN-304	1	1	3	3.23e-145	220.4	201.54	80.632	-0.34529	KPLKYAIAVNDLGTEYVHRYVGKEPSGLRFN	0	0	0	SUBCELLULAR LOCATION: Isoform 1: Cytoplasm, cytosol.; SUBCELLULAR LOCATION: Isoform 3: Mitochondrion.
27.3079	27.1889	27.2182				27.3159	27.2293	27.2182				Matrix	O94925	GLSK_HUMAN	GLS GLS1 KIAA0838	GLSK_HUMAN-308	1	1	2	2.72e-05	110.38	92.908	55.353	-0.64317	YAIAVNDLGTEYVHRYVGKEPSGLRFNKLFL	0	0	0	SUBCELLULAR LOCATION: Isoform 1: Cytoplasm, cytosol.; SUBCELLULAR LOCATION: Isoform 3: Mitochondrion.
24.9072	24.7729	24.8266				24.9151	24.8134	24.8266				Matrix	Q9UJS0	CMC2_HUMAN	SLC25A13 ARALAR2	CMC2_HUMAN-371	1	1		0.00234161	61.11	49.063	61.11	-1.697	MQNQRSTGSFVGELMYKNSFDCFKKVLRYEG	0	TRANSMEM 332 349 Helical; Name=1. {ECO:0000250|UniProtKB:O75746}.; TRANSMEM 393 412 Helical; Name=2. {ECO:0000250|UniProtKB:O75746}.; TRANSMEM 436 449 Helical; Name=3. {ECO:0000250|UniProtKB:O75746}.; TRANSMEM 485 504 Helical; Name=4. {ECO:0000250|UniProtKB:O75746}.; TRANSMEM 524 541 Helical; Name=5. {ECO:0000250|UniProtKB:O75746}.; TRANSMEM 581 600 Helical; Name=6. {ECO:0000250|UniProtKB:O75746}.	0	SUBCELLULAR LOCATION: Mitochondrion inner membrane {ECO:0000269|PubMed:10642534}; Multi-pass membrane protein {ECO:0000269|PubMed:10642534}.
23.5674	24.7539	24.6266				23.5754	24.7944	24.6266				Matrix	Q8NI60	COQ8A_HUMAN	COQ8A ADCK3 CABC1 PP265	COQ8A_HUMAN-330	1	1		0.000151999	53.998	47.495	53.998	0.22121	TLNNDLGPNWRDKLEYFEERPFAAASIGQVH	0	TRANSMEM 214 230 Helical. {ECO:0000255, ECO:0000305|PubMed:25216398}.	0	SUBCELLULAR LOCATION: Mitochondrion {ECO:0000269|PubMed:11888884, ECO:0000269|PubMed:25498144}. Membrane {ECO:0000255}; Single-pass membrane protein {ECO:0000255, ECO:0000305|PubMed:25216398}.
27.0774	26.9185	27.0302				27.8543	26.959	27.3231				Matrix	Q8NI60	COQ8A_HUMAN	COQ8A ADCK3 CABC1 PP265	COQ8A_HUMAN-550	1	1	1	6.54e-19	146.58	91.054	118.06	0.81663	ETVRAKSIEMKFLTGYEVKVMEDAHLDAILI	0	TRANSMEM 214 230 Helical. {ECO:0000255, ECO:0000305|PubMed:25216398}.	0	SUBCELLULAR LOCATION: Mitochondrion {ECO:0000269|PubMed:11888884, ECO:0000269|PubMed:25498144}. Membrane {ECO:0000255}; Single-pass membrane protein {ECO:0000255, ECO:0000305|PubMed:25216398}.
26.5372	26.597	26.5533				26.5451	26.6375	26.5533				Matrix	Q8NI60	COQ8A_HUMAN	COQ8A ADCK3 CABC1 PP265	COQ8A_HUMAN-607	1	1	2	2.42e-05	78.705	62.355	78.705	0.37154	PVMLRHRLVPPPEETYSLHRKMGGSFLICSK	0	TRANSMEM 214 230 Helical. {ECO:0000255, ECO:0000305|PubMed:25216398}.	0	SUBCELLULAR LOCATION: Mitochondrion {ECO:0000269|PubMed:11888884, ECO:0000269|PubMed:25498144}. Membrane {ECO:0000255}; Single-pass membrane protein {ECO:0000255, ECO:0000305|PubMed:25216398}.
25.2643	25.3911	25.4361				25.2722	25.4316	25.4369				Matrix	Q8NI60	COQ8A_HUMAN	COQ8A ADCK3 CABC1 PP265	COQ8A_HUMAN-469	1	1		1.31e-06	86.803	79.292	45.28	1.6297	DQAEGLSQEIRNEICYNILVLCLRELFEFHF	0	TRANSMEM 214 230 Helical. {ECO:0000255, ECO:0000305|PubMed:25216398}.	0	SUBCELLULAR LOCATION: Mitochondrion {ECO:0000269|PubMed:11888884, ECO:0000269|PubMed:25498144}. Membrane {ECO:0000255}; Single-pass membrane protein {ECO:0000255, ECO:0000305|PubMed:25216398}.
23.6776	23.624	23.6885				23.6855	23.6644	23.6885				Matrix	Q96D53	COQ8B_HUMAN	COQ8B ADCK4	COQ8B_HUMAN-46	1	1	1	0.00569785	76.221	43.751	76.221	-0.66385	PHRWGPCGGSWAQKFYQDGPGRGLGEEDIRR	0	TRANSMEM 92 108 Helical. {ECO:0000255}.	0	SUBCELLULAR LOCATION: Mitochondrion membrane {ECO:0000269|PubMed:24270420}; Single-pass membrane protein {ECO:0000269|PubMed:24270420}. Cytoplasm, cytosol {ECO:0000269|PubMed:24270420}. Cell membrane {ECO:0000269|PubMed:24270420}.
	22.736	23.343					22.7765	23.343				Matrix	Q96D53	COQ8B_HUMAN	COQ8B ADCK4	COQ8B_HUMAN-240	1	1		0.0274296	41.296	36.679	41.296	1.1905	QGLLRDGTEVAVKIQYPGIAQSIQSDVQNLL	0	TRANSMEM 92 108 Helical. {ECO:0000255}.	0	SUBCELLULAR LOCATION: Mitochondrion membrane {ECO:0000269|PubMed:24270420}; Single-pass membrane protein {ECO:0000269|PubMed:24270420}. Cytoplasm, cytosol {ECO:0000269|PubMed:24270420}. Cell membrane {ECO:0000269|PubMed:24270420}.
23.042	23.1001					23.4996	23.1455					Matrix	O95182	NDUA7_HUMAN	NDUFA7	NDUA7_HUMAN-54	1	0.976214		0.0142778	57.532	47.245	57.532	-0.99896	PKLPVGPSHKLSNNYYCTRDGRRESVPPSII	0	0	0	SUBCELLULAR LOCATION: Mitochondrion inner membrane {ECO:0000305|PubMed:12611891}; Peripheral membrane protein {ECO:0000305}; Matrix side {ECO:0000305}.
25.1572	25.0153	25.1642				25.1652	25.5577	25.1642				Matrix	O95182	NDUA7_HUMAN	NDUFA7	NDUA7_HUMAN-112	2	1	1	0.000730968	79.16	58.121	70.441	-0.75242	PAPPIKRWELSSDQPYL______________	0	0	0	SUBCELLULAR LOCATION: Mitochondrion inner membrane {ECO:0000305|PubMed:12611891}; Peripheral membrane protein {ECO:0000305}; Matrix side {ECO:0000305}.
	23.928	24.0485					23.9685	24.4852				Matrix	O95182	NDUA7_HUMAN	NDUFA7	NDUA7_HUMAN-28	1	1	2	0.0292258	60.478	36.279	43.808	1.6338	NWASGHDLQGKLQLRYQEISKRTQPPPKLPV	0	0	0	SUBCELLULAR LOCATION: Mitochondrion inner membrane {ECO:0000305|PubMed:12611891}; Peripheral membrane protein {ECO:0000305}; Matrix side {ECO:0000305}.
27.0375	27.0721	26.5999				27.4543	27.1126	26.5999				Matrix	P00395	COX1_HUMAN	MT-CO1 COI COXI MTCO1	COX1_HUMAN-502	1	0.993218	1	1.78e-15	87.091	80.602	87.091	-0.75451	EPSMNLEWLYGCPPPYHTFEEPVYMKS____	TOPO_DOM 1 19 Mitochondrial matrix. {ECO:0000255}.; TOPO_DOM 43 56 Mitochondrial intermembrane. {ECO:0000255}.; TOPO_DOM 80 99 Mitochondrial matrix. {ECO:0000255}.; TOPO_DOM 123 146 Mitochondrial intermembrane. {ECO:0000255}.; TOPO_DOM 170 181 Mitochondrial matrix. {ECO:0000255}.; TOPO_DOM 205 235 Mitochondrial intermembrane. {ECO:0000255}.; TOPO_DOM 259 270 Mitochondrial matrix. {ECO:0000255}.; …	TRANSMEM 20 42 Helical; Name=1. {ECO:0000255}.; TRANSMEM 57 79 Helical; Name=2. {ECO:0000255}.; TRANSMEM 100 122 Helical; Name=3. {ECO:0000255}.; TRANSMEM 147 169 Helical; Name=4. {ECO:0000255}.; TRANSMEM 182 204 Helical; Name=5. {ECO:0000255}.; TRANSMEM 236 258 Helical; Name=6. {ECO:0000255}.; TRANSMEM 271 293 Helical; Name=7. {ECO:0000255}.; TRANSMEM 303 325 Helical; Name=8. {ECO:0000255}.; TRA…	0	SUBCELLULAR LOCATION: Mitochondrion inner membrane; Multi-pass membrane protein.
23.7406	23.6576	24.1547				23.7485	23.6986	24.1547				Matrix	O95299	NDUAA_HUMAN	NDUFA10	NDUAA_HUMAN-233	1	0.99996		0.000167325	68.179	42.061	56.514	-1.5779	IQKKGDPHEMKITSAYLQDIENAYKKTFLPE	0	0	0	SUBCELLULAR LOCATION: Mitochondrion matrix {ECO:0000305|PubMed:12611891}.
25.3909	25.3048	24.7862				25.3989	25.3452	24.7862				Matrix	O95299	NDUAA_HUMAN	NDUFA10	NDUAA_HUMAN-275	2	1		7.56e-07	103.44	79.646	76.943	1.7457	AREAQDSKKVVEDIEYLKFDKGPWLKQDNRT	0	0	0	SUBCELLULAR LOCATION: Mitochondrion matrix {ECO:0000305|PubMed:12611891}.
23.9046	23.8258	23.7248				23.9126	23.8662	23.7248				Matrix	O95299	NDUAA_HUMAN	NDUFA10	NDUAA_HUMAN-339	2	0.999989		0.00064132	71.558	57.112	71.558	0.17386	TDRVLHQFRELPGRKYSPGYNTEVGDKWIWL	0	0	0	SUBCELLULAR LOCATION: Mitochondrion matrix {ECO:0000305|PubMed:12611891}.
23.5327		23.6285				23.5462		23.6285				Matrix	O95299	NDUAA_HUMAN	NDUFA10	NDUAA_HUMAN-343	2	0.999789		0.00575846	52.576	44.166	47.712	-1.8737	LHQFRELPGRKYSPGYNTEVGDKWIWLK___	0	0	0	SUBCELLULAR LOCATION: Mitochondrion matrix {ECO:0000305|PubMed:12611891}.
24.3386	24.8403	24.9578				24.3466	24.8871	24.9578				Matrix	O95363	SYFM_HUMAN	FARS2 FARS1 HSPC320	SYFM_HUMAN-98	1	1		0.00154554	86.472	68.336	65.252	0.29088	HHPLWLIKERVKEHFYKQYVGRFGTPLFSVY	0	0	0	SUBCELLULAR LOCATION: Mitochondrion matrix {ECO:0000250|UniProtKB:Q6AYQ3}. Mitochondrion {ECO:0000250|UniProtKB:Q6AYQ3}.
29.014	29.2227	28.9798				29.2194	29.2631	28.9798				Matrix	O95571	ETHE1_HUMAN	ETHE1 HSCO	ETHE1_HUMAN-192	1	0.99992	1	1.19e-64	142.65	135.08	142.65	-0.99495	SVHEKIFTLPGDCLIYPAHDYHGFTVSTVEE	0	0	0	SUBCELLULAR LOCATION: Cytoplasm {ECO:0000269|PubMed:12398897}. Nucleus {ECO:0000269|PubMed:12398897}. Mitochondrion matrix {ECO:0000269|PubMed:14732903}.
27.2132	27.1765	27.2949				27.2211	27.217	27.2949				Matrix	P00367	DHE3_HUMAN	GLUD1 GLUD	DHE3_HUMAN-367	1	1		1.01e-12	85.387	73.186	44.683	-0.58514	KLQHGSILGFPKAKPYEGSILEADCDILIPA	0	0	0	SUBCELLULAR LOCATION: Mitochondrion matrix.
	23.0703	22.7952					23.1173	22.7952				Matrix	P00367	DHE3_HUMAN	GLUD1 GLUD	DHE3_HUMAN-170	1	1		0.0216315	52.725	31.778	52.725	0.84559	DVSVDEVKALASLMTYKCAVVDVPFGGAKAG	0	0	0	SUBCELLULAR LOCATION: Mitochondrion matrix.
25.3039	25.5707	25.5164				25.3118	25.6111	25.5164				Matrix	P00367	DHE3_HUMAN	GLUD1 GLUD	DHE3_HUMAN-512	1	1	1	1.68e-48	170.79	145.66	50.897	-0.34352	ISGASEKDIVHSGLAYTMERSARQIMRTAMK	0	0	0	SUBCELLULAR LOCATION: Mitochondrion matrix.
24.8278	24.9901	25.1483				24.8358	25.3574	25.1483				Matrix	P00367	DHE3_HUMAN	GLUD1 GLUD	DHE3_HUMAN-464	1	1	1	9.45e-80	185.3	171.22	68.41	-1.0351	VSYGRLTFKYERDSNYHLLMSVQESLERKFG	0	0	0	SUBCELLULAR LOCATION: Mitochondrion matrix.
25.5022	25.5072	25.4966				25.512	25.5477	25.4966				Matrix	P00367	DHE3_HUMAN	GLUD1 GLUD	DHE3_HUMAN-458	1	1		0.00117259	91.9	62.157	77.282	0.55265	LKNLNHVSYGRLTFKYERDSNYHLLMSVQES	0	0	0	SUBCELLULAR LOCATION: Mitochondrion matrix.
26.3716	26.2476	26.3282				26.3795	26.2885	26.3282				Matrix	P00367	DHE3_HUMAN	GLUD1 GLUD	DHE3_HUMAN-451	1	1	2	0.00126865	89.047	51.888	57.55	0.0037971	TVSYFEWLKNLNHVSYGRLTFKYERDSNYHL	0	0	0	SUBCELLULAR LOCATION: Mitochondrion matrix.
24.7613	24.7465	24.7438				24.7692	24.787	24.7438				Matrix	P00367	DHE3_HUMAN	GLUD1 GLUD	DHE3_HUMAN-193	1	1		0.000148976	104.22	69.397	104.22	-0.10196	PFGGAKAGVKINPKNYTDNELEKITRRFTME	0	0	0	SUBCELLULAR LOCATION: Mitochondrion matrix.
24.7107	24.9464	25.0587				24.7186	24.9868	25.5875				Matrix	P00367	DHE3_HUMAN	GLUD1 GLUD	DHE3_HUMAN-528	2	1	1	3.66e-09	119.07	44.581	76.345	1.6749	TMERSARQIMRTAMKYNLGLDLRTAAYVNAI	0	0	0	SUBCELLULAR LOCATION: Mitochondrion matrix.
24.8042	25.114	24.7367				24.8122	25.1545	24.7367				Matrix	P00367	DHE3_HUMAN	GLUD1 GLUD	DHE3_HUMAN-550	1	1		0.000296111	94.692	69.854	85.533	-2.0356	RTAAYVNAIEKVFKVYNEAGVTFT_______	0	0	0	SUBCELLULAR LOCATION: Mitochondrion matrix.
24.8482	24.9136	24.7205				24.8562	24.9547	24.7251				Matrix	P00367	DHE3_HUMAN	GLUD1 GLUD	DHE3_HUMAN-152	1	1		9.2e-06	96.604	72.515	90.614	0.9171	AQHSQHRTPCKGGIRYSTDVSVDEVKALASL	0	0	0	SUBCELLULAR LOCATION: Mitochondrion matrix.
24.518	24.5346	24.4381	21.3875	21.5783	22.0466	24.5259	24.5756	24.439	24.9872	23.589	23.8237	Matrix	P00390	GSHR_HUMAN	GSR GLUR GRD1	GSHR_HUMAN-400	1	1		6.68e-05	108.43	50	72.243	0.6844	VAIAAGRKLAHRLFEYKEDSKLDYNNIPTVV	0	0	0	SUBCELLULAR LOCATION: Isoform Mitochondrial: Mitochondrion.; SUBCELLULAR LOCATION: Isoform Cytoplasmic: Cytoplasm.
23.7351	21.652					23.7436	21.6924					Matrix	P00390	GSHR_HUMAN	GSR GLUR GRD1	GSHR_HUMAN-435	1	1		0.000967431	101.41	63.09	82.241	-1.7339	PIGTVGLTEDEAIHKYGIENVKTYSTSFTPM	0	0	0	SUBCELLULAR LOCATION: Isoform Mitochondrial: Mitochondrion.; SUBCELLULAR LOCATION: Isoform Cytoplasmic: Cytoplasm.
27.7953	27.6775	27.7776				27.8327	27.718	27.7776				Matrix	P00505	AATM_HUMAN	GOT2	AATM_HUMAN-75	2	1	1	5.36e-16	130.27	121.26	54.729	1.5692	MNLGVGAYRDDNGKPYVLPSVRKAEAQIAAK	0	0	0	SUBCELLULAR LOCATION: Mitochondrion matrix {ECO:0000269|PubMed:9537447}. Cell membrane {ECO:0000269|PubMed:9537447}. Note=Exposure to alcohol promotes translocation to the cell membrane.
	24.9062	25.0049					24.9466	25.4875				Matrix	P00505	AATM_HUMAN	GOT2	AATM_HUMAN-420	1	1		4.66e-07	68.192	64.095	68.192	1.0621	DGRISVAGVTSSNVGYLAHAIHQVTK_____	0	0	0	SUBCELLULAR LOCATION: Mitochondrion matrix {ECO:0000269|PubMed:9537447}. Cell membrane {ECO:0000269|PubMed:9537447}. Note=Exposure to alcohol promotes translocation to the cell membrane.
24.0685		24.246				24.7645		24.246				Matrix	P00505	AATM_HUMAN	GOT2	AATM_HUMAN-67	2	1		2.3e-09	77.221	69.469	43.272	0.48831	KRDTNSKKMNLGVGAYRDDNGKPYVLPSVRK	0	0	0	SUBCELLULAR LOCATION: Mitochondrion matrix {ECO:0000269|PubMed:9537447}. Cell membrane {ECO:0000269|PubMed:9537447}. Note=Exposure to alcohol promotes translocation to the cell membrane.
24.0852	24.0872	23.329				24.9317	24.1277	23.329				Matrix	P00505	AATM_HUMAN	GOT2	AATM_HUMAN-96	1	1		0.00032546	61.821	49.466	61.821	1.5651	RKAEAQIAAKNLDKEYLPIGGLAEFCKASAE	0	0	0	SUBCELLULAR LOCATION: Mitochondrion matrix {ECO:0000269|PubMed:9537447}. Cell membrane {ECO:0000269|PubMed:9537447}. Note=Exposure to alcohol promotes translocation to the cell membrane.
28.4894		29.1038				28.4973		29.1377				Matrix	P00505	AATM_HUMAN	GOT2	AATM_HUMAN-246	1	1		7.99e-05	61.612	52.851	61.612	-0.53464	TVVKKRNLFAFFDMAYQGFASGDGDKDAWAV	0	0	0	SUBCELLULAR LOCATION: Mitochondrion matrix {ECO:0000269|PubMed:9537447}. Cell membrane {ECO:0000269|PubMed:9537447}. Note=Exposure to alcohol promotes translocation to the cell membrane.
27.4865	27.4549	27.6479				27.4945	27.4953	27.6479				Matrix	P15954	COX7C_HUMAN	COX7C	COX7C_HUMAN-19	1	1	2	1.21e-62	187.22	161.2	93.649	-2.2363	QSIRRFTTSVVRRSHYEEGPGKNLPFSVENK	TOPO_DOM 17 33 Mitochondrial matrix. {ECO:0000250}.; TOPO_DOM 61 63 Mitochondrial intermembrane. {ECO:0000250}.	TRANSMEM 34 60 Helical. {ECO:0000250}.	0	SUBCELLULAR LOCATION: Mitochondrion inner membrane {ECO:0000250}.
24.3899	25.2278	24.8269				24.3979	25.2682	24.8269				Matrix	P04179	SODM_HUMAN	SOD2	SODM_HUMAN-58	1	1		6.71e-16	105.99	89.218	78.985	-2.237	NAQIMQLHHSKHHAAYVNNLNVTEEKYQEAL	0	0	0	SUBCELLULAR LOCATION: Mitochondrion matrix.
26.84	26.4585	26.8603				26.848	26.499	26.8629				Matrix	P04181	OAT_HUMAN	OAT	OAT_HUMAN-116	1	1	2	3.98e-19	121.82	102.53	106.35	-0.35846	LKSQVDKLTLTSRAFYNNVLGEYEEYITKLF	0	0	0	SUBCELLULAR LOCATION: Mitochondrion matrix {ECO:0000269|PubMed:23076989}.
26.9924	25.1318	25.2973				27.3253	25.1722	25.2973				Matrix	P04181	OAT_HUMAN	OAT	OAT_HUMAN-123	1	0.999952		0.00095631	53.491	46.587	51.771	0.55067	LTLTSRAFYNNVLGEYEEYITKLFNYHKVLP	0	0	0	SUBCELLULAR LOCATION: Mitochondrion matrix {ECO:0000269|PubMed:23076989}.
28.5721	28.1393	28.238				28.5893	28.1797	28.2385				Matrix	P04181	OAT_HUMAN	OAT	OAT_HUMAN-126	1	0.999991	2	2.45e-35	151.8	139.38	132.08	-0.23698	TSRAFYNNVLGEYEEYITKLFNYHKVLPMNT	0	0	0	SUBCELLULAR LOCATION: Mitochondrion matrix {ECO:0000269|PubMed:23076989}.
25.8937	25.8819	25.9725				25.9167	25.9223	25.9725				Matrix	P04181	OAT_HUMAN	OAT	OAT_HUMAN-69	1	1	1	0.000735682	82.417	62.775	54.784	0.8637	NYHPLPVALERGKGIYLWDVEGRKYFDFLSS	0	0	0	SUBCELLULAR LOCATION: Mitochondrion matrix {ECO:0000269|PubMed:23076989}.
24.9094	24.6217	24.2673				24.9173	24.6621	24.2673				Matrix	P04181	OAT_HUMAN	OAT	OAT_HUMAN-48	2	1	3	3.25e-40	148.44	132.26	148.44	0.4373	TVQGPPTSDDIFEREYKYGAHNYHPLPVALE	0	0	0	SUBCELLULAR LOCATION: Mitochondrion matrix {ECO:0000269|PubMed:23076989}.
26.7457	26.882	26.6777				26.7537	26.9225	26.6777				Matrix	P04181	OAT_HUMAN	OAT	OAT_HUMAN-194	1	0.999978		1.49e-12	76.972	74.535	74.874	0.85784	GRTLSAISSSTDPTSYDGFGPFMPGFDIIPY	0	0	0	SUBCELLULAR LOCATION: Mitochondrion matrix {ECO:0000269|PubMed:23076989}.
24.3706	24.5496					24.3785	24.5957					Matrix	P04181	OAT_HUMAN	OAT	OAT_HUMAN-280	1	1		0.000473302	55.912	50.894	47.223	-0.051208	IQTGLARTGRWLAVDYENVRPDIVLLGKALS	0	0	0	SUBCELLULAR LOCATION: Mitochondrion matrix {ECO:0000269|PubMed:23076989}.
26.2921	26.5592	26.4913				26.3613	26.5997	26.4913				Matrix	P04181	OAT_HUMAN	OAT	OAT_HUMAN-50	1	0.999992	3	2.43e-09	91.076	81.072	88.561	2.4273	QGPPTSDDIFEREYKYGAHNYHPLPVALERG	0	0	0	SUBCELLULAR LOCATION: Mitochondrion matrix {ECO:0000269|PubMed:23076989}.
24.119	24.4065	24.8806				24.127	24.4469	24.8859				Matrix	P04181	OAT_HUMAN	OAT	OAT_HUMAN-55	1	0.991988	3	0.000156014	65.374	56.485	64.52	-0.87211	SDDIFEREYKYGAHNYHPLPVALERGKGIYL	0	0	0	SUBCELLULAR LOCATION: Mitochondrion matrix {ECO:0000269|PubMed:23076989}.
27.4859	27.4488	27.4771				27.4939	27.4892	27.4771				Matrix	P05091	ALDH2_HUMAN	ALDH2 ALDM	ALDH2_HUMAN-442	1	1	1	1.65e-52	162.14	144.72	46.249	0.68289	FKTIEEVVGRANNSTYGLAAAVFTKDLDKAN	0	0	0	SUBCELLULAR LOCATION: Mitochondrion matrix.
24.6333	24.3465	24.2728				24.6413	24.3869	24.2728				Matrix	P05091	ALDH2_HUMAN	ALDH2 ALDM	ALDH2_HUMAN-458	1	0.999466		0.000192238	41.936	40.565	41.936	-1.1145	GLAAAVFTKDLDKANYLSQALQAGTVWVNCY	0	0	0	SUBCELLULAR LOCATION: Mitochondrion matrix.
23.9094	23.8311	24.1518				23.9173	23.8716	24.1518				Matrix	P05091	ALDH2_HUMAN	ALDH2 ALDM	ALDH2_HUMAN-497	1	0.999579		0.00198291	61.409	38.871	51.771	2.5775	FGGYKMSGSGRELGEYGLQAYTEVKTVTVKV	0	0	0	SUBCELLULAR LOCATION: Mitochondrion matrix.
27.198	27.2444	27.2075				27.2593	27.2848	27.2756				Matrix	P05091	ALDH2_HUMAN	ALDH2 ALDM	ALDH2_HUMAN-396	1	1	1	1.43e-49	150.69	131.02	68.952	-2.7183	GAKLLCGGGIAADRGYFIQPTVFGDVQDGMT	0	0	0	SUBCELLULAR LOCATION: Mitochondrion matrix.
26.965	27.0262	27.0558				26.9729	27.6665	27.5579				Matrix	P05091	ALDH2_HUMAN	ALDH2 ALDM	ALDH2_HUMAN-373	4	1	4	3.15e-18	121.39	105.78	81.526	-1.0752	QGPQVDETQFKKILGYINTGKQEGAKLLCGG	0	0	0	SUBCELLULAR LOCATION: Mitochondrion matrix.
24.6192	24.6394	25.1126				24.6272	24.6799	25.1126				Matrix	P05091	ALDH2_HUMAN	ALDH2 ALDM	ALDH2_HUMAN-332	1	1		3.17e-22	139.58	108.49	97.45	1.5972	QCCCAGSRTFVQEDIYDEFVERSVARAKSRV	0	0	0	SUBCELLULAR LOCATION: Mitochondrion matrix.
24.4672		24.5635				24.4751		24.5635				Matrix	P05091	ALDH2_HUMAN	ALDH2 ALDM	ALDH2_HUMAN-170	1	1		0.00106059	62.287	52.632	40.278	2.2617	KYHGKTIPIDGDFFSYTRHEPVGVCGQIIPW	0	0	0	SUBCELLULAR LOCATION: Mitochondrion matrix.
22.1912	22.6669	22.3067				22.1992	22.773	22.3669				Matrix	P05091	ALDH2_HUMAN	ALDH2 ALDM	ALDH2_HUMAN-220	1	1		0.0001699	64.476	58.339	64.476	0.75238	VVVMKVAEQTPLTALYVANLIKEAGFPPGVV	0	0	0	SUBCELLULAR LOCATION: Mitochondrion matrix.
24.3257	24.1269	24.5826		20.5129		24.3336	24.1673	24.5826		22.4355		Matrix	Q9BSJ5	CQ080_HUMAN	C17orf80 HLC8 MIG3	CQ080_HUMAN-141	1	1		0.000408171	101.72	86.135	66.546	-1.0773	TKPMTTFQEETKAQFYASEKTSPKRELAKDL	TOPO_DOM 1 552 Extracellular. {ECO:0000255}.; TOPO_DOM 574 609 Cytoplasmic. {ECO:0000255}.	TRANSMEM 553 573 Helical. {ECO:0000255}.	0	SUBCELLULAR LOCATION: Membrane {ECO:0000305}; Single-pass membrane protein {ECO:0000305}.
24.2891	23.9926	24.4495				24.2977	24.3299	24.4495				Matrix	Q9BSJ5	CQ080_HUMAN	C17orf80 HLC8 MIG3	CQ080_HUMAN-189	1	1		1.2e-06	80.585	67.523	80.316	0.19241	LVGSIEPSLSNQDRKYSSTLPNDVQTTSGDL	TOPO_DOM 1 552 Extracellular. {ECO:0000255}.; TOPO_DOM 574 609 Cytoplasmic. {ECO:0000255}.	TRANSMEM 553 573 Helical. {ECO:0000255}.	0	SUBCELLULAR LOCATION: Membrane {ECO:0000305}; Single-pass membrane protein {ECO:0000305}.
22.97	22.6637	22.8162				22.978	22.7415	22.8163				Matrix	Q9BSJ5	CQ080_HUMAN	C17orf80 HLC8 MIG3	CQ080_HUMAN-27	1	1		0.0194894	58.167	45.159	58.167	-0.12606	PYCKKPFKRLKSHLPYCKMIGPTIPTDQKVY	TOPO_DOM 1 552 Extracellular. {ECO:0000255}.; TOPO_DOM 574 609 Cytoplasmic. {ECO:0000255}.	TRANSMEM 553 573 Helical. {ECO:0000255}.	0	SUBCELLULAR LOCATION: Membrane {ECO:0000305}; Single-pass membrane protein {ECO:0000305}.
23.7313	23.9696	24.1441				23.7392	24.9992	24.1446				Matrix	P05165	PCCA_HUMAN	PCCA	PCCA_HUMAN-406	1	1		0.000736477	94.114	69.22	94.114	1.5363	INGWAVECRVYAEDPYKSFGLPSIGRLSQYQ	0	0	0	SUBCELLULAR LOCATION: Mitochondrion matrix {ECO:0000269|PubMed:16023992}.
24.6862	24.6175					24.6942	24.6579					Matrix	P05166	PCCB_HUMAN	PCCB	PCCB_HUMAN-222	1	1		0.000921466	59.709	51.708	54.09	3.4845	SPALTDFTFMVKDTSYLFITGPDVVKSVTNE	0	0	0	SUBCELLULAR LOCATION: Mitochondrion matrix {ECO:0000269|PubMed:16023992}.
23.744	24.2052	24.2235				23.7519	24.2457	24.2235				Matrix	P05166	PCCB_HUMAN	PCCB	PCCB_HUMAN-486	1	1		1.96e-09	91.789	81.436	53.193	0.19006	IIFKGHENVEAAQAEYIEKFANPFPAAVRGF	0	0	0	SUBCELLULAR LOCATION: Mitochondrion matrix {ECO:0000269|PubMed:16023992}.
28.9269	29.4429	29.6386				28.9348	29.4833	29.6386				Matrix	P06576	ATPB_HUMAN	ATP5F1B ATP5B ATPMB ATPSB	ATPB_HUMAN-230	1	1	1	6.94e-123	218.11	187.54	51.643	1.1026	LIMELINNVAKAHGGYSVFAGVGERTREGND	0	0	0	SUBCELLULAR LOCATION: Mitochondrion inner membrane {ECO:0000250|UniProtKB:P00829}; Peripheral membrane protein {ECO:0000250|UniProtKB:P00829}; Matrix side {ECO:0000250|UniProtKB:P00829}.
29.3343	29.2612	29.3527			21.1336	29.3423	29.3166	29.3528			22.9173	Matrix	P06576	ATPB_HUMAN	ATP5F1B ATP5B ATPMB ATPSB	ATPB_HUMAN-395	1	1	1	1.67e-48	143.46	132.03	114.99	2.2221	DATTVLSRAIAELGIYPAVDPLDSTSRIMDP	0	0	0	SUBCELLULAR LOCATION: Mitochondrion inner membrane {ECO:0000250|UniProtKB:P00829}; Peripheral membrane protein {ECO:0000250|UniProtKB:P00829}; Matrix side {ECO:0000250|UniProtKB:P00829}.
26.0093	26.1963	25.9524				26.1723	26.2367	25.9524				Matrix	P06576	ATPB_HUMAN	ATP5F1B ATP5B ATPMB ATPSB	ATPB_HUMAN-247	2	1	2	2.78e-80	177.08	143.24	56.081	3.0246	VFAGVGERTREGNDLYHEMIESGVINLKDAT	0	0	0	SUBCELLULAR LOCATION: Mitochondrion inner membrane {ECO:0000250|UniProtKB:P00829}; Peripheral membrane protein {ECO:0000250|UniProtKB:P00829}; Matrix side {ECO:0000250|UniProtKB:P00829}.
28.2562	28.3337	27.3862				28.2642	28.3742	27.3862				Matrix	P06576	ATPB_HUMAN	ATP5F1B ATP5B ATPMB ATPSB	ATPB_HUMAN-499	1	1	1	1.86e-30	104.83	97.406	55.153	-0.20829	LKETIKGFQQILAGEYDHLPEQAFYMVGPIE	0	0	0	SUBCELLULAR LOCATION: Mitochondrion inner membrane {ECO:0000250|UniProtKB:P00829}; Peripheral membrane protein {ECO:0000250|UniProtKB:P00829}; Matrix side {ECO:0000250|UniProtKB:P00829}.
25.4533	27.0482	24.8136				25.4613	27.8865	24.8136				Matrix	P06576	ATPB_HUMAN	ATP5F1B ATP5B ATPMB ATPSB	ATPB_HUMAN-508	1	1		2.27e-10	80.733	76.473	55.153	-0.20829	QILAGEYDHLPEQAFYMVGPIEEAVAKADKL	0	0	0	SUBCELLULAR LOCATION: Mitochondrion inner membrane {ECO:0000250|UniProtKB:P00829}; Peripheral membrane protein {ECO:0000250|UniProtKB:P00829}; Matrix side {ECO:0000250|UniProtKB:P00829}.
25.8617	26.269	26.2088				25.8697	26.3944	26.2883				Matrix	P06576	ATPB_HUMAN	ATP5F1B ATP5B ATPMB ATPSB	ATPB_HUMAN-361	2	1	1	1.66e-155	173.23	169.15	87.544	-0.28142	ITTTKKGSITSVQAIYVPADDLTDPAPATTF	0	0	0	SUBCELLULAR LOCATION: Mitochondrion inner membrane {ECO:0000250|UniProtKB:P00829}; Peripheral membrane protein {ECO:0000250|UniProtKB:P00829}; Matrix side {ECO:0000250|UniProtKB:P00829}.
28.9224	28.694	28.927				28.9336	28.7345	28.9272				Matrix	P06576	ATPB_HUMAN	ATP5F1B ATP5B ATPMB ATPSB	ATPB_HUMAN-418	1	1	1	9.58e-44	160.81	149.55	51.798	-0.9451	STSRIMDPNIVGSEHYDVARGVQKILQDYKS	0	0	0	SUBCELLULAR LOCATION: Mitochondrion inner membrane {ECO:0000250|UniProtKB:P00829}; Peripheral membrane protein {ECO:0000250|UniProtKB:P00829}; Matrix side {ECO:0000250|UniProtKB:P00829}.
27.7675	27.711	27.8114				27.7754	27.7515	27.8114				Matrix	P06576	ATPB_HUMAN	ATP5F1B ATP5B ATPMB ATPSB	ATPB_HUMAN-331	1	1	1	1.95e-31	118.54	98.16	52.09	0.016039	SEVSALLGRIPSAVGYQPTLATDMGTMQERI	0	0	0	SUBCELLULAR LOCATION: Mitochondrion inner membrane {ECO:0000250|UniProtKB:P00829}; Peripheral membrane protein {ECO:0000250|UniProtKB:P00829}; Matrix side {ECO:0000250|UniProtKB:P00829}.
25.4983	25.6127	25.6347				25.5628	25.6531	25.6347				Matrix	P06576	ATPB_HUMAN	ATP5F1B ATP5B ATPMB ATPSB	ATPB_HUMAN-292	1	1		4.39e-13	122.39	99.9	58.04	-0.52477	GARARVALTGLTVAEYFRDQEGQDVLLFIDN	0	0	0	SUBCELLULAR LOCATION: Mitochondrion inner membrane {ECO:0000250|UniProtKB:P00829}; Peripheral membrane protein {ECO:0000250|UniProtKB:P00829}; Matrix side {ECO:0000250|UniProtKB:P00829}.
24.5123	24.8686					24.5227	24.9994					Matrix	P06576	ATPB_HUMAN	ATP5F1B ATP5B ATPMB ATPSB	ATPB_HUMAN-269	1	1	1	8.19e-53	166.86	156.13	128.95	1.0783	GVINLKDATSKVALVYGQMNEPPGARARVAL	0	0	0	SUBCELLULAR LOCATION: Mitochondrion inner membrane {ECO:0000250|UniProtKB:P00829}; Peripheral membrane protein {ECO:0000250|UniProtKB:P00829}; Matrix side {ECO:0000250|UniProtKB:P00829}.
26.29	26.3071	26.4787				26.298	26.3475	26.4787				Matrix	P06576	ATPB_HUMAN	ATP5F1B ATP5B ATPMB ATPSB	ATPB_HUMAN-196	1	1	1	0.000661221	86.882	78.646	75.509	0.52709	EILVTGIKVVDLLAPYAKGGKIGLFGGAGVG	0	0	0	SUBCELLULAR LOCATION: Mitochondrion inner membrane {ECO:0000250|UniProtKB:P00829}; Peripheral membrane protein {ECO:0000250|UniProtKB:P00829}; Matrix side {ECO:0000250|UniProtKB:P00829}.
26.9765	26.7427	26.8985				26.9845	26.7838	26.8986				Matrix	P07203	GPX1_HUMAN	GPX1	GPX1_HUMAN-98	1	1	1	2.76e-20	107.51	96.309	71.685	3.4385	HQENAKNEEILNSLKYVRPGGGFEPNFMLFE	0	0	0	SUBCELLULAR LOCATION: Cytoplasm.
26.2021	26.1149	26.1612				26.2188	26.1553	26.1612				Matrix	P07954	FUMH_HUMAN	FH	FUMH_HUMAN-491	1	1		4.34e-59	149.53	138.38	60.561	-2.0024	HKNGSTLKETAIELGYLTAEQFDEWVKPKDM	0	0	0	SUBCELLULAR LOCATION: Isoform Mitochondrial: Mitochondrion.; SUBCELLULAR LOCATION: Isoform Cytoplasmic: Cytoplasm.
23.2693	23.0701	23.0818				23.2772	23.1153	23.8177				Matrix	P07954	FUMH_HUMAN	FH	FUMH_HUMAN-54	2	1	1	1.59e-102	188.28	127.84	46.318	-0.43016	PNAARMASQNSFRIEYDTFGELKVPNDKYYG	0	0	0	SUBCELLULAR LOCATION: Isoform Mitochondrial: Mitochondrion.; SUBCELLULAR LOCATION: Isoform Cytoplasmic: Cytoplasm.
24.1414	24.5105	24.5114				24.1494	24.5593	24.5114				Matrix	P07954	FUMH_HUMAN	FH	FUMH_HUMAN-270	1	1		7.51e-34	135.08	112.19	99.413	-1.6315	VKYAMTRIKAAMPRIYELAAGGTAVGTGLNT	0	0	0	SUBCELLULAR LOCATION: Isoform Mitochondrial: Mitochondrion.; SUBCELLULAR LOCATION: Isoform Cytoplasmic: Cytoplasm.
25.2361		25.282				25.2443		25.282				Matrix	P07954	FUMH_HUMAN	FH	FUMH_HUMAN-465	1	1		1.34e-07	81.016	74.58	81.016	1.16	NESLMLVTALNPHIGYDKAAKIAKTAHKNGS	0	0	0	SUBCELLULAR LOCATION: Isoform Mitochondrial: Mitochondrion.; SUBCELLULAR LOCATION: Isoform Cytoplasmic: Cytoplasm.
24.0633	22.3195	24.0167				24.7127	22.3599	24.1665				Matrix	P08559	ODPA_HUMAN	PDHA1 PHE1A	ODPA_HUMAN-243	2	0.860477		0.00730389	65.224	45.566	49.3	-2.1857	GMGTSVERAAASTDYYKRGDFIPGLRVDGMD	0	0	0	SUBCELLULAR LOCATION: Mitochondrion matrix.
26.5549	25.0659	26.5835				26.5628	25.163	26.5835				Matrix	P08559	ODPA_HUMAN	PDHA1 PHE1A	ODPA_HUMAN-272	1	1	1	5.54e-09	132.8	104.11	79.454	0.10806	MDILCVREATRFAAAYCRSGKGPILMELQTY	0	0	0	SUBCELLULAR LOCATION: Mitochondrion matrix.
23.3086		23.2443				23.3166		23.2443				Matrix	P08559	ODPA_HUMAN	PDHA1 PHE1A	ODPA_HUMAN-156	1	1		0.00473873	64.711	40.622	64.711	-0.25636	RKGGCAKGKGGSMHMYAKNFYGGNGIVGAQV	0	0	0	SUBCELLULAR LOCATION: Mitochondrion matrix.
22.7958	22.7403	22.4415				22.8378	22.7875	22.4415				Matrix	P08559	ODPA_HUMAN	PDHA1 PHE1A	ODPA_HUMAN-287	1	1	1	1.34e-112	212.72	198.29	204.5	-0.17879	YCRSGKGPILMELQTYRYHGHSMSDPGVSYR	0	0	0	SUBCELLULAR LOCATION: Mitochondrion matrix.
26.3798	26.3897	26.2573				26.3878	26.4316	26.2573				Matrix	P08559	ODPA_HUMAN	PDHA1 PHE1A	ODPA_HUMAN-366	1	0.981929		5.54e-43	117.94	115.15	117.94	-1.4948	QFATADPEPPLEELGYHIYSSDPPFEVRGAN	0	0	0	SUBCELLULAR LOCATION: Mitochondrion matrix.
27.2682	27.2594	27.2857				27.2762	27.2999	27.2857				Matrix	P08559	ODPA_HUMAN	PDHA1 PHE1A	ODPA_HUMAN-227	1	1	1	1.35e-10	132.01	56.086	79.489	-1.213	ALWKLPCIFICENNRYGMGTSVERAAASTDY	0	0	0	SUBCELLULAR LOCATION: Mitochondrion matrix.
24.5262	24.5725					24.5342	24.613					Matrix	P08559	ODPA_HUMAN	PDHA1 PHE1A	ODPA_HUMAN-301	1	1	4	9e-05	83.087	71.494	83.087	1.3418	TYRYHGHSMSDPGVSYRTREEIQEVRSKSDP	0	0	0	SUBCELLULAR LOCATION: Mitochondrion matrix.
22.4509	22.3604					22.4588	22.4859					Matrix	Q9BSJ5	CQ080_HUMAN	C17orf80 HLC8 MIG3	CQ080_HUMAN-42	1	1	1	0.0267391	43.68	35.637	43.68	0.17883	YCKMIGPTIPTDQKVYQSKPATLPRAKKMKG	TOPO_DOM 1 552 Extracellular. {ECO:0000255}.; TOPO_DOM 574 609 Cytoplasmic. {ECO:0000255}.	TRANSMEM 553 573 Helical. {ECO:0000255}.	0	SUBCELLULAR LOCATION: Membrane {ECO:0000305}; Single-pass membrane protein {ECO:0000305}.
23.2286		23.0509				23.2365		23.5941				Matrix	Q9UJA2	CRLS1_HUMAN	CRLS1 C20orf155 CLS1	CRLS1_HUMAN-231	1	0.999929		0.0222703	46.73	37.075	46.73	-3.2615	TLPTPRTLAKYFNPCYATARLKPTFISKVNT	0	TRANSMEM 109 129 Helical. {ECO:0000255}.; TRANSMEM 133 153 Helical. {ECO:0000255}.; TRANSMEM 190 212 Helical. {ECO:0000255}.; TRANSMEM 250 270 Helical. {ECO:0000255}.; TRANSMEM 272 292 Helical. {ECO:0000255}.	0	SUBCELLULAR LOCATION: Mitochondrion inner membrane {ECO:0000269|PubMed:16547353}; Multi-pass membrane protein {ECO:0000269|PubMed:16547353}.
24.8424	24.87	24.597				24.8533	24.9143	24.5972				Matrix	P08670	VIME_HUMAN	VIM	VIME_HUMAN-150	1	1		0.00820101	57.164	38.388	57.164	0.19751	LEQLKGQGKSRLGDLYEEEMRELRRQVDQLT	0	0	0	SUBCELLULAR LOCATION: Cytoplasm {ECO:0000269|PubMed:21465480, ECO:0000269|PubMed:29496907}. Cytoplasm, cytoskeleton {ECO:0000269|PubMed:29496907}. Nucleus matrix {ECO:0000250|UniProtKB:P31000}.
25.0518	25.3067	25.3098				25.5975	25.3471	25.3977				Matrix	P08670	VIME_HUMAN	VIM	VIME_HUMAN-291	1	1		7.18e-41	163.64	131.32	163.64	-1.3756	YESVAAKNLQEAEEWYKSKFADLSEAANRNN	0	0	0	SUBCELLULAR LOCATION: Cytoplasm {ECO:0000269|PubMed:21465480, ECO:0000269|PubMed:29496907}. Cytoplasm, cytoskeleton {ECO:0000269|PubMed:29496907}. Nucleus matrix {ECO:0000250|UniProtKB:P31000}.
24.4401	24.3803					24.4481	24.427					Matrix	P09001	RM03_HUMAN	MRPL3 MRL3 RPML3	RM03_HUMAN-165	1	1		0.00507231	70.056	43.673	70.028	-2.2778	KTVSRFRKATSILEFYRELGLPPKQTVKIFN	0	0	0	SUBCELLULAR LOCATION: Mitochondrion {ECO:0000269|PubMed:25278503, ECO:0000269|PubMed:25838379, ECO:0000269|PubMed:28892042}.
25.4627	24.59					25.4765	24.6343					Matrix	P09001	RM03_HUMAN	MRPL3 MRL3 RPML3	RM03_HUMAN-203	1	0.987661		4.67e-05	56.57	54.165	56.57	0.16185	KPGTPLYAAHFRPGQYVDVTAKTIGKGFQGV	0	0	0	SUBCELLULAR LOCATION: Mitochondrion {ECO:0000269|PubMed:25278503, ECO:0000269|PubMed:25838379, ECO:0000269|PubMed:28892042}.
20.5841	20.5407	20.6922				2.59236	2.58187	2.69217				Matrix	P09001	RM03_HUMAN	MRPL3 MRL3 RPML3	RM03_HUMAN-132	1	1		0.000582619	77.533	70.168	77.533	-1.0737	HVVTLLQVQDCHVLKYTSKENCNGKMATLSV	0	0	0	SUBCELLULAR LOCATION: Mitochondrion {ECO:0000269|PubMed:25278503, ECO:0000269|PubMed:25838379, ECO:0000269|PubMed:28892042}.
23.1804	22.9195					23.1884	22.96					Matrix	P09417	DHPR_HUMAN	QDPR DHPR SDR33C1	DHPR_HUMAN-243	1	1		0.00055453	97.071	56.189	74.415	-0.95429	IQVVTTEGRTELTPAYF______________	0	0	0	0
25.8199	26.1722					25.8279	26.2127					Matrix	P08574	CY1_HUMAN	CYC1	CY1_HUMAN-321	1	1	1	0.0272617	55.531	31.575	55.531	-0.31641	IKRHKWSVLKSRKLAYRPPK___________	0	TRANSMEM 292 306 Helical; Note=Anchors to the membrane. {ECO:0000255}.	0	SUBCELLULAR LOCATION: Mitochondrion inner membrane; Single-pass membrane protein; Intermembrane side.
26.7796	26.6513	27.0034				26.7875	26.6917	27.3353				Matrix	P09622	DLDH_HUMAN	DLD GCSL LAD PHE3	DLDH_HUMAN-351	1	1		4.55e-10	88.565	76.497	67.645	-0.20974	RIPVNTRFQTKIPNIYAIGDVVAGPMLAHKA	0	0	0	SUBCELLULAR LOCATION: Mitochondrion matrix {ECO:0000305|PubMed:29211711, ECO:0000305|PubMed:3693355}. Nucleus {ECO:0000269|PubMed:29211711}. Cell projection, cilium, flagellum {ECO:0000250|UniProtKB:Q811C4}. Cytoplasmic vesicle, secretory vesicle, acrosome {ECO:0000269|PubMed:15888450}. Note=Mainly localizes in the mitochondrion. A small fraction localizes to the nucleus, where the 2-oxoglutarate…
23.3696	23.6248	23.775				23.3775	23.6652	23.775				Matrix	P09622	DLDH_HUMAN	DLD GCSL LAD PHE3	DLDH_HUMAN-416	1	1		0.00079715	62.732	40.171	50.532	-0.49807	WVGKSEEQLKEEGIEYKVGKFPFAANSRAKT	0	0	0	SUBCELLULAR LOCATION: Mitochondrion matrix {ECO:0000305|PubMed:29211711, ECO:0000305|PubMed:3693355}. Nucleus {ECO:0000269|PubMed:29211711}. Cell projection, cilium, flagellum {ECO:0000250|UniProtKB:Q811C4}. Cytoplasmic vesicle, secretory vesicle, acrosome {ECO:0000269|PubMed:15888450}. Note=Mainly localizes in the mitochondrion. A small fraction localizes to the nucleus, where the 2-oxoglutarate…
28.2096	28.0995	28.2884				28.2176	28.1399	28.2884				Matrix	P09622	DLDH_HUMAN	DLD GCSL LAD PHE3	DLDH_HUMAN-473	1	1	1	1.49e-81	143.92	141.09	43.501	1.1157	PGAGEMVNEAALALEYGASCEDIARVCHAHP	0	0	0	SUBCELLULAR LOCATION: Mitochondrion matrix {ECO:0000305|PubMed:29211711, ECO:0000305|PubMed:3693355}. Nucleus {ECO:0000269|PubMed:29211711}. Cell projection, cilium, flagellum {ECO:0000250|UniProtKB:Q811C4}. Cytoplasmic vesicle, secretory vesicle, acrosome {ECO:0000269|PubMed:15888450}. Note=Mainly localizes in the mitochondrion. A small fraction localizes to the nucleus, where the 2-oxoglutarate…
27.3624	27.1949	27.1895				27.3739	27.2353	27.1895				Matrix	P09622	DLDH_HUMAN	DLD GCSL LAD PHE3	DLDH_HUMAN-153	1	1	1	0.00027368	95.815	81.151	84.498	0.89373	IAHLFKQNKVVHVNGYGKITGKNQVTATKAD	0	0	0	SUBCELLULAR LOCATION: Mitochondrion matrix {ECO:0000305|PubMed:29211711, ECO:0000305|PubMed:3693355}. Nucleus {ECO:0000269|PubMed:29211711}. Cell projection, cilium, flagellum {ECO:0000250|UniProtKB:Q811C4}. Cytoplasmic vesicle, secretory vesicle, acrosome {ECO:0000269|PubMed:15888450}. Note=Mainly localizes in the mitochondrion. A small fraction localizes to the nucleus, where the 2-oxoglutarate…
24.9581	24.6859	25.2973				24.9666	24.7263	25.2973				Matrix	P0C7P0	CISD3_HUMAN	CISD3	CISD3_HUMAN-108	1	1	1	5.84e-11	110.92	92.827	76.759	0.034791	RMVALCTCKATQRPPYCDGTHRSERVQKAEV	0	0	0	SUBCELLULAR LOCATION: Mitochondrion {ECO:0000269|PubMed:17376863}.
26.9942	26.9107	26.7715				27.2163	26.9511	26.7715				Matrix	P10109	ADX_HUMAN	FDX1 ADX	ADX_HUMAN-142	1	1	1	1.72e-117	192.25	182.87	105.96	-0.74433	LDAITDEENDMLDLAYGLTDRSRLGCQICLT	0	0	0	SUBCELLULAR LOCATION: Mitochondrion matrix {ECO:0000269|PubMed:20547883}.
24.7508	24.609	23.8261				24.7587	24.6494	23.827				Matrix	P10515	ODP2_HUMAN	DLAT DLTA	ODP2_HUMAN-638	2	1		0.000255711	101.97	80.405	50.108	0.82828	VDGAVGAQWLAEFRKYLEKPITMLL______	0	0	0	SUBCELLULAR LOCATION: Mitochondrion matrix.
26.2057	26.0784	25.9709				26.2137	26.1188	25.9795				Matrix	P10606	COX5B_HUMAN	COX5B	COX5B_HUMAN-62	2	1	2	8.81e-45	169.21	136.17	80.318	-0.53499	LEREIMLAAKKGLDPYNVLAPKGASGTREDP	0	0	0	SUBCELLULAR LOCATION: Mitochondrion inner membrane.
24.3675	24.4301	24.5624				24.3754	24.4754	24.5624				Matrix	P10809	CH60_HUMAN	HSPD1 HSP60	CH60_HUMAN-243	1	1		1.42e-10	109.07	93.528	100.31	0.031096	FINTSKGQKCEFQDAYVLLSEKKISSIQSIV	0	0	0	SUBCELLULAR LOCATION: Mitochondrion matrix.
26.3264	23.0569	26.2642				26.3344	23.9736	26.2642				Matrix	P10809	CH60_HUMAN	HSPD1 HSP60	CH60_HUMAN-223	1	1	2	0.00515551	49.934	23.576	49.934	1.645	NDELEIIEGMKFDRGYISPYFINTSKGQKCE	0	0	0	SUBCELLULAR LOCATION: Mitochondrion matrix.
30.1193	30.0647	30.189				3.12724	3.15136	3.18896				Matrix	P10809	CH60_HUMAN	HSPD1 HSP60	CH60_HUMAN-227	1	1	2	1.07e-25	150.09	123.38	49.934	1.645	EIIEGMKFDRGYISPYFINTSKGQKCEFQDA	0	0	0	SUBCELLULAR LOCATION: Mitochondrion matrix.
29.615	29.6082	29.6625				29.623	29.6486	29.6625				Matrix	P10809	CH60_HUMAN	HSPD1 HSP60	CH60_HUMAN-503	1	1	1	2.36e-32	121.25	116.49	61.612	-2.2904	SLIVEKIMQSSSEVGYDAMAGDFVNMVEKGI	0	0	0	SUBCELLULAR LOCATION: Mitochondrion matrix.
29.4714	29.5567	29.8128				29.4794	29.5971	29.8128				Matrix	P10809	CH60_HUMAN	HSPD1 HSP60	CH60_HUMAN-385	5	1	3	0	320.27	291.93	48.053	-1.8026	RIQEIIEQLDVTTSEYEKEKLNERLAKLSDG	0	0	0	SUBCELLULAR LOCATION: Mitochondrion matrix.
20.1212	22.8096	23.2425				2.12919	22.8572	23.2425				Matrix	P10809	CH60_HUMAN	HSPD1 HSP60	CH60_HUMAN-90	2	1		0.00700341	81.784	53.677	81.784	0.96574	KDGVTVAKSIDLKDKYKNIGAKLVQDVANNT	0	0	0	SUBCELLULAR LOCATION: Mitochondrion matrix.
29.123	29.1641	29.2121				29.1396	29.2451	29.2128				Matrix	P11177	ODPB_HUMAN	PDHB PHE1B	ODPB_HUMAN-63	1	1	2	1.78e-65	171.76	153.08	58.817	-2.2994	ERDEKVFLLGEEVAQYDGAYKVSRGLWKKYG	0	0	0	SUBCELLULAR LOCATION: Mitochondrion matrix.
28.1502	28.1667	28.2052				28.1582	28.2799	28.2518				Matrix	P11177	ODPB_HUMAN	PDHB PHE1B	ODPB_HUMAN-67	1	1	2	6.9e-94	192.65	175.06	58.817	-2.2994	KVFLLGEEVAQYDGAYKVSRGLWKKYGDKRI	0	0	0	SUBCELLULAR LOCATION: Mitochondrion matrix.
24.5668	24.859	24.3985				24.5748	24.8995	24.3985				Matrix	P11177	ODPB_HUMAN	PDHB PHE1B	ODPB_HUMAN-334	1	1		2.87e-06	93.839	74.745	73.632	1.1874	DAPAVRVTGADVPMPYAKILEDNSIPQVKDI	0	0	0	SUBCELLULAR LOCATION: Mitochondrion matrix.
26.6292	26.727	26.2659				26.6372	26.7674	26.2659				Matrix	P11182	ODB2_HUMAN	DBT BCATE2	ODB2_HUMAN-470	1	1	2	9.13e-105	203.11	187.32	131.96	0.73934	IDGATMSRFSNLWKSYLENPAFMLLDLK___	0	0	0	SUBCELLULAR LOCATION: Mitochondrion matrix.
27.7936	27.9604	27.9853				27.8165	28.8458	27.9853				Matrix	P11310	ACADM_HUMAN	ACADM	ACADM_HUMAN-385	1	1		1.29e-174	209.18	199.49	99.971	-0.81123	TDAVQILGGNGFNTEYPVEKLMRDAKIYQIY	0	0	0	SUBCELLULAR LOCATION: Mitochondrion matrix.
27.6339	27.3754	27.6302				27.6418	27.4158	27.6323				Matrix	P11310	ACADM_HUMAN	ACADM	ACADM_HUMAN-67	2	1	1	1.62e-23	116.24	93.66	56.081	2.6871	ARKFAREEIIPVAAEYDKTGEYPVPLIRRAW	0	0	0	SUBCELLULAR LOCATION: Mitochondrion matrix.
23.8428		24.298				23.8573		24.298				Matrix	P11310	ACADM_HUMAN	ACADM	ACADM_HUMAN-73	1	1	1	0.000155874	56.081	51.487	56.081	2.6871	EEIIPVAAEYDKTGEYPVPLIRRAWELGLMN	0	0	0	SUBCELLULAR LOCATION: Mitochondrion matrix.
	24.227	24.3939					24.2674	24.3939				Matrix	P11310	ACADM_HUMAN	ACADM	ACADM_HUMAN-419	1	1		2.81e-08	127.56	93.476	100.02	-0.0083765	SQIQRLIVAREHIDKYKN_____________	0	0	0	SUBCELLULAR LOCATION: Mitochondrion matrix.
26.6655	26.5376	26.5224				26.6734	26.5782	26.5224				Matrix	P11310	ACADM_HUMAN	ACADM	ACADM_HUMAN-158	1	1		5.06e-10	78.352	72.392	70.391	-1.5361	KKYLGRMTEEPLMCAYCVTEPGAGSDVAGIK	0	0	0	SUBCELLULAR LOCATION: Mitochondrion matrix.
24.8295	25.0576	25.1151				24.8375	25.9858	25.1151				Matrix	P11498	PYC_HUMAN	PC	PYC_HUMAN-197	1	1		0.0200253	60.709	36.919	60.709	0.76476	EFSNTYGFPIIFKAAYGGGGRGMRVVHSYEE	0	0	0	SUBCELLULAR LOCATION: Mitochondrion matrix.
21.8668	23.482	23.6186				21.8748	23.5224	23.6186				Matrix	P11498	PYC_HUMAN	PC	PYC_HUMAN-221	1	1		8.16e-15	102.79	91.001	42.118	-0.76477	VVHSYEELEENYTRAYSEALAAFGNGALFVE	0	0	0	SUBCELLULAR LOCATION: Mitochondrion matrix.
28.1988	28.2373	28.3042				28.2673	28.2777	28.3417				Matrix	P11498	PYC_HUMAN	PC	PYC_HUMAN-620	1	1	1	1.8e-05	116.73	88.521	65.88	-1.1638	ENWGGATFDVAMRFLYECPWRRLQELRELIP	0	0	0	SUBCELLULAR LOCATION: Mitochondrion matrix.
25.4819	25.6156	25.677				25.4899	25.6563	25.677				Matrix	P11498	PYC_HUMAN	PC	PYC_HUMAN-210	1	1	1	2.01e-07	88.282	73.707	88.282	-1.4802	AAYGGGGRGMRVVHSYEELEENYTRAYSEAL	0	0	0	SUBCELLULAR LOCATION: Mitochondrion matrix.
26.8265	26.7116	26.8158				26.8345	26.7524	26.8158				Matrix	P12694	ODBA_HUMAN	BCKDHA	ODBA_HUMAN-331	1	1	1	1.92e-79	184	154.63	67.646	1.4228	RAVAENQPFLIEAMTYRIGHHSTSDDSSAYR	0	0	0	SUBCELLULAR LOCATION: Mitochondrion matrix.
23.8837		24.3041				23.8917		24.3412				Matrix	P12694	ODBA_HUMAN	BCKDHA	ODBA_HUMAN-169	1	1		1.47e-10	90.453	86.591	90.453	0.78895	VFGQYREAGVLMYRDYPLELFMAQCYGNISD	0	0	0	SUBCELLULAR LOCATION: Mitochondrion matrix.
24.2609	24.1595	24.278				24.2689	24.1999	24.2783				Matrix	P12694	ODBA_HUMAN	BCKDHA	ODBA_HUMAN-179	1	0.999994		4.83e-06	70.114	62.982	70.114	-0.89541	LMYRDYPLELFMAQCYGNISDLGKGRQMPVH	0	0	0	SUBCELLULAR LOCATION: Mitochondrion matrix.
24.1664	23.8344	24.0078				24.1743	23.8748	24.7786				Matrix	P12694	ODBA_HUMAN	BCKDHA	ODBA_HUMAN-166	1	1		0.0197252	60.91	23.352	45.68	0.64314	TDLVFGQYREAGVLMYRDYPLELFMAQCYGN	0	0	0	SUBCELLULAR LOCATION: Mitochondrion matrix.
24.3076	22.3695	24.3277				24.3156	22.4989	24.3277				Matrix	P12694	ODBA_HUMAN	BCKDHA	ODBA_HUMAN-345	1	1	1	1.35e-07	90.412	65.483	47.621	0.23026	TYRIGHHSTSDDSSAYRSVDEVNYWDKQDHP	0	0	0	SUBCELLULAR LOCATION: Mitochondrion matrix.
26.6428	26.6952	26.7398				26.6575	26.7357	26.7398				Matrix	P12694	ODBA_HUMAN	BCKDHA	ODBA_HUMAN-120	1	1	1	0.0052368	79.116	26.433	69.998	-0.029512	LYKSMTLLNTMDRILYESQRQGRISFYMTNY	0	0	0	SUBCELLULAR LOCATION: Mitochondrion matrix.
24.1847		24.8018				24.1927		24.8183				Matrix	P12694	ODBA_HUMAN	BCKDHA	ODBA_HUMAN-413	1	1		3.88e-17	98.443	91.796	98.443	0.82669	ERKPKPNPNLLFSDVYQEMPAQLRKQQESLA	0	0	0	SUBCELLULAR LOCATION: Mitochondrion matrix.
25.7259	25.4492	25.4677				25.7339	25.4896	25.4677				Matrix	P12694	ODBA_HUMAN	BCKDHA	ODBA_HUMAN-269	2	1	2	9.49e-16	107.11	92.288	98.676	0.615	ATLECPIIFFCRNNGYAISTPTSEQYRGDGI	0	0	0	SUBCELLULAR LOCATION: Mitochondrion matrix.
24.2209	24.1841	24.1293				24.2288	24.2245	24.1293				Matrix	P12694	ODBA_HUMAN	BCKDHA	ODBA_HUMAN-279	2	1	2	1.94e-21	128.95	113.96	96.673	0.7643	CRNNGYAISTPTSEQYRGDGIAARGPGYGIM	0	0	0	SUBCELLULAR LOCATION: Mitochondrion matrix.
24.4609	24.5186	24.5219				24.4688	24.5596	24.5219				Matrix	P12694	ODBA_HUMAN	BCKDHA	ODBA_HUMAN-353	2	1	2	3.69e-14	100.04	88.399	54.764	-0.43879	TSDDSSAYRSVDEVNYWDKQDHPISRLRHYL	0	0	0	SUBCELLULAR LOCATION: Mitochondrion matrix.
24.9754	25.1379	25.2613				24.9834	25.1784	25.2613				Matrix	P13073	COX41_HUMAN	COX4I1 COX4	COX41_HUMAN-38	2	1	3	1.27e-37	161.48	137.06	86.772	-0.20192	AHESVVKSEDFSLPAYMDRRDHPLPEVAHVK	0	0	0	SUBCELLULAR LOCATION: Mitochondrion inner membrane.
25.7139	25.8515	25.4038				25.7218	25.892	25.4383				Matrix	P13804	ETFA_HUMAN	ETFA	ETFA_HUMAN-313	2	1	1	3.59e-60	138.78	131.68	60.218	0.50693	AINKDPEAPIFQVADYGIVADLFKVVPEMTE	0	0	0	SUBCELLULAR LOCATION: Mitochondrion matrix {ECO:0000305}.
26.2605	26.3243	26.5548				26.2685	26.3647	26.5549				Matrix	P13804	ETFA_HUMAN	ETFA	ETFA_HUMAN-235	1	1	2	7.96e-50	160.55	129.94	50.392	1.8556	SGGRGLKSGENFKLLYDLADQLHAAVGASRA	0	0	0	SUBCELLULAR LOCATION: Mitochondrion matrix {ECO:0000305}.
28.3372	28.4463	28.531				28.3452	28.4867	28.54				Matrix	P13804	ETFA_HUMAN	ETFA	ETFA_HUMAN-149	1	1	1	1.8e-09	120.84	87.051	98.902	-1.0786	DIIAIKSPDTFVRTIYAGNALCTVKCDEKVK	0	0	0	SUBCELLULAR LOCATION: Mitochondrion matrix {ECO:0000305}.
23.4691	23.8792	23.687				23.4777	23.9197	23.687				Matrix	P13804	ETFA_HUMAN	ETFA	ETFA_HUMAN-84	1	1		2.08e-05	110.38	73.957	110.38	0.02616	KVAGIAKVLVAQHDVYKGLLPEELTPLILAT	0	0	0	SUBCELLULAR LOCATION: Mitochondrion matrix {ECO:0000305}.
25.5471	25.3201	25.5718				25.5555	25.3653	25.5718				Matrix	P13995	MTDC_HUMAN	MTHFD2 NMDMC	MTDC_HUMAN-304	1	1	1	2.58e-34	123.55	116.78	123.55	0.41065	LVGDVDFEGVRQKAGYITPVPGGVGPMTVAM	0	0	0	SUBCELLULAR LOCATION: Mitochondrion.
26.6099	26.487					26.6179	26.5275					Matrix	P13995	MTDC_HUMAN	MTHFD2 NMDMC	MTDC_HUMAN-170	1	1	1	1.01e-16	95.622	88.171	67.76	-0.41965	DGFHVINVGRMCLDQYSMLPATPWGVWEIIK	0	0	0	SUBCELLULAR LOCATION: Mitochondrion.
24.5869	25.1174	25.8672				24.5949	25.1578	25.8672				Matrix	P13995	MTDC_HUMAN	MTHFD2 NMDMC	MTDC_HUMAN-84	1	1	2	7.71e-24	108.28	94.91	55.128	0.66256	HLSVILVGENPASHSYVLNKTRAAAVVGINS	0	0	0	SUBCELLULAR LOCATION: Mitochondrion.
24.5906	24.3164	24.4528				24.5986	24.3568	24.4529				Matrix	P14324	FPPS_HUMAN	FDPS FPS KIAA1293	FPPS_HUMAN-349	1	1		0.00729315	58.699	34.726	42.802	-0.19432	SWLVVQCLQRATPEQYQILKENYGQKEAEKV	0	0	0	SUBCELLULAR LOCATION: Cytoplasm.
24.6818	24.7097	24.8379				24.6898	24.7515	24.8379				Matrix	P14406	CX7A2_HUMAN	COX7A2 COX7AL	CX7A2_HUMAN-44	1	1		2.31e-10	105.95	91.086	105.95	1.1472	PEKQKLFQEDDEIPLYLKGGVADALLYRATM	0	0	0	SUBCELLULAR LOCATION: Mitochondrion inner membrane.
23.8661	24.0311	23.9449				23.8744	24.7154	23.9449				Matrix	P14927	QCR7_HUMAN	UQCRB UQBP	QCR7_HUMAN-39	2	1	2	2.38e-06	107.06	95.008	52.599	-1.1096	AAGFNKLGLMRDDTIYEDEDVKEAIRRLPEN	0	0	0	SUBCELLULAR LOCATION: Mitochondrion inner membrane.
26.8843	26.8107	27.2084				26.8922	26.8519	27.2844				Matrix	P14927	QCR7_HUMAN	UQCRB UQBP	QCR7_HUMAN-84	2	1	2	5.08e-34	148.52	129.42	107.99	-0.558	LNLKHQILPKEQWTKYEEENFYLEPYLKEVI	0	0	0	SUBCELLULAR LOCATION: Mitochondrion inner membrane.
24.594	25.0484	24.8968				24.6195	25.8882	24.8968				Matrix	P14927	QCR7_HUMAN	UQCRB UQBP	QCR7_HUMAN-94	2	0.999996	2	1.86e-16	131.32	121.79	107.65	-0.88193	EQWTKYEEENFYLEPYLKEVIRERKEREEWA	0	0	0	SUBCELLULAR LOCATION: Mitochondrion inner membrane.
	23.9427	23.1254					23.9831	23.1254				Matrix	P14927	QCR7_HUMAN	UQCRB UQBP	QCR7_HUMAN-56	1	1	1	7.05e-05	111.86	71.131	59.84	-2.5575	DEDVKEAIRRLPENLYNDRMFRIKRALDLNL	0	0	0	SUBCELLULAR LOCATION: Mitochondrion inner membrane.
23.7842	23.6248	23.8763				23.7921	23.6652	23.8763				Matrix	P16104	H2AX_HUMAN	H2AFX H2AX	H2AX_HUMAN-143	1	1		0.0118046	66.504	51.729	66.504	-1.3586	KAPSGGKKATQASQEY_______________	0	0	0	SUBCELLULAR LOCATION: Nucleus {ECO:0000269|PubMed:12419185, ECO:0000269|PubMed:12660252, ECO:0000269|PubMed:12697768, ECO:0000269|PubMed:15613478, ECO:0000269|PubMed:24429368}. Chromosome {ECO:0000269|PubMed:10959836, ECO:0000269|PubMed:11673449, ECO:0000269|PubMed:12607005, ECO:0000269|PubMed:12660252, ECO:0000269|PubMed:15059890, ECO:0000269|PubMed:15201865, ECO:0000269|PubMed:15613478}.
24.1727	24.2916	24.1119				24.1867	24.3328	24.1119				Matrix	P18077	RL35A_HUMAN	RPL35A GIG33	RL35A_HUMAN-34	1	1		0.00111158	97.602	39.435	97.602	0.17551	RNQREHTALLKIEGVYARDETEFYLGKRCAY	0	0	0	0
23.719	23.9088	23.6489				23.727	23.9493	23.6489				Matrix	P18077	RL35A_HUMAN	RPL35A GIG33	RL35A_HUMAN-106	1	1		0.0257672	73.208	55.359	73.208	1.3605	NLPAKAIGHRIRVMLYPSRI___________	0	0	0	0
28.2884	28.185	28.2388				28.2964	28.2255	28.2388				Matrix	P18859	ATP5J_HUMAN	ATP5PF ATP5A ATP5J ATPM	ATP5J_HUMAN-67	2	1	3	3.72e-160	226.22	212.35	41.615	-1.8818	SKRQTSGGPVDASSEYQQELERELFKLKQMF	0	0	0	SUBCELLULAR LOCATION: Mitochondrion. Mitochondrion inner membrane.
24.9242	25.0644	25.1193				24.9322	25.1486	25.1193				Matrix	P20674	COX5A_HUMAN	COX5A	COX5A_HUMAN-125	3	0.999976	1	2.67e-30	105.55	97.089	89.805	-0.41419	EVVKDKAGPHKEIYPYVIQELRPTLNELGIS	0	0	0	SUBCELLULAR LOCATION: Mitochondrion inner membrane.
26.3921	26.6599	26.6761				26.4846	26.7323	26.6761				Matrix	P20674	COX5A_HUMAN	COX5A	COX5A_HUMAN-80	2	1	2	7.19e-53	163.56	153.87	55.688	0.093778	IDAWELRKGINTLVTYDMVPEPKIIDAALRA	0	0	0	SUBCELLULAR LOCATION: Mitochondrion inner membrane.
28.8387	28.7783	28.6435				28.8467	28.8188	28.6435				Matrix	P20674	COX5A_HUMAN	COX5A	COX5A_HUMAN-59	2	1	2	5.87e-43	158.17	138.06	42.059	-0.35606	GSQETDEEFDARWVTYFNKPDIDAWELRKGI	0	0	0	SUBCELLULAR LOCATION: Mitochondrion inner membrane.
22.5409		20.7757				22.5489		2.77571				Matrix	P20929	NEBU_HUMAN	NEB	NEBU_HUMAN-4961	1	1		0.0112282	57.463	24.086	57.463	-0.10115	SSNLYKTSLRTLPTGYRLPGDTPHFKHIKDT	0	0	0	SUBCELLULAR LOCATION: Cytoplasm, myofibril, sarcomere. Cytoplasm, cytoskeleton.
27.341	27.3056	27.9666				27.3489	27.346	27.9666				Matrix	Q96A26	F162A_HUMAN	FAM162A C3orf28 E2IG5 DC16 FWP001	F162A_HUMAN-55	1	1	1	7.39e-94	198.95	170.67	56.527	-0.18418	FCTKPQESPGAPSRTYNRVPLHKPTDWQKKI	0	TRANSMEM 103 120 Helical. {ECO:0000255}.	0	SUBCELLULAR LOCATION: Membrane {ECO:0000305}; Single-pass membrane protein {ECO:0000305}. Mitochondrion {ECO:0000269|PubMed:15082785, ECO:0000269|PubMed:16698020}.
23.3067		22.5038				23.3147		22.5383				Matrix	Q6P4H8	F173B_HUMAN	FAM173B	F173B_HUMAN-142	1	1		0.00220146	85.161	64.383	85.161	-0.27415	RYRAWREGVHGSAKFYISDLWKVTFSQYSNV	0	TRANSMEM 38 58 Helical. {ECO:0000255}.	0	SUBCELLULAR LOCATION: Mitochondrion membrane {ECO:0000305|PubMed:29444090}; Single-pass membrane protein {ECO:0000255}. Note=Localizes to mitochondrial cristae. {ECO:0000269|PubMed:29444090}.
23.3284	23.7803					23.3364	23.8269					Matrix	P21912	SDHB_HUMAN	SDHB SDH SDH1	SDHB_HUMAN-61	1	1		0.000490855	60.307	34.342	60.307	0.36574	RWDPDKAGDKPHMQTYEVDLNKCGPMVLDAL	0	0	0	SUBCELLULAR LOCATION: Mitochondrion inner membrane; Peripheral membrane protein; Matrix side.
25.1811	25.1281	25.1259				25.1898	25.1686	25.1259				Matrix	P21912	SDHB_HUMAN	SDHB SDH SDH1	SDHB_HUMAN-147	1	0.965867	2	3.21e-10	101.32	58.536	101.32	3.1723	HMYVIKDLVPDLSNFYAQYKSIEPYLKKKDE	0	0	0	SUBCELLULAR LOCATION: Mitochondrion inner membrane; Peripheral membrane protein; Matrix side.
23.6146	23.7417	23.7369				23.6225	23.7821	23.7369				Matrix	P21912	SDHB_HUMAN	SDHB SDH SDH1	SDHB_HUMAN-150	1	0.999774		1.95e-11	110.38	84.397	110.38	2.8299	VIKDLVPDLSNFYAQYKSIEPYLKKKDESQE	0	0	0	SUBCELLULAR LOCATION: Mitochondrion inner membrane; Peripheral membrane protein; Matrix side.
	24.4755	24.3007					24.5159	24.3686				Matrix	P21912	SDHB_HUMAN	SDHB SDH SDH1	SDHB_HUMAN-128	1	0.999996	3	0.00220966	64.927	38.822	64.927	-1.076	CTRRIDTNLNKVSKIYPLPHMYVIKDLVPDL	0	0	0	SUBCELLULAR LOCATION: Mitochondrion inner membrane; Peripheral membrane protein; Matrix side.
28.7086	28.6017	28.8606	21.384	21.9179		28.7165	28.6422	28.8663	24.8733	23.8455		Matrix	P21912	SDHB_HUMAN	SDHB SDH SDH1	SDHB_HUMAN-134	1	1	3	2.13e-06	107.79	83.534	107.79	1.6821	TNLNKVSKIYPLPHMYVIKDLVPDLSNFYAQ	0	0	0	SUBCELLULAR LOCATION: Mitochondrion inner membrane; Peripheral membrane protein; Matrix side.
23.8522	24.0563	23.9043				23.862	24.9674	23.9427				Matrix	P21912	SDHB_HUMAN	SDHB SDH SDH1	SDHB_HUMAN-273	1	1		0.00331321	101.54	87.823	51.787	-0.41665	NPGKAIAEIKKMMATYKEKKASV________	0	0	0	SUBCELLULAR LOCATION: Mitochondrion inner membrane; Peripheral membrane protein; Matrix side.
25.9562	25.955	26.2084				25.9642	25.9954	26.2844				Matrix	P21912	SDHB_HUMAN	SDHB SDH SDH1	SDHB_HUMAN-241	1	1	2	5.65e-10	128.36	54.862	94.409	-1.9471	FTEERLAKLQDPFSLYRCHTIMNCTRTCPKG	0	0	0	SUBCELLULAR LOCATION: Mitochondrion inner membrane; Peripheral membrane protein; Matrix side.
26.0892	25.9938	26.0602				26.9719	26.3425	26.6151				Matrix	P21912	SDHB_HUMAN	SDHB SDH SDH1	SDHB_HUMAN-170	1	1		7.07e-05	106.4	86.193	52.247	-0.65997	PYLKKKDESQEGKQQYLQSIEEREKLDGLYE	0	0	0	SUBCELLULAR LOCATION: Mitochondrion inner membrane; Peripheral membrane protein; Matrix side.
26.3225	26.1473	26.3099				26.3343	26.1877	26.3989				Matrix	P21912	SDHB_HUMAN	SDHB SDH SDH1	SDHB_HUMAN-156	1	1		0.00996722	70.912	29.41	65.803	0.41226	PDLSNFYAQYKSIEPYLKKKDESQEGKQQYL	0	0	0	SUBCELLULAR LOCATION: Mitochondrion inner membrane; Peripheral membrane protein; Matrix side.
24.5002	24.4642	24.393				24.5817	24.5462	24.393				Matrix	P21953	ODBB_HUMAN	BCKDHB	ODBB_HUMAN-65	1	1		0.00100609	100.39	66.748	50.127	-0.82586	QVAHFTFQPDPEPREYGQTQKMNLFQSVTSA	0	0	0	SUBCELLULAR LOCATION: Mitochondrion matrix.
25.1124	24.8871					25.1239	24.9275					Matrix	P22033	MUTA_HUMAN	MUT	MUTA_HUMAN-364	1	1		2.64e-41	125.03	119.5	125.03	-3.1511	AHCQTSGWSLTEQDPYNNIVRTAIEAMAAVF	0	0	0	SUBCELLULAR LOCATION: Mitochondrion matrix.
	25.7629	25.357					25.8334	25.3573				Matrix	P22033	MUTA_HUMAN	MUT	MUTA_HUMAN-279	1	0.999984	1	1.61e-16	92.238	87.823	92.238	-0.038295	YHMQEAGADAILELAYTLADGLEYSRTGLQA	0	0	0	SUBCELLULAR LOCATION: Mitochondrion matrix.
26.4751	26.3697	26.6299				26.4839	26.4115	26.6299				Matrix	P22033	MUTA_HUMAN	MUT	MUTA_HUMAN-146	1	1	1	5.71e-48	175.44	134.56	82.279	-1.2438	QQGLSVAFDLATHRGYDSDNPRVRGDVGMAG	0	0	0	SUBCELLULAR LOCATION: Mitochondrion matrix.
26.1246	26.247	26.1989				26.1325	26.2874	26.1989				Matrix	P22033	MUTA_HUMAN	MUT	MUTA_HUMAN-587	2	1	2	1.29e-14	114.19	96.338	71.935	-0.86351	VFGEHKANDRMVSGAYRQEFGESKEITSAIK	0	0	0	SUBCELLULAR LOCATION: Mitochondrion matrix.
25.8652	26.2372	24.5225				25.8732	26.2777	24.5225				Matrix	P22570	ADRO_HUMAN	FDXR ADXR	ADRO_HUMAN-438	2	1	1	0.000138758	70.563	66.791	69.229	0.096343	QDLKAGLLPSGPRPGYAAIQALLSSRGVRPV	0	0	0	SUBCELLULAR LOCATION: Mitochondrion inner membrane {ECO:0000250|UniProtKB:P48360}; Peripheral membrane protein {ECO:0000305}.
	23.8006	24.13					23.8418	24.13				Matrix	P22626	ROA2_HUMAN	HNRNPA2B1 HNRPA2B1	ROA2_HUMAN-336	1	0.793097		0.000271545	50.432	48.571	43.658	-0.34152	FGGSRNMGGPYGGGNYGPGGSGGSGGYGGRS	0	0	0	SUBCELLULAR LOCATION: Nucleus, nucleoplasm {ECO:0000269|PubMed:17289661}. Cytoplasmic granule {ECO:0000269|PubMed:17289661, ECO:0000269|PubMed:24356509}. Secreted, exosome {ECO:0000269|PubMed:24356509}. Note=Localized in cytoplasmic mRNP granules containing untranslated mRNAs (PubMed:17289661). Component of ribonucleosomes (PubMed:17289661). Not found in the nucleolus (PubMed:17289661). Found in …
23.6965	23.5571	24.1193				23.7442	23.5975	24.1193				Matrix	P22626	ROA2_HUMAN	HNRNPA2B1 HNRPA2B1	ROA2_HUMAN-347	1	1		6.64e-10	76.21	74.413	76.21	0.15174	GGGNYGPGGSGGSGGYGGRSRY_________	0	0	0	SUBCELLULAR LOCATION: Nucleus, nucleoplasm {ECO:0000269|PubMed:17289661}. Cytoplasmic granule {ECO:0000269|PubMed:17289661, ECO:0000269|PubMed:24356509}. Secreted, exosome {ECO:0000269|PubMed:24356509}. Note=Localized in cytoplasmic mRNP granules containing untranslated mRNAs (PubMed:17289661). Component of ribonucleosomes (PubMed:17289661). Not found in the nucleolus (PubMed:17289661). Found in …
28.9441	28.9365	29.0834				28.9526	28.9769	29.8337				Matrix	P22695	QCR2_HUMAN	UQCRC2	QCR2_HUMAN-55	2	1	1	2.75e-136	180.96	171.63	114.99	-0.31284	FTKLPNGLVIASLENYSPVSRIGLFIKAGSR	0	0	0	SUBCELLULAR LOCATION: Mitochondrion inner membrane; Peripheral membrane protein; Matrix side.
27.3235	27.3947	27.1952				27.3315	27.4352	27.1952				Matrix	P22695	QCR2_HUMAN	UQCRC2	QCR2_HUMAN-207	1	1	1	3.34e-50	159.81	134.89	45.138	-1.4071	CPDYRIGKVTSEELHYFVQNHFTSARMALIG	0	0	0	SUBCELLULAR LOCATION: Mitochondrion inner membrane; Peripheral membrane protein; Matrix side.
26.0734	26.0511	25.9531				26.8138	26.9154	25.9537				Matrix	P22695	QCR2_HUMAN	UQCRC2	QCR2_HUMAN-71	1	1		1.04e-30	152.16	126.63	95.428	-0.8247	SPVSRIGLFIKAGSRYEDFSNLGTTHLLRLT	0	0	0	SUBCELLULAR LOCATION: Mitochondrion inner membrane; Peripheral membrane protein; Matrix side.
23.5578	23.4131	23.7547				23.5657	23.4536	23.7548				Matrix	Q96CU9	FXRD1_HUMAN	FOXRED1 FP634	FXRD1_HUMAN-159	1	1		7.94e-07	91.845	74.643	83.856	2.658	VVDAPPLDLRFNPSGYLLLASEKDAAAMESN	0	TRANSMEM 62 82 Helical. {ECO:0000255}.	0	SUBCELLULAR LOCATION: Mitochondrion inner membrane {ECO:0000269|PubMed:20858599, ECO:0000305|PubMed:25678554}; Single-pass membrane protein {ECO:0000255}. Note=According to a report, it is associated with the matrix face of the mitochondrial inner membrane and does not contain any transmembrane region. However, one transmembrane domain is clearly predicted by different methods (Probable). {ECO:00…
25.4692	25.435	25.6046				25.4772	25.4755	25.6459				Matrix	P22830	HEMH_HUMAN	FECH	HEMH_HUMAN-194	1	0.990146		7.47e-22	102.66	96.223	94.384	-0.89566	RDGLERAIAFTQYPQYSCSTTGSSLNAIYRY	0	0	0	SUBCELLULAR LOCATION: Mitochondrion inner membrane; Peripheral membrane protein; Matrix side.
28.1923	28.1848	28.235				28.2254	28.2253	28.235				Matrix	P22830	HEMH_HUMAN	FECH	HEMH_HUMAN-276	1	1	3	1.61e-13	121.24	103.22	44.366	1.3933	SAHSLPMSVVNRGDPYPQEVSATVQKVMERL	0	0	0	SUBCELLULAR LOCATION: Mitochondrion inner membrane; Peripheral membrane protein; Matrix side.
26.9804	26.8474	26.8492				26.9884	26.8879	26.8492				Matrix	P22830	HEMH_HUMAN	FECH	HEMH_HUMAN-123	1	1	1	0.00779192	76.847	38.028	44.721	0.3532	APFIAKRRTPKIQEQYRRIGGGSPIKIWTSK	0	0	0	SUBCELLULAR LOCATION: Mitochondrion inner membrane; Peripheral membrane protein; Matrix side.
26.47	26.6906	26.6668				26.4779	26.7312	26.6668				Matrix	P22830	HEMH_HUMAN	FECH	HEMH_HUMAN-293	1	1	1	2.38e-13	141.39	113.18	139.88	-0.89764	QEVSATVQKVMERLEYCNPYRLVWQSKVGPM	0	0	0	SUBCELLULAR LOCATION: Mitochondrion inner membrane; Peripheral membrane protein; Matrix side.
25.9411	26.2763	25.8355				25.9499	26.3167	25.8355				Matrix	P22830	HEMH_HUMAN	FECH	HEMH_HUMAN-165	1	1		8.08e-53	163.99	155.92	58.723	-0.30968	LSPNTAPHKYYIGFRYVHPLTEEAIEEMERD	0	0	0	SUBCELLULAR LOCATION: Mitochondrion inner membrane; Peripheral membrane protein; Matrix side.
26.2882	26.3167	26.2955				26.2961	26.3571	26.2955				Matrix	P22830	HEMH_HUMAN	FECH	HEMH_HUMAN-209	1	0.998242		3.18e-75	181.15	148.1	181.15	0.5086	YSCSTTGSSLNAIYRYYNQVGRKPTMKWSTI	0	0	0	SUBCELLULAR LOCATION: Mitochondrion inner membrane; Peripheral membrane protein; Matrix side.
24.3118	24.3624	24.2807				24.3198	24.4281	24.2865				Matrix	P23368	MAOM_HUMAN	ME2	MAOM_HUMAN-222	1	0.999999		0.000482931	90.696	68.668	89.047	0.094153	TDNIALLKDPFYMGLYQKRDRTQQYDDLIDE	0	0	0	SUBCELLULAR LOCATION: Mitochondrion matrix.
29.0751	29.1106					29.8369	29.1598					Matrix	P23368	MAOM_HUMAN	ME2	MAOM_HUMAN-361	1	1	1	6.34e-28	98.397	97.109	98.397	0.66251	KYGLLVKGRKAKIDSYQEPFTHSAPESIPDT	0	0	0	SUBCELLULAR LOCATION: Mitochondrion matrix.
27.4439	27.3688	27.3097				27.4518	27.4926	27.3973				Matrix	P23368	MAOM_HUMAN	ME2	MAOM_HUMAN-175	1	1	1	1.04e-20	106.33	89.246	52.112	-0.16324	VTDGERILGLGDLGVYGMGIPVGKLCLYTAC	0	0	0	SUBCELLULAR LOCATION: Mitochondrion matrix.
27.191	27.1076	27.075				27.199	27.1482	27.7527				Matrix	P23368	MAOM_HUMAN	ME2	MAOM_HUMAN-123	1	1	1	2.43e-129	183.44	176.71	183.44	-2.1347	MPIVYTPTVGLACSQYGHIFRRPKGLFISIS	0	0	0	SUBCELLULAR LOCATION: Mitochondrion matrix.
25.6264	25.1879	25.5988				25.6343	25.2283	25.5988				Matrix	P23368	MAOM_HUMAN	ME2	MAOM_HUMAN-347	1	1	1	3.49e-13	130.1	104.57	46.796	1.2755	LSEQEAQKKIWMFDKYGLLVKGRKAKIDSYQ	0	0	0	SUBCELLULAR LOCATION: Mitochondrion matrix.
26.5958	26.5441	26.645				26.6372	26.5846	26.645				Matrix	P23368	MAOM_HUMAN	ME2	MAOM_HUMAN-543	2	1	1	5.85e-27	151.29	123.19	135.84	1.8967	IKVTEYLYANKMAFRYPEPEDKAKYVKERTW	0	0	0	SUBCELLULAR LOCATION: Mitochondrion matrix.
24.5883	24.7747	24.4733				24.5962	24.8151	24.4733				Matrix	P23368	MAOM_HUMAN	ME2	MAOM_HUMAN-533	1	0.999473	1	2.08e-20	144.5	121.32	78.516	1.973	NIQEVSINIAIKVTEYLYANKMAFRYPEPED	0	0	0	SUBCELLULAR LOCATION: Mitochondrion matrix.
25.9462	26.0917	25.7555				25.9542	26.1321	25.7555				Matrix	P23368	MAOM_HUMAN	ME2	MAOM_HUMAN-82	1	1	2	3.36e-11	130.66	109.92	76.228	2.9522	RFHRNLKKMTSPLEKYIYIMGIQERNEKLFY	0	0	0	SUBCELLULAR LOCATION: Mitochondrion matrix.
29.4655	29.4578	29.4517				29.4735	29.4982	29.4517				Matrix	P23368	MAOM_HUMAN	ME2	MAOM_HUMAN-84	1	1	2	7.51e-16	133.23	119.23	76.228	2.9522	HRNLKKMTSPLEKYIYIMGIQERNEKLFYRI	0	0	0	SUBCELLULAR LOCATION: Mitochondrion matrix.
24.8969	25.0541	24.7836				24.9489	25.9454	24.7836				Matrix	P23378	GCSP_HUMAN	GLDC GCSP	GCSP_HUMAN-239	3	1	1	3.21e-28	153.97	112.52	57.551	-2.0405	RCHPQTIAVVQTRAKYTGVLTELKLPCEMDF	0	0	0	SUBCELLULAR LOCATION: Mitochondrion {ECO:0000269|PubMed:28244183}.
	24.2157	24.5623					24.2561	24.5623				Matrix	P23378	GCSP_HUMAN	GLDC GCSP	GCSP_HUMAN-993	2	0.999975		0.000119228	59.372	57.165	59.046	-0.4827	PENKFWPTIARIDDIYGDQHLVCTCPPMEVY	0	0	0	SUBCELLULAR LOCATION: Mitochondrion {ECO:0000269|PubMed:28244183}.
23.7149		23.9505				23.7229		23.9547				Matrix	P23378	GCSP_HUMAN	GLDC GCSP	GCSP_HUMAN-1008	2	0.999999		1.96e-15	91.1	86.506	91.1	-1.4513	YGDQHLVCTCPPMEVYESPFSEQKRASS___	0	0	0	SUBCELLULAR LOCATION: Mitochondrion {ECO:0000269|PubMed:28244183}.
27.7679	27.8345	27.7589				27.7759	27.8749	27.7589				Matrix	P23378	GCSP_HUMAN	GLDC GCSP	GCSP_HUMAN-673	1	1	1	1.39e-09	87.411	74.078	52.814	-1.8751	AHMAGMKIQPVEVDKYGNIDAVHLKAMVDKH	0	0	0	SUBCELLULAR LOCATION: Mitochondrion {ECO:0000269|PubMed:28244183}.
	24.8383	24.7318					24.8787	24.7318				Matrix	P23378	GCSP_HUMAN	GLDC GCSP	GCSP_HUMAN-528	1	1	1	2.83e-12	85.737	77.229	85.737	-0.074385	FKRTSPFLTHQVFNSYHSETNIVRYMKKLEN	0	0	0	SUBCELLULAR LOCATION: Mitochondrion {ECO:0000269|PubMed:28244183}.
25.8739	25.995	25.8939				25.8819	26.3541	25.8939				Matrix	P23434	GCSH_HUMAN	GCSH	GCSH_HUMAN-84	1	1	1	1.06e-98	156.86	151.15	53.264	-0.90439	VGISNFAQEALGDVVYCSLPEVGTKLNKQDE	0	0	0	SUBCELLULAR LOCATION: Mitochondrion {ECO:0000250|UniProtKB:P20821}.
28.679	28.698	28.6913				28.687	28.7385	28.6913				Matrix	P23434	GCSH_HUMAN	GCSH	GCSH_HUMAN-139	1	1	1	1.63e-94	205.18	164.41	57.347	-0.027053	NEALAENPGLVNKSCYEDGWLIKMTLSNPSE	0	0	0	SUBCELLULAR LOCATION: Mitochondrion {ECO:0000250|UniProtKB:P20821}.
23.7786	24.006	23.7949				23.7865	24.4641	23.7949				Matrix	Q96CU9	FXRD1_HUMAN	FOXRED1 FP634	FXRD1_HUMAN-141	1	1		0.000908071	51.566	40.191	51.089	-0.48263	QLSLFSASFLRNINEYLAVVDAPPLDLRFNP	0	TRANSMEM 62 82 Helical. {ECO:0000255}.	0	SUBCELLULAR LOCATION: Mitochondrion inner membrane {ECO:0000269|PubMed:20858599, ECO:0000305|PubMed:25678554}; Single-pass membrane protein {ECO:0000255}. Note=According to a report, it is associated with the matrix face of the mitochondrial inner membrane and does not contain any transmembrane region. However, one transmembrane domain is clearly predicted by different methods (Probable). {ECO:00…
24.5362	24.6161	24.6938				24.5442	24.6565	24.6938				Matrix	Q96CU9	FXRD1_HUMAN	FOXRED1 FP634	FXRD1_HUMAN-349	1	1		5.01e-10	82.177	77.873	82.177	-1.9504	GPGLETPLVADTSGAYFRREGLGSNYLGGRS	0	TRANSMEM 62 82 Helical. {ECO:0000255}.	0	SUBCELLULAR LOCATION: Mitochondrion inner membrane {ECO:0000269|PubMed:20858599, ECO:0000305|PubMed:25678554}; Single-pass membrane protein {ECO:0000255}. Note=According to a report, it is associated with the matrix face of the mitochondrial inner membrane and does not contain any transmembrane region. However, one transmembrane domain is clearly predicted by different methods (Probable). {ECO:00…
20.621		23.1026				2.629		23.1265				Matrix	P16260	GDC_HUMAN	SLC25A16 GDA	GDC_HUMAN-289	1	0.896988		0.0134492	52.482	38.247	52.482	-1.6898	LPEFEKCLTMRDTMKYVYGHHGIRKGLYRGL	0	TRANSMEM 37 57 Helical; Name=1. {ECO:0000255}.; TRANSMEM 88 108 Helical; Name=2. {ECO:0000255}.; TRANSMEM 134 154 Helical; Name=3. {ECO:0000255}.; TRANSMEM 191 211 Helical; Name=4. {ECO:0000255}.; TRANSMEM 244 264 Helical; Name=5. {ECO:0000255}.; TRANSMEM 299 319 Helical; Name=6. {ECO:0000255}.	0	SUBCELLULAR LOCATION: Mitochondrion inner membrane {ECO:0000269|PubMed:11158296}; Multi-pass membrane protein {ECO:0000269|PubMed:11158296}.
23.0869	23.7093	23.2911				23.9483	23.7497	23.2919				Matrix	Q9H936	GHC1_HUMAN	SLC25A22 GC1	GHC1_HUMAN-187	1	1		0.0177154	65.263	65.263	65.263	-0.077124	QLTRDLLRSRGIAGLYKGLGATLLRDVPFSV	0	TRANSMEM 12 32 Helical; Name=1. {ECO:0000255}.; TRANSMEM 62 82 Helical; Name=2. {ECO:0000255}.; TRANSMEM 107 127 Helical; Name=3. {ECO:0000255}.; TRANSMEM 189 209 Helical; Name=4. {ECO:0000255}.; TRANSMEM 223 243 Helical; Name=5. {ECO:0000255}.; TRANSMEM 292 312 Helical; Name=6. {ECO:0000255}.	0	SUBCELLULAR LOCATION: Mitochondrion inner membrane {ECO:0000305}; Multi-pass membrane protein {ECO:0000305}.
24.7484	24.7591	24.7811				24.7563	24.7996	24.7817				Matrix	P23919	KTHY_HUMAN	DTYMK CDC8 TMPK TYMK	KTHY_HUMAN-151	2	1	1	4.42e-05	88.056	71.912	60.691	-0.40905	QLADAAKRGAFGHERYENGAFQERALRCFHQ	0	0	0	0
22.463	22.5816					22.4795	22.6222					Matrix	P24539	AT5F1_HUMAN	ATP5PB ATP5F1	AT5F1_HUMAN-165	1	1	1	0.0052844	71.379	60.688	69.825	-0.98023	IDTEKSQQALVQKRHYLFDVQRNNIAMALEV	0	0	0	SUBCELLULAR LOCATION: Mitochondrion. Mitochondrion inner membrane.
24.0412	24.5379	24.1622				24.4913	24.5783	24.1622				Matrix	P24539	AT5F1_HUMAN	ATP5PB ATP5F1	AT5F1_HUMAN-116	4	1		2.33e-27	135.08	116.1	135.08	0.30727	TALSVLGVMVYGIKKYGPFVADFADKLNEQK	0	0	0	SUBCELLULAR LOCATION: Mitochondrion. Mitochondrion inner membrane.
24.3305	24.6523	24.6839				24.3385	24.6928	24.6839				Matrix	P24539	AT5F1_HUMAN	ATP5PB ATP5F1	AT5F1_HUMAN-199	2	1	2	6.91e-45	164.11	135.94	76.01	0.22875	ERLYRVYKEVKNRLDYHISVQNMMRRKEQEH	0	0	0	SUBCELLULAR LOCATION: Mitochondrion. Mitochondrion inner membrane.
25.2508		25.1923				25.2588		25.1924				Matrix	P24539	AT5F1_HUMAN	ATP5PB ATP5F1	AT5F1_HUMAN-182	1	1	1	0.0185304	55.196	39.255	43.761	-1.6609	FDVQRNNIAMALEVTYRERLYRVYKEVKNRL	0	0	0	SUBCELLULAR LOCATION: Mitochondrion. Mitochondrion inner membrane.
28.91	28.7917	28.743				28.9179	28.8321	28.7438				Matrix	P24752	THIL_HUMAN	ACAT1 ACAT MAT	THIL_HUMAN-188	1	1	2	2.67e-62	182.98	141.11	41.724	0.21084	VKLEDLIVKDGLTDVYNKIHMGSCAENTAKK	0	0	0	SUBCELLULAR LOCATION: Mitochondrion.
24.7003	24.6849	24.5304				24.7824	24.7253	24.5342				Matrix	P24752	THIL_HUMAN	ACAT1 ACAT MAT	THIL_HUMAN-90	1	1		3.52e-41	149.52	137.6	62.658	-4.2449	AIEKAGIPKEEVKEAYMGNVLQGGEGQAPTR	0	0	0	SUBCELLULAR LOCATION: Mitochondrion.
20.7662	22.3589	22.2013				2.77415	22.3993	22.2129				Matrix	P24752	THIL_HUMAN	ACAT1 ACAT MAT	THIL_HUMAN-256	2	1		0.000509584	65.252	28.857	54.281	0.44635	TVKGQPDVVVKEDEEYKRVDFSKVPKLKTVF	0	0	0	SUBCELLULAR LOCATION: Mitochondrion.
31.0069	31.0817	31.0315				31.1487	31.1221	31.3157				Matrix	P24752	THIL_HUMAN	ACAT1 ACAT MAT	THIL_HUMAN-170	2	1	3	2.65e-18	117.18	86.104	69.331	1.0197	SMSNVPYVMNRGSTPYGGVKLEDLIVKDGLT	0	0	0	SUBCELLULAR LOCATION: Mitochondrion.
26.6683	26.5483	26.7464				26.6763	26.5887	26.7464				Matrix	P24752	THIL_HUMAN	ACAT1 ACAT MAT	THIL_HUMAN-331	1	1	1	7.22e-15	88.541	80.783	59.561	0.93249	ADAAVEPIDFPIAPVYAASMVLKDVGLKKED	0	0	0	SUBCELLULAR LOCATION: Mitochondrion.
25.9522	26.1633	26.4277				25.9611	26.2371	26.4277				Matrix	P24752	THIL_HUMAN	ACAT1 ACAT MAT	THIL_HUMAN-214	1	1		1.05e-73	184.11	147.89	184.11	0.561	NTAKKLNIARNEQDAYAINSYTRSKAAWEAG	0	0	0	SUBCELLULAR LOCATION: Mitochondrion.
24.3384	25.7152	24.3956				24.3464	25.7556	24.3956				Matrix	P24752	THIL_HUMAN	ACAT1 ACAT MAT	THIL_HUMAN-219	1	1	1	2.69e-104	206.18	172.92	206.18	0.16729	LNIARNEQDAYAINSYTRSKAAWEAGKFGNE	0	0	0	SUBCELLULAR LOCATION: Mitochondrion.
	24.5136	24.417					24.5547	24.417				Matrix	P24752	THIL_HUMAN	ACAT1 ACAT MAT	THIL_HUMAN-407	1	1		0.000227496	48.198	37.083	48.198	0.95082	ARIVGHLTHALKQGEYGLASICNGGGGASAM	0	0	0	SUBCELLULAR LOCATION: Mitochondrion.
25.594	25.7122	25.7645				25.6193	25.7526	25.7645				Matrix	P25325	THTM_HUMAN	MPST TST2	THTM_HUMAN-72	1	0.999997	1	0.000123969	58.835	52.149	58.835	-2.5125	AAFFDIDQCSDRTSPYDHMLPGAEHFAEYAG	0	0	0	SUBCELLULAR LOCATION: Cytoplasm {ECO:0000250|UniProtKB:P97532}. Mitochondrion {ECO:0000250|UniProtKB:P97532}. Cell junction, synapse, synaptosome {ECO:0000250|UniProtKB:Q99J99}.
26.6193	26.5158	26.55				26.6273	26.5563	26.55				Matrix	P25325	THTM_HUMAN	MPST TST2	THTM_HUMAN-166	1	1	1	3.06e-25	144.28	124.53	82.202	0.65876	PAEFRAQLDPAFIKTYEDIKENLESRRFQVV	0	0	0	SUBCELLULAR LOCATION: Cytoplasm {ECO:0000250|UniProtKB:P97532}. Mitochondrion {ECO:0000250|UniProtKB:P97532}. Cell junction, synapse, synaptosome {ECO:0000250|UniProtKB:Q99J99}.
25.3446	25.6329					25.3525	25.6733					Matrix	P25705	ATPA_HUMAN	ATP5F1A ATP5A ATP5A1 ATP5AL2 ATPM	ATPA_HUMAN-337	1	1		6.37e-05	74.649	63.185	74.649	-0.29051	RQMSLLLRRPPGREAYPGDVFYLHSRLLERA	0	0	0	SUBCELLULAR LOCATION: Mitochondrion inner membrane {ECO:0000250|UniProtKB:P19483}; Peripheral membrane protein {ECO:0000250|UniProtKB:P19483}; Matrix side {ECO:0000250|UniProtKB:P19483}. Cell membrane {ECO:0000269|PubMed:10077593}; Peripheral membrane protein {ECO:0000269|PubMed:10077593}; Extracellular side {ECO:0000269|PubMed:10077593}. Note=Colocalizes with HRG on the cell surface of T-cells (…
24.0438		25.4982				24.5173		25.4982				Matrix	P25705	ATPA_HUMAN	ATP5F1A ATP5A ATP5A1 ATP5AL2 ATPM	ATPA_HUMAN-343	1	0.997954		0.000391029	65.219	56.653	65.219	-0.41072	LRRPPGREAYPGDVFYLHSRLLERAAKMNDA	0	0	0	SUBCELLULAR LOCATION: Mitochondrion inner membrane {ECO:0000250|UniProtKB:P19483}; Peripheral membrane protein {ECO:0000250|UniProtKB:P19483}; Matrix side {ECO:0000250|UniProtKB:P19483}. Cell membrane {ECO:0000269|PubMed:10077593}; Peripheral membrane protein {ECO:0000269|PubMed:10077593}; Extracellular side {ECO:0000269|PubMed:10077593}. Note=Colocalizes with HRG on the cell surface of T-cells (…
28.1682	28.2143	28.492				28.1762	28.2547	28.492				Matrix	P25705	ATPA_HUMAN	ATP5F1A ATP5A ATP5A1 ATP5AL2 ATPM	ATPA_HUMAN-495	1	1	1	3.04e-79	191.53	136.49	141.08	1.2053	AIEEQVAVIYAGVRGYLDKLEPSKITKFENA	0	0	0	SUBCELLULAR LOCATION: Mitochondrion inner membrane {ECO:0000250|UniProtKB:P19483}; Peripheral membrane protein {ECO:0000250|UniProtKB:P19483}; Matrix side {ECO:0000250|UniProtKB:P19483}. Cell membrane {ECO:0000269|PubMed:10077593}; Peripheral membrane protein {ECO:0000269|PubMed:10077593}; Extracellular side {ECO:0000269|PubMed:10077593}. Note=Colocalizes with HRG on the cell surface of T-cells (…
30.1452	30.0963	30.0855				3.15311	3.13678	3.85572				Matrix	P25705	ATPA_HUMAN	ATP5F1A ATP5A ATP5A1 ATP5AL2 ATPM	ATPA_HUMAN-440	1	1	2	1.65e-47	174.21	116.74	174.21	0.74364	AMKQVAGTMKLELAQYREVAAFAQFGSDLDA	0	0	0	SUBCELLULAR LOCATION: Mitochondrion inner membrane {ECO:0000250|UniProtKB:P19483}; Peripheral membrane protein {ECO:0000250|UniProtKB:P19483}; Matrix side {ECO:0000250|UniProtKB:P19483}. Cell membrane {ECO:0000269|PubMed:10077593}; Peripheral membrane protein {ECO:0000269|PubMed:10077593}; Extracellular side {ECO:0000269|PubMed:10077593}. Note=Colocalizes with HRG on the cell surface of T-cells (…
24.8061	25.8052	25.8126				24.8142	25.8457	25.8126				Matrix	P25705	ATPA_HUMAN	ATP5F1A ATP5A ATP5A1 ATP5AL2 ATPM	ATPA_HUMAN-243	1	1		5.04e-54	175.91	158.25	175.91	1.0773	NQKRFNDGSDEKKKLYCIYVAIGQKRSTVAQ	0	0	0	SUBCELLULAR LOCATION: Mitochondrion inner membrane {ECO:0000250|UniProtKB:P19483}; Peripheral membrane protein {ECO:0000250|UniProtKB:P19483}; Matrix side {ECO:0000250|UniProtKB:P19483}. Cell membrane {ECO:0000269|PubMed:10077593}; Peripheral membrane protein {ECO:0000269|PubMed:10077593}; Extracellular side {ECO:0000269|PubMed:10077593}. Note=Colocalizes with HRG on the cell surface of T-cells (…
25.5469	25.5694	25.7838				25.5549	25.6986	25.7838				Matrix	P25705	ATPA_HUMAN	ATP5F1A ATP5A ATP5A1 ATP5AL2 ATPM	ATPA_HUMAN-476	1	1	3	0	274.68	260.69	93.776	-2.6914	LSRGVRLTELLKQGQYSPMAIEEQVAVIYAG	0	0	0	SUBCELLULAR LOCATION: Mitochondrion inner membrane {ECO:0000250|UniProtKB:P19483}; Peripheral membrane protein {ECO:0000250|UniProtKB:P19483}; Matrix side {ECO:0000250|UniProtKB:P19483}. Cell membrane {ECO:0000269|PubMed:10077593}; Peripheral membrane protein {ECO:0000269|PubMed:10077593}; Extracellular side {ECO:0000269|PubMed:10077593}. Note=Colocalizes with HRG on the cell surface of T-cells (…
24.4963	24.3823	23.8877				24.5425	24.4227	23.8877				Matrix	P26440	IVD_HUMAN	IVD	IVD_HUMAN-274	1	1	1	1.4e-05	83.204	45.648	54.09	0.29339	KIPAANILGHENKGVYVLMSGLDLERLVLAG	0	0	0	SUBCELLULAR LOCATION: Mitochondrion matrix.
22.6673	22.7698	22.801				22.6753	22.8124	22.8163				Matrix	P27144	KAD4_HUMAN	AK4 AK3 AK3L1	KAD4_HUMAN-205	1	0.845473		0.000494831	69.864	56.486	52.495	0.74203	VLHQFSGTETNKIWPYVYTLFSNKITPIQSK	0	0	0	SUBCELLULAR LOCATION: Mitochondrion matrix {ECO:0000255|HAMAP-Rule:MF_03170, ECO:0000269|PubMed:11485571, ECO:0000269|PubMed:19766732}.
22.6673	22.7698					22.6753	22.8124					Matrix	P27144	KAD4_HUMAN	AK4 AK3 AK3L1	KAD4_HUMAN-207	1	0.5	1	0.000494831	69.864	56.486	69.864	1.1653	HQFSGTETNKIWPYVYTLFSNKITPIQSKEA	0	0	0	SUBCELLULAR LOCATION: Mitochondrion matrix {ECO:0000255|HAMAP-Rule:MF_03170, ECO:0000269|PubMed:11485571, ECO:0000269|PubMed:19766732}.
26.9165	26.947	26.8669				26.9245	26.9875	26.8669				Matrix	P28331	NDUS1_HUMAN	NDUFS1	NDUS1_HUMAN-316	1	1	1	1.92e-22	140.82	101.04	140.82	0.44309	RLTEPMVRNEKGLLTYTSWEDALSRVAGMLQ	0	0	0	SUBCELLULAR LOCATION: Mitochondrion inner membrane.
24.8627	24.7985					24.8768	24.8389					Matrix	P28331	NDUS1_HUMAN	NDUFS1	NDUS1_HUMAN-209	1	1		0.000599319	71.976	56.599	71.976	-2.372	DLGTTGRGNDMQVGTYIEKMFMSELSGNIID	0	0	0	SUBCELLULAR LOCATION: Mitochondrion inner membrane.
22.6695	22.7273	22.4909				22.6775	22.7677	22.4986				Matrix	P28331	NDUS1_HUMAN	NDUFS1	NDUS1_HUMAN-596	1	1		0.000732531	80.24	66.806	53.08	3.4792	DVILPGAAYTEKSATYVNTEGRAQQTKVAVT	0	0	0	SUBCELLULAR LOCATION: Mitochondrion inner membrane.
25.4451	25.6397	25.4874				25.4534	25.6813	25.4874				Matrix	P28838	AMPL_HUMAN	LAP3 LAPEP PEPS	AMPL_HUMAN-178	1	1		5.64e-85	196.27	137.12	80.555	1.2555	DDLKQKKKMAVSAKLYGSGDQEAWQKGVLFA	0	0	0	SUBCELLULAR LOCATION: Cytoplasm.
	24.6551	24.4071					24.6956	24.4718				Matrix	P30038	AL4A1_HUMAN	ALDH4A1 ALDH4 P5CDH	AL4A1_HUMAN-80	1	1		4.65e-05	60.527	53.11	50.865	-0.90611	PCVVGDEEVWTSDVQYQVSPFNHGHKVAKFC	0	0	0	SUBCELLULAR LOCATION: Mitochondrion matrix.
24.4131	24.1549	24.486				24.4218	24.1953	24.486				Matrix	P30038	AL4A1_HUMAN	ALDH4A1 ALDH4 P5CDH	AL4A1_HUMAN-243	1	0.996705		3.66e-10	98.167	83.593	98.167	-1.6698	NVVLWKPSDTAMLASYAVYRILREAGLPPNI	0	0	0	SUBCELLULAR LOCATION: Mitochondrion matrix.
	23.3515	24.1856					23.3919	24.1856				Matrix	P30038	AL4A1_HUMAN	ALDH4A1 ALDH4 P5CDH	AL4A1_HUMAN-176	1	0.999969		0.00571476	45.737	35.872	45.737	-1.9006	DAAAELIDFFRFNAKYAVELEGQQPISVPPS	0	0	0	SUBCELLULAR LOCATION: Mitochondrion matrix.
25.9528	25.8438	25.8519				25.9681	25.8843	25.8519				Matrix	P30048	PRDX3_HUMAN	PRDX3 AOP1	PRDX3_HUMAN-221	3	1	4	6.07e-54	132.6	129.84	50.891	-1.039	GRSVEETLRLVKAFQYVETHGEVCPANWTPD	0	0	0	SUBCELLULAR LOCATION: Mitochondrion {ECO:0000250|UniProtKB:P35705}. Cytoplasm {ECO:0000305|PubMed:12492477}. Early endosome {ECO:0000269|PubMed:15750338}. Note=Localizes to early endosomes in a RPS6KC1-dependent manner. {ECO:0000269|PubMed:15750338}.
29.3094	29.158	29.3176				29.3173	29.1984	29.3176				Matrix	P30048	PRDX3_HUMAN	PRDX3 AOP1	PRDX3_HUMAN-250	2	1	3	1.94e-98	157.5	156.82	41.242	0.28848	PDSPTIKPSPAASKEYFQKVNQ_________	0	0	0	SUBCELLULAR LOCATION: Mitochondrion {ECO:0000250|UniProtKB:P35705}. Cytoplasm {ECO:0000305|PubMed:12492477}. Early endosome {ECO:0000269|PubMed:15750338}. Note=Localizes to early endosomes in a RPS6KC1-dependent manner. {ECO:0000269|PubMed:15750338}.
26.5628	26.6414	26.6693				26.5771	26.6818	26.6693				Matrix	P30084	ECHM_HUMAN	ECHS1	ECHM_HUMAN-112	1	1	1	1.13e-104	201.48	179.82	89.992	2.7702	GADIKEMQNLSFQDCYSSKFLKHWDHLTQVK	0	0	0	SUBCELLULAR LOCATION: Mitochondrion matrix.
24.9858	24.8081					24.9937	24.8486					Matrix	P30084	ECHM_HUMAN	ECHS1	ECHM_HUMAN-264	4	1	1	3.59e-07	105.65	80.175	64.224	0.087524	EMTLTEGSKLEKKLFYSTFATDDRKEGMTAF	0	0	0	SUBCELLULAR LOCATION: Mitochondrion matrix.
27.4082	27.9002	28.0506				27.4161	27.9463	28.5613				Matrix	P30084	ECHM_HUMAN	ECHS1	ECHM_HUMAN-137	1	0.999997	1	8.26e-07	71.67	67.972	71.67	-2.186	HLTQVKKPVIAAVNGYAFGGGCELAMMCDII	0	0	0	SUBCELLULAR LOCATION: Mitochondrion matrix.
25.8897	25.6335	25.6003				25.8977	25.6739	25.6256				Matrix	P30405	PPIF_HUMAN	PPIF CYP3	PPIF_HUMAN-49	1	1		5.61e-76	143.37	139.47	93.278	-0.27786	SGDPSSSSSSGNPLVYLDVDANGKPLGRVVL	0	0	0	SUBCELLULAR LOCATION: Mitochondrion matrix {ECO:0000269|PubMed:10406942}.
24.6798	24.2582	24.6094				24.6877	24.2987	24.6942				Matrix	P30837	AL1B1_HUMAN	ALDH1B1 ALDH5 ALDHX	AL1B1_HUMAN-332	1	1		2.21e-29	150.11	140.31	61.409	-0.24315	QCCCAGSRTFVEESIYNEFLERTVEKAKQRK	0	0	0	SUBCELLULAR LOCATION: Mitochondrion matrix.
28.0181	28.1172	28.1439				28.2682	28.1576	28.1439				Matrix	P30837	AL1B1_HUMAN	ALDH1B1 ALDH5 ALDHX	AL1B1_HUMAN-373	1	1	1	4.88e-41	166.16	130.72	45.022	-0.46801	QGPQVDKEQFERVLGYIQLGQKEGAKLLCGG	0	0	0	SUBCELLULAR LOCATION: Mitochondrion matrix.
26.3499	26.5264	26.5203				26.3578	26.5668	26.5228				Matrix	P30837	AL1B1_HUMAN	ALDH1B1 ALDH5 ALDHX	AL1B1_HUMAN-442	1	1	1	1.42e-10	125.75	109.08	70.942	-0.3613	FKKIEEVVERANNTRYGLAAAVFTRDLDKAM	0	0	0	SUBCELLULAR LOCATION: Mitochondrion matrix.
26.2897	25.2711	26.3325				26.2976	25.3116	26.3325				Matrix	P31040	SDHA_HUMAN	SDHA SDH2 SDHF	SDHA_HUMAN-417	1	0.999996		2.8e-17	100.39	94.113	100.39	1.4057	VLPTVHYNMGGIPTNYKGQVLRHVNGQDQIV	0	0	0	SUBCELLULAR LOCATION: Mitochondrion inner membrane {ECO:0000250|UniProtKB:Q0QF01}; Peripheral membrane protein {ECO:0000250|UniProtKB:Q0QF01}; Matrix side {ECO:0000250|UniProtKB:Q0QF01}.
25.4984	25.4134					25.5637	25.4539					Matrix	P31040	SDHA_HUMAN	SDHA SDH2 SDHF	SDHA_HUMAN-141	1	0.999965		4.59e-05	54.867	52.731	54.867	-0.86554	TVKGSDWLGDQDAIHYMTEQAPAAVVELENY	0	0	0	SUBCELLULAR LOCATION: Mitochondrion inner membrane {ECO:0000250|UniProtKB:Q0QF01}; Peripheral membrane protein {ECO:0000250|UniProtKB:Q0QF01}; Matrix side {ECO:0000250|UniProtKB:Q0QF01}.
24.7943	24.7733	25.1918				24.8227	24.8138	25.1918				Matrix	P31040	SDHA_HUMAN	SDHA SDH2 SDHF	SDHA_HUMAN-629	2	1		8.83e-09	102.52	85.268	64.244	2.1768	QKKPFEEHWRKHTLSYVDVGTGKVTLEYRPV	0	0	0	SUBCELLULAR LOCATION: Mitochondrion inner membrane {ECO:0000250|UniProtKB:Q0QF01}; Peripheral membrane protein {ECO:0000250|UniProtKB:Q0QF01}; Matrix side {ECO:0000250|UniProtKB:Q0QF01}.
28.6255	28.6584	28.7699				28.6334	28.6989	28.7699				Matrix	P31040	SDHA_HUMAN	SDHA SDH2 SDHF	SDHA_HUMAN-604	2	1	2	1.92e-166	236.4	208.26	83.243	0.29203	RGAHAREDYKVRIDEYDYSKPIQGQQKKPFE	0	0	0	SUBCELLULAR LOCATION: Mitochondrion inner membrane {ECO:0000250|UniProtKB:Q0QF01}; Peripheral membrane protein {ECO:0000250|UniProtKB:Q0QF01}; Matrix side {ECO:0000250|UniProtKB:Q0QF01}.
25.7017	24.5391	25.5831				25.7969	24.5795	25.5832				Matrix	P31040	SDHA_HUMAN	SDHA SDH2 SDHF	SDHA_HUMAN-606	2	1		3.4e-12	102.52	84.505	83.243	0.29203	AHAREDYKVRIDEYDYSKPIQGQQKKPFEEH	0	0	0	SUBCELLULAR LOCATION: Mitochondrion inner membrane {ECO:0000250|UniProtKB:Q0QF01}; Peripheral membrane protein {ECO:0000250|UniProtKB:Q0QF01}; Matrix side {ECO:0000250|UniProtKB:Q0QF01}.
23.4464	23.4147	23.1967				23.4544	23.4551	23.1967				Matrix	P31040	SDHA_HUMAN	SDHA SDH2 SDHF	SDHA_HUMAN-169	1	1	2	1.19e-06	115.71	79.129	95.502	0.7301	ENYGMPFSRTEDGKIYQRAFGGQSLKFGKGG	0	0	0	SUBCELLULAR LOCATION: Mitochondrion inner membrane {ECO:0000250|UniProtKB:Q0QF01}; Peripheral membrane protein {ECO:0000250|UniProtKB:Q0QF01}; Matrix side {ECO:0000250|UniProtKB:Q0QF01}.
23.78	24.0942	23.9421				23.7879	24.1347	23.9428				Matrix	P31040	SDHA_HUMAN	SDHA SDH2 SDHF	SDHA_HUMAN-205	1	1	1	3.08e-07	103.44	81.665	98.407	0.53465	CCVADRTGHSLLHTLYGRSLRYDTSYFVEYF	0	0	0	SUBCELLULAR LOCATION: Mitochondrion inner membrane {ECO:0000250|UniProtKB:Q0QF01}; Peripheral membrane protein {ECO:0000250|UniProtKB:Q0QF01}; Matrix side {ECO:0000250|UniProtKB:Q0QF01}.
	24.2612	25.0212					24.3162	25.2116				Matrix	P31040	SDHA_HUMAN	SDHA SDH2 SDHF	SDHA_HUMAN-55	1	1		4.04e-18	79.67	68.208	79.67	1.4178	NKRASAKVSDSISAQYPVVDHEFDAVVVGAG	0	0	0	SUBCELLULAR LOCATION: Mitochondrion inner membrane {ECO:0000250|UniProtKB:Q0QF01}; Peripheral membrane protein {ECO:0000250|UniProtKB:Q0QF01}; Matrix side {ECO:0000250|UniProtKB:Q0QF01}.
25.6031	25.6553	25.6444				25.6117	25.6957	25.6444				Matrix	P31040	SDHA_HUMAN	SDHA SDH2 SDHF	SDHA_HUMAN-641	1	1	1	6.19e-06	104.24	81.603	84.365	3.4983	TLSYVDVGTGKVTLEYRPVIDKTLNEADCAT	0	0	0	SUBCELLULAR LOCATION: Mitochondrion inner membrane {ECO:0000250|UniProtKB:Q0QF01}; Peripheral membrane protein {ECO:0000250|UniProtKB:Q0QF01}; Matrix side {ECO:0000250|UniProtKB:Q0QF01}.
26.2176	26.1459	26.3789				26.2256	26.1864	26.3789				Matrix	P31040	SDHA_HUMAN	SDHA SDH2 SDHF	SDHA_HUMAN-124	1	1	1	0.0128408	60.019	51.061	60.019	-0.57933	AALGNMEEDNWRWHFYDTVKGSDWLGDQDAI	0	0	0	SUBCELLULAR LOCATION: Mitochondrion inner membrane {ECO:0000250|UniProtKB:Q0QF01}; Peripheral membrane protein {ECO:0000250|UniProtKB:Q0QF01}; Matrix side {ECO:0000250|UniProtKB:Q0QF01}.
24.6857	24.7274	24.8969				24.6937	24.7678	24.8969				Matrix	P31930	QCR1_HUMAN	UQCRC1	QCR1_HUMAN-186	1	1		4.88e-10	80.067	76.033	61.538	0.30829	EMQENDASMRDVVFNYLHATAFQGTPLAQAV	0	0	0	SUBCELLULAR LOCATION: Mitochondrion inner membrane.
24.1458	24.123	24.1566				24.1537	24.1634	24.1566				Matrix	P31930	QCR1_HUMAN	UQCRC1	QCR1_HUMAN-132	1	0.981836	1	1.38e-05	118.32	91.277	84.498	0.47453	GAHLNAYSTREHTAYYIKALSKDLPKAVELL	0	0	0	SUBCELLULAR LOCATION: Mitochondrion inner membrane.
23.8729	23.9265	24.2375				23.8881	23.9669	24.2375				Matrix	P31930	QCR1_HUMAN	UQCRC1	QCR1_HUMAN-123	1	1	1	9.86e-213	252.43	221.54	66.246	-1.0845	ALEKEVESMGAHLNAYSTREHTAYYIKALSK	0	0	0	SUBCELLULAR LOCATION: Mitochondrion inner membrane.
27.8037	27.8222	27.0601				27.8116	27.8626	27.6129				Matrix	P31930	QCR1_HUMAN	UQCRC1	QCR1_HUMAN-257	1	1	1	4.81e-59	148.26	127.34	59.857	0.56225	LLDLAQKHLGGIPWTYAEDAVPTLTPCRFTG	0	0	0	SUBCELLULAR LOCATION: Mitochondrion inner membrane.
	23.4082	23.4086					23.4486	23.486				Matrix	P31930	QCR1_HUMAN	UQCRC1	QCR1_HUMAN-91	1	1		6.49e-05	72.321	59.739	72.321	-0.57352	DVGSRFETEKNNGAGYFLEHLAFKGTKNRPG	0	0	0	SUBCELLULAR LOCATION: Mitochondrion inner membrane.
30.3989	30.3594	30.4158				3.46821	3.39983	3.41579				Matrix	P31930	QCR1_HUMAN	UQCRC1	QCR1_HUMAN-420	1	1	3	2.33e-26	154.35	87.318	41.227	-0.54677	GTTPVCEDIGRSLLTYGRRIPLAEWESRIAE	0	0	0	SUBCELLULAR LOCATION: Mitochondrion inner membrane.
25.4694	25.5783	25.5826				25.4774	25.6187	25.5826				Matrix	P31930	QCR1_HUMAN	UQCRC1	QCR1_HUMAN-459	1	0.999826		5.19e-10	79.143	72.369	72.316	-1.4252	ICSKYIYDQCPAVAGYGPIEQLPDYNRIRSG	0	0	0	SUBCELLULAR LOCATION: Mitochondrion inner membrane.
26.898	26.7824	26.7812				26.96	26.8229	26.7812				Matrix	P34897	GLYM_HUMAN	SHMT2	GLYM_HUMAN-309	1	1	1	0.000155172	104.05	57.919	41.399	-1.2681	KGVKAVDPKTGREIPYTFEDRINFAVFPSLQ	0	0	0	SUBCELLULAR LOCATION: Mitochondrion {ECO:0000269|PubMed:21876188, ECO:0000269|PubMed:24075985}. Mitochondrion matrix, mitochondrion nucleoid {ECO:0000269|PubMed:18063578}. Mitochondrion inner membrane {ECO:0000269|PubMed:21876188}. Cytoplasm {ECO:0000269|PubMed:24075985}. Nucleus {ECO:0000269|PubMed:24075985}. Note=Mainly localizes in the mitochondrion. Also found in the cytoplasm and nucleus as …
23.5696	23.6232	23.4986				23.5776	23.6636	23.4986				Matrix	P34897	GLYM_HUMAN	SHMT2	GLYM_HUMAN-350	1	1		0.0197252	60.91	15.23	60.91	1.9721	VAVALKQACTPMFREYSLQVLKNARAMADAL	0	0	0	SUBCELLULAR LOCATION: Mitochondrion {ECO:0000269|PubMed:21876188, ECO:0000269|PubMed:24075985}. Mitochondrion matrix, mitochondrion nucleoid {ECO:0000269|PubMed:18063578}. Mitochondrion inner membrane {ECO:0000269|PubMed:21876188}. Cytoplasm {ECO:0000269|PubMed:24075985}. Nucleus {ECO:0000269|PubMed:24075985}. Note=Mainly localizes in the mitochondrion. Also found in the cytoplasm and nucleus as …
25.4635	25.3097	25.5475				25.4715	25.3516	25.5475				Matrix	P34897	GLYM_HUMAN	SHMT2	GLYM_HUMAN-176	2	1	2	2.25e-89	174.2	154.91	45.885	-1.5511	IMGLDLPDGGHLTHGYMSDVKRISATSIFFE	0	0	0	SUBCELLULAR LOCATION: Mitochondrion {ECO:0000269|PubMed:21876188, ECO:0000269|PubMed:24075985}. Mitochondrion matrix, mitochondrion nucleoid {ECO:0000269|PubMed:18063578}. Mitochondrion inner membrane {ECO:0000269|PubMed:21876188}. Cytoplasm {ECO:0000269|PubMed:24075985}. Nucleus {ECO:0000269|PubMed:24075985}. Note=Mainly localizes in the mitochondrion. Also found in the cytoplasm and nucleus as …
23.5345	23.7316	23.8193	20.8623		21.4203	23.5425	23.7721	23.8193	23.5657		23.1975	Matrix	P34897	GLYM_HUMAN	SHMT2	GLYM_HUMAN-228	1	1		0.0016217	69.721	40.344	43.604	0.18968	ARLFRPRLIIAGTSAYARLIDYARMREVCDE	0	0	0	SUBCELLULAR LOCATION: Mitochondrion {ECO:0000269|PubMed:21876188, ECO:0000269|PubMed:24075985}. Mitochondrion matrix, mitochondrion nucleoid {ECO:0000269|PubMed:18063578}. Mitochondrion inner membrane {ECO:0000269|PubMed:21876188}. Cytoplasm {ECO:0000269|PubMed:24075985}. Nucleus {ECO:0000269|PubMed:24075985}. Note=Mainly localizes in the mitochondrion. Also found in the cytoplasm and nucleus as …
26.9706	27.6283	27.1095				26.9785	27.6688	27.1949				Matrix	P34897	GLYM_HUMAN	SHMT2	GLYM_HUMAN-105	3	1	2	0	376.69	356.44	62.813	1.5219	SCLNNKYSEGYPGKRYYGGAEVVDEIELLCQ	0	0	0	SUBCELLULAR LOCATION: Mitochondrion {ECO:0000269|PubMed:21876188, ECO:0000269|PubMed:24075985}. Mitochondrion matrix, mitochondrion nucleoid {ECO:0000269|PubMed:18063578}. Mitochondrion inner membrane {ECO:0000269|PubMed:21876188}. Cytoplasm {ECO:0000269|PubMed:24075985}. Nucleus {ECO:0000269|PubMed:24075985}. Note=Mainly localizes in the mitochondrion. Also found in the cytoplasm and nucleus as …
26.5374	26.9902	27.8028				26.5453	27.3635	27.828				Matrix	P34897	GLYM_HUMAN	SHMT2	GLYM_HUMAN-106	3	1	2	0	300.51	285.07	62.813	1.5219	CLNNKYSEGYPGKRYYGGAEVVDEIELLCQR	0	0	0	SUBCELLULAR LOCATION: Mitochondrion {ECO:0000269|PubMed:21876188, ECO:0000269|PubMed:24075985}. Mitochondrion matrix, mitochondrion nucleoid {ECO:0000269|PubMed:18063578}. Mitochondrion inner membrane {ECO:0000269|PubMed:21876188}. Cytoplasm {ECO:0000269|PubMed:24075985}. Nucleus {ECO:0000269|PubMed:24075985}. Note=Mainly localizes in the mitochondrion. Also found in the cytoplasm and nucleus as …
27.5243	27.6293	27.7345				27.5322	27.6697	27.7345				Matrix	P34897	GLYM_HUMAN	SHMT2	GLYM_HUMAN-206	1	1	1	4.57e-38	158.93	132.46	40.857	-3.2469	ESMPYKLNPKTGLIDYNQLALTARLFRPRLI	0	0	0	SUBCELLULAR LOCATION: Mitochondrion {ECO:0000269|PubMed:21876188, ECO:0000269|PubMed:24075985}. Mitochondrion matrix, mitochondrion nucleoid {ECO:0000269|PubMed:18063578}. Mitochondrion inner membrane {ECO:0000269|PubMed:21876188}. Cytoplasm {ECO:0000269|PubMed:24075985}. Nucleus {ECO:0000269|PubMed:24075985}. Note=Mainly localizes in the mitochondrion. Also found in the cytoplasm and nucleus as …
	23.4822	23.1965					23.5226	23.1965				Matrix	P34897	GLYM_HUMAN	SHMT2	GLYM_HUMAN-96	3	0.999985		0.00163068	70.332	59.504	70.332	-0.37577	SRAALEALGSCLNNKYSEGYPGKRYYGGAEV	0	0	0	SUBCELLULAR LOCATION: Mitochondrion {ECO:0000269|PubMed:21876188, ECO:0000269|PubMed:24075985}. Mitochondrion matrix, mitochondrion nucleoid {ECO:0000269|PubMed:18063578}. Mitochondrion inner membrane {ECO:0000269|PubMed:21876188}. Cytoplasm {ECO:0000269|PubMed:24075985}. Nucleus {ECO:0000269|PubMed:24075985}. Note=Mainly localizes in the mitochondrion. Also found in the cytoplasm and nucleus as …
25.0806	25.4962	25.4563				25.8858	25.5366	25.4563				Matrix	P34897	GLYM_HUMAN	SHMT2	GLYM_HUMAN-100	3	1	1	0.00163068	78.113	67.468	78.113	0.48751	LEALGSCLNNKYSEGYPGKRYYGGAEVVDEI	0	0	0	SUBCELLULAR LOCATION: Mitochondrion {ECO:0000269|PubMed:21876188, ECO:0000269|PubMed:24075985}. Mitochondrion matrix, mitochondrion nucleoid {ECO:0000269|PubMed:18063578}. Mitochondrion inner membrane {ECO:0000269|PubMed:21876188}. Cytoplasm {ECO:0000269|PubMed:24075985}. Nucleus {ECO:0000269|PubMed:24075985}. Note=Mainly localizes in the mitochondrion. Also found in the cytoplasm and nucleus as …
24.4512	24.2399	24.5475				24.4592	24.2837	24.5475				Matrix	P35270	SPRE_HUMAN	SPR	SPRE_HUMAN-170	1	1		0.00604166	67.464	56.677	51.193	-0.74939	ISSLCALQPFKGWALYCAGKAARDMLFQVLA	0	0	0	SUBCELLULAR LOCATION: Cytoplasm.
22.6488	22.4809	22.7228				22.6568	22.5213	22.7228				Matrix	P35270	SPRE_HUMAN	SPR	SPRE_HUMAN-259	1	1	1	0.000907833	72.34	53.362	42.802	0.84237	LLEKDEFKSGAHVDFYDK_____________	0	0	0	SUBCELLULAR LOCATION: Cytoplasm.
24.4615	24.4843	24.6379				24.4695	24.5247	24.6379				Matrix	P35914	HMGCL_HUMAN	HMGCL	HMGCL_HUMAN-167	1	1		6.01e-13	114.88	108.41	114.88	-0.0098339	AILKAAQSANISVRGYVSCALGCPYEGKISP	0	0	0	SUBCELLULAR LOCATION: Mitochondrion matrix. Peroxisome. Note=Unprocessed form is peroxisomal.
23.7307	23.5018					23.7387	23.5422					Matrix	P36404	ARL2_HUMAN	ARL2	ARL2_HUMAN-80	1	1		2.45e-08	85.087	70.981	70.837	-2.9448	WDVGGQKSLRSYWRNYFESTDGLIWVVDSAD	0	0	0	SUBCELLULAR LOCATION: Mitochondrion intermembrane space. Cytoplasm, cytoskeleton, microtubule organizing center, centrosome. Nucleus. Cytoplasm. Note=The complex formed with ARL2BP, ARL2 and SLC25A6 is expressed in mitochondria. The complex formed with ARL2BP, ARL2 and SLC25A4 is expressed in mitochondria (By similarity). Not detected in the Golgi, nucleus and on the mitotic spindle. Centrosome-a…
26.1019	26.074	26.1454				26.1985	26.1144	26.1454				Matrix	P36542	ATPG_HUMAN	ATP5F1C ATP5C ATP5C1 ATP5CL1	ATPG_HUMAN-69	1	1	1	1.5e-57	179.35	150.19	120.57	0.78689	AKYARAERELKPARIYGLGSLALYEKADIKG	0	0	0	SUBCELLULAR LOCATION: Mitochondrion inner membrane {ECO:0000250|UniProtKB:P05631}; Peripheral membrane protein {ECO:0000250|UniProtKB:P05631}; Matrix side {ECO:0000250|UniProtKB:P05631}.
27.0354	27.1357	27.1225				27.4333	27.1762	27.1225				Matrix	P36542	ATPG_HUMAN	ATP5F1C ATP5C ATP5C1 ATP5CL1	ATPG_HUMAN-77	1	1	1	2.26e-25	147.58	119.4	114.72	0.54481	ELKPARIYGLGSLALYEKADIKGPEDKKKHL	0	0	0	SUBCELLULAR LOCATION: Mitochondrion inner membrane {ECO:0000250|UniProtKB:P05631}; Peripheral membrane protein {ECO:0000250|UniProtKB:P05631}; Matrix side {ECO:0000250|UniProtKB:P05631}.
25.7303	26.1579	26.2414				25.7382	26.1983	26.2414				Matrix	P36542	ATPG_HUMAN	ATP5F1C ATP5C ATP5C1 ATP5CL1	ATPG_HUMAN-178	1	1		3.1e-15	86.543	81.079	64.209	1.5379	FGDASVIALELLNSGYEFDEGSIIFNKFRSV	0	0	0	SUBCELLULAR LOCATION: Mitochondrion inner membrane {ECO:0000250|UniProtKB:P05631}; Peripheral membrane protein {ECO:0000250|UniProtKB:P05631}; Matrix side {ECO:0000250|UniProtKB:P05631}.
23.3306	22.1589	22.4268				23.3386	22.1993	22.4268				Matrix	P36542	ATPG_HUMAN	ATP5F1C ATP5C ATP5C1 ATP5CL1	ATPG_HUMAN-56	1	1	2	0.00390234	82.452	64.633	46.129	0.34746	IQKITKSMKMVAAAKYARAERELKPARIYGL	0	0	0	SUBCELLULAR LOCATION: Mitochondrion inner membrane {ECO:0000250|UniProtKB:P05631}; Peripheral membrane protein {ECO:0000250|UniProtKB:P05631}; Matrix side {ECO:0000250|UniProtKB:P05631}.
24.0452	23.6502	24.3278				24.5314	23.6963	24.3278				Matrix	P36639	8ODP_HUMAN	NUDT1 MTH1	8ODP_HUMAN-189	1	1		0.0171262	40.941	24.27	40.941	1.309	FHGYFKFQGQDTILDYTLREVDTV_______	0	0	0	SUBCELLULAR LOCATION: Isoform p18: Cytoplasm, cytosol {ECO:0000269|PubMed:12857738, ECO:0000269|PubMed:16607562, ECO:0000269|PubMed:7782328}. Mitochondrion matrix {ECO:0000269|PubMed:7782328, ECO:0000305|PubMed:12857738, ECO:0000305|PubMed:16607562}. Nucleus {ECO:0000269|PubMed:12857738, ECO:0000269|PubMed:7782328}. Note=Mostly present in cytosol (PubMed:7782328). A minor proportion is mitochondr…
24.6726	25.2188	25.1041				24.6853	25.2592	25.1455				Matrix	P36776	LONM_HUMAN	LONP1 PRSS15	LONM_HUMAN-492	1	1		3.18e-09	89.358	80.095	48.216	0.10748	NLDLARAQAVLEEDHYGMEDVKKRILEFIAV	0	0	0	SUBCELLULAR LOCATION: Mitochondrion matrix {ECO:0000255|HAMAP-Rule:MF_03120, ECO:0000269|PubMed:7961901}.
26.4134	26.2831	26.365				26.4214	26.3235	26.365				Matrix	P36776	LONM_HUMAN	LONP1 PRSS15	LONM_HUMAN-310	1	1	1	7.04e-07	116.52	98.824	60.398	-0.58503	EIVKTIRDIIALNPLYRESVLQMMQAGQRVV	0	0	0	SUBCELLULAR LOCATION: Mitochondrion matrix {ECO:0000255|HAMAP-Rule:MF_03120, ECO:0000269|PubMed:7961901}.
27.6458	27.7063	27.695				27.6538	27.7467	27.695				Matrix	P36776	LONM_HUMAN	LONP1 PRSS15	LONM_HUMAN-599	2	1	1	3.19e-207	215.96	207.93	179.85	-0.54481	NPLILIDEVDKIGRGYQGDPSSALLELLDPE	0	0	0	SUBCELLULAR LOCATION: Mitochondrion matrix {ECO:0000255|HAMAP-Rule:MF_03120, ECO:0000269|PubMed:7961901}.
24.7207	24.8525	25.1377				24.7286	24.893	25.1377				Matrix	P36776	LONM_HUMAN	LONP1 PRSS15	LONM_HUMAN-522	1	1		1.93e-07	110.39	78.067	103.31	1.0988	VSQLRGSTQGKILCFYGPPGVGKTSIARSIA	0	0	0	SUBCELLULAR LOCATION: Mitochondrion matrix {ECO:0000255|HAMAP-Rule:MF_03120, ECO:0000269|PubMed:7961901}.
26.9947	26.9255	26.8845				27.27	26.9659	26.8845				Matrix	P36776	LONM_HUMAN	LONP1 PRSS15	LONM_HUMAN-394	2	1	1	4.32e-49	177.78	90.139	106.42	0.67433	LGREVEEKIKQTHRKYLLQEQLKIIKKELGL	0	0	0	SUBCELLULAR LOCATION: Mitochondrion matrix {ECO:0000255|HAMAP-Rule:MF_03120, ECO:0000269|PubMed:7961901}.
25.2326	25.271	25.0761				25.2452	25.3114	25.7615				Matrix	P36776	LONM_HUMAN	LONP1 PRSS15	LONM_HUMAN-163	1	1	1	0.00114685	72.321	48.567	49.472	-0.5484	KLVELLRRKVRLAQPYVGVFLKRDDSNESDV	0	0	0	SUBCELLULAR LOCATION: Mitochondrion matrix {ECO:0000255|HAMAP-Rule:MF_03120, ECO:0000269|PubMed:7961901}.
25.1774	25.1148	25.2175				25.1853	25.1552	25.2175				Matrix	P36776	LONM_HUMAN	LONP1 PRSS15	LONM_HUMAN-565	2	1		4.4e-10	129.42	105.2	85.676	0.58763	GGMTDVAEIKGHRRTYVGAMPGKIIQCLKKT	0	0	0	SUBCELLULAR LOCATION: Mitochondrion matrix {ECO:0000255|HAMAP-Rule:MF_03120, ECO:0000269|PubMed:7961901}.
26.0807	26.1969	26.0182				26.8862	26.2373	26.1822				Matrix	P36776	LONM_HUMAN	LONP1 PRSS15	LONM_HUMAN-330	1	1		1.39e-174	206.41	192.6	72.725	0.44686	LQMMQAGQRVVDNPIYLSDMGAALTGAESHE	0	0	0	SUBCELLULAR LOCATION: Mitochondrion matrix {ECO:0000255|HAMAP-Rule:MF_03120, ECO:0000269|PubMed:7961901}.
26.5916	26.8409	26.7358				26.5996	26.8813	26.7358				Matrix	P36776	LONM_HUMAN	LONP1 PRSS15	LONM_HUMAN-473	1	1		4.26e-52	172.17	135.79	124.42	-0.91384	TRNYLDWLTSIPWGKYSNENLDLARAQAVLE	0	0	0	SUBCELLULAR LOCATION: Mitochondrion matrix {ECO:0000255|HAMAP-Rule:MF_03120, ECO:0000269|PubMed:7961901}.
24.311	24.6374	24.5995			22.8388	24.3189	24.6779	24.5995			24.6159	Matrix	P37802	TAGL2_HUMAN	TAGLN2 KIAA0120 CDABP0035	TAGL2_HUMAN-192	1	1	1	3.39e-07	88.092	77.53	75.483	-0.88818	QMGTNRGASQAGMTGYGMPRQIL________	0	0	0	0
26.6442	26.5002	26.764				26.6521	26.5459	26.764				Matrix	P38117	ETFB_HUMAN	ETFB FP585	ETFB_HUMAN-192	2	1	2	2.16e-108	217.64	174.56	161.27	0.085572	LPAVVTADLRLNEPRYATLPNIMKAKKKKIE	0	0	0	SUBCELLULAR LOCATION: Mitochondrion matrix {ECO:0000305|PubMed:25023281, ECO:0000305|PubMed:8504797}.
24.2	24.1926	24.0868				24.2796	24.2337	24.8683				Matrix	P38117	ETFB_HUMAN	ETFB FP585	ETFB_HUMAN-16	2	1	1	1.49e-08	111.04	71.373	85.265	0.44387	MAELRVLVAVKRVIDYAVKIRVKPDRTGVVT	0	0	0	SUBCELLULAR LOCATION: Mitochondrion matrix {ECO:0000305|PubMed:25023281, ECO:0000305|PubMed:8504797}.
22.4917	22.3811					22.4997	22.4215					Matrix	Q96E39	RMXL1_HUMAN	RBMXL1	RMXL1_HUMAN-313	1	0.999933		0.0263929	56.432	46.776	56.432	-0.72882	RGPPPSYGGSSRYDDYSSSRDGYGGSRDSYS	0	0	0	SUBCELLULAR LOCATION: Nucleus {ECO:0000250}.
25.4807	25.6458	26.1444				25.4887	25.6862	26.1444				Matrix	P38646	GRP75_HUMAN	HSPA9 GRP75 HSPA9B mt-HSP70	GRP75_HUMAN-331	2	1	2	3.34e-102	180.45	169.34	89.631	-2.9152	KCELSSSVQTDINLPYLTMDSSGPKHLNMKL	0	0	0	SUBCELLULAR LOCATION: Mitochondrion {ECO:0000269|PubMed:22002106, ECO:0000269|PubMed:26702583}. Nucleus, nucleolus {ECO:0000269|PubMed:22002106}.
24.2263	24.3976	24.079				24.2343	24.4383	24.7896				Matrix	P38646	GRP75_HUMAN	HSPA9 GRP75 HSPA9B mt-HSP70	GRP75_HUMAN-181	2	1	2	4.99e-29	149.59	131.38	63.682	0.94323	IGAFVLMKMKETAENYLGHTAKNAVITVPAY	0	0	0	SUBCELLULAR LOCATION: Mitochondrion {ECO:0000269|PubMed:22002106, ECO:0000269|PubMed:26702583}. Nucleus, nucleolus {ECO:0000269|PubMed:22002106}.
27.4959	27.6333	27.6513	20.7544			27.5382	27.6738	27.6513	23.4577			Matrix	P38646	GRP75_HUMAN	HSPA9 GRP75 HSPA9B mt-HSP70	GRP75_HUMAN-652	2	1	3	6.2e-05	116.73	92.737	71.501	0.19337	ASSLQQASLKLFEMAYKKMASEREGSGSSGT	0	0	0	SUBCELLULAR LOCATION: Mitochondrion {ECO:0000269|PubMed:22002106, ECO:0000269|PubMed:26702583}. Nucleus, nucleolus {ECO:0000269|PubMed:22002106}.
24.9911	24.8869	24.9703	19.8272			24.9997	24.9274	24.9731	22.5355			Matrix	P38646	GRP75_HUMAN	HSPA9 GRP75 HSPA9B mt-HSP70	GRP75_HUMAN-161	1	1	1	2.84e-48	164.88	153.51	129.29	0.1534	RASNGDAWVEAHGKLYSPSQIGAFVLMKMKE	0	0	0	SUBCELLULAR LOCATION: Mitochondrion {ECO:0000269|PubMed:22002106, ECO:0000269|PubMed:26702583}. Nucleus, nucleolus {ECO:0000269|PubMed:22002106}.
27.6867	28.0685	28.0247				27.6947	28.1888	28.2475				Matrix	P38646	GRP75_HUMAN	HSPA9 GRP75 HSPA9B mt-HSP70	GRP75_HUMAN-568	3	1	2	2.65e-171	247.3	203.11	62.573	-0.7118	LSKDDIENMVKNAEKYAEEDRRKKERVEAVN	0	0	0	SUBCELLULAR LOCATION: Mitochondrion {ECO:0000269|PubMed:22002106, ECO:0000269|PubMed:26702583}. Nucleus, nucleolus {ECO:0000269|PubMed:22002106}.
26.8781	26.8379	26.8862				26.8862	26.8783	26.8862				Matrix	P38646	GRP75_HUMAN	HSPA9 GRP75 HSPA9B mt-HSP70	GRP75_HUMAN-196	1	1	1	1.13e-21	130.72	120.92	82.529	-0.53048	YLGHTAKNAVITVPAYFNDSQRQATKDAGQI	0	0	0	SUBCELLULAR LOCATION: Mitochondrion {ECO:0000269|PubMed:22002106, ECO:0000269|PubMed:26702583}. Nucleus, nucleolus {ECO:0000269|PubMed:22002106}.
29.7187	29.6645	29.7307				29.7267	29.7492	29.7375				Matrix	P38646	GRP75_HUMAN	HSPA9 GRP75 HSPA9B mt-HSP70	GRP75_HUMAN-118	4	1	3	9.27e-109	207.31	171.66	82.663	0.096573	MPAKRQAVTNPNNTFYATKRLIGRRYDDPEV	0	0	0	SUBCELLULAR LOCATION: Mitochondrion {ECO:0000269|PubMed:22002106, ECO:0000269|PubMed:26702583}. Nucleus, nucleolus {ECO:0000269|PubMed:22002106}.
25.1471	25.2052	25.3112				25.1554	25.2456	25.3112				Matrix	P38646	GRP75_HUMAN	HSPA9 GRP75 HSPA9B mt-HSP70	GRP75_HUMAN-128	2	1	1	0.000301999	105.1	73.231	91.069	2.4855	PNNTFYATKRLIGRRYDDPEVQKDIKNVPFK	0	0	0	SUBCELLULAR LOCATION: Mitochondrion {ECO:0000269|PubMed:22002106, ECO:0000269|PubMed:26702583}. Nucleus, nucleolus {ECO:0000269|PubMed:22002106}.
24.1954	24.2845	24.4859				24.2338	24.325	24.4859				Matrix	P38646	GRP75_HUMAN	HSPA9 GRP75 HSPA9B mt-HSP70	GRP75_HUMAN-230	2	1		3.31e-10	87.352	68.108	51.798	-0.61183	NVLRVINEPTAAALAYGLDKSEDKVIAVYDL	0	0	0	SUBCELLULAR LOCATION: Mitochondrion {ECO:0000269|PubMed:22002106, ECO:0000269|PubMed:26702583}. Nucleus, nucleolus {ECO:0000269|PubMed:22002106}.
24.7087	24.6679	24.8631				24.7166	24.7833	24.8636				Matrix	P40306	PSB10_HUMAN	PSMB10 LMP10 MECL1	PSB10_HUMAN-241	1	1		0.0065673	56.817	28.068	56.817	3.4416	RTLSSPTEPVKRSGRYHFVPGTTAVLTQTVK	0	0	0	SUBCELLULAR LOCATION: Cytoplasm {ECO:0000255|PROSITE-ProRule:PRU00809}. Nucleus {ECO:0000250}.
23.9858	23.9123	23.565				23.9938	23.9528	23.5655				Matrix	P40926	MDHM_HUMAN	MDH2	MDHM_HUMAN-253	1	1		0.00655823	43.37	32.205	43.37	-3.3391	VKAKAGAGSATLSMAYAGARFVFSLVDAMNG	0	0	0	SUBCELLULAR LOCATION: Mitochondrion matrix {ECO:0000250|UniProtKB:P04636}.
28.5842	28.5483	28.6115				28.5921	28.5887	28.6116				Matrix	P40926	MDHM_HUMAN	MDH2	MDHM_HUMAN-80	1	1	1	1.91e-88	196.02	156.46	130.77	-2.0321	AADLSHIETKAAVKGYLGPEQLPDCLKGCDV	0	0	0	SUBCELLULAR LOCATION: Mitochondrion matrix {ECO:0000250|UniProtKB:P04636}.
28.2277	28.3197	28.4239				28.2357	28.3614	28.4239				Matrix	P40926	MDHM_HUMAN	MDH2	MDHM_HUMAN-161	2	1	2	6.18e-27	157.21	119.42	40.021	0.13848	STIPITAEVFKKHGVYNPNKIFGVTTLDIVR	0	0	0	SUBCELLULAR LOCATION: Mitochondrion matrix {ECO:0000250|UniProtKB:P04636}.
27.6838	28.3505	28.3787				27.6917	28.3994	28.3787				Matrix	P40926	MDHM_HUMAN	MDH2	MDHM_HUMAN-56	1	1		1.55e-90	179.58	168.97	167.51	-0.52437	SLLLKNSPLVSRLTLYDIAHTPGVAADLSHI	0	0	0	SUBCELLULAR LOCATION: Mitochondrion matrix {ECO:0000250|UniProtKB:P04636}.
24.8497	25.0646	21.0479				24.8577	25.1564	21.4787				Matrix	P40939	ECHA_HUMAN	HADHA HADH	ECHA_HUMAN-343	2	1	1	4.49e-28	143.97	117.27	53.448	2.2533	GELVMTKESKALMGLYHGQVLCKKNKFGAPQ	0	0	0	SUBCELLULAR LOCATION: Mitochondrion.
29.4281	29.3294	29.5404				29.437	29.3699	29.5443				Matrix	P40939	ECHA_HUMAN	HADHA HADH	ECHA_HUMAN-724	1	1	1	2.18e-20	144.12	110.57	85.161	1.0435	GFPPCLGGPFRFVDLYGAQKIVDRLKKYEAA	0	0	0	SUBCELLULAR LOCATION: Mitochondrion.
26.2222	26.1984	26.7015				26.2311	26.2388	26.7147				Matrix	P40939	ECHA_HUMAN	HADHA HADH	ECHA_HUMAN-298	1	1	1	0.000322387	104.45	50.893	79.116	-0.10474	YKKVEEKVRKQTKGLYPAPLKIIDVVKTGIE	0	0	0	SUBCELLULAR LOCATION: Mitochondrion.
23.4638	24.4528	24.5849				23.4717	24.4932	24.5849				Matrix	P40939	ECHA_HUMAN	HADHA HADH	ECHA_HUMAN-320	2	1		2.46e-20	109.36	103.65	50.783	-0.34428	IDVVKTGIEQGSDAGYLCESQKFGELVMTKE	0	0	0	SUBCELLULAR LOCATION: Mitochondrion.
26.798	26.741	26.8837	19.928	20.7265	20.7773	26.8593	26.7815	26.8837	22.6313	22.6492	22.5545	Matrix	P40939	ECHA_HUMAN	HADHA HADH	ECHA_HUMAN-43	1	1	2	0.000252416	106.68	88.697	90.601	0.47458	NFTGSSALLTRTHINYGVKGDVAVVRINSPN	0	0	0	SUBCELLULAR LOCATION: Mitochondrion.
23.7416	24.1724	23.9622				23.7496	24.2128	23.9622				Matrix	P40939	ECHA_HUMAN	HADHA HADH	ECHA_HUMAN-239	1	1		2.01e-25	136.33	114.27	136.33	1.4237	PLGPGLKPPEERTIEYLEEVAITFAKGLADK	0	0	0	SUBCELLULAR LOCATION: Mitochondrion.
25.2476	25.2199	25.1221				25.2555	25.2635	25.1221				Matrix	P41250	GARS_HUMAN	GARS	GARS_HUMAN-566	1	1		4.31e-80	176.11	147.78	100.45	0.60718	LTKDMINVKRFQKTLYVEEVVPNVIEPSFGL	0	0	0	SUBCELLULAR LOCATION: Cytoplasm {ECO:0000269|PubMed:17035524}. Cell projection, axon {ECO:0000269|PubMed:17035524, ECO:0000269|PubMed:25168514}. Secreted {ECO:0000250|UniProtKB:Q9CZD3}. Secreted, exosome {ECO:0000250|UniProtKB:Q9CZD3}. Note=Secreted by motor neuron, possibly through the exosome pathway (By similarity). In transfected COS7 cells, not detected in mitochondria, nor in Golgi apparatu…
24.4297	24.5515	24.4007				24.4376	24.5919	24.4738				Matrix	P41250	GARS_HUMAN	GARS	GARS_HUMAN-723	1	1		0.00160667	62.732	49.632	62.338	1.8292	DLANGNITWADVEARYPLFEGQETGKKETIE	0	0	0	SUBCELLULAR LOCATION: Cytoplasm {ECO:0000269|PubMed:17035524}. Cell projection, axon {ECO:0000269|PubMed:17035524, ECO:0000269|PubMed:25168514}. Secreted {ECO:0000250|UniProtKB:Q9CZD3}. Secreted, exosome {ECO:0000250|UniProtKB:Q9CZD3}. Note=Secreted by motor neuron, possibly through the exosome pathway (By similarity). In transfected COS7 cells, not detected in mitochondria, nor in Golgi apparatu…
25.5433	25.4443	25.4183				25.5512	25.4848	25.4183				Matrix	P42126	ECI1_HUMAN	ECI1 DCI	ECI1_HUMAN-293	1	1	1	4.92e-08	123.86	86.304	76.064	1.0649	VSFISKDSIQKSLQMYLERLKEEKG______	0	0	0	SUBCELLULAR LOCATION: Mitochondrion matrix.
26.4346	26.464	26.7804				26.4425	26.5443	26.7844				Matrix	P42224	STAT1_HUMAN	STAT1	STAT1_HUMAN-356	1	1		6.78e-06	78.814	52.819	47.037	0.46673	FTVKLRLLVKLQELNYNLKVKVLFDKDVNER	0	0	0	SUBCELLULAR LOCATION: Cytoplasm {ECO:0000269|PubMed:15322115, ECO:0000269|PubMed:26479788, ECO:0000269|PubMed:27796300, ECO:0000269|PubMed:28753426}. Nucleus {ECO:0000269|PubMed:15322115, ECO:0000269|PubMed:26479788, ECO:0000269|PubMed:28753426}. Note=Translocated into the nucleus upon tyrosine phosphorylation and dimerization, in response to IFN-gamma and signaling by activated FGFR1, FGFR2, FGF…
27.034	27.0133	27.1289				27.4197	27.5372	27.1289				Matrix	P42704	LPPRC_HUMAN	LRPPRC LRP130	LPPRC_HUMAN-317	1	0.999991	1	3.47e-21	136.33	84.378	136.33	2.2938	DRDLLQIIFSFSKAGYPQYVSEILEKVTCER	0	0	0	SUBCELLULAR LOCATION: Mitochondrion. Nucleus, nucleoplasm. Nucleus inner membrane. Nucleus outer membrane. Note=Seems to be predominantly mitochondrial.
	23.5224	24.4367					23.5628	24.4367				Matrix	P42704	LPPRC_HUMAN	LRPPRC LRP130	LPPRC_HUMAN-320	1	0.95167		0.00360337	61.409	46.023	61.409	2.6628	LLQIIFSFSKAGYPQYVSEILEKVTCERRYI	0	0	0	SUBCELLULAR LOCATION: Mitochondrion. Nucleus, nucleoplasm. Nucleus inner membrane. Nucleus outer membrane. Note=Seems to be predominantly mitochondrial.
23.2033	24.3149					23.2112	24.3554					Matrix	P42704	LPPRC_HUMAN	LRPPRC LRP130	LPPRC_HUMAN-705	1	0.999975		1.59e-06	68.639	61.845	68.639	0.60832	CSEENMQKALELKAKYESDMVTGGYAALINL	0	0	0	SUBCELLULAR LOCATION: Mitochondrion. Nucleus, nucleoplasm. Nucleus inner membrane. Nucleus outer membrane. Note=Seems to be predominantly mitochondrial.
27.6026	27.6632	27.7752				27.6153	27.7358	27.7752				Matrix	P42704	LPPRC_HUMAN	LRPPRC LRP130	LPPRC_HUMAN-1341	1	1	1	1.1e-09	123.86	73.16	86.898	-0.084382	KSYVSEKDVTSAKALYEHLTAKNTKLDDLFL	0	0	0	SUBCELLULAR LOCATION: Mitochondrion. Nucleus, nucleoplasm. Nucleus inner membrane. Nucleus outer membrane. Note=Seems to be predominantly mitochondrial.
24.6152	24.3602	23.8239				24.6232	24.4656	23.8239				Matrix	P42704	LPPRC_HUMAN	LRPPRC LRP130	LPPRC_HUMAN-1321	2	1		2.02e-23	108.45	103.51	84.249	0.71339	SVLELIPELNEKEEAYNSLMKSYVSEKDVTS	0	0	0	SUBCELLULAR LOCATION: Mitochondrion. Nucleus, nucleoplasm. Nucleus inner membrane. Nucleus outer membrane. Note=Seems to be predominantly mitochondrial.
24.775	23.6952	24.2559				24.783	23.7356	24.2559				Matrix	P42704	LPPRC_HUMAN	LRPPRC LRP130	LPPRC_HUMAN-1016	2	1	1	1.47e-32	118.23	104.81	83.917	-0.090646	REGNQEVPFDVPELWYEDEKHSLNSSSASTT	0	0	0	SUBCELLULAR LOCATION: Mitochondrion. Nucleus, nucleoplasm. Nucleus inner membrane. Nucleus outer membrane. Note=Seems to be predominantly mitochondrial.
24.3908	24.8906	25.2694				24.3988	24.9317	25.2694				Matrix	P42704	LPPRC_HUMAN	LRPPRC LRP130	LPPRC_HUMAN-849	1	1		0.00130857	53.861	41.194	53.861	-1.5856	EKGDLSTALEVAIDCYEKYKVLPRIHDVLCK	0	0	0	SUBCELLULAR LOCATION: Mitochondrion. Nucleus, nucleoplasm. Nucleus inner membrane. Nucleus outer membrane. Note=Seems to be predominantly mitochondrial.
25.3077	25.2912	25.3254				25.3156	25.3316	25.3254				Matrix	P42704	LPPRC_HUMAN	LRPPRC LRP130	LPPRC_HUMAN-480	1	0.9945		7.66e-10	77.149	73.904	56.22	-1.4647	MQELGVHPDQETYTDYVIPCFDSVNSARAIL	0	0	0	SUBCELLULAR LOCATION: Mitochondrion. Nucleus, nucleoplasm. Nucleus inner membrane. Nucleus outer membrane. Note=Seems to be predominantly mitochondrial.
24.0236	24.6222	24.0927				24.3156	24.6626	24.9273				Matrix	P42704	LPPRC_HUMAN	LRPPRC LRP130	LPPRC_HUMAN-583	1	0.999998		1.23e-89	164.69	158.8	147.41	-0.49318	GRYCQEPRGPTEAVGYFLYNLIDSMSDSEVQ	0	0	0	SUBCELLULAR LOCATION: Mitochondrion. Nucleus, nucleoplasm. Nucleus inner membrane. Nucleus outer membrane. Note=Seems to be predominantly mitochondrial.
25.576	25.6709	25.7616				25.584	25.7113	25.7616				Matrix	P42704	LPPRC_HUMAN	LRPPRC LRP130	LPPRC_HUMAN-623	1	1	1	0.00193283	86.472	50.287	47.849	0.1563	FHQLEKMNVKIPENIYRGIRNLLESYHVPEL	0	0	0	SUBCELLULAR LOCATION: Mitochondrion. Nucleus, nucleoplasm. Nucleus inner membrane. Nucleus outer membrane. Note=Seems to be predominantly mitochondrial.
23.521	23.3276					23.5289	23.3682					Matrix	P42704	LPPRC_HUMAN	LRPPRC LRP130	LPPRC_HUMAN-1052	1	1		0.00178393	66.663	55.159	56.205	-0.66458	KDILIACRLNQKKGAYDIFLNAKEQNIVFNA	0	0	0	SUBCELLULAR LOCATION: Mitochondrion. Nucleus, nucleoplasm. Nucleus inner membrane. Nucleus outer membrane. Note=Seems to be predominantly mitochondrial.
27.1476	27.165	27.2746	20.9211	21.824		27.1556	27.2542	27.2746	23.6244	23.7466		Matrix	P42704	LPPRC_HUMAN	LRPPRC LRP130	LPPRC_HUMAN-959	1	0.996587	1	6.17e-18	118.51	105.17	112.17	-0.63876	ELTQKLFECDRDQMYYNLLKLYKINGDWQRA	0	0	0	SUBCELLULAR LOCATION: Mitochondrion. Nucleus, nucleoplasm. Nucleus inner membrane. Nucleus outer membrane. Note=Seems to be predominantly mitochondrial.
25.955	26.1308	26.0267				25.963	26.1713	26.2667				Matrix	P42704	LPPRC_HUMAN	LRPPRC LRP130	LPPRC_HUMAN-160	1	1		4.43e-31	139.66	112.08	139.66	-2.9501	FAHRIWDTLQKLGAVYDVSHYNALLKVYLQN	0	0	0	SUBCELLULAR LOCATION: Mitochondrion. Nucleus, nucleoplasm. Nucleus inner membrane. Nucleus outer membrane. Note=Seems to be predominantly mitochondrial.
26.083	26.129	26.1637				26.9995	26.1695	26.1637				Matrix	P42704	LPPRC_HUMAN	LRPPRC LRP130	LPPRC_HUMAN-165	1	1	1	1.03e-52	165.64	133.97	165.64	1.5674	WDTLQKLGAVYDVSHYNALLKVYLQNEYKFS	0	0	0	SUBCELLULAR LOCATION: Mitochondrion. Nucleus, nucleoplasm. Nucleus inner membrane. Nucleus outer membrane. Note=Seems to be predominantly mitochondrial.
26.5331	26.5321	26.7253				26.5418	26.5725	26.7253				Matrix	P42704	LPPRC_HUMAN	LRPPRC LRP130	LPPRC_HUMAN-207	1	1	1	2.03e-18	114.63	98.155	58.98	-0.51778	NIQPNRVTYQRLIASYCNVGDIEGASKILGF	0	0	0	SUBCELLULAR LOCATION: Mitochondrion. Nucleus, nucleoplasm. Nucleus inner membrane. Nucleus outer membrane. Note=Seems to be predominantly mitochondrial.
26.6239	26.6955	26.5276				26.6319	26.7359	26.5276				Matrix	P42704	LPPRC_HUMAN	LRPPRC LRP130	LPPRC_HUMAN-1082	1	1	1	7.6e-13	103.14	94.34	68.044	-2.0798	AETYSNLIKLLMSEDYFTQAMEVKAFAETHI	0	0	0	SUBCELLULAR LOCATION: Mitochondrion. Nucleus, nucleoplasm. Nucleus inner membrane. Nucleus outer membrane. Note=Seems to be predominantly mitochondrial.
24.5305	24.3304	24.4684				24.5385	24.3782	24.4684				Matrix	P42704	LPPRC_HUMAN	LRPPRC LRP130	LPPRC_HUMAN-633	1	1		0.000292076	66.989	44.624	51.726	0.40295	IPENIYRGIRNLLESYHVPELIKDAHLLVES	0	0	0	SUBCELLULAR LOCATION: Mitochondrion. Nucleus, nucleoplasm. Nucleus inner membrane. Nucleus outer membrane. Note=Seems to be predominantly mitochondrial.
28.6256	28.6899	28.7432				28.6335	28.7335	28.7432				Matrix	P42704	LPPRC_HUMAN	LRPPRC LRP130	LPPRC_HUMAN-1328	1	1	3	0	299.16	206.97	68.171	0.32603	ELNEKEEAYNSLMKSYVSEKDVTSAKALYEH	0	0	0	SUBCELLULAR LOCATION: Mitochondrion. Nucleus, nucleoplasm. Nucleus inner membrane. Nucleus outer membrane. Note=Seems to be predominantly mitochondrial.
25.6946	25.251	25.3682				25.7259	25.2914	25.3682				Matrix	P42704	LPPRC_HUMAN	LRPPRC LRP130	LPPRC_HUMAN-1215	1	0.999996	1	3.24e-10	98.942	80.806	98.942	1.0393	IENMLTSENKVIEPQYFGLAYLFRKVIEEQL	0	0	0	SUBCELLULAR LOCATION: Mitochondrion. Nucleus, nucleoplasm. Nucleus inner membrane. Nucleus outer membrane. Note=Seems to be predominantly mitochondrial.
27.2172	27.6704	25.6852				27.2252	27.7183	25.6852				Matrix	P42704	LPPRC_HUMAN	LRPPRC LRP130	LPPRC_HUMAN-172	2	1	1	2.65e-13	141.23	105.79	43.208	0.15027	GAVYDVSHYNALLKVYLQNEYKFSPTDFLAK	0	0	0	SUBCELLULAR LOCATION: Mitochondrion. Nucleus, nucleoplasm. Nucleus inner membrane. Nucleus outer membrane. Note=Seems to be predominantly mitochondrial.
30.3228	30.3057	30.186	21.777	22.4218	22.6348	3.33766	3.34616	3.18666	24.4836	24.3444	24.412	Matrix	P42704	LPPRC_HUMAN	LRPPRC LRP130	LPPRC_HUMAN-177	2	1	1	3.78e-27	159.04	126.72	43.208	0.15027	VSHYNALLKVYLQNEYKFSPTDFLAKMEEAN	0	0	0	SUBCELLULAR LOCATION: Mitochondrion. Nucleus, nucleoplasm. Nucleus inner membrane. Nucleus outer membrane. Note=Seems to be predominantly mitochondrial.
28.8394	28.7688	28.6947				28.8473	28.8921	28.6947				Matrix	P42704	LPPRC_HUMAN	LRPPRC LRP130	LPPRC_HUMAN-1365	1	1	1	1.5e-59	147.49	136.23	109.22	-0.76211	KLDDLFLKRYASLLKYAGEPVPFIEPPESFE	0	0	0	SUBCELLULAR LOCATION: Mitochondrion. Nucleus, nucleoplasm. Nucleus inner membrane. Nucleus outer membrane. Note=Seems to be predominantly mitochondrial.
26.2112	26.1001	26.1795				26.2191	26.145	26.1795				Matrix	P42704	LPPRC_HUMAN	LRPPRC LRP130	LPPRC_HUMAN-1382	1	1		2.28e-52	133.24	126.87	92.932	-0.31151	GEPVPFIEPPESFEFYAQQLRKLRENSS___	0	0	0	SUBCELLULAR LOCATION: Mitochondrion. Nucleus, nucleoplasm. Nucleus inner membrane. Nucleus outer membrane. Note=Seems to be predominantly mitochondrial.
26.1288	26.0266	26.0162				26.1368	26.6754	26.1625				Matrix	P42765	THIM_HUMAN	ACAA2	THIM_HUMAN-198	1	1		1.59e-14	101.28	92.079	53.453	4.4688	ALQSQQRWKAANDAGYFNDEMAPIEVKTKKG	0	0	0	SUBCELLULAR LOCATION: Mitochondrion {ECO:0000269|PubMed:18371312}. Note=Colocalizes with BNIP3 in the mitochondria.
	21.1951	21.8263					21.2356	21.8263				Matrix	P42765	THIM_HUMAN	ACAA2	THIM_HUMAN-182	2	1		1.71e-06	86.803	71.176	57.525	1.5586	NLAVKHKISREECDKYALQSQQRWKAANDAG	0	0	0	SUBCELLULAR LOCATION: Mitochondrion {ECO:0000269|PubMed:18371312}. Note=Colocalizes with BNIP3 in the mitochondria.
26.2972	26.1252	26.4831	20.6102			26.3518	26.1657	26.4838	23.3136			Matrix	P42765	THIM_HUMAN	ACAA2	THIM_HUMAN-20	2	1	1	1.19e-81	197.21	144.75	80.916	1.0498	RGVFVVAAKRTPFGAYGGLLKDFTATDLSEF	0	0	0	SUBCELLULAR LOCATION: Mitochondrion {ECO:0000269|PubMed:18371312}. Note=Colocalizes with BNIP3 in the mitochondria.
26.611	26.5008	26.4489				26.6195	26.5413	26.4489				Matrix	P42765	THIM_HUMAN	ACAA2	THIM_HUMAN-68	1	1		3.37e-28	108.57	105.61	87.72	0.15297	SVIMGNVLQSSSDAIYLARHVGLRVGIPKET	0	0	0	SUBCELLULAR LOCATION: Mitochondrion {ECO:0000269|PubMed:18371312}. Note=Colocalizes with BNIP3 in the mitochondria.
	23.5026	23.8571					23.5436	23.8579				Matrix	P43155	CACP_HUMAN	CRAT CAT1	CACP_HUMAN-452	1	0.999998		6.84e-05	73.296	64.252	73.296	-0.60174	LQLAYYRIYGQACATYESASLRMFHLGRTDT	0	0	0	SUBCELLULAR LOCATION: Endoplasmic reticulum {ECO:0000305}. Peroxisome {ECO:0000305}. Mitochondrion inner membrane {ECO:0000305}; Peripheral membrane protein {ECO:0000305}; Matrix side {ECO:0000305}.; SUBCELLULAR LOCATION: Isoform 1: Mitochondrion {ECO:0000305}.; SUBCELLULAR LOCATION: Isoform 2: Peroxisome {ECO:0000305}.
23.3708	23.1966	23.4852				23.3787	23.2375	23.4852				Matrix	P43155	CACP_HUMAN	CRAT CAT1	CACP_HUMAN-606	1	1		0.0207008	57.177	15.706	57.177	0.4548	AYNSCAETNAARLAHYLEKALLDMRALLQSH	0	0	0	SUBCELLULAR LOCATION: Endoplasmic reticulum {ECO:0000305}. Peroxisome {ECO:0000305}. Mitochondrion inner membrane {ECO:0000305}; Peripheral membrane protein {ECO:0000305}; Matrix side {ECO:0000305}.; SUBCELLULAR LOCATION: Isoform 1: Mitochondrion {ECO:0000305}.; SUBCELLULAR LOCATION: Isoform 2: Peroxisome {ECO:0000305}.
25.0807	25.3458	25.2814				25.887	25.3863	25.2814				Matrix	P43155	CACP_HUMAN	CRAT CAT1	CACP_HUMAN-107	1	1	1	1.62e-08	116.88	94.392	116.88	-0.50009	RKTENWLSEWWLKTAYLQYRQPVVIYSSPGV	0	0	0	SUBCELLULAR LOCATION: Endoplasmic reticulum {ECO:0000305}. Peroxisome {ECO:0000305}. Mitochondrion inner membrane {ECO:0000305}; Peripheral membrane protein {ECO:0000305}; Matrix side {ECO:0000305}.; SUBCELLULAR LOCATION: Isoform 1: Mitochondrion {ECO:0000305}.; SUBCELLULAR LOCATION: Isoform 2: Peroxisome {ECO:0000305}.
24.6403	23.5692	23.5425				24.6483	23.6965	23.5426				Matrix	P43155	CACP_HUMAN	CRAT CAT1	CACP_HUMAN-110	1	0.99037		0.0266718	60.799	38.46	57.281	-0.54384	ENWLSEWWLKTAYLQYRQPVVIYSSPGVMLP	0	0	0	SUBCELLULAR LOCATION: Endoplasmic reticulum {ECO:0000305}. Peroxisome {ECO:0000305}. Mitochondrion inner membrane {ECO:0000305}; Peripheral membrane protein {ECO:0000305}; Matrix side {ECO:0000305}.; SUBCELLULAR LOCATION: Isoform 1: Mitochondrion {ECO:0000305}.; SUBCELLULAR LOCATION: Isoform 2: Peroxisome {ECO:0000305}.
26.6136	26.7851	26.6649				26.6215	26.8255	26.6649				Matrix	P43897	EFTS_HUMAN	TSFM	EFTS_HUMAN-159	1	1		0.0096736	69.812	26.004	60.019	0.0205	GTMMHCQTLKDQPSAYSKGFLNSSELSGLPA	0	0	0	SUBCELLULAR LOCATION: Mitochondrion.
24.7903		24.8624				24.7983		24.8624				Matrix	P43897	EFTS_HUMAN	TSFM	EFTS_HUMAN-59	3	1	2	7.49e-38	162.88	111.93	61.765	-0.1602	ASSKELLMKLRRKTGYSFVNCKKALETCGGD	0	0	0	SUBCELLULAR LOCATION: Mitochondrion.
25.6664	24.8488	24.9506				25.6744	24.8892	24.9563				Matrix	P43897	EFTS_HUMAN	TSFM	EFTS_HUMAN-299	1	0.99954	1	3.1e-15	87.991	85.288	87.991	1.8023	LSQPYLLDPSITLGQYVQPQGVSVVDFVRFE	0	0	0	SUBCELLULAR LOCATION: Mitochondrion.
24.8783	24.9004					24.8863	24.9487					Matrix	P43897	EFTS_HUMAN	TSFM	EFTS_HUMAN-212	1	0.997644		1.22e-12	87.208	77.456	87.208	0.014934	MILKRAAWVKVPSGFYVGSYVHGAMQSPSLH	0	0	0	SUBCELLULAR LOCATION: Mitochondrion.
26.1376	26.1631	26.2627				26.1456	26.2354	26.2627				Matrix	P43897	EFTS_HUMAN	TSFM	EFTS_HUMAN-234	1	1		7.81e-89	198.55	176.66	198.55	-0.50258	GAMQSPSLHKLVLGKYGALVICETSEQKTNL	0	0	0	SUBCELLULAR LOCATION: Mitochondrion.
24.8353	23.2713	25.1322			21.3718	24.8432	23.3117	25.1322			23.1489	Matrix	P14778	IL1R1_HUMAN	IL1R1 IL1R IL1RA IL1RT1	IL1R1_HUMAN-367	1	1		0.0178437	51.445	14.501	42.336	-1.5359	SVFIYKIFKIDIVLWYRDSCYDFLPIKASDG	TOPO_DOM 18 336 Extracellular. {ECO:0000255}.; TOPO_DOM 357 569 Cytoplasmic. {ECO:0000255}.	TRANSMEM 337 356 Helical. {ECO:0000255}.	0	SUBCELLULAR LOCATION: Membrane {ECO:0000269|PubMed:8142597}; Single-pass type I membrane protein {ECO:0000269|PubMed:8142597}. Cell membrane {ECO:0000305|PubMed:8142597}. Secreted {ECO:0000269|PubMed:8142597}.
24.4165	24.2392	24.5393				24.4245	24.2796	24.5393				Matrix	P45954	ACDSB_HUMAN	ACADSB	ACDSB_HUMAN-198	2	0.992894		1.1e-28	146.27	115.45	62.077	-1.2765	SDSFALKTRADKEGDYYVLNGSKMWISSAEH	0	0	0	SUBCELLULAR LOCATION: Mitochondrion matrix.
26.1095	26.0038	26.2225				26.1175	26.4423	26.2225				Matrix	P45954	ACDSB_HUMAN	ACADSB	ACDSB_HUMAN-283	1	1	1	4.57e-16	108.58	94.005	69.261	-1.6414	VKVPEANILGQIGHGYKYAIGSLNEGRIGIA	0	0	0	SUBCELLULAR LOCATION: Mitochondrion matrix.
25.2919	25.3552	25.0639				25.2999	25.3957	25.6386				Matrix	P45954	ACDSB_HUMAN	ACADSB	ACDSB_HUMAN-285	1	1		6.04e-07	117.52	100.31	117.52	0.028109	VPEANILGQIGHGYKYAIGSLNEGRIGIAAQ	0	0	0	SUBCELLULAR LOCATION: Mitochondrion matrix.
22.4872		22.2121				22.4952		22.2122				Matrix	P45954	ACDSB_HUMAN	ACADSB	ACDSB_HUMAN-372	1	0.5		0.000959521	79.089	62.891	78.529	1.3491	LEAGKPFIKEASMAKYYASEIAGQTTSKCIE	0	0	0	SUBCELLULAR LOCATION: Mitochondrion matrix.
22.4872		22.2121				22.4952		22.2122				Matrix	P45954	ACDSB_HUMAN	ACADSB	ACDSB_HUMAN-373	1	0.5		0.000959521	79.089	62.891	78.529	1.3491	EAGKPFIKEASMAKYYASEIAGQTTSKCIEW	0	0	0	SUBCELLULAR LOCATION: Mitochondrion matrix.
24.5126	23.558			29.2645		24.5257	23.5984			31.1872		Matrix	P46100	ATRX_HUMAN	ATRX RAD54L XH2	ATRX_HUMAN-2251	1	1		0.00418552	40.086	22.703	40.086	0.56039	ILAELLQIHKEHIVGYHEHDSLLDHKEEEEL	0	0	0	SUBCELLULAR LOCATION: Nucleus. Chromosome, telomere. Nucleus, PML body. Note=Associated with pericentromeric heterochromatin during interphase and mitosis, probably by interacting with CBX5/HP1 alpha. Colocalizes with histone H3.3, DAXX, HIRA and ASF1A at PML-nuclear bodies. Colocalizes with cohesin (SMC1 and SMC3) and MECP2 at the maternal H19 ICR (By similarity). {ECO:0000250}.
22.6417	22.5635	22.6122				22.6497	22.6391	22.6122				Matrix	P46199	IF2M_HUMAN	MTIF2	IF2M_HUMAN-481	2	1		0.00359038	71.614	29.738	64.547	-0.63342	KRKEHKEAHQKAREKYGHLLWKKRSILRFLE	0	0	0	SUBCELLULAR LOCATION: Mitochondrion.
24.4881	24.6357	24.5395				24.4967	24.6761	24.5395				Matrix	P46199	IF2M_HUMAN	MTIF2	IF2M_HUMAN-449	2	1		2.46e-60	182.39	68.769	83.061	0.0076933	VESEPRAREVVDWRKYEQEQEKGQEDLKIIE	0	0	0	SUBCELLULAR LOCATION: Mitochondrion.
23.8333		24.1996				23.8413		24.1996				Matrix	P46199	IF2M_HUMAN	MTIF2	IF2M_HUMAN-411	1	1		0.00041365	52.52	43.774	44.998	2.6348	VRLMFDENGKTIDEAYPSMPVGITGWRDLPS	0	0	0	SUBCELLULAR LOCATION: Mitochondrion.
	21.104	21.5237			20.5023		21.1444	21.5237			22.2795	Matrix	P46783	RS10_HUMAN	RPS10	RS10_HUMAN-12	1	1		0.0035361	74.165	50.792	63.426	0.47001	____MLMPKKNRIAIYELLFKEGVMVAKKDV	0	0	0	SUBCELLULAR LOCATION: Cytoplasm {ECO:0000269|PubMed:20159986}. Nucleus, nucleolus {ECO:0000269|PubMed:20159986}. Note=Localized in the granular component (GC) region of the nucleolus. Methylation is required for its localization in the GC region. Colocalizes with NPS1 in the GC region of the nucleolus.
22.9977	20.9037	22.6717				23.5645	2.94417	22.6717				Matrix	Q9UGI6	KCNN3_HUMAN	KCNN3 K3	KCNN3_HUMAN-185	1	1		0.0268527	60.709	46.572	60.709	-0.79749	RDSNPFTEIAMSSCKYSGGVMKPLSRLSASR	0	TRANSMEM 293 313 Helical; Name=Segment S1. {ECO:0000255}.; TRANSMEM 320 340 Helical; Name=Segment S2. {ECO:0000255}.; TRANSMEM 371 391 Helical; Name=Segment S3. {ECO:0000255}.; TRANSMEM 410 430 Helical; Name=Segment S4. {ECO:0000255}.; TRANSMEM 459 479 Helical; Name=Segment S5. {ECO:0000255}.; TRANSMEM 528 548 Helical; Name=Segment S6. {ECO:0000255}.	INTRAMEM 499 519 Pore-forming; Name=Segment H5. {ECO:0000255}.	SUBCELLULAR LOCATION: Membrane; Multi-pass membrane protein.
27.9946	27.9162	28.0291				28.254	27.9566	28.2913				Matrix	P48047	ATPO_HUMAN	ATP5PO ATP5O ATPO	ATPO_HUMAN-35	1	1	1	5.24e-89	192.39	180.34	139.86	-0.10973	VVRPFAKLVRPPVQVYGIEGRYATALYSAAS	0	0	0	SUBCELLULAR LOCATION: Mitochondrion {ECO:0000250}. Mitochondrion inner membrane {ECO:0000250}.
30.1143	30.1205	30.1747				3.12229	3.16953	3.17474				Matrix	P48047	ATPO_HUMAN	ATP5PO ATP5O ATPO	ATPO_HUMAN-82	2	1	3	9.15e-43	166.69	138.83	83.045	0.52761	QILKEPKVAASVLNPYVKRSIKVKSLNDITA	0	0	0	SUBCELLULAR LOCATION: Mitochondrion {ECO:0000250}. Mitochondrion inner membrane {ECO:0000250}.
23.8031	23.8646	24.0832				23.8117	23.9512	24.8318				Matrix	P48047	ATPO_HUMAN	ATP5PO ATP5O ATPO	ATPO_HUMAN-41	1	1		1.36e-06	110.08	58.731	110.08	1.2486	KLVRPPVQVYGIEGRYATALYSAASKQNKLE	0	0	0	SUBCELLULAR LOCATION: Mitochondrion {ECO:0000250}. Mitochondrion inner membrane {ECO:0000250}.
24.393	24.4694	24.6426				24.4985	24.5979	24.6426				Matrix	P48047	ATPO_HUMAN	ATP5PO ATP5O ATPO	ATPO_HUMAN-46	1	1	1	1.31e-19	142.71	114.13	125.97	-1.9547	PVQVYGIEGRYATALYSAASKQNKLEQVEKE	0	0	0	SUBCELLULAR LOCATION: Mitochondrion {ECO:0000250}. Mitochondrion inner membrane {ECO:0000250}.
27.9563	28.0336	28.0929				27.9643	28.7475	28.9291				Matrix	P48047	ATPO_HUMAN	ATP5PO ATP5O ATPO	ATPO_HUMAN-193	1	1	1	5e-14	142.64	89.953	64.567	2.0002	DPSILGGMIVRIGEKYVDMSVKTKIQKLGRA	0	0	0	SUBCELLULAR LOCATION: Mitochondrion {ECO:0000250}. Mitochondrion inner membrane {ECO:0000250}.
25.8574	25.6612	26.1455				25.8654	25.7163	26.1455				Matrix	P48735	IDHP_HUMAN	IDH2	IDHP_HUMAN-247	2	1	1	6.77e-06	118.07	96.01	104.44	0.11092	AHSCFQYAIQKKWPLYMSTKNTILKAYDGRF	0	0	0	SUBCELLULAR LOCATION: Mitochondrion.
27.1112	27.192	27.3241				27.1191	27.2324	27.3241				Matrix	P49406	RM19_HUMAN	MRPL19 KIAA0104 MRPL15	RM19_HUMAN-125	1	1	1	8.31e-07	111.63	36.591	57.225	-2.6897	EFYVGSILRVTTADPYASGKISQFLGICIQR	0	0	0	SUBCELLULAR LOCATION: Mitochondrion {ECO:0000269|PubMed:10600119, ECO:0000269|PubMed:11543634, ECO:0000269|PubMed:25278503, ECO:0000269|PubMed:25838379, ECO:0000269|PubMed:28892042}.
29.6901	29.7949	29.7778				29.6986	29.8353	29.7778				Matrix	P49411	EFTU_HUMAN	TUFM	EFTU_HUMAN-266	2	1	1	3.5e-37	132.14	122.19	105.03	-0.22258	ARDLEKPFLLPVEAVYSVPGRGTVVTGTLER	0	0	0	SUBCELLULAR LOCATION: Mitochondrion {ECO:0000269|PubMed:22749352}.
25.3166	25.5775					25.3245	25.6179					Matrix	P49411	EFTU_HUMAN	TUFM	EFTU_HUMAN-208	1	1		3.85e-82	153.59	139.02	153.59	2.2825	ELVELEIRELLTEFGYKGEETPVIVGSALCA	0	0	0	SUBCELLULAR LOCATION: Mitochondrion {ECO:0000269|PubMed:22749352}.
26.349	26.304	26.3952				26.3569	26.3445	26.3953				Matrix	P49411	EFTU_HUMAN	TUFM	EFTU_HUMAN-92	3	1	1	1.38e-153	230.96	190.85	160.52	1.6147	ITKILAEGGGAKFKKYEEIDNAPEERARGIT	0	0	0	SUBCELLULAR LOCATION: Mitochondrion {ECO:0000269|PubMed:22749352}.
27.0324	27.2424	27.1989				27.4393	27.2828	27.1989				Matrix	P49411	EFTU_HUMAN	TUFM	EFTU_HUMAN-115	1	1	1	9.16e-23	131.82	112.58	109.04	1.7597	EERARGITINAAHVEYSTAARHYAHTDCPGH	0	0	0	SUBCELLULAR LOCATION: Mitochondrion {ECO:0000269|PubMed:22749352}.
	23.5464	22.6301					23.5868	22.6312				Matrix	P49411	EFTU_HUMAN	TUFM	EFTU_HUMAN-122	1	1		1.94e-21	124.81	111.41	95.264	-0.813	TINAAHVEYSTAARHYAHTDCPGHADYVKNM	0	0	0	SUBCELLULAR LOCATION: Mitochondrion {ECO:0000269|PubMed:22749352}.
23.7893	24.5872	23.555				23.7972	24.6276	23.555				Matrix	P49411	EFTU_HUMAN	TUFM	EFTU_HUMAN-133	1	1		1.68e-06	81.327	72.761	81.327	0.27941	AARHYAHTDCPGHADYVKNMITGTAPLDGCI	0	0	0	SUBCELLULAR LOCATION: Mitochondrion {ECO:0000269|PubMed:22749352}.
29.5115	29.4631	29.4976				29.5194	29.5353	29.4976				Matrix	P49411	EFTU_HUMAN	TUFM	EFTU_HUMAN-246	1	1	1	2.1e-48	166.62	140.8	81.904	0.17446	LGLKSVQKLLDAVDTYIPVPARDLEKPFLLP	0	0	0	SUBCELLULAR LOCATION: Mitochondrion {ECO:0000269|PubMed:22749352}.
23.7323	24.1919	23.9403				23.7427	24.2323	23.9429				Matrix	P49411	EFTU_HUMAN	TUFM	EFTU_HUMAN-179	1	1		0.00292368	46.88	39.368	46.88	0.48451	HLLLARQIGVEHVVVYVNKADAVQDSEMVEL	0	0	0	SUBCELLULAR LOCATION: Mitochondrion {ECO:0000269|PubMed:22749352}.
28.1518	28.1702	28.1756				28.1598	28.2159	28.1756				Matrix	P49411	EFTU_HUMAN	TUFM	EFTU_HUMAN-357	2	1	2	2.74e-18	137.01	93.048	121.32	-0.61223	KPGSIKPHQKVEAQVYILSKEEGGRHKPFVS	0	0	0	SUBCELLULAR LOCATION: Mitochondrion {ECO:0000269|PubMed:22749352}.
27.0926	27.2238	27.1739				27.1622	27.2642	27.1739				Matrix	P49419	AL7A1_HUMAN	ALDH7A1 ATQ1	AL7A1_HUMAN-397	2	1	1	0.000970538	78.903	44.697	63.091	0.50668	LGAVEEAKKEGGTVVYGGKVMDRPGNYVEPT	0	0	0	SUBCELLULAR LOCATION: Cytoplasm, cytosol {ECO:0000269|PubMed:20207735}. Nucleus {ECO:0000269|PubMed:20207735}.; SUBCELLULAR LOCATION: Isoform 1: Mitochondrion {ECO:0000269|PubMed:20207735}.
27.4256	27.5512	27.588				27.4335	27.5916	27.588				Matrix	P49419	AL7A1_HUMAN	ALDH7A1 ATQ1	AL7A1_HUMAN-69	1	1	1	7.06e-34	140.77	127.35	71.601	-0.98003	VYNGSWGGRGEVITTYCPANNEPIARVRQAS	0	0	0	SUBCELLULAR LOCATION: Cytoplasm, cytosol {ECO:0000269|PubMed:20207735}. Nucleus {ECO:0000269|PubMed:20207735}.; SUBCELLULAR LOCATION: Isoform 1: Mitochondrion {ECO:0000269|PubMed:20207735}.
23.9473	23.9104	23.8993				23.9552	23.9583	23.8993				Matrix	P49419	AL7A1_HUMAN	ALDH7A1 ATQ1	AL7A1_HUMAN-526	1	1		4.74e-05	110.88	99.663	57.888	-1.0871	DAWKQYMRRSTCTINYSKDLPLAQGIKFQ__	0	0	0	SUBCELLULAR LOCATION: Cytoplasm, cytosol {ECO:0000269|PubMed:20207735}. Nucleus {ECO:0000269|PubMed:20207735}.; SUBCELLULAR LOCATION: Isoform 1: Mitochondrion {ECO:0000269|PubMed:20207735}.
23.474	23.8144	23.7166				23.4819	23.8548	23.7166				Matrix	P49590	SYHM_HUMAN	HARS2 HARSL HARSR HO3	SYHM_HUMAN-392	1	1		0.0151843	63.961	33.613	57.59	-0.66005	KVPCVGLSIGVERIFYIVEQRMKTKGEKVRT	0	0	0	SUBCELLULAR LOCATION: Mitochondrion matrix {ECO:0000250}.
25.721	25.5572	25.615				25.729	25.5976	25.615				Matrix	Q86TX2	ACOT1_HUMAN	ACOT1 CTE1	ACOT1_HUMAN-289	1	1	2	1.82e-203	242.26	219.63	81.357	-1.7107	PVGVNRNRIKVTKDGYADIVDVLNSPLEGPD	0	0	0	SUBCELLULAR LOCATION: Cytoplasm {ECO:0000269|PubMed:16940157}.
24.9186	24.9925	24.578				24.9265	25.3297	24.5782				Matrix	Q86TX2	ACOT1_HUMAN	ACOT1 CTE1	ACOT1_HUMAN-191	1	0.802082		4.31e-06	75.911	70.096	50.534	0.38486	SLLAGKGFAVMALAYYNYEDLPKTMETLHLE	0	0	0	SUBCELLULAR LOCATION: Cytoplasm {ECO:0000269|PubMed:16940157}.
25.7624	25.7409	25.6725				25.7739	25.7814	25.6725				Matrix	Q86TX2	ACOT1_HUMAN	ACOT1 CTE1	ACOT1_HUMAN-361	2	0.999673	2	2.62e-25	113.51	105.48	82.885	1.3854	GRRKPQIICYPETGHYIEPPYFPLCRASLHA	0	0	0	SUBCELLULAR LOCATION: Cytoplasm {ECO:0000269|PubMed:16940157}.
24.2185	23.9946	23.9654				24.2265	24.3566	23.9654				Matrix	Q86TX2	ACOT1_HUMAN	ACOT1 CTE1	ACOT1_HUMAN-334	2	1		0.000416113	79.659	65.378	53.237	2.966	LFLVGQDDHNWKSEFYANEACKRLQAHGRRK	0	0	0	SUBCELLULAR LOCATION: Cytoplasm {ECO:0000269|PubMed:16940157}.
25.3775	25.4544	25.4513				25.3854	25.4948	25.4513				Matrix	P49789	FHIT_HUMAN	FHIT	FHIT_HUMAN-114	1	1		0.00020793	98.754	81.841	77.358	1.2084	VLPRKAGDFHRNDSIYEELQKHDKEDFPASW	0	0	0	SUBCELLULAR LOCATION: Cytoplasm. Mitochondrion. Nucleus.
25.0075	24.8804	24.885				25.1544	24.9283	24.8852				Matrix	P49821	NDUV1_HUMAN	NDUFV1 UQOR1	NDUV1_HUMAN-112	1	1		1.32e-52	163.99	138.01	141.34	-1.0806	LKWSFMNKPSDGRPKYLVVNADEGEPGTCKD	0	0	0	SUBCELLULAR LOCATION: Mitochondrion inner membrane; Peripheral membrane protein; Matrix side.
26.7434	26.8727	26.9384				26.7514	26.9132	26.9384				Matrix	P50213	IDH3A_HUMAN	IDH3A	IDH3A_HUMAN-153	1	1	1	2.28e-13	92.01	81.755	42.863	-1.8737	TDVNIVTIRENTEGEYSGIEHVIVDGVVQSI	0	0	0	SUBCELLULAR LOCATION: Mitochondrion.
27.3085	27.4406	27.4727				27.3165	27.4816	27.4727				Matrix	P50213	IDH3A_HUMAN	IDH3A	IDH3A_HUMAN-186	1	1	2	3.29e-07	120.27	95.343	91.549	0.65622	ITEGASKRIAEFAFEYARNNHRSNVTAVHKA	0	0	0	SUBCELLULAR LOCATION: Mitochondrion.
24.1747	24.9051	25.1954				24.1827	24.9456	25.1954				Matrix	P50213	IDH3A_HUMAN	IDH3A	IDH3A_HUMAN-121	2	1		3.92e-21	111.77	95.587	111.77	-0.84602	GHPSMNLLLRKTFDLYANVRPCVSIEGYKTP	0	0	0	SUBCELLULAR LOCATION: Mitochondrion.
25.1484	25.3262	25.4062				25.1563	25.3666	25.4624				Matrix	P50213	IDH3A_HUMAN	IDH3A	IDH3A_HUMAN-133	2	1	1	1.94e-14	99.663	87.195	99.663	0.68331	FDLYANVRPCVSIEGYKTPYTDVNIVTIREN	0	0	0	SUBCELLULAR LOCATION: Mitochondrion.
25.0258	24.6916	25.0712				25.3372	24.7326	25.7116				Matrix	P50213	IDH3A_HUMAN	IDH3A	IDH3A_HUMAN-137	1	1		5.98e-15	127.79	108.98	127.79	-0.34967	ANVRPCVSIEGYKTPYTDVNIVTIRENTEGE	0	0	0	SUBCELLULAR LOCATION: Mitochondrion.
25.9614	25.814	26.0987				25.9694	25.8544	26.9867				Matrix	O95202	LETM1_HUMAN	LETM1	LETM1_HUMAN-141	3	1	4	1.31e-71	175.56	167.47	41.367	0.81897	SLKDKNKKLEEGGPVYSPPAEVVVKKSLGQR	TOPO_DOM 116 208 Mitochondrial intermembrane. {ECO:0000250|UniProtKB:Q9Z2I0}.; TOPO_DOM 230 739 Mitochondrial matrix. {ECO:0000250|UniProtKB:Q9Z2I0}.	TRANSMEM 209 229 Helical. {ECO:0000255}.	0	SUBCELLULAR LOCATION: Mitochondrion inner membrane {ECO:0000269|PubMed:14706454, ECO:0000269|PubMed:15138253, ECO:0000269|PubMed:18628306, ECO:0000269|PubMed:19797662}; Single-pass membrane protein {ECO:0000269|PubMed:14706454, ECO:0000269|PubMed:15138253, ECO:0000269|PubMed:18628306}.
27.109	27.0212	27.1608				27.1169	27.6158	27.1677				Matrix	O95202	LETM1_HUMAN	LETM1	LETM1_HUMAN-422	1	1	1	9.35e-34	149.3	118.74	44.252	1.8329	HQEIPTSLLILSRAMYLPDTLSPADQLKSTL	TOPO_DOM 116 208 Mitochondrial intermembrane. {ECO:0000250|UniProtKB:Q9Z2I0}.; TOPO_DOM 230 739 Mitochondrial matrix. {ECO:0000250|UniProtKB:Q9Z2I0}.	TRANSMEM 209 229 Helical. {ECO:0000255}.	0	SUBCELLULAR LOCATION: Mitochondrion inner membrane {ECO:0000269|PubMed:14706454, ECO:0000269|PubMed:15138253, ECO:0000269|PubMed:18628306, ECO:0000269|PubMed:19797662}; Single-pass membrane protein {ECO:0000269|PubMed:14706454, ECO:0000269|PubMed:15138253, ECO:0000269|PubMed:18628306}.
27.1054	27.4417	27.4257				27.1133	27.4822	27.4257				Matrix	O95202	LETM1_HUMAN	LETM1	LETM1_HUMAN-598	1	1	1	2.81e-234	266.69	200.5	52.395	2.8286	LQEIKKELSKTGEEKYVEESKASKRLTKRVQ	TOPO_DOM 116 208 Mitochondrial intermembrane. {ECO:0000250|UniProtKB:Q9Z2I0}.; TOPO_DOM 230 739 Mitochondrial matrix. {ECO:0000250|UniProtKB:Q9Z2I0}.	TRANSMEM 209 229 Helical. {ECO:0000255}.	0	SUBCELLULAR LOCATION: Mitochondrion inner membrane {ECO:0000269|PubMed:14706454, ECO:0000269|PubMed:15138253, ECO:0000269|PubMed:18628306, ECO:0000269|PubMed:19797662}; Single-pass membrane protein {ECO:0000269|PubMed:14706454, ECO:0000269|PubMed:15138253, ECO:0000269|PubMed:18628306}.
24.1449	23.896	24.0206				24.1529	23.9364	24.2557				Matrix	P51398	RT29_HUMAN	DAP3 MRPS29	RT29_HUMAN-173	1	1		0.00194393	83.998	46.449	83.998	-1.4162	AHLWVKNCRDLLQSSYNKQRFDQPLEASTWL	0	0	0	SUBCELLULAR LOCATION: Mitochondrion {ECO:0000269|PubMed:11162496, ECO:0000269|PubMed:20563667}.
24.77		24.9116				24.7779		24.9116				Matrix	P51398	RT29_HUMAN	DAP3 MRPS29	RT29_HUMAN-323	1	1	1	0.0013258	79.23	67.311	46.985	-0.32468	SALSQTGSLFKPRKAYLPQELLGKEGFDALD	0	0	0	SUBCELLULAR LOCATION: Mitochondrion {ECO:0000269|PubMed:11162496, ECO:0000269|PubMed:20563667}.
22.6905	22.9242	23.456				22.6985	22.9646	23.4569				Matrix	P51398	RT29_HUMAN	DAP3 MRPS29	RT29_HUMAN-111	1	1		0.00675052	54.259	49.355	40.767	0.15914	EACLMVRKPALELLHYLKNTSFAYPAIRYLL	0	0	0	SUBCELLULAR LOCATION: Mitochondrion {ECO:0000269|PubMed:11162496, ECO:0000269|PubMed:20563667}.
25.7341	25.7468	25.8				25.7425	25.7873	25.8				Matrix	P51398	RT29_HUMAN	DAP3 MRPS29	RT29_HUMAN-119	1	1	1	0.000165085	100.79	62.484	63.624	-0.065028	PALELLHYLKNTSFAYPAIRYLLYGEKGTGK	0	0	0	SUBCELLULAR LOCATION: Mitochondrion {ECO:0000269|PubMed:11162496, ECO:0000269|PubMed:20563667}.
27.4976	27.4785	27.5809				27.5558	27.519	27.589				Matrix	P51553	IDH3G_HUMAN	IDH3G	IDH3G_HUMAN-203	1	1	1	9.73e-05	113.7	68.832	91.626	0.51967	SLKIITKAKSLRIAEYAFKLAQESGRKKVTA	0	0	0	SUBCELLULAR LOCATION: Mitochondrion {ECO:0000269|PubMed:11256614}.
24.8186	25.4195	25.2186				24.8265	25.4599	25.2186				Matrix	P51553	IDH3G_HUMAN	IDH3G	IDH3G_HUMAN-142	1	1		6.82e-13	120.57	85.805	61.235	-0.89988	SHKSRNNILRTSLDLYANVIHCKSLPGVVTR	0	0	0	SUBCELLULAR LOCATION: Mitochondrion {ECO:0000269|PubMed:11256614}.
	26.1989	26.1294					26.2393	26.1294				Matrix	P51649	SSDH_HUMAN	ALDH5A1 SSADH	SSDH_HUMAN-106	1	1		0.000145592	110.12	84.665	44.753	-2.629	ADCGVREARAAVRAAYEAFCRWREVSAKERS	0	0	0	SUBCELLULAR LOCATION: Mitochondrion.
24.7322		25.6891				24.7411		25.6897				Matrix	P51649	SSDH_HUMAN	ALDH5A1 SSADH	SSDH_HUMAN-159	1	1		2.84e-67	153.25	139.38	153.25	-2.6683	AESGKPLKEAHGEILYSAFFLEWFSEEARRV	0	0	0	SUBCELLULAR LOCATION: Mitochondrion.
22.7297	22.3726					22.7376	22.4133					Matrix	P51649	SSDH_HUMAN	ALDH5A1 SSADH	SSDH_HUMAN-128	1	1		0.0262513	49.3	37.789	49.3	0.41196	REVSAKERSSLLRKWYNLMIQNKDDLARIIT	0	0	0	SUBCELLULAR LOCATION: Mitochondrion.
	23.0876	23.5717					23.1282	23.5717				Matrix	P51649	SSDH_HUMAN	ALDH5A1 SSADH	SSDH_HUMAN-175	1	1		0.00635717	49.243	34.426	42.785	-0.38451	SAFFLEWFSEEARRVYGDIIHTPAKDRRALV	0	0	0	SUBCELLULAR LOCATION: Mitochondrion.
28.241	28.2989	28.3192				28.249	28.3393	28.3192				Matrix	P52815	RM12_HUMAN	MRPL12 MRPL7 RPML12	RM12_HUMAN-152	1	1	1	3.12e-126	193.3	123.24	110.08	1.1078	AKPVDKVKLIKEIKNYIQGINLVQAKKLVES	0	0	0	SUBCELLULAR LOCATION: Mitochondrion {ECO:0000269|PubMed:8626705}.
23.7975	24.2122	24.066				23.8544	24.2526	24.6595				Matrix	P53597	SUCA_HUMAN	SUCLG1	SUCA_HUMAN-337	1	1		2.84e-21	97.825	93.965	75.177	1.8129	GVVVSMSPAQLGTTIYKEFEKRKML______	0	0	0	SUBCELLULAR LOCATION: Mitochondrion {ECO:0000255|HAMAP-Rule:MF_03222}.
23.3228	23.2745	23.2089				23.3374	23.315	23.289				Matrix	P53597	SUCA_HUMAN	SUCLG1	SUCA_HUMAN-78	1	1	2	1.6e-78	182.37	169.87	57.973	-0.44953	FTGKQGTFHSQQALEYGTKLVGGTTPGKGGQ	0	0	0	SUBCELLULAR LOCATION: Mitochondrion {ECO:0000255|HAMAP-Rule:MF_03222}.
23.0746	22.864	23.0245				23.8254	22.9438	23.2454				Matrix	P54098	DPOG1_HUMAN	POLG MDP1 POLG1 POLGA	DPOG1_HUMAN-986	1	1		0.0105956	61.593	47.922	50.108	2.2819	HRLTQQEAAEKAQQMYAATKGLRWYRLSDEG	0	0	0	SUBCELLULAR LOCATION: Mitochondrion {ECO:0000269|PubMed:18063578}. Mitochondrion matrix, mitochondrion nucleoid {ECO:0000269|PubMed:18063578}.
24.673	24.7988	27.3353				24.6893	24.8392	27.3353				Matrix	P54098	DPOG1_HUMAN	POLG MDP1 POLG1 POLGA	DPOG1_HUMAN-131	1	1		1.72e-07	89.231	71.602	44.311	1.7301	PAVPLPDVELRLPPLYGDNLDQHFRLLAQKQ	0	0	0	SUBCELLULAR LOCATION: Mitochondrion {ECO:0000269|PubMed:18063578}. Mitochondrion matrix, mitochondrion nucleoid {ECO:0000269|PubMed:18063578}.
30.2674	30.1133	30.238				3.27536	3.15377	3.23797				Matrix	P54886	P5CS_HUMAN	ALDH18A1 GSAS P5CS PYCS	P5CS_HUMAN-653	1	1	1	4.88e-37	156	131.15	50.897	1.8304	RVEQVKIHAGPKFASYLTFSPSEVKSLRTEY	0	0	0	SUBCELLULAR LOCATION: Mitochondrion inner membrane {ECO:0000269|PubMed:26297558, ECO:0000269|PubMed:26320891}.
28.4962	28.6524	28.5247				28.5413	28.6928	28.5247				Matrix	P54886	P5CS_HUMAN	ALDH18A1 GSAS P5CS PYCS	P5CS_HUMAN-288	1	1	1	7.86e-21	108.18	89.83	49.036	-3.0614	DSPPGSDDAKLIDIFYPGDQQSVTFGTKSRV	0	0	0	SUBCELLULAR LOCATION: Mitochondrion inner membrane {ECO:0000269|PubMed:26297558, ECO:0000269|PubMed:26320891}.
	24.0144	24.8309					24.5478	24.8394				Matrix	P54886	P5CS_HUMAN	ALDH18A1 GSAS P5CS PYCS	P5CS_HUMAN-668	1	1		5e-16	93.633	88.169	52.465	-0.1633	YLTFSPSEVKSLRTEYGDLELCIEVVDNVQD	0	0	0	SUBCELLULAR LOCATION: Mitochondrion inner membrane {ECO:0000269|PubMed:26297558, ECO:0000269|PubMed:26320891}.
27.2042	27.2456	27.2805				27.2122	27.2866	27.2847				Matrix	P54886	P5CS_HUMAN	ALDH18A1 GSAS P5CS PYCS	P5CS_HUMAN-782	1	1	1	1.26e-33	160.67	139.64	74.962	1.4995	KDHVVSDFSEHGSLKYLHENLPIPQRNTN__	0	0	0	SUBCELLULAR LOCATION: Mitochondrion inner membrane {ECO:0000269|PubMed:26297558, ECO:0000269|PubMed:26320891}.
25.6203	26.881	25.5865				25.6282	26.9214	25.5865				Matrix	P55084	ECHB_HUMAN	HADHB MSTP029	ECHB_HUMAN-402	2	1	1	8.9e-38	156.08	154.7	58.885	-2.5771	LANFKAMDSDWFAENYMGRKTKVGLPPLEKF	0	0	0	SUBCELLULAR LOCATION: Mitochondrion {ECO:0000269|PubMed:21527675}. Mitochondrion inner membrane {ECO:0000269|PubMed:21527675}. Mitochondrion outer membrane {ECO:0000269|PubMed:21527675}. Endoplasmic reticulum {ECO:0000269|PubMed:21527675}.
22.5187	23.1627	22.9288				22.5266	23.2313	22.9288				Matrix	P55084	ECHB_HUMAN	HADHB MSTP029	ECHB_HUMAN-100	1	1		0.000342671	61.265	56.008	61.265	-0.050963	TGLLHRTSVPKEVVDYIIFGTVIQEVKTSNV	0	0	0	SUBCELLULAR LOCATION: Mitochondrion {ECO:0000269|PubMed:21527675}. Mitochondrion inner membrane {ECO:0000269|PubMed:21527675}. Mitochondrion outer membrane {ECO:0000269|PubMed:21527675}. Endoplasmic reticulum {ECO:0000269|PubMed:21527675}.
27.4114	26.9001	26.0966				27.4194	26.9455	26.9658				Matrix	P55809	SCOT1_HUMAN	OXCT1 OXCT SCOT	SCOT1_HUMAN-161	2	0.999994		6.51e-30	106.93	100.45	106.93	-1.5939	RAGGAGVPAFYTPTGYGTLVQEGGSPIKYNK	0	0	0	SUBCELLULAR LOCATION: Mitochondrion matrix.
29.495	29.3517	29.3259				29.5297	29.3921	29.3259				Matrix	P55809	SCOT1_HUMAN	OXCT1 OXCT SCOT	SCOT1_HUMAN-174	1	1		3.06e-63	134.03	129.39	133.15	-0.25841	TGYGTLVQEGGSPIKYNKDGSVAIASKPREV	0	0	0	SUBCELLULAR LOCATION: Mitochondrion matrix.
24.609	24.7191	24.7234				24.617	24.7595	24.7234				Matrix	P55809	SCOT1_HUMAN	OXCT1 OXCT SCOT	SCOT1_HUMAN-43	1	1		0.000222974	98.04	61.659	61.833	3.1072	CVCSFSTSAHRHTKFYTDPVEAVKDIPDGAT	0	0	0	SUBCELLULAR LOCATION: Mitochondrion matrix.
24.7287		24.3734				24.7367		24.3734				Matrix	P55809	SCOT1_HUMAN	OXCT1 OXCT SCOT	SCOT1_HUMAN-115	1	1		3.6e-06	81.879	67.644	81.879	-2.2418	GLLLRSKQIKRMVSSYVGENAEFERQYLSGE	0	0	0	SUBCELLULAR LOCATION: Mitochondrion matrix.
25.1899	25.154	25.2921				25.1978	25.1944	25.2922				Matrix	P55809	SCOT1_HUMAN	OXCT1 OXCT SCOT	SCOT1_HUMAN-407	1	1		9.21e-85	193.73	183.95	56.205	0.12818	GHVDLTMLGAMQVSKYGDLANWMIPGKMVKG	0	0	0	SUBCELLULAR LOCATION: Mitochondrion matrix.
24.7258		24.7011				24.7338		24.7177				Matrix	P56181	NDUV3_HUMAN	NDUFV3	NDUV3_HUMAN-71	1	1		1.76e-10	94.569	80.56	94.569	0.5842	KKPAPVPAEPFDNTTYKNLQHHDYSTYTFLD	0	0	0	SUBCELLULAR LOCATION: Mitochondrion inner membrane {ECO:0000305|PubMed:12611891}; Peripheral membrane protein {ECO:0000305}; Matrix side {ECO:0000305}.
23.7392	23.8974	24.0864				23.7472	23.9378	24.8643				Matrix	Q5VTU8	AT5EL_HUMAN	ATP5EP2	AT5EL_HUMAN-12	1	1		0.0104382	68.625	33.33	53.404	2.0134	____MVAYWRQAGLSYIRYSQICAKVVRDAL	0	0	0	SUBCELLULAR LOCATION: Mitochondrion. Mitochondrion inner membrane {ECO:0000250}.
25.5571	25.6932	25.7721				25.5655	25.7336	25.7722				Matrix	Q5VTU8	AT5EL_HUMAN	ATP5EP2	AT5EL_HUMAN-15	1	1		1.09e-07	126.28	88.72	126.28	2.324	_MVAYWRQAGLSYIRYSQICAKVVRDALKTE	0	0	0	SUBCELLULAR LOCATION: Mitochondrion. Mitochondrion inner membrane {ECO:0000250}.
26.0145	25.8077	25.9437				26.2242	25.8489	25.9437				Matrix	P56556	NDUA6_HUMAN	NDUFA6 LYRM6 NADHB14	NDUA6_HUMAN-123	2	1		4.05e-12	133.99	112.62	72.355	-1.121	HETEAPRPKDFLSKFYVGHDP__________	0	0	0	SUBCELLULAR LOCATION: Mitochondrion inner membrane {ECO:0000305|PubMed:12611891}; Peripheral membrane protein {ECO:0000305}; Matrix side {ECO:0000305}.
24.2029	24.3344	24.3681				24.2187	24.3748	24.3681				Matrix	Q02978	M2OM_HUMAN	SLC25A11 SLC20A4	M2OM_HUMAN-259	1	1		0.00841058	61.679	31.872	60.828	-0.59012	KTRIQNMRMIDGKPEYKNGLDVLFKVVRYEG	0	TRANSMEM 24 42 Helical; Name=1. {ECO:0000255}.; TRANSMEM 83 101 Helical; Name=2. {ECO:0000255}.; TRANSMEM 119 140 Helical; Name=3. {ECO:0000255}.; TRANSMEM 183 202 Helical; Name=4. {ECO:0000255}.; TRANSMEM 222 240 Helical; Name=5. {ECO:0000255}.; TRANSMEM 281 300 Helical; Name=6. {ECO:0000255}.	0	SUBCELLULAR LOCATION: Mitochondrion inner membrane {ECO:0000250|UniProtKB:P97700}; Multi-pass membrane protein {ECO:0000250|UniProtKB:P97700}.
24.0658	23.8677	24.1499				24.7374	23.9811	24.1499				Matrix	P23786	CPT2_HUMAN	CPT2 CPT1	CPT2_HUMAN-145	1	1		1.15e-06	117.52	95.492	42.21	-1.7451	NFNPFMAFNPDPKSEYNDQLTRATNMTVSAI	TOPO_DOM 26 178 Mitochondrial matrix. {ECO:0000250}.; TOPO_DOM 209 658 Mitochondrial matrix. {ECO:0000250}.	0	INTRAMEM 179 208 Note=Mitochondrial inner membrane. {ECO:0000250}.	SUBCELLULAR LOCATION: Mitochondrion inner membrane; Peripheral membrane protein; Matrix side.
25.2341	25.1059	25.1153				25.243	25.1463	25.1153				Matrix	P23786	CPT2_HUMAN	CPT2 CPT1	CPT2_HUMAN-275	1	0.999999		1.08e-06	66.889	54.684	66.889	-3.2835	DGNIVSPSEIQAHLKYILSDSSPAPEFPLAY	TOPO_DOM 26 178 Mitochondrial matrix. {ECO:0000250}.; TOPO_DOM 209 658 Mitochondrial matrix. {ECO:0000250}.	0	INTRAMEM 179 208 Note=Mitochondrial inner membrane. {ECO:0000250}.	SUBCELLULAR LOCATION: Mitochondrion inner membrane; Peripheral membrane protein; Matrix side.
23.6273	23.5845	24.1104				23.6353	23.6249	24.1136				Matrix	Q02978	M2OM_HUMAN	SLC25A11 SLC20A4	M2OM_HUMAN-272	2	1	1	1.51e-76	193.82	148.39	182.65	-0.15707	PEYKNGLDVLFKVVRYEGFFSLWKGFTPYYA	0	TRANSMEM 24 42 Helical; Name=1. {ECO:0000255}.; TRANSMEM 83 101 Helical; Name=2. {ECO:0000255}.; TRANSMEM 119 140 Helical; Name=3. {ECO:0000255}.; TRANSMEM 183 202 Helical; Name=4. {ECO:0000255}.; TRANSMEM 222 240 Helical; Name=5. {ECO:0000255}.; TRANSMEM 281 300 Helical; Name=6. {ECO:0000255}.	0	SUBCELLULAR LOCATION: Mitochondrion inner membrane {ECO:0000250|UniProtKB:P97700}; Multi-pass membrane protein {ECO:0000250|UniProtKB:P97700}.
26.2069	25.8469	26.307				26.2149	25.8873	26.3699				Matrix	P61604	CH10_HUMAN	HSPE1	CH10_HUMAN-100	1	1	1	0.00132963	80.037	67.606	80.037	0.14036	DKDYFLFRDGDILGKYVD_____________	0	0	0	SUBCELLULAR LOCATION: Mitochondrion matrix.
32.5822	32.4261	32.5563	20.562	21.3446		32.5915	32.4665	32.5563	23.2653	23.2672		Matrix	P61604	CH10_HUMAN	HSPE1	CH10_HUMAN-76	1	1	2	7.46e-05	105.98	80.416	41.704	-1.0637	QPVSVKVGDKVLLPEYGGTKVVLDDKDYFLF	0	0	0	SUBCELLULAR LOCATION: Mitochondrion matrix.
27.4762	27.509	27.6833				27.4842	27.5494	27.6833				Matrix	P61604	CH10_HUMAN	HSPE1	CH10_HUMAN-88	1	1	3	9.18e-18	134.56	113.32	80.69	-0.35813	LPEYGGTKVVLDDKDYFLFRDGDILGKYVD_	0	0	0	SUBCELLULAR LOCATION: Mitochondrion matrix.
26.4692	26.4577	26.5564	22.2218	22.6648	23.2887	26.4771	26.4982	26.5564	24.9251	24.5874	25.6584	Matrix	P62805	H4_HUMAN	HIST1H4A H4/A H4FA; HIST1H4B H4/I H4FI; HIST1H4C H4/G H4FG; HIST1H4D H4/B H4FB; HIST1H4E H4/J H4FJ; HIST1H4F H4/C H4FC; HIST1H4H H4/H H4FH; HIST1H4I H4/M H4FM; HIST1H4J H4/E H4FE; HIST1H4K H4/D H4FD; HIST1H4L H4/K H4FK; HIST2H4A H4/N H4F2 H4FN HIST2H4; HIST2H4B H4/O H4FO; HIST4H4	H4_HUMAN-89	4	1	1	2.16e-59	176.05	163.78	102.87	0.052277	TEHAKRKTVTAMDVVYALKRQGRTLYGFGG_	0	0	0	SUBCELLULAR LOCATION: Nucleus. Chromosome.
26.475	25.7819	26.7603	23.1562	23.55	24.0228	26.4829	25.8223	26.7628	25.8595	25.4726	25.8	Matrix	P62807	H2B1C_HUMAN	HIST1H2BC H2BFL; HIST1H2BE H2BFH; HIST1H2BF H2BFG; HIST1H2BG H2BFA; HIST1H2BI H2BFK	H2B1C_HUMAN-84	1	1		0.000204988	114.02	81.131	60.358	-0.21217	DIFERIAGEASRLAHYNKRSTITSREIQTAV	0	0	0	SUBCELLULAR LOCATION: Nucleus. Chromosome.
24.6788	24.5695					24.6868	24.699					Matrix	P78540	ARGI2_HUMAN	ARG2	ARGI2_HUMAN-82	1	1		2.85e-18	127.87	111.31	48.513	2.5535	DFGDLSFTPVPKDDLYNNLIVNPRSVGLANQ	0	0	0	SUBCELLULAR LOCATION: Mitochondrion {ECO:0000269|PubMed:8898077}.
25.4122	25.5242	25.2926				25.4217	25.5647	25.2927				Matrix	P78540	ARGI2_HUMAN	ARG2	ARGI2_HUMAN-212	1	1		1.82e-10	123.67	101.09	122.7	-0.77688	GLRDVDPPEHFILKNYDIQYFSMRDIDRLGI	0	0	0	SUBCELLULAR LOCATION: Mitochondrion {ECO:0000269|PubMed:8898077}.
	24.9359	24.6742					24.9763	24.6742				Matrix	P80404	GABT_HUMAN	ABAT GABAT	GABT_HUMAN-376	1	1		0.0170661	47.228	33.32	47.228	0.4639	TGGFFHKEEFRPNAPYRIFNTWLGDPSKNLL	0	0	0	SUBCELLULAR LOCATION: Mitochondrion matrix.
22.2243	26.1413					22.2322	26.1817					Matrix	P80404	GABT_HUMAN	ABAT GABAT	GABT_HUMAN-253	1	1		0.00659668	64.918	50.101	47.971	0.11494	IPSFDWPIAPFPRLKYPLEEFVKENQQEEAR	0	0	0	SUBCELLULAR LOCATION: Mitochondrion matrix.
23.913	24.2219	24.0036				23.9292	24.2623	24.3588				Matrix	P82650	RT22_HUMAN	MRPS22 C3orf5 RPMS22 GK002	RT22_HUMAN-341	1	1	1	3.54e-14	101.05	83.843	101.05	-0.25835	NLIKVFAKTEAQKGAYIELTLQTYQEALSRH	0	0	0	SUBCELLULAR LOCATION: Mitochondrion {ECO:0000269|PubMed:25838379}.
26.7618	26.606	26.6615				26.7698	26.6464	26.6615				Matrix	P82650	RT22_HUMAN	MRPS22 C3orf5 RPMS22 GK002	RT22_HUMAN-103	1	1		1.59e-21	129.38	97.083	80.387	-0.60696	QKTFKPAIQELKPPTYKLMTQAQLEEATRQA	0	0	0	SUBCELLULAR LOCATION: Mitochondrion {ECO:0000269|PubMed:25838379}.
27.1309	27.1917	27.4173				27.1389	27.2321	27.4173				Matrix	P82650	RT22_HUMAN	MRPS22 C3orf5 RPMS22 GK002	RT22_HUMAN-163	1	1	1	2.85e-74	188.91	174.48	174.9	0.89343	LEGTETTKYVFTDISYSIPHRERFIVVREPS	0	0	0	SUBCELLULAR LOCATION: Mitochondrion {ECO:0000269|PubMed:25838379}.
24.4345	24.1993	24.3807				24.4425	24.2397	24.3873				Matrix	P82663	RT25_HUMAN	MRPS25 RPMS25	RT25_HUMAN-57	2	1		2.8e-07	108.7	95.278	90.614	0.73795	EGARKFVFFNIPQIQYKNPWVQIMMFKNMTP	0	0	0	SUBCELLULAR LOCATION: Mitochondrion {ECO:0000269|PubMed:25838379}.
25.1529	25.1612	25.1386				25.1682	25.2166	25.1386				Matrix	P82664	RT10_HUMAN	MRPS10 MSTP040	RT10_HUMAN-91	1	1	1	1.96e-33	143.25	108.85	84.753	0.1306	LSVLVKGHDKAVLDSYEYFAVLAAKELGISI	0	0	0	SUBCELLULAR LOCATION: Mitochondrion {ECO:0000269|PubMed:25838379}.
27.4904	27.4303	27.5165				27.4985	27.4772	27.5165				Matrix	P82664	RT10_HUMAN	MRPS10 MSTP040	RT10_HUMAN-93	1	1	1	1.38e-42	159.52	129.92	84.753	0.1306	VLVKGHDKAVLDSYEYFAVLAAKELGISIKV	0	0	0	SUBCELLULAR LOCATION: Mitochondrion {ECO:0000269|PubMed:25838379}.
22.8304	22.6094	22.7674				22.8384	22.6498	22.7674				Matrix	P82664	RT10_HUMAN	MRPS10 MSTP040	RT10_HUMAN-127	2	1		0.000287131	77.062	53.945	54.023	0.10974	PRKIERFTLLQSVHIYKKHRVQYEMRTLYRC	0	0	0	SUBCELLULAR LOCATION: Mitochondrion {ECO:0000269|PubMed:25838379}.
25.8077	25.2648	22.9413				25.8157	25.3527	22.9414				Matrix	P82673	RT35_HUMAN	MRPS35 MRPS28 HDCMD11P MDS023 PSEC0213	RT35_HUMAN-70	1	1	1	2.18e-06	71.882	69.321	40.208	-0.058772	PRTEKMAVDQDWPSVYPVAAPFKPSAVPLPV	0	0	0	SUBCELLULAR LOCATION: Mitochondrion {ECO:0000269|PubMed:25838379}.
24.3316	24.4248	24.5729				24.3395	24.4652	24.5729				Matrix	P82673	RT35_HUMAN	MRPS35 MRPS28 HDCMD11P MDS023 PSEC0213	RT35_HUMAN-89	1	1		0.0138244	65.672	49.294	42.474	-0.17921	APFKPSAVPLPVRMGYPVKKGVPMAKEGNLE	0	0	0	SUBCELLULAR LOCATION: Mitochondrion {ECO:0000269|PubMed:25838379}.
23.27	23.1416	22.9252				23.2779	23.1827	22.9252				Matrix	P82673	RT35_HUMAN	MRPS35 MRPS28 HDCMD11P MDS023 PSEC0213	RT35_HUMAN-312	1	1		1.05e-73	184.1	125.78	74.475	-0.23698	VSLKNEEENENSISQYKESVKRLLNVT____	0	0	0	SUBCELLULAR LOCATION: Mitochondrion {ECO:0000269|PubMed:25838379}.
24.0875	23.989	23.9398				24.9543	24.2945	23.9398				Matrix	P82909	RT36_HUMAN	MRPS36 DC47	RT36_HUMAN-67	1	1	1	6.05e-60	164.82	141.99	65.924	2.6979	ISQHSKGSKSPDLLMYQGPPDTAEIIKTLPQ	0	0	0	SUBCELLULAR LOCATION: Mitochondrion.
24.5872	24.7847	24.7577				24.5952	24.8259	24.7577				Matrix	P82909	RT36_HUMAN	MRPS36 DC47	RT36_HUMAN-84	1	1	1	0.00111814	92.692	44.519	92.692	-0.40566	GPPDTAEIIKTLPQKYRRKLVSQEEMEFIQR	0	0	0	SUBCELLULAR LOCATION: Mitochondrion.
26.1467	24.7552	24.9844				26.1546	24.7956	24.9844				Matrix	P82912	RT11_HUMAN	MRPS11 RPMS11 HCC2	RT11_HUMAN-63	1	1		0.000142139	70.523	46.269	46.89	-0.38056	KVEQNAAPSHTKFSIYPPIPGEESSLRWAGK	0	0	0	SUBCELLULAR LOCATION: Mitochondrion {ECO:0000269|PubMed:25838379}.
24.6027	24.6103	24.7742				24.6164	24.6574	24.7742				Matrix	P82914	RT15_HUMAN	MRPS15 RPMS15 DC37	RT15_HUMAN-76	1	1		0.000231554	97.633	68.295	97.633	2.0313	SRLDDDPPPSTLLKDYQNVPGIEKVDDVVKR	0	0	0	SUBCELLULAR LOCATION: Mitochondrion {ECO:0000269|PubMed:25838379}.
25.3363	25.3872	25.3366				25.3442	25.4276	25.3366				Matrix	P82914	RT15_HUMAN	MRPS15 RPMS15 DC37	RT15_HUMAN-175	1	1		3.75e-14	133.23	103.46	40.496	0.5611	IDQRKKMLKNLRNTNYDVFEKICWGLGIEYT	0	0	0	SUBCELLULAR LOCATION: Mitochondrion {ECO:0000269|PubMed:25838379}.
22.9583	23.6419	23.7725				22.9663	23.6823	23.7725				Matrix	P82914	RT15_HUMAN	MRPS15 RPMS15 DC37	RT15_HUMAN-155	1	1		0.00156176	86.898	48.595	70.908	0.78576	EEHLEKHRKDKAHKRYLLMSIDQRKKMLKNL	0	0	0	SUBCELLULAR LOCATION: Mitochondrion {ECO:0000269|PubMed:25838379}.
24.0423	24.4968	24.3822				24.5218	24.5372	24.3822				Matrix	P82921	RT21_HUMAN	MRPS21 RPMS21 MDS016	RT21_HUMAN-23	1	1		6.37e-17	129.77	110.11	52.527	1.0151	IARTVMVQEGNVESAYRTLNRILTMDGLIED	0	0	0	SUBCELLULAR LOCATION: Mitochondrion {ECO:0000269|PubMed:25838379}.
27.0501	27.0269	27.0389				27.5847	27.6728	27.3894				Matrix	P82930	RT34_HUMAN	MRPS34	RT34_HUMAN-34	1	0.999784	1	1.36e-07	73.138	61.481	70.837	0.3173	RALREQLNRPRDSQLYAVDYETLTRPFSGRR	0	0	0	SUBCELLULAR LOCATION: Mitochondrion {ECO:0000269|PubMed:11279123}.
27.1	27.0495	27.1588				27.1794	27.899	27.1588				Matrix	P82930	RT34_HUMAN	MRPS34	RT34_HUMAN-38	1	0.999952	1	1.31e-20	104.88	90.52	73.688	-0.9625	EQLNRPRDSQLYAVDYETLTRPFSGRRLPVR	0	0	0	SUBCELLULAR LOCATION: Mitochondrion {ECO:0000269|PubMed:11279123}.
26.9008	25.4969	26.7772				26.9876	25.5373	26.7772				Matrix	P82930	RT34_HUMAN	MRPS34	RT34_HUMAN-166	1	1	1	0.000203493	56.681	54.945	48.773	-1.5624	TAFTPAPEDSLASVPYPPLLRAMIIAERQKN	0	0	0	SUBCELLULAR LOCATION: Mitochondrion {ECO:0000269|PubMed:11279123}.
25.2843	25.3206	25.2998				25.2923	25.3698	25.2998				Matrix	P82930	RT34_HUMAN	MRPS34	RT34_HUMAN-203	1	1		2.61e-06	89.46	69.253	41.317	-0.85559	EPMLNVQRIRMEPWDYPAKQEDKGRAKGTPV	0	0	0	SUBCELLULAR LOCATION: Mitochondrion {ECO:0000269|PubMed:11279123}.
25.6599	25.799	26.0399				25.6679	25.8395	26.3996				Matrix	P82930	RT34_HUMAN	MRPS34	RT34_HUMAN-104	1	1	1	5.51e-29	145.41	130.62	75.589	0.11026	HDEPCYWRLTRVRPDYTAQNLDHGKAWGILT	0	0	0	SUBCELLULAR LOCATION: Mitochondrion {ECO:0000269|PubMed:11279123}.
26.4969	26.4679	26.6427				26.5486	26.5833	26.6427				Matrix	P82932	RT06_HUMAN	MRPS6 C21orf101 RPMS6	RT06_HUMAN-118	1	1	1	4.14e-34	137.45	126.59	137.45	1.5863	KECEGIVPVPLAEKLYSTKKRKK________	0	0	0	SUBCELLULAR LOCATION: Mitochondrion {ECO:0000269|PubMed:25838379}.
26.1997	27.1863					26.2766	27.2267					Matrix	P82932	RT06_HUMAN	MRPS6 C21orf101 RPMS6	RT06_HUMAN-69	1	0.999981	1	1.9e-45	127.35	121.88	126.32	-1.6474	HSQQHNRGGYFLVDFYAPTAAVESMVEHLSR	0	0	0	SUBCELLULAR LOCATION: Mitochondrion {ECO:0000269|PubMed:25838379}.
23.7589	23.8859	24.0018				23.7668	23.9263	24.1785				Matrix	P82932	RT06_HUMAN	MRPS6 C21orf101 RPMS6	RT06_HUMAN-4	1	1	1	2.2e-19	150.4	110.13	138.54	-0.41572	____________MPRYELALILKAMQRPETA	0	0	0	SUBCELLULAR LOCATION: Mitochondrion {ECO:0000269|PubMed:25838379}.
25.6197	25.6518	25.5678				25.6276	25.6922	25.5678				Matrix	P82933	RT09_HUMAN	MRPS9 RPMS9	RT09_HUMAN-286	1	1		0.0303188	58.981	18.778	56.122	0.20978	KSEGKRKTAKAEAIVYKHGSGRIKVNGIDYQ	0	0	0	SUBCELLULAR LOCATION: Mitochondrion {ECO:0000269|PubMed:25838379}.
23.5051	23.6156	23.7481				23.5132	23.6563	23.7487				Matrix	P82933	RT09_HUMAN	MRPS9 RPMS9	RT09_HUMAN-110	1	1		0.00207646	51.463	45.682	51.463	0.77823	DPETFTQEDIDRAIAYLFPSGLFEKRARPVM	0	0	0	SUBCELLULAR LOCATION: Mitochondrion {ECO:0000269|PubMed:25838379}.
25.7222	25.3984	25.602				25.7311	25.4388	25.6198				Matrix	P82933	RT09_HUMAN	MRPS9 RPMS9	RT09_HUMAN-69	4	1	1	1.95e-24	145.09	124.28	51.658	0.82252	FVIPKKNVPTSKRETYTEDFIKKQIEEFNIG	0	0	0	SUBCELLULAR LOCATION: Mitochondrion {ECO:0000269|PubMed:25838379}.
24.419	23.8031					24.4269	23.8435					Matrix	P82933	RT09_HUMAN	MRPS9 RPMS9	RT09_HUMAN-262	2	1		8.73e-21	112.34	101.57	58.246	1.0353	SVTLESKKQLIEPVQYDEQGMAFSKSEGKRK	0	0	0	SUBCELLULAR LOCATION: Mitochondrion {ECO:0000269|PubMed:25838379}.
27.3735	27.4606	27.5928				27.3815	27.5135	27.5928				Matrix	Q00059	TFAM_HUMAN	TFAM TCF6 TCF6L2	TFAM_HUMAN-110	2	1	2	4.23e-07	104.17	74.82	56.139	0.81405	KKKIYQDAYRAEWQVYKEEISRFKEQLTPSQ	0	0	0	SUBCELLULAR LOCATION: Mitochondrion {ECO:0000269|PubMed:1737790, ECO:0000269|PubMed:18063578, ECO:0000269|PubMed:22841477, ECO:0000269|PubMed:29445193}. Mitochondrion matrix, mitochondrion nucleoid {ECO:0000269|PubMed:18063578}.
22.4822	24.6818	24.434				22.4913	24.7222	24.434				Matrix	Q00059	TFAM_HUMAN	TFAM TCF6 TCF6L2	TFAM_HUMAN-211	1	1	1	1.77e-05	91.961	66.619	46.069	2.4489	EKELYIQHAKEDETRYHNEMKSWEEQMIEVG	0	0	0	SUBCELLULAR LOCATION: Mitochondrion {ECO:0000269|PubMed:1737790, ECO:0000269|PubMed:18063578, ECO:0000269|PubMed:22841477, ECO:0000269|PubMed:29445193}. Mitochondrion matrix, mitochondrion nucleoid {ECO:0000269|PubMed:18063578}.
24.7084	24.8671	24.7276				24.7164	24.9755	24.7276				Matrix	Q00059	TFAM_HUMAN	TFAM TCF6 TCF6L2	TFAM_HUMAN-200	4	1	2	2.98e-21	105.06	83.818	105.06	-0.21862	VKENWKNLSDSEKELYIQHAKEDETRYHNEM	0	0	0	SUBCELLULAR LOCATION: Mitochondrion {ECO:0000269|PubMed:1737790, ECO:0000269|PubMed:18063578, ECO:0000269|PubMed:22841477, ECO:0000269|PubMed:29445193}. Mitochondrion matrix, mitochondrion nucleoid {ECO:0000269|PubMed:18063578}.
23.8786	26.0553	26.0632				23.8865	26.9568	26.6318				Matrix	Q00059	TFAM_HUMAN	TFAM TCF6 TCF6L2	TFAM_HUMAN-103	1	1	2	0.000873038	103.91	71.436	103.91	0.61368	WRELPDSKKKIYQDAYRAEWQVYKEEISRFK	0	0	0	SUBCELLULAR LOCATION: Mitochondrion {ECO:0000269|PubMed:1737790, ECO:0000269|PubMed:18063578, ECO:0000269|PubMed:22841477, ECO:0000269|PubMed:29445193}. Mitochondrion matrix, mitochondrion nucleoid {ECO:0000269|PubMed:18063578}.
24.1902	26.5576	26.7396				24.1981	26.5982	26.7396				Matrix	Q00059	TFAM_HUMAN	TFAM TCF6 TCF6L2	TFAM_HUMAN-57	1	1	2	0.000974627	91.318	64.934	47.603	0.88172	FSSVLASCPKKPVSSYLRFSKEQLPIFKAQN	0	0	0	SUBCELLULAR LOCATION: Mitochondrion {ECO:0000269|PubMed:1737790, ECO:0000269|PubMed:18063578, ECO:0000269|PubMed:22841477, ECO:0000269|PubMed:29445193}. Mitochondrion matrix, mitochondrion nucleoid {ECO:0000269|PubMed:18063578}.
28.744	28.7508	28.6485				28.7519	28.7912	28.6485				Matrix	Q00059	TFAM_HUMAN	TFAM TCF6 TCF6L2	TFAM_HUMAN-241	2	1	2	3.38e-06	120.15	94.454	114.39	-0.67987	GRKDLLRRTIKKQRKYGAEEC__________	0	0	0	SUBCELLULAR LOCATION: Mitochondrion {ECO:0000269|PubMed:1737790, ECO:0000269|PubMed:18063578, ECO:0000269|PubMed:22841477, ECO:0000269|PubMed:29445193}. Mitochondrion matrix, mitochondrion nucleoid {ECO:0000269|PubMed:18063578}.
27.1133	27.0869	27.4417				27.1212	27.1273	27.4417				Matrix	Q00059	TFAM_HUMAN	TFAM TCF6 TCF6L2	TFAM_HUMAN-162	1	1	1	0.000283624	95.162	81.573	71.03	1.2295	KELTLLGKPKRPRSAYNVYVAERFQEAKGDS	0	0	0	SUBCELLULAR LOCATION: Mitochondrion {ECO:0000269|PubMed:1737790, ECO:0000269|PubMed:18063578, ECO:0000269|PubMed:22841477, ECO:0000269|PubMed:29445193}. Mitochondrion matrix, mitochondrion nucleoid {ECO:0000269|PubMed:18063578}.
24.6489	24.3983	24.3387				24.6569	24.4387	24.3387				Matrix	P23786	CPT2_HUMAN	CPT2 CPT1	CPT2_HUMAN-486	1	1		4.91e-34	137.73	126.69	97.095	-0.23136	FQMAFLRQYGQTVATYESCSTAAFKHGRTET	TOPO_DOM 26 178 Mitochondrial matrix. {ECO:0000250}.; TOPO_DOM 209 658 Mitochondrial matrix. {ECO:0000250}.	0	INTRAMEM 179 208 Note=Mitochondrial inner membrane. {ECO:0000250}.	SUBCELLULAR LOCATION: Mitochondrion inner membrane; Peripheral membrane protein; Matrix side.
24.5368	24.3176	24.4284				24.5447	24.3585	24.4284				Matrix	P23786	CPT2_HUMAN	CPT2 CPT1	CPT2_HUMAN-508	1	1		0.00785204	60.157	42.454	52.576	-0.8606	AFKHGRTETIRPASVYTKRCSEAFVREPSRH	TOPO_DOM 26 178 Mitochondrial matrix. {ECO:0000250}.; TOPO_DOM 209 658 Mitochondrial matrix. {ECO:0000250}.	0	INTRAMEM 179 208 Note=Mitochondrial inner membrane. {ECO:0000250}.	SUBCELLULAR LOCATION: Mitochondrion inner membrane; Peripheral membrane protein; Matrix side.
	21.3694	21.9582					21.4986	21.9582				Matrix	P23786	CPT2_HUMAN	CPT2 CPT1	CPT2_HUMAN-538	1	1		0.00190519	86.794	52.903	86.794	-0.40784	HSAGELQQMMVECSKYHGQLTKEAAMGQGFD	TOPO_DOM 26 178 Mitochondrial matrix. {ECO:0000250}.; TOPO_DOM 209 658 Mitochondrial matrix. {ECO:0000250}.	0	INTRAMEM 179 208 Note=Mitochondrial inner membrane. {ECO:0000250}.	SUBCELLULAR LOCATION: Mitochondrion inner membrane; Peripheral membrane protein; Matrix side.
23.3846	23.6986	23.8762				23.3925	23.7391	23.8762				Matrix	O43772	MCAT_HUMAN	SLC25A20 CAC CACT	MCAT_HUMAN-149	1	1		0.00370298	92.732	72.898	92.732	-3.102	IKCLLQIQASSGESKYTGTLDCAKKLYQEFG	TOPO_DOM 2 12 Cytoplasmic. {ECO:0000255}.; TOPO_DOM 32 73 Mitochondrial matrix. {ECO:0000255}.; TOPO_DOM 94 112 Cytoplasmic. {ECO:0000255}.; TOPO_DOM 132 170 Mitochondrial matrix. {ECO:0000255}.; TOPO_DOM 191 211 Cytoplasmic. {ECO:0000255}.; TOPO_DOM 231 267 Mitochondrial matrix. {ECO:0000255}.; TOPO_DOM 288 301 Cytoplasmic. {ECO:0000255}.	TRANSMEM 13 31 Helical; Name=1. {ECO:0000255}.; TRANSMEM 74 93 Helical; Name=2. {ECO:0000255}.; TRANSMEM 113 131 Helical; Name=3. {ECO:0000255}.; TRANSMEM 171 190 Helical; Name=4. {ECO:0000255}.; TRANSMEM 212 230 Helical; Name=5. {ECO:0000255}.; TRANSMEM 268 287 Helical; Name=6. {ECO:0000255}.	0	SUBCELLULAR LOCATION: Mitochondrion inner membrane; Multi-pass membrane protein.
25.6608		25.5711				25.6687		25.5716				Matrix	Q8NE86	MCU_HUMAN	MCU C10orf42 CCDC109A	MCU_HUMAN-128	1	1		0.0125895	53.567	30.662	53.567	1.9884	RQLQEEDRGIDRVAIYSPDGVRVAASTGIDL	TOPO_DOM 51 233 Mitochondrial matrix. {ECO:0000305|PubMed:27099988}.; TOPO_DOM 257 265 Mitochondrial intermembrane. {ECO:0000305|PubMed:27099988}.; TOPO_DOM 284 351 Mitochondrial matrix. {ECO:0000269|PubMed:23755363, ECO:0000305|PubMed:27099988}.	TRANSMEM 234 256 Helical. {ECO:0000255}.; TRANSMEM 266 283 Helical. {ECO:0000255}.	0	SUBCELLULAR LOCATION: Mitochondrion inner membrane {ECO:0000269|PubMed:21685886, ECO:0000269|PubMed:21685888, ECO:0000269|PubMed:23755363, ECO:0000269|PubMed:24231807, ECO:0000269|PubMed:27099988, ECO:0000305|PubMed:26341627}; Multi-pass membrane protein {ECO:0000269|PubMed:21685886, ECO:0000269|PubMed:21685888, ECO:0000269|PubMed:24231807}.
	24.7683	24.6765					24.8873	24.6765				Matrix	Q02218	ODO1_HUMAN	OGDH	ODO1_HUMAN-93	1	1	1	2.21e-07	80.994	68.104	80.994	0.089243	IFFRNTNAGAPPGTAYQSPLPLSRGSLAAVA	0	0	0	SUBCELLULAR LOCATION: Mitochondrion matrix {ECO:0000305|PubMed:29211711}. Nucleus {ECO:0000269|PubMed:29211711}. Note=Mainly localizes in the mitochondrion. A small fraction localizes to the nucleus, where the 2-oxoglutarate dehydrogenase complex is required for histone succinylation. {ECO:0000269|PubMed:29211711}.
	23.4442	23.6379					23.4846	23.6379				Matrix	Q02218	ODO1_HUMAN	OGDH	ODO1_HUMAN-394	1	1		0.00206617	49.535	43.128	49.535	-0.054745	AADPVVMGKTKAEQFYCGDTEGKKVMSILLH	0	0	0	SUBCELLULAR LOCATION: Mitochondrion matrix {ECO:0000305|PubMed:29211711}. Nucleus {ECO:0000269|PubMed:29211711}. Note=Mainly localizes in the mitochondrion. A small fraction localizes to the nucleus, where the 2-oxoglutarate dehydrogenase complex is required for histone succinylation. {ECO:0000269|PubMed:29211711}.
24.9272	26.113	25.6123				24.9352	26.1534	25.6123				Matrix	Q02218	ODO1_HUMAN	OGDH	ODO1_HUMAN-555	2	1		3.88e-46	131.77	123.01	81.884	-1.9651	YAELLVSQGVVNQPEYEEEISKYDKICEEAF	0	0	0	SUBCELLULAR LOCATION: Mitochondrion matrix {ECO:0000305|PubMed:29211711}. Nucleus {ECO:0000269|PubMed:29211711}. Note=Mainly localizes in the mitochondrion. A small fraction localizes to the nucleus, where the 2-oxoglutarate dehydrogenase complex is required for histone succinylation. {ECO:0000269|PubMed:29211711}.
23.8392	24.9701	24.9927				23.8472	25.1518	24.9927				Matrix	Q02218	ODO1_HUMAN	OGDH	ODO1_HUMAN-354	1	0.999999	1	0.00655919	67.032	47.246	67.032	-0.49333	AADEGSGDVKYHLGMYHRRINRVTDRNITLS	0	0	0	SUBCELLULAR LOCATION: Mitochondrion matrix {ECO:0000305|PubMed:29211711}. Nucleus {ECO:0000269|PubMed:29211711}. Note=Mainly localizes in the mitochondrion. A small fraction localizes to the nucleus, where the 2-oxoglutarate dehydrogenase complex is required for histone succinylation. {ECO:0000269|PubMed:29211711}.
24.6637	24.7408	24.6146				24.6716	24.7813	24.6146				Matrix	Q02252	MMSA_HUMAN	ALDH6A1 MMSDH	MMSA_HUMAN-268	1	1		0.000841663	93.467	64.306	93.467	1.8357	DIKAISFVGSNKAGEYIFERGSRHGKRVQAN	0	0	0	SUBCELLULAR LOCATION: Mitochondrion.
24.2474	24.1158	24.2321				24.2554	24.1562	24.2321				Matrix	Q02252	MMSA_HUMAN	ALDH6A1 MMSDH	MMSA_HUMAN-170	1	0.97989		0.00551894	76.679	65.969	68.224	1.1051	MMGETMPSITKDMDLYSYRLPLGVCAGIAPF	0	0	0	SUBCELLULAR LOCATION: Mitochondrion.
25.7746	25.479	25.4083				25.7825	25.5194	25.4827				Matrix	Q8NE86	MCU_HUMAN	MCU C10orf42 CCDC109A	MCU_HUMAN-187	1	1		3.01e-37	130.56	108.02	65.022	2.9006	NAATLNDVKTLVQQLYTTLCIEQHQLNKERE	TOPO_DOM 51 233 Mitochondrial matrix. {ECO:0000305|PubMed:27099988}.; TOPO_DOM 257 265 Mitochondrial intermembrane. {ECO:0000305|PubMed:27099988}.; TOPO_DOM 284 351 Mitochondrial matrix. {ECO:0000269|PubMed:23755363, ECO:0000305|PubMed:27099988}.	TRANSMEM 234 256 Helical. {ECO:0000255}.; TRANSMEM 266 283 Helical. {ECO:0000255}.	0	SUBCELLULAR LOCATION: Mitochondrion inner membrane {ECO:0000269|PubMed:21685886, ECO:0000269|PubMed:21685888, ECO:0000269|PubMed:23755363, ECO:0000269|PubMed:24231807, ECO:0000269|PubMed:27099988, ECO:0000305|PubMed:26341627}; Multi-pass membrane protein {ECO:0000269|PubMed:21685886, ECO:0000269|PubMed:21685888, ECO:0000269|PubMed:24231807}.
24.3525	24.2669	24.8684				24.3648	24.3735	24.8684				Matrix	Q8NE86	MCU_HUMAN	MCU C10orf42 CCDC109A	MCU_HUMAN-299	2	1		0.00094942	80.098	44.949	69.198	0.039277	MTRQEYVYPEARDRQYLLFFHKGAKKSRFDL	TOPO_DOM 51 233 Mitochondrial matrix. {ECO:0000305|PubMed:27099988}.; TOPO_DOM 257 265 Mitochondrial intermembrane. {ECO:0000305|PubMed:27099988}.; TOPO_DOM 284 351 Mitochondrial matrix. {ECO:0000269|PubMed:23755363, ECO:0000305|PubMed:27099988}.	TRANSMEM 234 256 Helical. {ECO:0000255}.; TRANSMEM 266 283 Helical. {ECO:0000255}.	0	SUBCELLULAR LOCATION: Mitochondrion inner membrane {ECO:0000269|PubMed:21685886, ECO:0000269|PubMed:21685888, ECO:0000269|PubMed:23755363, ECO:0000269|PubMed:24231807, ECO:0000269|PubMed:27099988, ECO:0000305|PubMed:26341627}; Multi-pass membrane protein {ECO:0000269|PubMed:21685886, ECO:0000269|PubMed:21685888, ECO:0000269|PubMed:24231807}.
29.6895	31.352	31.3675				29.6974	31.3924	31.3675				Matrix	Q04837	SSBP_HUMAN	SSBP1 SSBP	SSBP_HUMAN-99	2	1	3	1.37e-08	130.56	107.21	63.419	1.4173	WHRISVFRPGLRDVAYQYVKKGSRIYLEGKI	0	0	0	SUBCELLULAR LOCATION: Mitochondrion {ECO:0000269|PubMed:18063578}. Mitochondrion matrix, mitochondrion nucleoid {ECO:0000269|PubMed:18063578}.
31.399	29.8362	29.9245				31.4692	29.8766	29.9246				Matrix	Q04837	SSBP_HUMAN	SSBP1 SSBP	SSBP_HUMAN-101	2	1	3	2.98e-09	125.82	102.44	63.419	1.4173	RISVFRPGLRDVAYQYVKKGSRIYLEGKIDY	0	0	0	SUBCELLULAR LOCATION: Mitochondrion {ECO:0000269|PubMed:18063578}. Mitochondrion matrix, mitochondrion nucleoid {ECO:0000269|PubMed:18063578}.
27.3432	27.4223	26.9208				27.3512	27.4627	26.9282				Matrix	Q04837	SSBP_HUMAN	SSBP1 SSBP	SSBP_HUMAN-116	3	1	3	1e-10	108.56	88.721	78.324	-0.92819	YVKKGSRIYLEGKIDYGEYMDKNNVRRQATT	0	0	0	SUBCELLULAR LOCATION: Mitochondrion {ECO:0000269|PubMed:18063578}. Mitochondrion matrix, mitochondrion nucleoid {ECO:0000269|PubMed:18063578}.
28.4602	28.488	28.5852				28.4682	28.5284	28.5852				Matrix	Q04837	SSBP_HUMAN	SSBP1 SSBP	SSBP_HUMAN-119	3	1	3	1.86e-73	184.31	156.35	78.324	-0.92819	KGSRIYLEGKIDYGEYMDKNNVRRQATTIIA	0	0	0	SUBCELLULAR LOCATION: Mitochondrion {ECO:0000269|PubMed:18063578}. Mitochondrion matrix, mitochondrion nucleoid {ECO:0000269|PubMed:18063578}.
30.7338	30.7376	30.8235				3.74171	3.77798	3.82353				Matrix	Q04837	SSBP_HUMAN	SSBP1 SSBP	SSBP_HUMAN-73	1	1	2	1.78e-166	234.85	193.15	74.271	1.1131	SLATNEMWRSGDSEVYQLGDVSQKTTWHRIS	0	0	0	SUBCELLULAR LOCATION: Mitochondrion {ECO:0000269|PubMed:18063578}. Mitochondrion matrix, mitochondrion nucleoid {ECO:0000269|PubMed:18063578}.
24.7576	24.7403	24.7179				24.7656	24.7869	24.7179				Matrix	Q07021	C1QBP_HUMAN	C1QBP GC1QBP HABP1 SF2P32	C1QBP_HUMAN-188	1	1		2.3e-22	102.97	97.852	83.992	0.20649	IKNDDGKKALVLDCHYPEDEVGQEDEAESDI	0	0	0	SUBCELLULAR LOCATION: Mitochondrion matrix {ECO:0000269|PubMed:15031724, ECO:0000269|PubMed:17486078, ECO:0000269|PubMed:19164550, ECO:0000269|PubMed:9305894}. Nucleus {ECO:0000269|PubMed:18676636}. Cell membrane {ECO:0000269|PubMed:11493647, ECO:0000269|PubMed:12574814, ECO:0000269|PubMed:8195709, ECO:0000269|PubMed:8662673, ECO:0000269|PubMed:9191880, ECO:0000269|PubMed:9233640}; Peripheral mem…
27.1525	27.7332	26.899				27.1643	27.7737	26.899				Matrix	Q07021	C1QBP_HUMAN	C1QBP GC1QBP HABP1 SF2P32	C1QBP_HUMAN-236	1	1	1	5.03e-131	199.83	179.22	113.93	-0.88331	DTNYTLNTDSLDWALYDHLMDFLADRGVDNT	0	0	0	SUBCELLULAR LOCATION: Mitochondrion matrix {ECO:0000269|PubMed:15031724, ECO:0000269|PubMed:17486078, ECO:0000269|PubMed:19164550, ECO:0000269|PubMed:9305894}. Nucleus {ECO:0000269|PubMed:18676636}. Cell membrane {ECO:0000269|PubMed:11493647, ECO:0000269|PubMed:12574814, ECO:0000269|PubMed:8195709, ECO:0000269|PubMed:8662673, ECO:0000269|PubMed:9191880, ECO:0000269|PubMed:9233640}; Peripheral mem…
29.5289	29.7692	29.8872				29.5368	29.8962	29.8872				Matrix	Q07021	C1QBP_HUMAN	C1QBP GC1QBP HABP1 SF2P32	C1QBP_HUMAN-268	1	1	1	2.17e-262	255.95	244.71	112.62	-0.24369	ADELVELSTALEHQEYITFLEDLKSFVKSQ_	0	0	0	SUBCELLULAR LOCATION: Mitochondrion matrix {ECO:0000269|PubMed:15031724, ECO:0000269|PubMed:17486078, ECO:0000269|PubMed:19164550, ECO:0000269|PubMed:9305894}. Nucleus {ECO:0000269|PubMed:18676636}. Cell membrane {ECO:0000269|PubMed:11493647, ECO:0000269|PubMed:12574814, ECO:0000269|PubMed:8195709, ECO:0000269|PubMed:8662673, ECO:0000269|PubMed:9191880, ECO:0000269|PubMed:9233640}; Peripheral mem…
26.0177	26.072	26.2498				26.2567	26.1125	26.2498				Matrix	Q08257	QOR_HUMAN	CRYZ	QOR_HUMAN-67	1	1		1.98e-49	132.53	125.44	127.53	1.4719	TYIRSGTYSRKPLLPYTPGSDVAGVIEAVGD	0	0	0	SUBCELLULAR LOCATION: Cytoplasm {ECO:0000269|PubMed:20103721}.
25.8468	26.1277	26.2532				25.8548	26.1681	26.2532				Matrix	Q08257	QOR_HUMAN	CRYZ	QOR_HUMAN-115	3	0.999997		1.41e-40	117.03	111.56	117.03	-0.9573	SGGYAEYALAADHTVYKLPEKLDFKQGAAIG	0	0	0	SUBCELLULAR LOCATION: Cytoplasm {ECO:0000269|PubMed:20103721}.
23.048	22.554	23.3701				23.5597	22.5945	23.3713				Matrix	Q08J23	NSUN2_HUMAN	NSUN2 SAKI TRM4	NSUN2_HUMAN-222	1	1		0.0134492	52.482	40.214	48.794	1.0377	PEGFVIANDVDNKRCYLLVHQAKRLSSPCIM	0	0	0	SUBCELLULAR LOCATION: Nucleus, nucleolus. Cytoplasm, cytoskeleton, spindle. Note=Concentrated in the nucleolus during interphase and translocates to the spindle during mitosis as an RNA-protein complex that includes 18S ribosomal RNA.
	23.0629	22.5217					23.1335	22.5217				Matrix	Q08J23	NSUN2_HUMAN	NSUN2 SAKI TRM4	NSUN2_HUMAN-646	2	1		2.68e-08	115.29	94.288	64.103	-1.2408	LTQENPFFRKLSSETYSQAKDLAKGSIVLKY	0	0	0	SUBCELLULAR LOCATION: Nucleus, nucleolus. Cytoplasm, cytoskeleton, spindle. Note=Concentrated in the nucleolus during interphase and translocates to the spindle during mitosis as an RNA-protein complex that includes 18S ribosomal RNA.
23.8839	21.1184	23.4559				23.8919	21.1588	23.4559				Matrix	Q08J23	NSUN2_HUMAN	NSUN2 SAKI TRM4	NSUN2_HUMAN-52	1	0.835116		0.00560276	64.103	39.25	50.353	-3.4094	GYPEIVKENKLFEHYYQELKIVPEGEWGQFM	0	0	0	SUBCELLULAR LOCATION: Nucleus, nucleolus. Cytoplasm, cytoskeleton, spindle. Note=Concentrated in the nucleolus during interphase and translocates to the spindle during mitosis as an RNA-protein complex that includes 18S ribosomal RNA.
27.1066	27.185	27.2916				27.1145	27.2254	27.2916				Matrix	Q10713	MPPA_HUMAN	PMPCA INPP5E KIAA0123 MPPA	MPPA_HUMAN-364	1	1	1	7.92e-61	181.49	114.49	126.28	0.65824	SFSAGGPGKGMFSRLYLNVLNRHHWMYNATS	0	0	0	SUBCELLULAR LOCATION: Mitochondrion matrix {ECO:0000250|UniProtKB:P20069}. Mitochondrion inner membrane {ECO:0000269|PubMed:25808372}.
25.3386	25.3059	25.2676				25.3465	25.3463	25.2676				Matrix	Q10713	MPPA_HUMAN	PMPCA INPP5E KIAA0123 MPPA	MPPA_HUMAN-104	1	1		7.28e-12	124.12	85.705	72.29	-0.45483	TVGILINSGSRYEAKYLSGIAHFLEKLAFSS	0	0	0	SUBCELLULAR LOCATION: Mitochondrion matrix {ECO:0000250|UniProtKB:P20069}. Mitochondrion inner membrane {ECO:0000269|PubMed:25808372}.
26.5034	26.6197	26.753				26.5114	26.6617	26.7532				Matrix	Q12849	GRSF1_HUMAN	GRSF1	GRSF1_HUMAN-259	1	1	1	8.35e-05	108.43	83.968	66.962	-0.61191	SPVVNDGVVRLRGLPYSCNEKDIVDFFAGLN	0	0	0	SUBCELLULAR LOCATION: Cytoplasm. Mitochondrion matrix, mitochondrion nucleoid {ECO:0000269|PubMed:25683715}. Note=Localizes to mitochondrial RNA granules found in close proximity to the mitochondrial nucleoids. {ECO:0000269|PubMed:25683715}.
25.9186	25.9424	26.0216				25.9266	25.9828	26.2158				Matrix	Q12849	GRSF1_HUMAN	GRSF1	GRSF1_HUMAN-349	2	1	2	5.7e-104	170.27	163.62	63.138	-2.2336	GSYKGKKIASFPTAKYITEPEMVFEEHEVNE	0	0	0	SUBCELLULAR LOCATION: Cytoplasm. Mitochondrion matrix, mitochondrion nucleoid {ECO:0000269|PubMed:25683715}. Note=Localizes to mitochondrial RNA granules found in close proximity to the mitochondrial nucleoids. {ECO:0000269|PubMed:25683715}.
26.9733	26.922	27.0323				26.9813	26.9624	27.3234				Matrix	Q12849	GRSF1_HUMAN	GRSF1	GRSF1_HUMAN-433	1	1	1	1.79e-05	112.13	92.488	64.064	0.77604	INFFAPLKPVRITMEYSSSGKATGEADVHFE	0	0	0	SUBCELLULAR LOCATION: Cytoplasm. Mitochondrion matrix, mitochondrion nucleoid {ECO:0000269|PubMed:25683715}. Note=Localizes to mitochondrial RNA granules found in close proximity to the mitochondrial nucleoids. {ECO:0000269|PubMed:25683715}.
24.5218	25.3331					24.5297	25.3736					Matrix	Q12849	GRSF1_HUMAN	GRSF1	GRSF1_HUMAN-294	1	1		0.000955433	46.154	35.387	46.154	-0.17193	TFVMDYRGRRKTGEAYVQFEEPEMANQALLK	0	0	0	SUBCELLULAR LOCATION: Cytoplasm. Mitochondrion matrix, mitochondrion nucleoid {ECO:0000269|PubMed:25683715}. Note=Localizes to mitochondrial RNA granules found in close proximity to the mitochondrial nucleoids. {ECO:0000269|PubMed:25683715}.
28.1601	28.1152	28.1938				28.1685	28.1556	28.1938				Matrix	Q12849	GRSF1_HUMAN	GRSF1	GRSF1_HUMAN-336	1	1	1	3.23e-12	135.77	114.39	90.862	0.36758	IFPSRRNEVRTHVGSYKGKKIASFPTAKYIT	0	0	0	SUBCELLULAR LOCATION: Cytoplasm. Mitochondrion matrix, mitochondrion nucleoid {ECO:0000269|PubMed:25683715}. Note=Localizes to mitochondrial RNA granules found in close proximity to the mitochondrial nucleoids. {ECO:0000269|PubMed:25683715}.
29.3882	29.1625	28.6369				29.3962	29.2298	28.6369				Matrix	Q12849	GRSF1_HUMAN	GRSF1	GRSF1_HUMAN-125	1	1	1	2.12e-15	89.684	86.463	44.955	0.916	AAVPTRSYSQESKTTYLEDLPPPPEYELAPS	0	0	0	SUBCELLULAR LOCATION: Cytoplasm. Mitochondrion matrix, mitochondrion nucleoid {ECO:0000269|PubMed:25683715}. Note=Localizes to mitochondrial RNA granules found in close proximity to the mitochondrial nucleoids. {ECO:0000269|PubMed:25683715}.
27.8734	27.7312					27.8814	27.7716					Matrix	Q12849	GRSF1_HUMAN	GRSF1	GRSF1_HUMAN-135	1	1	1	2.34e-15	89.684	86.463	44.955	0.916	ESKTTYLEDLPPPPEYELAPSKLEEEVDDVF	0	0	0	SUBCELLULAR LOCATION: Cytoplasm. Mitochondrion matrix, mitochondrion nucleoid {ECO:0000269|PubMed:25683715}. Note=Localizes to mitochondrial RNA granules found in close proximity to the mitochondrial nucleoids. {ECO:0000269|PubMed:25683715}.
26.3141	26.2285	26.3375				26.3223	26.2689	26.3375				Matrix	Q12849	GRSF1_HUMAN	GRSF1	GRSF1_HUMAN-318	2	1	3	9.34e-19	144.12	100.31	71.451	-0.65279	ANQALLKHREEIGNRYIEIFPSRRNEVRTHV	0	0	0	SUBCELLULAR LOCATION: Cytoplasm. Mitochondrion matrix, mitochondrion nucleoid {ECO:0000269|PubMed:25683715}. Note=Localizes to mitochondrial RNA granules found in close proximity to the mitochondrial nucleoids. {ECO:0000269|PubMed:25683715}.
27.5968	27.5177	27.654				27.6471	27.5588	27.6543				Matrix	Q12849	GRSF1_HUMAN	GRSF1	GRSF1_HUMAN-468	1	1	2	1.46e-17	138.45	105.19	100.38	-1.5454	AVAAMLKDRSHVHHRYIELFLNSCPKGK___	0	0	0	SUBCELLULAR LOCATION: Cytoplasm. Mitochondrion matrix, mitochondrion nucleoid {ECO:0000269|PubMed:25683715}. Note=Localizes to mitochondrial RNA granules found in close proximity to the mitochondrial nucleoids. {ECO:0000269|PubMed:25683715}.
25.3888	25.2295	24.9948				25.3968	25.2699	24.9948				Matrix	Q12849	GRSF1_HUMAN	GRSF1	GRSF1_HUMAN-221	1	1	1	1.52e-59	166.92	152.84	57.525	-3.0345	VQKALEKHRMYMGQRYVEVYEINNEDVDALM	0	0	0	SUBCELLULAR LOCATION: Cytoplasm. Mitochondrion matrix, mitochondrion nucleoid {ECO:0000269|PubMed:25683715}. Note=Localizes to mitochondrial RNA granules found in close proximity to the mitochondrial nucleoids. {ECO:0000269|PubMed:25683715}.
24.6723	24.2213	24.0228				24.6823	24.2618	24.2284				Matrix	Q12931	TRAP1_HUMAN	TRAP1 HSP75	TRAP1_HUMAN-673	1	1		1.2e-10	83.944	76.657	68.461	1.1164	RASEPGLAQLLVDQIYENAMIAAGLVDDPRA	0	0	0	SUBCELLULAR LOCATION: Mitochondrion {ECO:0000269|PubMed:23564345}. Mitochondrion inner membrane {ECO:0000269|PubMed:23564345}. Mitochondrion matrix {ECO:0000269|PubMed:23564345}.
30.2365	30.088	30.2454				3.24444	3.12846	3.24536				Matrix	Q12931	TRAP1_HUMAN	TRAP1 HSP75	TRAP1_HUMAN-366	1	1	2	1.75e-24	146.16	117.21	62.338	-2.0556	SMFDVSRELGSSVALYSRKVLIQTKATDILP	0	0	0	SUBCELLULAR LOCATION: Mitochondrion {ECO:0000269|PubMed:23564345}. Mitochondrion inner membrane {ECO:0000269|PubMed:23564345}. Mitochondrion matrix {ECO:0000269|PubMed:23564345}.
25.9078	25.8967	24.4553				25.9158	25.9372	24.4553				Matrix	Q12931	TRAP1_HUMAN	TRAP1 HSP75	TRAP1_HUMAN-514	1	0.999031	1	1.65e-88	194.24	164.89	194.24	-0.16897	YLCAPNRHLAEHSPYYEAMKKKDTEVLFCFE	0	0	0	SUBCELLULAR LOCATION: Mitochondrion {ECO:0000269|PubMed:23564345}. Mitochondrion inner membrane {ECO:0000269|PubMed:23564345}. Mitochondrion matrix {ECO:0000269|PubMed:23564345}.
25.345	25.803	27.3533				25.3529	25.8434	27.3533				Matrix	Q12931	TRAP1_HUMAN	TRAP1 HSP75	TRAP1_HUMAN-559	4	1	1	2.47e-49	157.91	143.8	63.225	0.069636	KKKLISVETDIVVDHYKEEKFEDRSPAAECL	0	0	0	SUBCELLULAR LOCATION: Mitochondrion {ECO:0000269|PubMed:23564345}. Mitochondrion inner membrane {ECO:0000269|PubMed:23564345}. Mitochondrion matrix {ECO:0000269|PubMed:23564345}.
26.3075	26.1701	26.4701				26.3154	26.2153	26.4712				Matrix	Q12931	TRAP1_HUMAN	TRAP1 HSP75	TRAP1_HUMAN-498	1	0.999656		6.63e-05	106.88	92.411	106.88	-0.26181	LSEYASRMRAGTRNIYYLCAPNRHLAEHSPY	0	0	0	SUBCELLULAR LOCATION: Mitochondrion {ECO:0000269|PubMed:23564345}. Mitochondrion inner membrane {ECO:0000269|PubMed:23564345}. Mitochondrion matrix {ECO:0000269|PubMed:23564345}.
25.36	25.6295					25.368	25.67					Matrix	Q12931	TRAP1_HUMAN	TRAP1 HSP75	TRAP1_HUMAN-229	1	1		5.25e-15	89.055	83.348	89.055	-2.9565	RVEVYSRSAAPGSLGYQWLSDGSGVFEIAEA	0	0	0	SUBCELLULAR LOCATION: Mitochondrion {ECO:0000269|PubMed:23564345}. Mitochondrion inner membrane {ECO:0000269|PubMed:23564345}. Mitochondrion matrix {ECO:0000269|PubMed:23564345}.
26.6734	26.6574	26.6337				26.6814	26.6979	26.6337				Matrix	Q12931	TRAP1_HUMAN	TRAP1 HSP75	TRAP1_HUMAN-106	1	1	1	1.61e-24	145.23	113.88	75.088	0.18998	QAETKKLLDIVARSLYSEKEVFIRELISNAS	0	0	0	SUBCELLULAR LOCATION: Mitochondrion {ECO:0000269|PubMed:23564345}. Mitochondrion inner membrane {ECO:0000269|PubMed:23564345}. Mitochondrion matrix {ECO:0000269|PubMed:23564345}.
26.235	26.2274	26.1451				26.243	26.2678	26.1455				Matrix	Q12931	TRAP1_HUMAN	TRAP1 HSP75	TRAP1_HUMAN-277	1	1		1.65e-13	121.18	87.395	121.18	0.41861	KEFSSEARVRDVVTKYSNFVSFPLYLNGRRM	0	0	0	SUBCELLULAR LOCATION: Mitochondrion {ECO:0000269|PubMed:23564345}. Mitochondrion inner membrane {ECO:0000269|PubMed:23564345}. Mitochondrion matrix {ECO:0000269|PubMed:23564345}.
25.329	24.0764					25.3369	24.1169					Matrix	Q12931	TRAP1_HUMAN	TRAP1 HSP75	TRAP1_HUMAN-286	1	1		2.86e-07	85.536	76.646	85.536	-0.56313	RDVVTKYSNFVSFPLYLNGRRMNTLQAIWMM	0	0	0	SUBCELLULAR LOCATION: Mitochondrion {ECO:0000269|PubMed:23564345}. Mitochondrion inner membrane {ECO:0000269|PubMed:23564345}. Mitochondrion matrix {ECO:0000269|PubMed:23564345}.
22.0371	22.1928	22.3855				22.4598	22.2333	22.3856				Matrix	Q12931	TRAP1_HUMAN	TRAP1 HSP75	TRAP1_HUMAN-317	2	1	2	1.35e-231	260.28	224.04	83.045	0.16306	DPKDVREWQHEEFYRYVAQAHDKPRYTLHYK	0	0	0	SUBCELLULAR LOCATION: Mitochondrion {ECO:0000269|PubMed:23564345}. Mitochondrion inner membrane {ECO:0000269|PubMed:23564345}. Mitochondrion matrix {ECO:0000269|PubMed:23564345}.
24.358	24.3229	24.3713				24.366	24.3633	24.3713				Matrix	Q12968	NFAC3_HUMAN	NFATC3 NFAT4	NFAC3_HUMAN-471	1	1		0.0186373	64.803	26.027	64.776	-0.16744	VKASTGGHPVVKLLGYNEKPINLQMFIGTAD	0	0	0	SUBCELLULAR LOCATION: Cytoplasm {ECO:0000269|PubMed:18815128}. Nucleus {ECO:0000269|PubMed:18815128}. Note=Cytoplasmic for the phosphorylated form and nuclear after activation that is controlled by calcineurin-mediated dephosphorylation. Rapid nuclear exit of NFATC is thought to be one mechanism by which cells distinguish between sustained and transient calcium signals. The subcellular localizati…
26.5739	26.5962	26.5696				26.5819	26.6366	26.5696				Matrix	Q13011	ECH1_HUMAN	ECH1	ECH1_HUMAN-293	1	1	1	1.14e-145	206.49	196.54	185.71	-0.65992	NLLYSRDHSVAESLNYVASWNMSMLQTQDLV	0	0	0	SUBCELLULAR LOCATION: Mitochondrion {ECO:0000250}. Peroxisome {ECO:0000250}.
33.3076	33.3611	33.3881	21.6127	22.4436	22.8796	33.3155	33.4153	33.3886	24.3167	24.3662	24.6568	Matrix	Q13011	ECH1_HUMAN	ECH1	ECH1_HUMAN-149	2	1	2	1.45e-170	238.92	174.8	62.694	-0.64669	DVARISWYLRDIITRYQETFNVIERCPKPVI	0	0	0	SUBCELLULAR LOCATION: Mitochondrion {ECO:0000250}. Peroxisome {ECO:0000250}.
25.9825	26.047	26.0089				25.9952	26.8739	26.8875				Matrix	Q13011	ECH1_HUMAN	ECH1	ECH1_HUMAN-55	1	1	1	1.41e-92	164.46	148.45	148.1	-0.38846	EEASGVALGEAPDHSYESLRVTSAQKHVLHV	0	0	0	SUBCELLULAR LOCATION: Mitochondrion {ECO:0000250}. Peroxisome {ECO:0000250}.
24.1697	23.8441	24.0507				24.1776	23.8845	24.5676				Matrix	Q13011	ECH1_HUMAN	ECH1	ECH1_HUMAN-281	1	1		0.00204115	85.212	51.399	77.923	2.6103	SKSPVAVQSTKVNLLYSRDHSVAESLNYVAS	0	0	0	SUBCELLULAR LOCATION: Mitochondrion {ECO:0000250}. Peroxisome {ECO:0000250}.
25.0956	24.8972	25.5036				25.1353	24.9376	25.5364				Matrix	Q13011	ECH1_HUMAN	ECH1	ECH1_HUMAN-186	1	1		1.84e-08	118.9	104.9	91.313	-0.53328	CIGGGVDLVTACDIRYCAQDAFFQVKEVDVG	0	0	0	SUBCELLULAR LOCATION: Mitochondrion {ECO:0000250}. Peroxisome {ECO:0000250}.
28.0537	27.9169	27.9848	22.5309	24.0068	23.8287	28.6162	27.9573	27.9848	25.2343	25.9295	25.6586	Matrix	Q13057	COASY_HUMAN	COASY PSEC0106	COASY_HUMAN-396	1	1	1	1.64e-52	135.91	124.71	43.841	0.74954	LGAFVIDSDHLGHRAYAPGGPAYQPVVEAFG	0	0	0	SUBCELLULAR LOCATION: Cytoplasm {ECO:0000250}. Mitochondrion matrix {ECO:0000269|PubMed:24360804}. Note=The protein is mainly present in the mitochondrial matrix, probably anchored to the inner mitochondrial membrane, but is also present in cell lysate.
22.4557	22.1746	20.7608				22.4636	22.215	2.76769				Matrix	Q13057	COASY_HUMAN	COASY PSEC0106	COASY_HUMAN-244	1	1		0.00689262	46.069	31.637	46.069	1.1889	KDLLKSKLLPELLQPYTERVEHLSEFLVDIK	0	0	0	SUBCELLULAR LOCATION: Cytoplasm {ECO:0000250}. Mitochondrion matrix {ECO:0000269|PubMed:24360804}. Note=The protein is mainly present in the mitochondrial matrix, probably anchored to the inner mitochondrial membrane, but is also present in cell lysate.
26.1511	26.1467					26.1594	26.1871					Matrix	Q13084	RM28_HUMAN	MRPL28 MAAT1	RM28_HUMAN-70	2	1	1	0.000477611	62.813	46.151	62.813	-3.2506	KNGQRERVEDVPIPIYFPPESQRGLWGGEGW	0	0	0	SUBCELLULAR LOCATION: Mitochondrion {ECO:0000269|PubMed:25278503, ECO:0000269|PubMed:28892042}.
26.5539	26.752	26.4895				26.5619	26.7924	26.4895				Matrix	Q13084	RM28_HUMAN	MRPL28 MAAT1	RM28_HUMAN-230	1	1		2.94e-59	142.85	141.16	67.11	0.2988	QRLLEEKDPVPLFKIYVAELIQQLQQQALSE	0	0	0	SUBCELLULAR LOCATION: Mitochondrion {ECO:0000269|PubMed:25278503, ECO:0000269|PubMed:28892042}.
24.9487	26.0861	25.2727				24.9566	26.1266	25.2727				Matrix	Q13084	RM28_HUMAN	MRPL28 MAAT1	RM28_HUMAN-139	1	0.999912	1	2.07e-07	81.656	70.013	81.656	-0.073424	TVTVTMRTLDLIDEAYGLDFYILKTPKEDLC	0	0	0	SUBCELLULAR LOCATION: Mitochondrion {ECO:0000269|PubMed:25278503, ECO:0000269|PubMed:28892042}.
24.8125	25.1673	25.2826				24.8246	25.2768	25.2826				Matrix	Q13084	RM28_HUMAN	MRPL28 MAAT1	RM28_HUMAN-43	1	1	1	0.00019464	71.806	49.175	45.28	1.3243	YLRSLEEERTPTPVHYRPHGAKFKINPKNGQ	0	0	0	SUBCELLULAR LOCATION: Mitochondrion {ECO:0000269|PubMed:25278503, ECO:0000269|PubMed:28892042}.
25.8706	25.8439	25.972				25.8785	25.8843	25.9722				Matrix	Q13405	RM49_HUMAN	MRPL49 C11orf4 NOF1 OK/SW-cl.67	RM49_HUMAN-45	1	1	1	9.93e-52	150.69	122.93	69.92	-1.4598	QGPPDYPRFVESVDEYQFVERLLPATRIPDP	0	0	0	SUBCELLULAR LOCATION: Mitochondrion {ECO:0000269|PubMed:25278503, ECO:0000269|PubMed:25838379, ECO:0000269|PubMed:28892042}.
25.3983	25.4319	25.4342				25.4621	25.4724	25.4342				Matrix	Q9H2D1	MFTC_HUMAN	SLC25A32 MFT MFTC	MFTC_HUMAN-176	1	0.99998		0.00296899	81.296	57.943	81.296	0.2494	RQYKGMFDTLVKIYKYEGVRGLYKGFVPGLF	0	TRANSMEM 26 43 Helical; Name=1. {ECO:0000255}.; TRANSMEM 89 106 Helical; Name=2. {ECO:0000255}.; TRANSMEM 123 143 Helical; Name=3. {ECO:0000255}.; TRANSMEM 186 203 Helical; Name=4. {ECO:0000255}.; TRANSMEM 227 243 Helical; Name=5. {ECO:0000255}.; TRANSMEM 281 300 Helical; Name=6. {ECO:0000255}.	0	SUBCELLULAR LOCATION: Mitochondrion inner membrane; Multi-pass membrane protein.
23.7549	24.1887	24.3031				23.7629	24.2298	24.3313				Matrix	Q13472	TOP3A_HUMAN	TOP3A TOP3	TOP3A_HUMAN-714	1	1		0.00657982	40.278	28.838	40.278	-0.4341	SRDSSVCPVCQPHPVYRLKLKFKRGSLPPTM	0	0	0	0
24.0304	23.8894	24.0796				24.3831	23.9298	24.7967				Matrix	Q13686	ALKB1_HUMAN	ALKBH1 ABH ABH1 ALKBH	ALKB1_HUMAN-78	1	1	1	1.51e-26	136.81	126.04	136.81	0.93363	IKSQLNVSSVSEQNAYRAGLQPVSKWQAYGL	0	0	0	SUBCELLULAR LOCATION: Nucleus {ECO:0000269|PubMed:22961808}. Mitochondrion {ECO:0000269|PubMed:17979886, ECO:0000269|PubMed:18603530, ECO:0000269|PubMed:27497299}. Note=Mainly localizes in euchromatin, largely excluded from heterochromatin and nucleoli (By similarity). {ECO:0000250|UniProtKB:P0CB42}.
	23.9598	24.0174					24.2924	24.1742				Matrix	Q13907	IDI1_HUMAN	IDI1	IDI1_HUMAN-130	1	1		0.00269572	41.905	38.25	41.905	2.7761	ELGIPLEEVPPEEINYLTRIHYKAQSDGIWG	0	0	0	SUBCELLULAR LOCATION: Peroxisome.
25.7903	25.7982	25.9257				25.7983	25.8386	25.9257				Matrix	Q14197	ICT1_HUMAN	MRPL58 DS1 ICT1	ICT1_HUMAN-81	1	1	1	3.84e-12	134.44	83.092	79.116	-0.50201	KQADSDIPLDRLTISYCRSSGPGGQNVNKVN	0	0	0	SUBCELLULAR LOCATION: Mitochondrion {ECO:0000269|PubMed:20186120, ECO:0000269|PubMed:23908630, ECO:0000269|PubMed:25278503, ECO:0000269|PubMed:25838379, ECO:0000269|PubMed:28892042}.
23.1248	23.2392	22.9697				23.1328	23.2796	22.9697				Matrix	Q14197	ICT1_HUMAN	MRPL58 DS1 ICT1	ICT1_HUMAN-43	1	1		0.00171166	89.046	42.052	89.046	-0.35394	RALHKQKDGTEFKSIYSLDKLYPESQGSDTA	0	0	0	SUBCELLULAR LOCATION: Mitochondrion {ECO:0000269|PubMed:20186120, ECO:0000269|PubMed:23908630, ECO:0000269|PubMed:25278503, ECO:0000269|PubMed:25838379, ECO:0000269|PubMed:28892042}.
24.9168	25.0175					24.9248	25.5789					Matrix	Q15031	SYLM_HUMAN	LARS2 KIAA0028	SYLM_HUMAN-263	1	1		6.1e-09	88.427	74.129	61.477	1.073	YAKAMQDALADLPEWYGIKGMQAHWIGDCVG	0	0	0	SUBCELLULAR LOCATION: Mitochondrion matrix {ECO:0000250}.
24.9173	24.9276	25.4851				24.9252	24.968	25.4855				Matrix	Q15031	SYLM_HUMAN	LARS2 KIAA0028	SYLM_HUMAN-299	1	0.999966		1.78e-07	72.676	61.676	72.676	-0.55602	TLKVHGQATGEKLTAYTATPEAIYGTSHVAI	0	0	0	SUBCELLULAR LOCATION: Mitochondrion matrix {ECO:0000250}.
	23.2058	22.9146					23.2462	22.9146				Matrix	Q15031	SYLM_HUMAN	LARS2 KIAA0028	SYLM_HUMAN-193	1	0.999999		0.000729431	78.098	58.311	78.098	-1.0264	LPDYYKWTQYLFIKLYEAGLAYQKEALVNWD	0	0	0	SUBCELLULAR LOCATION: Mitochondrion matrix {ECO:0000250}.
23.5606		23.2884				23.5685		23.2884				Matrix	Q15031	SYLM_HUMAN	LARS2 KIAA0028	SYLM_HUMAN-199	1	1		0.00220244	69.275	31.717	69.275	-1.109	WTQYLFIKLYEAGLAYQKEALVNWDPVDQTV	0	0	0	SUBCELLULAR LOCATION: Mitochondrion matrix {ECO:0000250}.
24.4851	24.4988	24.8298				24.4937	24.5392	24.8298				Matrix	Q15046	SYK_HUMAN	KARS KIAA0070	SYK_HUMAN-112	1	1		6.46e-13	96.447	79.279	48.59	0.97592	HKFHVDISLTDFIQKYSHLQPGDHLTDITLK	0	0	0	SUBCELLULAR LOCATION: Isoform Cytoplasmic: Cytoplasm, cytosol {ECO:0000269|PubMed:10952987, ECO:0000269|PubMed:19289464, ECO:0000269|PubMed:23159739, ECO:0000269|PubMed:28887846}. Cytoplasm {ECO:0000269|PubMed:15220430}. Nucleus {ECO:0000269|PubMed:15220430, ECO:0000269|PubMed:23159739}. Cell membrane {ECO:0000269|PubMed:15220430}; Peripheral membrane protein {ECO:0000269|PubMed:15220430}. Secret…
29.07	29.0725	29.1578				29.7797	29.113	29.1578				Matrix	Q16891	MIC60_HUMAN	IMMT HMP MIC60 MINOS2 PIG4 PIG52	MIC60_HUMAN-33	1	1	1	6.41e-104	201.09	151.16	177.12	-0.20103	LCGKFVLRPLRPCRRYSTSGSSGLTTGKIAG	TOPO_DOM 34 45 Mitochondrial matrix. {ECO:0000255}.; TOPO_DOM 65 758 Mitochondrial intermembrane. {ECO:0000255}.	TRANSMEM 46 64 Helical. {ECO:0000255}.	0	SUBCELLULAR LOCATION: Mitochondrion inner membrane {ECO:0000269|PubMed:25764979, ECO:0000269|PubMed:25997101}; Single-pass membrane protein {ECO:0000255}. Mitochondrion {ECO:0000269|PubMed:25781180}.
25.0466	26.4693	26.6006				25.5451	26.5974	26.6595				Matrix	Q15118	PDK1_HUMAN	PDK1 PDHK1	PDK1_HUMAN-136	1	1	1	3.43e-09	122.7	86.407	63.944	0.26676	LLDFKDKSAEDAKAIYDFTDTVIRIRNRHND	0	0	0	SUBCELLULAR LOCATION: Mitochondrion matrix {ECO:0000269|PubMed:22195962}.
25.0664	25.0299					25.744	25.7321					Matrix	Q15118	PDK1_HUMAN	PDK1 PDHK1	PDK1_HUMAN-179	1	1		4.85e-06	69.361	60.504	57.366	2.999	KESFGVDPVTSQNVQYFLDRFYMSRISIRML	0	0	0	SUBCELLULAR LOCATION: Mitochondrion matrix {ECO:0000269|PubMed:22195962}.
23.8738	23.563	24.2505				23.8818	23.6345	24.2554				Matrix	Q15118	PDK1_HUMAN	PDK1 PDHK1	PDK1_HUMAN-49	1	1		9.84e-05	83.045	58.791	64.64	0.48933	SSPASERGVPGQVDFYARFSPSPLSMKQFLD	0	0	0	SUBCELLULAR LOCATION: Mitochondrion matrix {ECO:0000269|PubMed:22195962}.
	25.5816	26.0119					25.6224	26.1188				Matrix	Q15118	PDK1_HUMAN	PDK1 PDHK1	PDK1_HUMAN-368	1	0.999642		0.00524816	58.132	37.612	58.132	2.7274	AGFGYGLPISRLYAQYFQGDLKLYSLEGYGT	0	0	0	SUBCELLULAR LOCATION: Mitochondrion matrix {ECO:0000269|PubMed:22195962}.
	24.3182	24.18					24.3586	24.1827				Matrix	Q15118	PDK1_HUMAN	PDK1 PDHK1	PDK1_HUMAN-243	1	0.77549		4.56e-07	73.675	54.974	73.675	-1.0794	VIKDGYENARRLCDLYYINSPELELEELNAK	0	0	0	SUBCELLULAR LOCATION: Mitochondrion matrix {ECO:0000269|PubMed:22195962}.
24.3247		24.2221				24.3327		24.2221				Matrix	Q15119	PDK2_HUMAN	PDK2 PDHK2	PDK2_HUMAN-382	1	1		5.77e-06	72.359	62.979	72.359	0.63592	SVERLPVYNKSAWRHYQTIQEAGDWCVPSTE	0	0	0	SUBCELLULAR LOCATION: Mitochondrion matrix.
24.3246	24.7354					24.3326	24.7758					Matrix	Q15119	PDK2_HUMAN	PDK2 PDHK2	PDK2_HUMAN-215	1	0.943654		2.48e-10	77.689	71.463	67.827	-0.38976	VVKDAYDMAKLLCDKYYMASPDLEIQEINAA	0	0	0	SUBCELLULAR LOCATION: Mitochondrion matrix.
24.2187	24.0204	24.3242				24.2267	24.6813	24.3242				Matrix	Q15119	PDK2_HUMAN	PDK2 PDHK2	PDK2_HUMAN-19	1	1		0.00456132	75.189	53.62	75.189	-1.257	VWALLKNASLAGAPKYIEHFSKFSPSPLSMK	0	0	0	SUBCELLULAR LOCATION: Mitochondrion matrix.
23.8945	24.0577	23.6696				23.9244	24.9814	23.6696				Matrix	Q15120	PDK3_HUMAN	PDK3 PDHK3	PDK3_HUMAN-326	1	1		5.41e-09	86.497	69.821	74.966	1.3424	PSLEPTRAAPLAGFGYGLPISRLYARYFQGD	0	0	0	SUBCELLULAR LOCATION: Mitochondrion matrix.
23.5412	23.4161	23.1177				23.5492	23.4565	23.1177				Matrix	Q15120	PDK3_HUMAN	PDK3 PDHK3	PDK3_HUMAN-260	1	1		4.89e-10	125.75	84.347	66.56	1.3697	LFELFKNSMRATVELYEDRKEGYPAVKTLVT	0	0	0	SUBCELLULAR LOCATION: Mitochondrion matrix.
24.1278		24.1563				24.1357		24.1563				Matrix	Q15120	PDK3_HUMAN	PDK3 PDHK3	PDK3_HUMAN-305	1	0.652251		0.000754477	53.453	39.708	53.453	0.52601	GGVPLRKIDRLFNYMYSTAPRPSLEPTRAAP	0	0	0	SUBCELLULAR LOCATION: Mitochondrion matrix.
	25.1871	25.3594					25.2276	25.3595				Matrix	Q15120	PDK3_HUMAN	PDK3 PDHK3	PDK3_HUMAN-211	1	0.743438		0.000111469	57.39	53.749	57.39	-1.2534	VVKDAYETAKMLCEQYYLVAPELEVEEFNAK	0	0	0	SUBCELLULAR LOCATION: Mitochondrion matrix.
26.6041	26.7851	26.7642				26.6129	26.8255	26.7643				Matrix	Q15120	PDK3_HUMAN	PDK3 PDHK3	PDK3_HUMAN-337	1	1	1	9.55e-08	127.12	55.168	98.523	0.99303	AGFGYGLPISRLYARYFQGDLKLYSMEGVGT	0	0	0	SUBCELLULAR LOCATION: Mitochondrion matrix.
23.5898	23.878					23.5977	23.9184					Matrix	Q16134	ETFD_HUMAN	ETFDH	ETFD_HUMAN-46	1	0.969303		0.00118514	70.389	54.468	55.721	-0.5984	TRWSSTSTVPRITTHYTIYPRDKDKRWEGVN	0	0	INTRAMEM 109 130 {ECO:0000250}.; INTRAMEM 428 447 {ECO:0000250}.	SUBCELLULAR LOCATION: Mitochondrion inner membrane.
24.5517	24.5659	24.5926				24.5597	24.6636	24.5926				Matrix	Q16134	ETFD_HUMAN	ETFDH	ETFD_HUMAN-49	1	0.999999		8.48e-07	113.93	52.765	112.13	-0.2368	SSTSTVPRITTHYTIYPRDKDKRWEGVNMER	0	0	INTRAMEM 109 130 {ECO:0000250}.; INTRAMEM 428 447 {ECO:0000250}.	SUBCELLULAR LOCATION: Mitochondrion inner membrane.
23.2998	23.3564	23.6008				23.3774	23.3968	23.6822				Matrix	Q16540	RM23_HUMAN	MRPL23 L23MRP RPL23L	RM23_HUMAN-92	1	1		0.0254305	60.76	19.533	57.177	0.66147	NKRRDHRNVRIKKPDYKVAYVQLAHGQTFTF	0	0	0	SUBCELLULAR LOCATION: Mitochondrion {ECO:0000269|PubMed:25278503, ECO:0000269|PubMed:25838379, ECO:0000269|PubMed:28892042}.
25.271	25.3931	25.3384				25.279	25.4335	25.3384				Matrix	Q16540	RM23_HUMAN	MRPL23 L23MRP RPL23L	RM23_HUMAN-7	1	0.996787	1	0.00868728	71.342	42.193	71.342	1.3367	_________MARNVVYPLYRLGGPQLRVFRT	0	0	0	SUBCELLULAR LOCATION: Mitochondrion {ECO:0000269|PubMed:25278503, ECO:0000269|PubMed:25838379, ECO:0000269|PubMed:28892042}.
23.4639	23.4016	23.5584				23.4718	23.4421	23.5584				Matrix	Q16718	NDUA5_HUMAN	NDUFA5	NDUA5_HUMAN-47	2	1	1	1.05e-06	118.03	80.24	55.314	0.52948	LDVLEEIPKNAAYRKYTEQITNEKLAMVKAE	0	0	0	SUBCELLULAR LOCATION: Mitochondrion inner membrane {ECO:0000305|PubMed:12611891}; Peripheral membrane protein {ECO:0000305}; Matrix side {ECO:0000305}.
26.605	26.6557	26.8042				26.6129	26.697	26.8415				Matrix	Q16740	CLPP_HUMAN	CLPP	CLPP_HUMAN-73	1	1	2	0.000142879	113.14	49.835	113.14	-1.5575	LIPIVVEQTGRGERAYDIYSRLLRERIVCVM	0	0	0	SUBCELLULAR LOCATION: Mitochondrion matrix {ECO:0000269|PubMed:10525407}.
25.9628	26.0789	26.0182				25.9774	26.1193	26.1824				Matrix	Q16740	CLPP_HUMAN	CLPP	CLPP_HUMAN-76	1	0.999998	2	0.0154534	66.799	25.572	66.799	0.26041	IVVEQTGRGERAYDIYSRLLRERIVCVMGPI	0	0	0	SUBCELLULAR LOCATION: Mitochondrion matrix {ECO:0000269|PubMed:10525407}.
23.7568	23.9767	23.9646				23.7648	24.1718	23.9646				Matrix	Q16740	CLPP_HUMAN	CLPP	CLPP_HUMAN-229	1	1		1.93e-05	74.793	62.001	54.964	-2.2057	KQSLQVIESAMERDRYMSPMEAQEFGILDKV	0	0	0	SUBCELLULAR LOCATION: Mitochondrion matrix {ECO:0000269|PubMed:10525407}.
25.6837	25.5857	25.6061				25.6916	25.6261	25.6658				Matrix	Q16762	THTR_HUMAN	TST	THTR_HUMAN-71	1	1	1	3.78e-42	132.01	125.51	99.407	-2.2467	ASFFDIEECRDTASPYEMMLPSEAGFAEYVG	0	0	0	SUBCELLULAR LOCATION: Mitochondrion matrix.
26.8439	26.9495	26.9704				26.8518	26.9899	26.9738				Matrix	Q16762	THTR_HUMAN	TST	THTR_HUMAN-165	2	1	2	1.82e-116	215.51	176.63	50.94	1.0563	PAVFKATLDRSLLKTYEQVLENLESKRFQLV	0	0	0	SUBCELLULAR LOCATION: Mitochondrion matrix.
26.0211	25.684	25.9955				26.2982	25.7244	25.9955				Matrix	Q16762	THTR_HUMAN	TST	THTR_HUMAN-7	1	1	2	0.001545	90.986	69.24	90.986	0.028116	_________MVHQVLYRALVSTKWLAESIRT	0	0	0	SUBCELLULAR LOCATION: Mitochondrion matrix.
25.2224	25.4452	24.1965				25.2339	25.4856	24.1965				Matrix	Q16762	THTR_HUMAN	TST	THTR_HUMAN-37	1	1	1	0.00256381	60.157	30.153	46.069	1.828	TGKLGPGLRVLDASWYSPGTREARKEYLERH	0	0	0	SUBCELLULAR LOCATION: Mitochondrion matrix.
	24.025	24.3222					24.6547	24.3222				Matrix	Q16774	KGUA_HUMAN	GUK1 GMK	KGUA_HUMAN-81	1	1		3.99e-05	61.616	48.192	61.616	-0.19261	AAGDFIEHAEFSGNLYGTSKVAVQAVQAMNR	0	0	0	0
	23.6079	23.3871					23.6484	23.3876				Matrix	Q16774	KGUA_HUMAN	GUK1 GMK	KGUA_HUMAN-53	1	0.794732		0.000530801	58.693	52.419	58.693	0.68956	HTTRNPRPGEENGKDYYFVTREVMQRDIAAG	0	0	0	0
24.1131	24.0028	23.9802				24.1212	24.4324	23.9815				Matrix	Q16774	KGUA_HUMAN	GUK1 GMK	KGUA_HUMAN-54	1	0.966263		1.43e-09	92.439	80.521	83.758	0.73277	TTRNPRPGEENGKDYYFVTREVMQRDIAAGD	0	0	0	0
24.563		24.4968				24.5798		24.4968				Matrix	Q16775	GLO2_HUMAN	HAGH GLO2 HAGH1	GLO2_HUMAN-252	1	0.999985		0.000381483	49.765	39.51	49.765	-0.8073	GNAAIREKLAWAKEKYSIGEPTVPSTLAEEF	0	0	0	SUBCELLULAR LOCATION: Isoform 1: Mitochondrion matrix {ECO:0000269|PubMed:15117945}.; SUBCELLULAR LOCATION: Isoform 2: Cytoplasm {ECO:0000269|PubMed:15117945}.
23.3184	23.5874	23.2328				23.3263	23.6278	23.2328				Matrix	Q16775	GLO2_HUMAN	HAGH GLO2 HAGH1	GLO2_HUMAN-193	1	1		0.00307451	63.944	55.874	63.944	0.60054	VFTGDTLFVAGCGKFYEGTADEMCKALLEVL	0	0	0	SUBCELLULAR LOCATION: Isoform 1: Mitochondrion matrix {ECO:0000269|PubMed:15117945}.; SUBCELLULAR LOCATION: Isoform 2: Cytoplasm {ECO:0000269|PubMed:15117945}.
27.2697	27.6517	27.4806				27.2777	27.6921	27.4862				Matrix	Q16836	HCDH_HUMAN	HADH HAD HADHSC SCHAD	HCDH_HUMAN-254	1	1	1	1.73e-68	161.08	146.99	105.94	0.010296	ASKEDIDTAMKLGAGYPMGPFELLDYVGLDT	0	0	0	SUBCELLULAR LOCATION: Mitochondrion matrix.
26.2931	26.4125	26.2942				26.3126	26.4529	26.2942				Matrix	Q16836	HCDH_HUMAN	HADH HAD HADHSC SCHAD	HCDH_HUMAN-226	1	1	1	3.59e-05	88.596	66.541	50.354	-0.19065	CKDTPGFIVNRLLVPYLMEAIRLYERGDASK	0	0	0	SUBCELLULAR LOCATION: Mitochondrion matrix.
23.7973	23.8371	24.1468				23.8524	23.8775	24.1468				Matrix	Q16836	HCDH_HUMAN	HADH HAD HADHSC SCHAD	HCDH_HUMAN-311	1	1		0.00356284	76.774	46.699	76.774	-0.60662	LVAENKFGKKTGEGFYKYK____________	0	0	0	SUBCELLULAR LOCATION: Mitochondrion matrix.
25.7363	25.6259	25.8679				25.7442	25.6663	25.868				Matrix	Q16854	DGUOK_HUMAN	DGUOK DGK	DGUOK_HUMAN-62	1	1	1	2.56e-79	153.88	147.83	105.51	-1.1647	IAVGKSTFVKLLTKTYPEWHVATEPVATWQN	0	0	0	SUBCELLULAR LOCATION: Mitochondrion.
24.4111	24.4697	24.9083				24.4198	24.5197	24.9834				Matrix	Q32P41	TRM5_HUMAN	TRMT5 KIAA1393 TRM5	TRM5_HUMAN-247	1	1		1.37e-20	147.2	125.83	44.863	-3.6963	GITSAVNKINNIDNMYRNFQMEVLSGEQNMM	0	0	0	SUBCELLULAR LOCATION: Mitochondrion matrix {ECO:0000255|HAMAP-Rule:MF_03152, ECO:0000269|PubMed:26189817}. Nucleus {ECO:0000255|HAMAP-Rule:MF_03152}. Cytoplasm {ECO:0000255|HAMAP-Rule:MF_03152}. Note=Predominantly in the mitochondria and in the nucleus. {ECO:0000255|HAMAP-Rule:MF_03152}.
24.2463	24.1399	23.9737				24.2542	24.1828	23.9737				Matrix	Q32P41	TRM5_HUMAN	TRMT5 KIAA1393 TRM5	TRM5_HUMAN-143	1	1		0.00719103	73.665	47.56	62.546	1.1969	EDPEDKESRLIMLDPYKIFTHDSFEKAELSV	0	0	0	SUBCELLULAR LOCATION: Mitochondrion matrix {ECO:0000255|HAMAP-Rule:MF_03152, ECO:0000269|PubMed:26189817}. Nucleus {ECO:0000255|HAMAP-Rule:MF_03152}. Cytoplasm {ECO:0000255|HAMAP-Rule:MF_03152}. Note=Predominantly in the mitochondria and in the nucleus. {ECO:0000255|HAMAP-Rule:MF_03152}.
25.9683	26.2199	26.1995				25.9763	26.2637	26.1995				Matrix	O95563	MPC2_HUMAN	MPC2 BRP44	MPC2_HUMAN-85	1	1		2.41e-08	128.61	119.69	110.31	0.33454	AQSAVLMATGFIWSRYSLVIIPKNWSLFAVN	0	TRANSMEM 41 61 Helical. {ECO:0000255}.; TRANSMEM 73 90 Helical. {ECO:0000255}.; TRANSMEM 96 115 Helical. {ECO:0000255}.	0	SUBCELLULAR LOCATION: Mitochondrion inner membrane {ECO:0000269|PubMed:22628558}; Multi-pass membrane protein {ECO:0000269|PubMed:22628558}.
24.9345	23.037	25.1026				24.9425	23.7745	25.1262				Matrix	Q00325	MPCP_HUMAN	SLC25A3 PHC OK/SW-cl.48	MPCP_HUMAN-100	1	1		0.00155948	83.948	63.248	53.493	1.2581	PLDLVKCRMQVDPQKYKGIFNGFSVTLKEDG	TOPO_DOM 50 63 Mitochondrial intermembrane. {ECO:0000255}.; TOPO_DOM 87 121 Mitochondrial matrix. {ECO:0000255}.; TOPO_DOM 142 161 Mitochondrial intermembrane. {ECO:0000255}.; TOPO_DOM 184 218 Mitochondrial matrix. {ECO:0000255}.; TOPO_DOM 239 261 Mitochondrial intermembrane. {ECO:0000255}.; TOPO_DOM 285 314 Mitochondrial matrix. {ECO:0000255}.; TOPO_DOM 334 362 Mitochondrial intermembrane. {ECO:…	TRANSMEM 64 86 Helical; Name=1. {ECO:0000255}.; TRANSMEM 122 141 Helical; Name=2. {ECO:0000255}.; TRANSMEM 162 183 Helical; Name=3. {ECO:0000255}.; TRANSMEM 219 238 Helical; Name=4. {ECO:0000255}.; TRANSMEM 262 284 Helical; Name=5. {ECO:0000255}.; TRANSMEM 315 333 Helical; Name=6. {ECO:0000255}.	0	SUBCELLULAR LOCATION: Mitochondrion inner membrane; Multi-pass membrane protein.
23.972	24.4321	24.5138				23.98	24.4725	24.5138				Matrix	Q4G0N4	NAKD2_HUMAN	NADK2 C5orf33 MNADK NADKD1	NAKD2_HUMAN-290	1	0.999106		4.36e-09	90.725	66.655	85.493	0.0096412	LNEVFIGESLSSRASYYEISVDDGPWEKQKS	0	0	0	SUBCELLULAR LOCATION: Mitochondrion {ECO:0000269|PubMed:23212377}.
24.1477		24.3386				24.1557		24.3386				Matrix	Q4G0N4	NAKD2_HUMAN	NADK2 C5orf33 MNADK NADKD1	NAKD2_HUMAN-108	1	1	1	0.0116339	54.259	32.887	43.897	1.81	SEEDLKQLLALKGSSYSGLLERHHIHTKNVE	0	0	0	SUBCELLULAR LOCATION: Mitochondrion {ECO:0000269|PubMed:23212377}.
24.9489	25.5001	25.0947				24.9569	25.5454	25.9475				Matrix	Q4G0N4	NAKD2_HUMAN	NADK2 C5orf33 MNADK NADKD1	NAKD2_HUMAN-225	1	1	1	1.72e-93	170.65	164.05	170.65	2.0234	YRGEFRWLWRQRIRLYLEGTGINPVPVDLHE	0	0	0	SUBCELLULAR LOCATION: Mitochondrion {ECO:0000269|PubMed:23212377}.
26.8921	27.0353	26.9184				26.9117	27.7572	26.9184				Matrix	Q4G0N4	NAKD2_HUMAN	NADK2 C5orf33 MNADK NADKD1	NAKD2_HUMAN-89	2	1	2	1.39e-31	158.47	133.34	61.958	-0.79197	VAKTTRYEFEQQRYRYAELSEEDLKQLLALK	0	0	0	SUBCELLULAR LOCATION: Mitochondrion {ECO:0000269|PubMed:23212377}.
23.5986	23.5395	23.4279				23.6655	23.58	23.4279				Matrix	Q4G0N4	NAKD2_HUMAN	NADK2 C5orf33 MNADK NADKD1	NAKD2_HUMAN-87	2	0.999973	3	0.0231966	48.423	28.283	48.423	-0.13012	VVVAKTTRYEFEQQRYRYAELSEEDLKQLLA	0	0	0	SUBCELLULAR LOCATION: Mitochondrion {ECO:0000269|PubMed:23212377}.
25.239	25.123	25.2775				25.247	25.1634	25.2775				Matrix	Q4G176	ACSF3_HUMAN	ACSF3 PSEC0197	ACSF3_HUMAN-544	1	1		1.64e-30	122.49	112.92	84.249	2.39	SHRELKEWARNVLAPYAVPSELVLVEEIPRN	0	0	0	SUBCELLULAR LOCATION: Mitochondrion {ECO:0000269|PubMed:21841779}.
25.4912	25.3581	25.3681				25.4991	25.3985	25.3681				Matrix	Q4J6C6	PPCEL_HUMAN	PREPL KIAA0436	PPCEL_HUMAN-108	1	1	1	7.12e-10	87.352	75.548	84.166	2.2161	FEKVRTKLETQPQEEYEIINVEVKHGGFVYY	0	0	0	SUBCELLULAR LOCATION: Cytoplasm, cytosol {ECO:0000269|PubMed:16385448}.
28.002	27.9832	28.1113				28.9912	28.2364	28.1113				Matrix	Q00325	MPCP_HUMAN	SLC25A3 PHC OK/SW-cl.48	MPCP_HUMAN-196	1	1	1	2.35e-25	147.39	127.08	76.326	1.5366	APMEAAKVRIQTQPGYANTLRDAAPKMYKEE	TOPO_DOM 50 63 Mitochondrial intermembrane. {ECO:0000255}.; TOPO_DOM 87 121 Mitochondrial matrix. {ECO:0000255}.; TOPO_DOM 142 161 Mitochondrial intermembrane. {ECO:0000255}.; TOPO_DOM 184 218 Mitochondrial matrix. {ECO:0000255}.; TOPO_DOM 239 261 Mitochondrial intermembrane. {ECO:0000255}.; TOPO_DOM 285 314 Mitochondrial matrix. {ECO:0000255}.; TOPO_DOM 334 362 Mitochondrial intermembrane. {ECO:…	TRANSMEM 64 86 Helical; Name=1. {ECO:0000255}.; TRANSMEM 122 141 Helical; Name=2. {ECO:0000255}.; TRANSMEM 162 183 Helical; Name=3. {ECO:0000255}.; TRANSMEM 219 238 Helical; Name=4. {ECO:0000255}.; TRANSMEM 262 284 Helical; Name=5. {ECO:0000255}.; TRANSMEM 315 333 Helical; Name=6. {ECO:0000255}.	0	SUBCELLULAR LOCATION: Mitochondrion inner membrane; Multi-pass membrane protein.
23.7165	24.1764					23.7244	24.2169					Matrix	Q567U6	CCD93_HUMAN	CCDC93	CCD93_HUMAN-141	1	1		0.024477	51.066	9.1902	51.066	2.6256	RAIETKEEMGDYIRSYSVSQFQKTYSLPEDD	0	0	0	SUBCELLULAR LOCATION: Early endosome {ECO:0000305|PubMed:25355947}.
24.4306	24.4216	24.5452				24.4385	24.462	24.5452				Matrix	Q5HYK3	COQ5_HUMAN	COQ5	COQ5_HUMAN-155	2	1	1	4.36e-21	134.68	119.52	116.51	1.9476	LRAQQNLSWEEIAKEYQNEEDSLGGSRVVVC	0	0	0	SUBCELLULAR LOCATION: Mitochondrion inner membrane {ECO:0000255|HAMAP-Rule:MF_03191, ECO:0000269|PubMed:25152161}; Peripheral membrane protein {ECO:0000255|HAMAP-Rule:MF_03191, ECO:0000269|PubMed:25152161}; Matrix side {ECO:0000255|HAMAP-Rule:MF_03191, ECO:0000269|PubMed:25152161}.
23.397		23.2908				23.4497		23.2988				Matrix	Q5HYK3	COQ5_HUMAN	COQ5	COQ5_HUMAN-281	1	1		0.000261133	96.229	65.837	96.229	0.28037	VIPVLGEVIAGDWKSYQYLVESIRRFPSQEE	0	0	0	SUBCELLULAR LOCATION: Mitochondrion inner membrane {ECO:0000255|HAMAP-Rule:MF_03191, ECO:0000269|PubMed:25152161}; Peripheral membrane protein {ECO:0000255|HAMAP-Rule:MF_03191, ECO:0000269|PubMed:25152161}; Matrix side {ECO:0000255|HAMAP-Rule:MF_03191, ECO:0000269|PubMed:25152161}.
25.0271	25.0757	25.2205				25.3524	25.1161	25.2252				Matrix	Q5HYK3	COQ5_HUMAN	COQ5	COQ5_HUMAN-283	1	0.999999		0.000116704	103.08	88.404	103.08	1.969	PVLGEVIAGDWKSYQYLVESIRRFPSQEEFK	0	0	0	SUBCELLULAR LOCATION: Mitochondrion inner membrane {ECO:0000255|HAMAP-Rule:MF_03191, ECO:0000269|PubMed:25152161}; Peripheral membrane protein {ECO:0000255|HAMAP-Rule:MF_03191, ECO:0000269|PubMed:25152161}; Matrix side {ECO:0000255|HAMAP-Rule:MF_03191, ECO:0000269|PubMed:25152161}.
26.2128	26.1506	26.2532				26.2272	26.1918	26.2532				Matrix	Q5HYK3	COQ5_HUMAN	COQ5	COQ5_HUMAN-69	1	1		6.99e-16	133.89	108.09	55.754	0.63444	FGFETVSEEEKGGKVYQVFESVAKKYDVMND	0	0	0	SUBCELLULAR LOCATION: Mitochondrion inner membrane {ECO:0000255|HAMAP-Rule:MF_03191, ECO:0000269|PubMed:25152161}; Peripheral membrane protein {ECO:0000255|HAMAP-Rule:MF_03191, ECO:0000269|PubMed:25152161}; Matrix side {ECO:0000255|HAMAP-Rule:MF_03191, ECO:0000269|PubMed:25152161}.
23.3982	23.2124	23.3386				23.4615	23.2528	23.3386				Matrix	Q5JPH6	SYEM_HUMAN	EARS2 KIAA1970	SYEM_HUMAN-115	2	1		1.06e-06	99.5	83.955	40.676	1.6272	IPPDESPRRGGPAGPYQQSQRLELYAQATEA	0	0	0	SUBCELLULAR LOCATION: Mitochondrion matrix {ECO:0000250}.
26.2718	26.1751	26.3923				26.2798	26.2155	26.3923				Matrix	Q5JPH6	SYEM_HUMAN	EARS2 KIAA1970	SYEM_HUMAN-67	2	1	1	4.39e-10	128.6	98.935	63.216	2.7032	GGLRTALYNYIFAKKYQGSFILRLEDTDQTR	0	0	0	SUBCELLULAR LOCATION: Mitochondrion matrix {ECO:0000250}.
23.767	23.6379	23.1973				23.7749	23.6783	23.1973				Matrix	Q5JPH6	SYEM_HUMAN	EARS2 KIAA1970	SYEM_HUMAN-203	1	1		2.82e-14	100.04	85.162	90.348	1.1331	RFRLEQVVPAFQDLVYGWNRHEVASVEGDPV	0	0	0	SUBCELLULAR LOCATION: Mitochondrion matrix {ECO:0000250}.
25.1462	24.8097					25.1541	24.8513					Matrix	Q5JRX3	PREP_HUMAN	PITRM1 KIAA1104 MP1	PREP_HUMAN-380	1	1		0.000167691	54.225	48.697	47.688	1.0841	LIESGLGTDFSPDVGYNGYTREAYFSVGLQG	0	0	0	SUBCELLULAR LOCATION: Mitochondrion matrix {ECO:0000269|PubMed:16849325, ECO:0000269|PubMed:19196155}.
26.2353	26.142	25.4418				26.2433	26.1824	25.4418				Matrix	Q5JRX3	PREP_HUMAN	PITRM1 KIAA1104 MP1	PREP_HUMAN-383	1	1		7.83e-80	171.47	145.32	47.688	1.0841	SGLGTDFSPDVGYNGYTREAYFSVGLQGIAE	0	0	0	SUBCELLULAR LOCATION: Mitochondrion matrix {ECO:0000269|PubMed:16849325, ECO:0000269|PubMed:19196155}.
24.4707	24.2991	24.375				24.4786	24.3396	24.3754				Matrix	Q5JRX3	PREP_HUMAN	PITRM1 KIAA1104 MP1	PREP_HUMAN-906	2	1		1.3e-06	116.73	79.167	80.438	0.32873	TAKFLHTEIREKGGAYGGGAKLSHNGIFTLY	0	0	0	SUBCELLULAR LOCATION: Mitochondrion matrix {ECO:0000269|PubMed:16849325, ECO:0000269|PubMed:19196155}.
23.7864	23.8834	24.1159				23.7943	23.9239	24.1159				Matrix	Q5JRX3	PREP_HUMAN	PITRM1 KIAA1104 MP1	PREP_HUMAN-979	1	1		0.000100248	70.26	58.551	70.26	-0.64518	DAPVAPSDKGMDHFLYGLSDEMKQAHREQLF	0	0	0	SUBCELLULAR LOCATION: Mitochondrion matrix {ECO:0000269|PubMed:16849325, ECO:0000269|PubMed:19196155}.
	24.5611	24.2736					24.6153	24.2736				Matrix	Q5JRX3	PREP_HUMAN	PITRM1 KIAA1104 MP1	PREP_HUMAN-632	1	1		0.00422403	72.325	48.557	72.325	2.2953	LFCSVLTKLGCGLLDYREQAQQIELKTGGMS	0	0	0	SUBCELLULAR LOCATION: Mitochondrion matrix {ECO:0000269|PubMed:16849325, ECO:0000269|PubMed:19196155}.
25.8604	26.0579	26.5139				25.8683	26.9837	26.5139				Matrix	Q5JRX3	PREP_HUMAN	PITRM1 KIAA1104 MP1	PREP_HUMAN-510	2	1		5.04e-13	115.91	74.51	68.016	0.15873	NNQHKLTLSMRPDDKYHEKQAQVEATKLKQK	0	0	0	SUBCELLULAR LOCATION: Mitochondrion matrix {ECO:0000269|PubMed:16849325, ECO:0000269|PubMed:19196155}.
	25.9103	24.1905					25.9574	24.1954				Matrix	Q5JRX3	PREP_HUMAN	PITRM1 KIAA1104 MP1	PREP_HUMAN-143	1	0.996141		6.68e-07	72.317	68.151	72.317	-0.6083	NRSLSTFMNAFTASDYTLYPFSTQNPKDFQN	0	0	0	SUBCELLULAR LOCATION: Mitochondrion matrix {ECO:0000269|PubMed:16849325, ECO:0000269|PubMed:19196155}.
29.059	28.9815	29.0871				29.6697	29.2195	29.8715				Matrix	Q5JRX3	PREP_HUMAN	PITRM1 KIAA1104 MP1	PREP_HUMAN-875	1	1	1	1.62e-09	101.53	71.789	66.708	-0.54659	PFPVNYVGECIRTVPYTDPDHASLKILARLM	0	0	0	SUBCELLULAR LOCATION: Mitochondrion matrix {ECO:0000269|PubMed:16849325, ECO:0000269|PubMed:19196155}.
25.434	25.5202	25.5554				25.442	25.5659	25.5555				Matrix	Q5JTZ9	SYAM_HUMAN	AARS2 AARSL KIAA1270	SYAM_HUMAN-695	1	1	1	1.41e-41	119.61	117.89	45.56	0.24651	VENTVQEAVGQDEAVYMEEVPLALTAQVPGL	0	0	0	SUBCELLULAR LOCATION: Mitochondrion {ECO:0000255|HAMAP-Rule:MF_03133, ECO:0000269|PubMed:21549344}.
25.8227	25.7044	25.7585				25.8365	25.7449	25.7585				Matrix	Q5JTZ9	SYAM_HUMAN	AARS2 AARSL KIAA1270	SYAM_HUMAN-717	1	1	1	2.48e-05	91.313	67.941	77.062	0.50015	ALTAQVPGLRSLDEVYPDPVRVVSVGVPVAH	0	0	0	SUBCELLULAR LOCATION: Mitochondrion {ECO:0000255|HAMAP-Rule:MF_03133, ECO:0000269|PubMed:21549344}.
25.5842	25.8926	25.7443				25.5921	25.9334	25.7443				Matrix	Q5JTZ9	SYAM_HUMAN	AARS2 AARSL KIAA1270	SYAM_HUMAN-565	1	1		5.43e-17	130.27	115.11	53.3	3.3565	GKGQRCGLLLDRTNFYAEQGGQASDRGYLVR	0	0	0	SUBCELLULAR LOCATION: Mitochondrion {ECO:0000255|HAMAP-Rule:MF_03133, ECO:0000269|PubMed:21549344}.
23.0728	23.4139	23.4214				23.8758	23.4543	23.4214				Matrix	Q00325	MPCP_HUMAN	SLC25A3 PHC OK/SW-cl.48	MPCP_HUMAN-208	1	1		0.00440877	84.615	79.986	46.001	-1.9131	QPGYANTLRDAAPKMYKEEGLKAFYKGVAPL	TOPO_DOM 50 63 Mitochondrial intermembrane. {ECO:0000255}.; TOPO_DOM 87 121 Mitochondrial matrix. {ECO:0000255}.; TOPO_DOM 142 161 Mitochondrial intermembrane. {ECO:0000255}.; TOPO_DOM 184 218 Mitochondrial matrix. {ECO:0000255}.; TOPO_DOM 239 261 Mitochondrial intermembrane. {ECO:0000255}.; TOPO_DOM 285 314 Mitochondrial matrix. {ECO:0000255}.; TOPO_DOM 334 362 Mitochondrial intermembrane. {ECO:…	TRANSMEM 64 86 Helical; Name=1. {ECO:0000255}.; TRANSMEM 122 141 Helical; Name=2. {ECO:0000255}.; TRANSMEM 162 183 Helical; Name=3. {ECO:0000255}.; TRANSMEM 219 238 Helical; Name=4. {ECO:0000255}.; TRANSMEM 262 284 Helical; Name=5. {ECO:0000255}.; TRANSMEM 315 333 Helical; Name=6. {ECO:0000255}.	0	SUBCELLULAR LOCATION: Mitochondrion inner membrane; Multi-pass membrane protein.
25.0615		25.2855				25.6942		25.2855				Matrix	Q5SQS8	CJ120_HUMAN	C10orf120	CJ120_HUMAN-119	1	1		0.00781266	43.592	29.738	43.592	1.9505	EECRMLKELQLLSPDYKQAMEYKKKHSSPCA	0	0	0	0
25.0615		25.2855				25.6942		25.2855				Matrix	Q5SQS8	CJ120_HUMAN	C10orf120	CJ120_HUMAN-125	1	1		0.00781266	43.592	29.738	43.592	1.9505	KELQLLSPDYKQAMEYKKKHSSPCAICVPLE	0	0	0	0
23.859		24.1578				23.8669		24.1578				Matrix	Q5ST30	SYVM_HUMAN	VARS2 KIAA1885 VARS2L VARSL	SYVM_HUMAN-104	1	1		0.00093572	63.16	53.623	48.608	-2.1447	KPGEKKDVSGPLPPAYSPRYVEAAWYPWWVR	0	0	0	SUBCELLULAR LOCATION: Mitochondrion {ECO:0000305}.
24.0886	24.1712	24.0702				24.9656	24.2116	24.7219				Matrix	Q5ST30	SYVM_HUMAN	VARS2 KIAA1885 VARS2L VARSL	SYVM_HUMAN-127	1	1	1	0.00172207	73.435	56.224	56.087	1.5065	AWYPWWVREGFFKPEYQARLPQATGETFSMC	0	0	0	SUBCELLULAR LOCATION: Mitochondrion {ECO:0000305}.
25.5033	25.5401	25.5272				25.5113	25.5859	25.5272				Matrix	Q5ST30	SYVM_HUMAN	VARS2 KIAA1885 VARS2L VARSL	SYVM_HUMAN-84	1	1	1	5.72e-10	96.866	67.511	69.456	-0.86445	PAESIKAWRPKELVLYEIPTKPGEKKDVSGP	0	0	0	SUBCELLULAR LOCATION: Mitochondrion {ECO:0000305}.
24.0672	24.1054					24.7514	24.1458					Matrix	Q5ST30	SYVM_HUMAN	VARS2 KIAA1885 VARS2L VARSL	SYVM_HUMAN-380	1	1	1	0.000123512	56.681	52.481	48.286	-0.0863	LRHPLMGQPLPLITDYAVQPHVGTGAVKVTP	0	0	0	SUBCELLULAR LOCATION: Mitochondrion {ECO:0000305}.
24.5317	24.4925	24.7369				24.5396	24.5329	24.7369				Matrix	Q5ST30	SYVM_HUMAN	VARS2 KIAA1885 VARS2L VARSL	SYVM_HUMAN-474	1	1	1	0.000710804	85.821	59.379	66.19	1.5604	PMVLPICSRSGDVIEYLLKNQWFVRCQEMGA	0	0	0	SUBCELLULAR LOCATION: Mitochondrion {ECO:0000305}.
23.7098	23.7746	23.4599				23.7177	23.8157	23.4599				Matrix	Q5ST30	SYVM_HUMAN	VARS2 KIAA1885 VARS2L VARSL	SYVM_HUMAN-357	1	1		0.000864773	92.467	72.013	54.787	0.61567	LPGDVAVAVHPDDSRYTHLHGRQLRHPLMGQ	0	0	0	SUBCELLULAR LOCATION: Mitochondrion {ECO:0000305}.
23.4553	24.1131					23.4633	24.1535					Matrix	Q5T160	SYRM_HUMAN	RARS2 RARSL	SYRM_HUMAN-206	1	1		0.00134394	46.461	37.417	46.461	2.4245	EEKLQSNPLQHLFEVYVQVNKEAADDKSVAK	0	0	0	SUBCELLULAR LOCATION: Mitochondrion matrix {ECO:0000250}.
23.8318	24.1004	23.8973				23.8398	24.148	23.8973				Matrix	Q5T160	SYRM_HUMAN	RARS2 RARSL	SYRM_HUMAN-322	1	1		0.0130448	53.237	40.229	45.433	0.33991	PSSICTVMRSDGTSLYATRDLAAAIDRMDKY	0	0	0	SUBCELLULAR LOCATION: Mitochondrion matrix {ECO:0000250}.
	23.9795	24.2568					24.1988	24.2568				Matrix	Q5T160	SYRM_HUMAN	RARS2 RARSL	SYRM_HUMAN-112	1	1		0.000644718	56.768	43.334	49.223	0.47266	LTKTVLQQVIEDGSKYGLKSELFSGLPQKKI	0	0	0	SUBCELLULAR LOCATION: Mitochondrion matrix {ECO:0000250}.
24.8178	25.0008					24.8257	25.4122					Matrix	Q5T1C6	THEM4_HUMAN	THEM4 CTMP	THEM4_HUMAN-79	1	1		0.0104421	71.501	39.031	71.501	0.33903	FMKKCEDGSWKRLPSYKRTPTEWIQDFKTHF	0	0	0	SUBCELLULAR LOCATION: Cell membrane {ECO:0000269|PubMed:11598301}. Cell projection, ruffle membrane {ECO:0000269|PubMed:11598301}. Cytoplasm {ECO:0000269|PubMed:19604401}. Mitochondrion {ECO:0000269|PubMed:19168129, ECO:0000269|PubMed:19421406, ECO:0000269|PubMed:19604401}. Mitochondrion inner membrane; Peripheral membrane protein {ECO:0000269|PubMed:19168129}. Mitochondrion intermembrane space {…
24.3983	24.4901	24.3862				24.4621	24.5357	24.3863				Matrix	Q5T2R2	DPS1_HUMAN	PDSS1 DPS1 TPRT	DPS1_HUMAN-378	1	0.99923		1.13e-35	114.57	105.68	113.31	0.081154	ARQYVLQSDGVQQTTYLAQQYCHEAIREISK	0	0	0	SUBCELLULAR LOCATION: Mitochondrion {ECO:0000305}.
24.5836	24.4613	24.5564				24.5915	24.5169	24.5564				Matrix	Q5T653	RM02_HUMAN	MRPL2 CGI-22	RM02_HUMAN-72	1	1		4.38e-05	110.38	86.127	57.149	-1.0216	VALFVSWKSRTKYTITPVKMRKSGGRDH	0	0	0	SUBCELLULAR LOCATION: Mitochondrion {ECO:0000269|PubMed:25278503, ECO:0000269|PubMed:25838379, ECO:0000269|PubMed:28892042}.
23.8608		23.5247				23.8687		23.5247				Matrix	P39210	MPV17_HUMAN	MPV17	MPV17_HUMAN-70	1	1		2.23e-09	77.505	66.39	67.418	-1.6771	VSLGCGFVGPVVGGWYKVLDRFIPGTTKVDA	0	TRANSMEM 18 38 Helical. {ECO:0000255}.; TRANSMEM 53 73 Helical. {ECO:0000255}.; TRANSMEM 94 114 Helical. {ECO:0000255}.; TRANSMEM 131 151 Helical. {ECO:0000255}.	0	SUBCELLULAR LOCATION: Mitochondrion inner membrane {ECO:0000269|PubMed:16582907, ECO:0000269|PubMed:16582910}; Multi-pass membrane protein {ECO:0000269|PubMed:16582907, ECO:0000269|PubMed:16582910}.
26.2947	26.1191	26.1712				26.3266	26.1596	26.1712				Matrix	Q5TC12	ATPF1_HUMAN	ATPAF1 ATP11	ATPF1_HUMAN-176	2	1	1	1.44e-20	130.1	101.2	105.9	-1.3405	IKQIWQQYFAAKDTVYAVIPAEKFDLIWNRA	0	0	0	SUBCELLULAR LOCATION: Mitochondrion {ECO:0000250}.
27.5027	27.6207	27.4345				27.5167	27.6612	27.4345				Matrix	Q5TC12	ATPF1_HUMAN	ATPAF1 ATP11	ATPF1_HUMAN-241	2	1	2	1.05e-99	191.4	175.18	50.831	2.2985	NIQTRGEAAASQLILYHYPELKEEKGIVLMT	0	0	0	SUBCELLULAR LOCATION: Mitochondrion {ECO:0000250}.
26.2399	26.365	25.6918				26.2479	26.4544	25.6918				Matrix	Q5TC12	ATPF1_HUMAN	ATPAF1 ATP11	ATPF1_HUMAN-243	2	1	2	6.79e-15	96.379	86.905	50.831	2.2985	QTRGEAAASQLILYHYPELKEEKGIVLMTAE	0	0	0	SUBCELLULAR LOCATION: Mitochondrion {ECO:0000250}.
26.6079	26.5301	26.5509				26.6159	26.5752	26.5588				Matrix	Q5TC12	ATPF1_HUMAN	ATPAF1 ATP11	ATPF1_HUMAN-168	1	1	2	0.000106943	103.55	73.341	103.55	1.7141	VKEKTAEEIKQIWQQYFAAKDTVYAVIPAEK	0	0	0	SUBCELLULAR LOCATION: Mitochondrion {ECO:0000250}.
24.6793	24.5536	25.1383				24.6872	24.594	25.1383				Matrix	Q5TC12	ATPF1_HUMAN	ATPAF1 ATP11	ATPF1_HUMAN-303	1	1		3.34e-50	159.81	143.8	113.88	0.59231	YGLVETFNLRPNEFKYMSVIAELEQSGLGAE	0	0	0	SUBCELLULAR LOCATION: Mitochondrion {ECO:0000250}.
22.6765	22.732	23.2555				22.6845	22.7725	23.2555				Matrix	Q5TEU4	NDUF5_HUMAN	NDUFAF5 C20orf7	NDUF5_HUMAN-311	2	1		1.81e-12	138.83	97.604	44.543	0.58793	SVPATYQIYYMIGWKYHESQARPAERGSATV	0	0	0	SUBCELLULAR LOCATION: Mitochondrion inner membrane {ECO:0000269|PubMed:18940309, ECO:0000269|PubMed:27226634}. Note=Peripherally localized on the matrix face of the mitochondrial inner membrane. {ECO:0000269|PubMed:18940309}.
24.5357	24.2708	24.4206				24.5437	24.3113	24.426				Matrix	Q5U5X0	LYRM7_HUMAN	LYRM7 C5orf31 MZM1L	LYRM7_HUMAN-96	3	1	2	7.3e-85	185.96	174.92	130.09	1.3379	LKLVPRKDLLVENVPYCDAPTQKQ_______	0	0	0	SUBCELLULAR LOCATION: Mitochondrion matrix {ECO:0000269|PubMed:23168492}.
23.6946	23.8658	23.71				23.7259	23.9623	23.7999				Matrix	Q6IPR1	ETFR1_HUMAN	ETFRF1 LYRM5	ETFR1_HUMAN-70	1	1		6.49e-07	120.15	82.81	95.502	-0.11969	LIAQGEFVMKELEALYFLRKYRAMKQRYYSD	0	0	0	SUBCELLULAR LOCATION: Mitochondrion {ECO:0000269|PubMed:27499296}.
24.1479	24.2686	23.8408				24.1558	24.3962	23.8477				Matrix	Q6IPR1	ETFR1_HUMAN	ETFRF1 LYRM5	ETFR1_HUMAN-20	1	1		0.0187294	64.757	6.5901	52.018	-1.6666	NSLRGEVLKLYKNLLYLGRDYPKGADYFKKR	0	0	0	SUBCELLULAR LOCATION: Mitochondrion {ECO:0000269|PubMed:27499296}.
24.633	24.8381	24.7977				24.6496	24.8785	24.7977				Matrix	Q6IPR1	ETFR1_HUMAN	ETFRF1 LYRM5	ETFR1_HUMAN-82	2	0.98023		0.000213136	106.18	88.119	83.753	0.55439	EALYFLRKYRAMKQRYYSDTNKTN_______	0	0	0	SUBCELLULAR LOCATION: Mitochondrion {ECO:0000269|PubMed:27499296}.
23.1386	22.9713	23.0982				23.1466	23.1173	23.9819				Matrix	Q6IPR1	ETFR1_HUMAN	ETFRF1 LYRM5	ETFR1_HUMAN-83	2	0.728755		0.000213136	106.18	88.119	51.736	-0.62407	ALYFLRKYRAMKQRYYSDTNKTN________	0	0	0	SUBCELLULAR LOCATION: Mitochondrion {ECO:0000269|PubMed:27499296}.
	24.4356	24.4767					24.4764	24.4767				Matrix	Q6JQN1	ACD10_HUMAN	ACAD10	ACD10_HUMAN-160	1	1		0.00197289	45.873	36.571	45.873	-0.23672	IRAKGLQTAVLSNNFYLPNQKSFLPLDRKQF	0	0	0	0
23.9073	24.2182	24.187				23.9152	24.2586	24.187				Matrix	Q6JQN1	ACD10_HUMAN	ACAD10	ACD10_HUMAN-578	1	1		4.26e-09	90.348	77.247	90.348	0.17573	QGVYKRSLTGQASSTYAEQTGKLTEFVSNLA	0	0	0	0
25.0289	24.947	24.9259				25.3684	24.9874	24.9259				Matrix	Q6L8Q7	PDE12_HUMAN	PDE12	PDE12_HUMAN-421	1	1	1	0.000360036	93.325	83.99	55.046	1.3125	ESDPLHKELLEKLVLYPSAQEKVLQRSSVLQ	0	0	0	SUBCELLULAR LOCATION: Mitochondrion matrix {ECO:0000269|PubMed:21245038, ECO:0000269|PubMed:21666256, ECO:0000269|PubMed:22285541}.
24.6164	24.0755	24.1701				24.6243	24.116	24.1713				Matrix	Q6L8Q7	PDE12_HUMAN	PDE12	PDE12_HUMAN-172	1	1		0.00226651	66.19	31.366	66.19	-0.98169	VERNPPAFTELQLPRYIMAGFPVCPKLSLEF	0	0	0	SUBCELLULAR LOCATION: Mitochondrion matrix {ECO:0000269|PubMed:21245038, ECO:0000269|PubMed:21666256, ECO:0000269|PubMed:22285541}.
25.7855	25.8051	25.9805				25.7935	25.8456	25.9855				Matrix	O43676	NDUB3_HUMAN	NDUFB3	NDUB3_HUMAN-19	1	1	1	0.00364646	77.282	53.963	76.774	-1.9049	EHGHEHGHHKMELPDYRQWKIEGTPLETIQK	0	TRANSMEM 66 88 Helical. {ECO:0000255}.	0	SUBCELLULAR LOCATION: Mitochondrion inner membrane {ECO:0000305|PubMed:12611891}; Single-pass membrane protein {ECO:0000305}; Matrix side {ECO:0000305}.
25.3862	25.2521	25.5102				25.3942	25.2926	25.5118				Matrix	Q6NVY1	HIBCH_HUMAN	HIBCH	HIBCH_HUMAN-69	1	1		0.00863254	73.975	40.459	50.966	1.0554	PKFLNALTLNMIRQIYPQLKKWEQDPETFLI	0	0	0	SUBCELLULAR LOCATION: Mitochondrion {ECO:0000250}.
26.077	26.1544	26.2437				26.8495	26.1948	26.2438				Matrix	Q6P161	RM54_HUMAN	MRPL54	RM54_HUMAN-71	1	0.999923	1	5.13e-81	143.54	139.51	85.881	1.0291	LKDPDVCTDPVQLTTYAMGVNIYKEGQDVPL	0	0	0	SUBCELLULAR LOCATION: Mitochondrion {ECO:0000269|PubMed:25838379, ECO:0000269|PubMed:28892042}.
26.9225	26.9266	27.0947				26.9348	26.9673	27.9467				Matrix	Q6P161	RM54_HUMAN	MRPL54	RM54_HUMAN-78	1	0.999992		1.33e-53	131.95	125.08	131.95	0.89224	TDPVQLTTYAMGVNIYKEGQDVPLKPDAEYP	0	0	0	SUBCELLULAR LOCATION: Mitochondrion {ECO:0000269|PubMed:25838379, ECO:0000269|PubMed:28892042}.
24.5961	24.8633	24.2898				24.6449	24.9377	24.2898				Matrix	Q6P1L8	RM14_HUMAN	MRPL14 MRPL32 RPML32	RM14_HUMAN-51	1	1	1	4.61e-13	116.9	91.454	59.709	-2.4469	TRVRVVDNSALGNSPYHRAPRCIHVYKKNGV	0	0	0	SUBCELLULAR LOCATION: Mitochondrion {ECO:0000269|PubMed:11543634, ECO:0000269|PubMed:22829778, ECO:0000269|PubMed:25278503, ECO:0000269|PubMed:25838379, ECO:0000269|PubMed:28892042}.
24.6373	24.1865	24.2843				24.6453	24.2269	24.2843				Matrix	Q6P1X5	TAF2_HUMAN	TAF2 CIF150 TAF2B	TAF2_HUMAN-405	1	1		0.00528992	74.191	41.72	68.485	-0.41544	EYRHWIKEELDKIVAYELKTGGVLLHPIFGG	0	0	0	SUBCELLULAR LOCATION: Nucleus {ECO:0000269|PubMed:9774672}.
23.2757	23.029	23.0333				23.2836	23.6942	23.3332				Matrix	Q6P2D8	XRRA1_HUMAN	XRRA1	XRRA1_HUMAN-375	1	0.999975		0.0290832	55.37	14.068	55.37	1.3143	KARNQTLAPPFPELRYLSLAYNKIAKEDAVL	0	0	0	SUBCELLULAR LOCATION: Cytoplasm {ECO:0000269|PubMed:12908878}. Nucleus {ECO:0000269|PubMed:12908878}.
25.6997	26.0503	25.9526				25.7763	26.9686	25.9526				Matrix	Q6P4F2	FDX2_HUMAN	FDX2 FDX1L	FDX2_HUMAN-174	1	1	2	0.000149695	77.674	61.7	47.991	-0.89506	LEGAEFTLPKITRNFYVDGHVPKPH______	0	0	0	SUBCELLULAR LOCATION: Mitochondrion {ECO:0000269|PubMed:20547883}. Mitochondrion matrix {ECO:0000250}.
24.4442	24.2117	24.3818				24.4521	24.2521	24.3818				Matrix	O43676	NDUB3_HUMAN	NDUFB3	NDUB3_HUMAN-53	1	1	1	0.000661555	106.76	76.594	106.76	-0.15051	AKGLRDPWGRNEAWRYMGGFAKSVSFSDVFF	0	TRANSMEM 66 88 Helical. {ECO:0000255}.	0	SUBCELLULAR LOCATION: Mitochondrion inner membrane {ECO:0000305|PubMed:12611891}; Single-pass membrane protein {ECO:0000305}; Matrix side {ECO:0000305}.
	26.4156	26.0394					26.4564	26.3942				Matrix	Q6P587	FAHD1_HUMAN	FAHD1 C16orf36 YISKL	FAHD1_HUMAN-171	1	0.988766	1	1.24e-17	102.61	93.413	102.61	-2.0051	LRQEGETSSMIFSIPYIISYVSKIITLEEGD	0	0	0	SUBCELLULAR LOCATION: Mitochondrion {ECO:0000269|PubMed:21878618}. Cytoplasm, cytosol {ECO:0000269|PubMed:21878618}.
25.4734	26.1353	26.1775				25.4814	26.1758	26.1775				Matrix	Q6PI48	SYDM_HUMAN	DARS2	SYDM_HUMAN-516	1	1	2	3.65e-115	183.09	170.87	73.672	0.36612	HHPFTAPHPSDIHLLYTEPKKARSQHYDLVL	0	0	0	SUBCELLULAR LOCATION: Mitochondrion matrix {ECO:0000269|PubMed:15779907}.
24.4106	24.8075	24.4972				24.4186	24.8479	24.4972				Matrix	Q6PI48	SYDM_HUMAN	DARS2	SYDM_HUMAN-237	1	1		0.0100246	63.091	38.837	63.091	1.6375	GAKEFLVPSREPGKFYSLPQSPQQFKQLLMV	0	0	0	SUBCELLULAR LOCATION: Mitochondrion matrix {ECO:0000269|PubMed:15779907}.
23.91	23.9306	24.5799				23.918	23.9712	24.5799				Matrix	Q6PI48	SYDM_HUMAN	DARS2	SYDM_HUMAN-573	1	1	1	1.19e-07	74.905	70.6	74.905	1.9567	KEDVKMLSHLLQALDYGAPPHGGIALGLDRL	0	0	0	SUBCELLULAR LOCATION: Mitochondrion matrix {ECO:0000269|PubMed:15779907}.
25.8791	26.0476	25.9915				25.8878	26.8867	25.9916				Matrix	Q6PI48	SYDM_HUMAN	DARS2	SYDM_HUMAN-185	1	1	1	6.49e-07	120.15	98.162	120.15	-1.1528	RLQYRYLDLRSFQMQYNLRLRSQMVMKMREY	0	0	0	SUBCELLULAR LOCATION: Mitochondrion matrix {ECO:0000269|PubMed:15779907}.
25.3225	25.0959	25.412				25.3343	25.1363	25.412				Matrix	Q6PI48	SYDM_HUMAN	DARS2	SYDM_HUMAN-551	1	1		1.14e-36	167.24	145.94	123.72	-0.99021	IGGGSIRIHNAELQRYILATLLKEDVKMLSH	0	0	0	SUBCELLULAR LOCATION: Mitochondrion matrix {ECO:0000269|PubMed:15779907}.
24.0318	24.3092	24.0128				24.3974	24.3497	24.1282				Matrix	O95168	NDUB4_HUMAN	NDUFB4	NDUB4_HUMAN-23	1	1	1	1.27e-09	90.422	70.068	61.477	-1.6453	PSSLRTLPETLDPAEYNISPETRRAQAERLA	0	TRANSMEM 88 105 Helical. {ECO:0000255}.	0	SUBCELLULAR LOCATION: Mitochondrion inner membrane {ECO:0000305|PubMed:12611891}; Single-pass membrane protein {ECO:0000255}; Matrix side {ECO:0000305}.
25.803	25.7543	25.6451				25.8192	25.7947	25.6457				Matrix	O95168	NDUB4_HUMAN	NDUFB4	NDUB4_HUMAN-51	1	0.999999	1	4.39e-06	91.961	81.036	91.961	0.27488	RLAIRAQLKREYLLQYNDPNRRGLIENPALL	0	TRANSMEM 88 105 Helical. {ECO:0000255}.	0	SUBCELLULAR LOCATION: Mitochondrion inner membrane {ECO:0000305|PubMed:12611891}; Single-pass membrane protein {ECO:0000255}; Matrix side {ECO:0000305}.
25.652	25.6188	25.586				25.6599	25.6593	25.5864				Matrix	O95168	NDUB4_HUMAN	NDUFB4	NDUB4_HUMAN-6	1	1	1	0.0323787	65.252	31.377	43.214	0.38125	__________MSFPKYKPSSLRTLPETLDPA	0	TRANSMEM 88 105 Helical. {ECO:0000255}.	0	SUBCELLULAR LOCATION: Mitochondrion inner membrane {ECO:0000305|PubMed:12611891}; Single-pass membrane protein {ECO:0000255}; Matrix side {ECO:0000305}.
22.981	25.9593					22.9889	25.9997					Matrix	O95168	NDUB4_HUMAN	NDUFB4	NDUB4_HUMAN-77	1	1	1	0.000268345	69.92	43.388	69.92	-1.067	NPALLRWAYARTINVYPNFRPTPKNSLMGAL	0	TRANSMEM 88 105 Helical. {ECO:0000255}.	0	SUBCELLULAR LOCATION: Mitochondrion inner membrane {ECO:0000305|PubMed:12611891}; Single-pass membrane protein {ECO:0000255}; Matrix side {ECO:0000305}.
25.8539	23.4404	25.8853				25.8618	23.4884	25.8853				Matrix	Q6UB35	C1TM_HUMAN	MTHFD1L FTHFSDC1	C1TM_HUMAN-829	1	1	1	4.35e-05	72.489	67.346	72.489	-1.7187	CELAKRAGAFDAVPCYHWSVGGKGSVDLARA	0	0	0	SUBCELLULAR LOCATION: Mitochondrion {ECO:0000269|PubMed:12937168}.
23.3815	23.8532	23.9724				23.3895	23.8936	23.9724				Matrix	Q6UB35	C1TM_HUMAN	MTHFD1L FTHFSDC1	C1TM_HUMAN-859	1	1		7.9e-05	73.296	64.523	57.788	-0.005758	AVREAASKRSRFQFLYDVQVPIVDKIRTIAQ	0	0	0	SUBCELLULAR LOCATION: Mitochondrion {ECO:0000269|PubMed:12937168}.
25.6127		25.8617				25.6269		25.8617				Matrix	Q6YN16	HSDL2_HUMAN	HSDL2 C9orf99 SDR13C1	HSDL2_HUMAN-358	2	1		1.79e-06	71.67	67.715	71.67	1.1334	GTWFLDLKSKGGNVGYGEPSDQADVVMSMTT	0	0	0	SUBCELLULAR LOCATION: Peroxisome {ECO:0000269|PubMed:19703561}.
25.585	25.5957	25.6506				25.5929	25.6362	25.6559				Matrix	Q6YN16	HSDL2_HUMAN	HSDL2 C9orf99 SDR13C1	HSDL2_HUMAN-55	1	1		1.29e-25	120.63	110.25	54.764	0.34559	AAKTAQPHPKLLGTIYTAAEEIEAVGGKALP	0	0	0	SUBCELLULAR LOCATION: Peroxisome {ECO:0000269|PubMed:19703561}.
25.3439	25.4171	25.4449				25.3519	25.4575	25.4449				Matrix	Q6YN16	HSDL2_HUMAN	HSDL2 C9orf99 SDR13C1	HSDL2_HUMAN-168	1	1	1	2.33e-14	136.84	99.291	136.84	-0.041453	PPLNLNPVWFKQHCAYTIAKYGMSMYVLGMA	0	0	0	SUBCELLULAR LOCATION: Peroxisome {ECO:0000269|PubMed:19703561}.
24.9894	24.6873	24.9961				24.9973	24.7277	24.9961				Matrix	Q6YP21	KAT3_HUMAN	KYAT3 CCBL2 KAT3	KAT3_HUMAN-112	1	0.999884	1	3.51e-05	113.66	82.834	113.66	-0.14556	YTRGFGHPSLVKALSYLYEKLYQKQIDSNKE	0	0	0	0
23.7708	23.5433	23.3411				23.7788	23.5838	23.3419				Matrix	Q6YP21	KAT3_HUMAN	KYAT3 CCBL2 KAT3	KAT3_HUMAN-395	1	0.98898		0.00151022	89.355	80.945	89.355	0.67473	LDPDLSDMKNNEPYDYKFVKWMTKHKKLSAI	0	0	0	0
26.8157	26.5912	26.5186				26.8236	26.6316	26.5186				Matrix	Q7L0Y3	TM10C_HUMAN	TRMT10C MRPP1 RG9MTD1	TM10C_HUMAN-214	1	0.999906		2.18e-17	99.409	89.061	99.409	2.8656	MQFGQPLVFDMAYENYMKRKELQNTVSQLLE	0	0	0	SUBCELLULAR LOCATION: Mitochondrion matrix, mitochondrion nucleoid {ECO:0000269|PubMed:18984158, ECO:0000269|PubMed:23473034}.
27.8812	27.8327	27.7536				27.8891	27.8732	27.7536				Matrix	Q7L0Y3	TM10C_HUMAN	TRMT10C MRPP1 RG9MTD1	TM10C_HUMAN-49	2	1		1.4e-10	103.74	84.963	65.207	0.2087	TILQRYMSSKIPAVTYPKNESTPPSEELELD	0	0	0	SUBCELLULAR LOCATION: Mitochondrion matrix, mitochondrion nucleoid {ECO:0000269|PubMed:18984158, ECO:0000269|PubMed:23473034}.
26.7866	27.0977	27.1324				26.7945	27.1382	27.1324				Matrix	Q7L0Y3	TM10C_HUMAN	TRMT10C MRPP1 RG9MTD1	TM10C_HUMAN-341	2	1		6.98e-68	160.3	147.14	86.18	-1.2029	AKRLNLATECLPLDKYLQWEIGNKNLTLDQM	0	0	0	SUBCELLULAR LOCATION: Mitochondrion matrix, mitochondrion nucleoid {ECO:0000269|PubMed:18984158, ECO:0000269|PubMed:23473034}.
28.2675	28.1015	28.0361				28.2754	28.1419	28.3662				Matrix	Q7L0Y3	TM10C_HUMAN	TRMT10C MRPP1 RG9MTD1	TM10C_HUMAN-244	1	1		6.36e-13	121.86	109.01	105.65	-1.3958	ESEGWNRRNVDPFHIYFCNLKIDGALHRELV	0	0	0	SUBCELLULAR LOCATION: Mitochondrion matrix, mitochondrion nucleoid {ECO:0000269|PubMed:18984158, ECO:0000269|PubMed:23473034}.
24.2654	24.4583	24.2919				24.2733	24.4988	24.2919				Matrix	Q7L2E3	DHX30_HUMAN	DHX30 DDX30 KIAA0890	DHX30_HUMAN-76	2	1		0.000173883	76.357	63.294	66.92	-0.34494	IGRALGISHAKDKLVYVHTNGPKKKKVTLHI	0	0	0	SUBCELLULAR LOCATION: Cytoplasm {ECO:0000269|PubMed:29100085}. Mitochondrion {ECO:0000269|PubMed:16825194, ECO:0000269|PubMed:29100085}. Mitochondrion matrix, mitochondrion nucleoid {ECO:0000269|PubMed:16825194, ECO:0000269|PubMed:18063578, ECO:0000269|PubMed:25683715}. Note=Localizes to mitochondrial RNA granules found in close proximity to the mitochondrial nucleoids (PubMed:16825194, PubMed:25…
25.2273	25.013	25.2322				25.2353	25.5338	25.2322				Matrix	Q7L2E3	DHX30_HUMAN	DHX30 DDX30 KIAA0890	DHX30_HUMAN-402	1	1		2.14e-15	86.08	81.079	71.678	0.73728	GKDSGPLSDPITGKPYVPLLEAEEVRLSQSL	0	0	0	SUBCELLULAR LOCATION: Cytoplasm {ECO:0000269|PubMed:29100085}. Mitochondrion {ECO:0000269|PubMed:16825194, ECO:0000269|PubMed:29100085}. Mitochondrion matrix, mitochondrion nucleoid {ECO:0000269|PubMed:16825194, ECO:0000269|PubMed:18063578, ECO:0000269|PubMed:25683715}. Note=Localizes to mitochondrial RNA granules found in close proximity to the mitochondrial nucleoids (PubMed:16825194, PubMed:25…
24.1025	24.2777	24.2011				24.1148	24.3182	24.2113				Matrix	Q7L2E3	DHX30_HUMAN	DHX30 DDX30 KIAA0890	DHX30_HUMAN-961	1	1		1.69e-21	127.18	118.14	106.6	3.5245	WEEVLRWQDRSSRENYLEENLLYAPSLRFIH	0	0	0	SUBCELLULAR LOCATION: Cytoplasm {ECO:0000269|PubMed:29100085}. Mitochondrion {ECO:0000269|PubMed:16825194, ECO:0000269|PubMed:29100085}. Mitochondrion matrix, mitochondrion nucleoid {ECO:0000269|PubMed:16825194, ECO:0000269|PubMed:18063578, ECO:0000269|PubMed:25683715}. Note=Localizes to mitochondrial RNA granules found in close proximity to the mitochondrial nucleoids (PubMed:16825194, PubMed:25…
24.3098	24.3433					24.3178	24.3838					Matrix	Q7L2E3	DHX30_HUMAN	DHX30 DDX30 KIAA0890	DHX30_HUMAN-968	1	1		7.39e-22	131.56	120.83	131.56	2.9711	QDRSSRENYLEENLLYAPSLRFIHGLIKQFS	0	0	0	SUBCELLULAR LOCATION: Cytoplasm {ECO:0000269|PubMed:29100085}. Mitochondrion {ECO:0000269|PubMed:16825194, ECO:0000269|PubMed:29100085}. Mitochondrion matrix, mitochondrion nucleoid {ECO:0000269|PubMed:16825194, ECO:0000269|PubMed:18063578, ECO:0000269|PubMed:25683715}. Note=Localizes to mitochondrial RNA granules found in close proximity to the mitochondrial nucleoids (PubMed:16825194, PubMed:25…
27.0754	27.027	27.1636				27.8336	27.6739	27.1636				Matrix	Q7L2E3	DHX30_HUMAN	DHX30 DDX30 KIAA0890	DHX30_HUMAN-866	1	1		0.00198795	83.647	40.462	63.816	-0.22923	AVILLQEIGVLDQREYLTTLGQRLAHISTDP	0	0	0	SUBCELLULAR LOCATION: Cytoplasm {ECO:0000269|PubMed:29100085}. Mitochondrion {ECO:0000269|PubMed:16825194, ECO:0000269|PubMed:29100085}. Mitochondrion matrix, mitochondrion nucleoid {ECO:0000269|PubMed:16825194, ECO:0000269|PubMed:18063578, ECO:0000269|PubMed:25683715}. Note=Localizes to mitochondrial RNA granules found in close proximity to the mitochondrial nucleoids (PubMed:16825194, PubMed:25…
25.6712	26.072	26.3275				25.6792	26.1124	26.3275				Matrix	Q7L2E3	DHX30_HUMAN	DHX30 DDX30 KIAA0890	DHX30_HUMAN-365	1	1	1	5.09e-78	169.51	141.99	53.625	-2.7744	VPEPILRKIETFLNHYPVESSWIAPELRLQS	0	0	0	SUBCELLULAR LOCATION: Cytoplasm {ECO:0000269|PubMed:29100085}. Mitochondrion {ECO:0000269|PubMed:16825194, ECO:0000269|PubMed:29100085}. Mitochondrion matrix, mitochondrion nucleoid {ECO:0000269|PubMed:16825194, ECO:0000269|PubMed:18063578, ECO:0000269|PubMed:25683715}. Note=Localizes to mitochondrial RNA granules found in close proximity to the mitochondrial nucleoids (PubMed:16825194, PubMed:25…
24.3913	24.3237					24.3993	24.3642					Matrix	Q7L2E3	DHX30_HUMAN	DHX30 DDX30 KIAA0890	DHX30_HUMAN-330	1	1		1.72e-06	82.59	73.532	59.606	0.78414	LGLVDRNNEPLTHAMYNLASLRELGETQRRP	0	0	0	SUBCELLULAR LOCATION: Cytoplasm {ECO:0000269|PubMed:29100085}. Mitochondrion {ECO:0000269|PubMed:16825194, ECO:0000269|PubMed:29100085}. Mitochondrion matrix, mitochondrion nucleoid {ECO:0000269|PubMed:16825194, ECO:0000269|PubMed:18063578, ECO:0000269|PubMed:25683715}. Note=Localizes to mitochondrial RNA granules found in close proximity to the mitochondrial nucleoids (PubMed:16825194, PubMed:25…
25.9692	25.8148	26.1078				25.9771	25.8552	26.1779				Matrix	Q7L2E3	DHX30_HUMAN	DHX30 DDX30 KIAA0890	DHX30_HUMAN-102	2	1		0.000693597	86.189	65.355	60.641	-0.7843	VTLHIKWPKSVEVEGYGSKKIDAERQAAAAA	0	0	0	SUBCELLULAR LOCATION: Cytoplasm {ECO:0000269|PubMed:29100085}. Mitochondrion {ECO:0000269|PubMed:16825194, ECO:0000269|PubMed:29100085}. Mitochondrion matrix, mitochondrion nucleoid {ECO:0000269|PubMed:16825194, ECO:0000269|PubMed:18063578, ECO:0000269|PubMed:25683715}. Note=Localizes to mitochondrial RNA granules found in close proximity to the mitochondrial nucleoids (PubMed:16825194, PubMed:25…
23.3687	22.9437					23.3766	22.9841					Matrix	Q7L2E3	DHX30_HUMAN	DHX30 DDX30 KIAA0890	DHX30_HUMAN-616	1	1		2.89e-07	103.74	65.436	84.743	0.90908	RYFGGCPVIKVPGFMYPVKEHYLEDILAKLG	0	0	0	SUBCELLULAR LOCATION: Cytoplasm {ECO:0000269|PubMed:29100085}. Mitochondrion {ECO:0000269|PubMed:16825194, ECO:0000269|PubMed:29100085}. Mitochondrion matrix, mitochondrion nucleoid {ECO:0000269|PubMed:16825194, ECO:0000269|PubMed:18063578, ECO:0000269|PubMed:25683715}. Note=Localizes to mitochondrial RNA granules found in close proximity to the mitochondrial nucleoids (PubMed:16825194, PubMed:25…
24.0105	23.4285					24.1847	23.469					Matrix	Q7L592	NDUF7_HUMAN	NDUFAF7 C2orf56 PRO1853	NDUF7_HUMAN-77	1	0.782863	2	0.0105703	50.897	36.813	50.897	2.3371	YMKEVLTNPAKGYYVYRDMLGEKGDFITSPE	0	0	0	SUBCELLULAR LOCATION: Mitochondrion {ECO:0000269|PubMed:20406883, ECO:0000269|PubMed:24089531, ECO:0000269|PubMed:24838397, ECO:0000269|PubMed:28837730}.
23.1076	23.0559	23.2332				23.1156	23.9635	23.2332				Matrix	Q7L592	NDUF7_HUMAN	NDUFAF7 C2orf56 PRO1853	NDUF7_HUMAN-418	1	1	1	0.0183836	58.917	8.7976	58.917	0.40499	NFFALLPHQRLQGGRYQRNARQSKPFASVVA	0	0	0	SUBCELLULAR LOCATION: Mitochondrion {ECO:0000269|PubMed:20406883, ECO:0000269|PubMed:24089531, ECO:0000269|PubMed:24838397, ECO:0000269|PubMed:28837730}.
26.4658	26.3102	26.4275				26.4737	26.3559	26.4275				Matrix	Q7L8L6	FAKD5_HUMAN	FASTKD5 KIAA1792	FAKD5_HUMAN-547	1	1		1.37e-29	119.38	103.05	61.276	0.86942	RLSTHLQQEGSELLWYLAEKDMNSKPEFLET	0	0	0	SUBCELLULAR LOCATION: Mitochondrion matrix, mitochondrion nucleoid {ECO:0000269|PubMed:20869947, ECO:0000269|PubMed:25683715}. Note=Localizes to mitochondrial RNA granules found in close proximity to the mitochondrial nucleoids. {ECO:0000269|PubMed:25683715}.
24.1508	24.0655	24.3282				24.1588	24.1589	24.3283				Matrix	Q7L8L6	FAKD5_HUMAN	FASTKD5 KIAA1792	FAKD5_HUMAN-709	1	0.998509		0.0210518	60.019	53.329	60.019	-1.4776	RMKLAVQFTNRNQYCYGSRDLLGLHNMKRRQ	0	0	0	SUBCELLULAR LOCATION: Mitochondrion matrix, mitochondrion nucleoid {ECO:0000269|PubMed:20869947, ECO:0000269|PubMed:25683715}. Note=Localizes to mitochondrial RNA granules found in close proximity to the mitochondrial nucleoids. {ECO:0000269|PubMed:25683715}.
24.6203	24.3045					24.6283	24.3449					Matrix	Q7Z2W9	RM21_HUMAN	MRPL21	RM21_HUMAN-92	2	1	2	8.01e-200	234.52	178.32	59.227	-1.3179	AEVVKKVNEMIVTGQYGRLFAVVHFASRQWK	0	0	0	SUBCELLULAR LOCATION: Mitochondrion {ECO:0000269|PubMed:25278503, ECO:0000269|PubMed:25838379, ECO:0000269|PubMed:28892042}.
23.5013	23.944					23.5926	23.9844					Matrix	Q7Z4G4	TRM11_HUMAN	TRMT11 C6orf75 MDS024	TRM11_HUMAN-186	1	1		0.00559556	68.657	29.035	65.535	0.94295	FGRWIADGQRELIESYSVKKRHFIGNTSMDA	0	0	0	0
	23.297	23.7393					23.3375	23.7393				Matrix	Q7Z4G4	TRM11_HUMAN	TRMT11 C6orf75 MDS024	TRM11_HUMAN-311	1	0.999995		0.000881551	54.004	41.29	54.004	-0.39897	WRKGTYFDAIITDPPYGIRESTRRTGSQKEI	0	0	0	0
22.7597	22.6411	22.6907				22.7676	22.6816	22.6975				Matrix	Q7Z4G4	TRM11_HUMAN	TRMT11 C6orf75 MDS024	TRM11_HUMAN-446	1	1		0.0103196	65.252	31.066	64.734	-0.046861	DHFLPYQGHNSFREKYFSGVTKRIAKEEKST	0	0	0	0
24.4025	24.3724	24.4978				24.4145	24.4128	24.4978				Matrix	Q7Z6M4	MTEF4_HUMAN	MTERF4 MTERFD2 HSPC096	MTEF4_HUMAN-63	1	1		8.38e-14	133.05	121.47	99.5	-0.87385	NGGVIEELSCVRSNNYVQEPECRRNLVQCLL	0	0	0	SUBCELLULAR LOCATION: Mitochondrion {ECO:0000269|PubMed:21531335, ECO:0000269|PubMed:22949673, ECO:0000269|PubMed:23022348}.
25.3772	26.1403	25.9988				25.3851	26.1873	25.9988				Matrix	Q7Z7F7	RM55_HUMAN	MRPL55 UNQ5835/PRO19675	RM55_HUMAN-106	1	1	3	1.65e-33	145.79	123.26	59.728	-0.068116	ARLRKREAQLQSRKEYEQELSDDLHVERYRQ	0	0	0	SUBCELLULAR LOCATION: Mitochondrion {ECO:0000269|PubMed:25838379, ECO:0000269|PubMed:28892042}.
23.1272	23.2478	23.3088				23.1352	23.2882	23.3883				Matrix	Q7Z7F7	RM55_HUMAN	MRPL55 UNQ5835/PRO19675	RM55_HUMAN-52	1	1		0.000712528	94.262	82.493	66.799	0.16697	RASLTRVHRQAYARLYPVLLVKQDGSTIHIR	0	0	0	SUBCELLULAR LOCATION: Mitochondrion {ECO:0000269|PubMed:25838379, ECO:0000269|PubMed:28892042}.
26.5184	26.5029					26.5263	26.5434					Matrix	Q7Z7H8	RM10_HUMAN	MRPL10 MRPL8 RPML8	RM10_HUMAN-53	1	1		0.000337629	44.955	42.666	41.491	-0.23926	RVMHFQRQKLMAVTEYIPPKPAIHPSCLPSP	0	0	0	SUBCELLULAR LOCATION: Mitochondrion {ECO:0000269|PubMed:25278503, ECO:0000269|PubMed:25838379, ECO:0000269|PubMed:28892042}.
	23.5388	23.8509					23.5793	23.8598				Matrix	Q7Z7H8	RM10_HUMAN	MRPL10 MRPL8 RPML8	RM10_HUMAN-194	1	1		0.00404217	80.455	42.946	80.455	0.4632	GCIDDTILSRQGFINYSKLPSLPLVQGELVG	0	0	0	SUBCELLULAR LOCATION: Mitochondrion {ECO:0000269|PubMed:25278503, ECO:0000269|PubMed:25838379, ECO:0000269|PubMed:28892042}.
27.7843	27.7236	27.6046	21.5151	21.8212	22.1712	27.7923	27.7643	27.6463	24.2185	23.7438	23.9483	Matrix	Q86SX6	GLRX5_HUMAN	GLRX5 C14orf87	GLRX5_HUMAN-85	2	1	2	1.99e-29	150.34	127.45	54.09	2.0082	SNAVVQILRLHGVRDYAAYNVLDDPELRQGI	0	0	0	SUBCELLULAR LOCATION: Mitochondrion matrix {ECO:0000269|PubMed:20364084}.
26.9925	26.8888	26.671	21.5151	21.8212	22.1712	27.4347	26.9292	26.6712	24.2185	23.7438	23.9483	Matrix	Q86SX6	GLRX5_HUMAN	GLRX5 C14orf87	GLRX5_HUMAN-88	2	1	2	2.46e-06	83.692	71.423	54.09	2.0082	VVQILRLHGVRDYAAYNVLDDPELRQGIKDY	0	0	0	SUBCELLULAR LOCATION: Mitochondrion matrix {ECO:0000269|PubMed:20364084}.
24.3986	24.615	24.6331				24.4654	24.6555	24.6331				Matrix	Q86TS9	RM52_HUMAN	MRPL52	RM52_HUMAN-40	1	0.999715	1	1.25e-22	98.657	92.325	98.657	-1.4501	GQWRLQQGLAANPSGYGPLTELPDWSYADGR	0	0	0	SUBCELLULAR LOCATION: Mitochondrion {ECO:0000269|PubMed:25278503, ECO:0000269|PubMed:28892042}.
	23.8962	23.9088					23.9366	23.9876				Matrix	Q86U90	YRDC_HUMAN	YRDC DRIP3 IRIP	YRDC_HUMAN-278	1	1	1	0.0019657	68.847	53.475	68.847	0.4574	AILQQKYGLLPSHASYL______________	0	0	0	SUBCELLULAR LOCATION: Mitochondrion {ECO:0000305}. Membrane; Peripheral membrane protein. Note=Predominantly localized in the plasma membrane. {ECO:0000250}.
	24.5764	24.2907					24.6168	24.2974				Matrix	Q86UT6	NLRX1_HUMAN	NLRX1 NOD26 NOD5 NOD9	NLRX1_HUMAN-330	1	0.954999		1.61e-09	76.492	71.365	76.492	0.27111	TNLQKLYFQLRLNQPYCGYAVGGSGVSATPA	0	0	0	SUBCELLULAR LOCATION: Mitochondrion outer membrane {ECO:0000269|PubMed:18200010, ECO:0000269|PubMed:18219313, ECO:0000269|PubMed:27393910}.
24.136	23.2248	24.0321				24.144	23.2653	24.3213				Matrix	Q86UY8	NT5D3_HUMAN	NT5DC3 GNN TU12B1-TY	NT5D3_HUMAN-139	1	0.985906		0.00728005	60.691	51.918	60.691	0.54825	DLLINEHRYPAEIRKYEYDPNFAIRGLHYDV	0	0	0	0
24.9142	24.7918	24.8713				24.9222	24.8323	24.8713				Matrix	Q86UY8	NT5D3_HUMAN	NT5DC3 GNN TU12B1-TY	NT5D3_HUMAN-277	1	1		7e-06	113.62	24.072	113.62	-1.9798	IMYRAIEADIEKYICYAEQTRAVLAKLADHG	0	0	0	0
23.7895	23.8371	24.0693				23.7975	23.8775	24.6932				Matrix	Q86X76	NIT1_HUMAN	NIT1	NIT1_HUMAN-300	1	1		5.48e-05	116.54	71.85	45.7	-2.5937	CSEGPGLCLARIDLNYLRQLRRHLPVFQHRR	0	0	0	SUBCELLULAR LOCATION: Isoform 2: Mitochondrion {ECO:0000250|UniProtKB:Q8VDK1}.; SUBCELLULAR LOCATION: Isoform 1: Cytoplasm {ECO:0000250|UniProtKB:Q8VDK1}.
25.4534	25.4777	25.3958				25.4614	25.5181	25.3958				Matrix	O95139	NDUB6_HUMAN	NDUFB6	NDUB6_HUMAN-4	1	1	2	6.37e-37	169.12	100.21	55.064	1.8212	____________MTGYTPDEKLRLQQLRELR	0	TRANSMEM 68 86 Helical. {ECO:0000255}.	0	SUBCELLULAR LOCATION: Mitochondrion inner membrane {ECO:0000305|PubMed:12611891}; Single-pass membrane protein {ECO:0000255}; Matrix side {ECO:0000305}.
22.5424	21.5277					22.5536	21.5682					Matrix	Q8IVS2	FABD_HUMAN	MCAT MT	FABD_HUMAN-84	1	1		0.0327389	55.441	22.711	52.683	0.64504	GQGSQVVGMGRGLLNYPRVRELYAAARRVLG	0	0	0	SUBCELLULAR LOCATION: Mitochondrion {ECO:0000269|PubMed:12882974}.
24.0511	23.4105	24.1918				24.5943	23.4597	24.1918				Matrix	Q8IVS2	FABD_HUMAN	MCAT MT	FABD_HUMAN-100	1	1		2.85e-07	76.301	60.576	76.301	1.1117	PRVRELYAAARRVLGYDLLELSLHGPQETLD	0	0	0	SUBCELLULAR LOCATION: Mitochondrion {ECO:0000269|PubMed:12882974}.
22.9727	23.1078					22.9866	23.1483					Matrix	Q8IWL3	HSC20_HUMAN	HSCB DNAJC20 HSC20	HSC20_HUMAN-128	1	1		0.000274016	95.618	76.265	45.911	-0.35266	EKDFSEKHSTLVNDAYKTLLAPLSRGLYLLK	0	0	0	SUBCELLULAR LOCATION: Cytoplasm {ECO:0000269|PubMed:20668094}. Mitochondrion {ECO:0000269|PubMed:20668094}.
23.1716	23.1444	22.247				23.1795	23.1848	22.2472				Matrix	Q8IWL3	HSC20_HUMAN	HSCB DNAJC20 HSC20	HSC20_HUMAN-155	2	1	1	0.000885467	58.596	47.904	52.482	-0.27181	YLLKLHGIEIPERTDYEMDRQFLIEIMEINE	0	0	0	SUBCELLULAR LOCATION: Cytoplasm {ECO:0000269|PubMed:20668094}. Mitochondrion {ECO:0000269|PubMed:20668094}.
24.4662	24.1879	24.3703				24.4741	24.2283	24.3726				Matrix	Q8IWL3	HSC20_HUMAN	HSCB DNAJC20 HSC20	HSC20_HUMAN-220	1	1		6.82e-06	120.99	73.095	120.99	0.091153	QDDFEEAKEILTKMRYFSNIEEKIKLKKIPL	0	0	0	SUBCELLULAR LOCATION: Cytoplasm {ECO:0000269|PubMed:20668094}. Mitochondrion {ECO:0000269|PubMed:20668094}.
25.0531	25.5683	25.3398				25.6134	25.6874	25.3398				Matrix	Q8IXM3	RM41_HUMAN	MRPL41 BMRP MRPL27 RPML27 PIG3	RM41_HUMAN-131	1	1	1	0.000896529	103.29	67.1	81.381	0.49607	KYGFEPTQEGKLFQLYPRNFLR_________	0	0	0	SUBCELLULAR LOCATION: Mitochondrion {ECO:0000269|PubMed:16024796, ECO:0000269|PubMed:25278503, ECO:0000269|PubMed:25838379, ECO:0000269|PubMed:28892042}.
26.1126	26.0148	25.9324				26.1252	26.5523	25.9324				Matrix	Q8IXM3	RM41_HUMAN	MRPL41 BMRP MRPL27 RPML27 PIG3	RM41_HUMAN-73	1	0.528755		1.29e-07	73.239	70.383	58.929	1.4066	PEFVVPDLTGFKLKPYVSYLAPESEETPLTA	0	0	0	SUBCELLULAR LOCATION: Mitochondrion {ECO:0000269|PubMed:16024796, ECO:0000269|PubMed:25278503, ECO:0000269|PubMed:25838379, ECO:0000269|PubMed:28892042}.
26.1126	26.0148	25.9324				26.1252	26.5523	25.9324				Matrix	Q8IXM3	RM41_HUMAN	MRPL41 BMRP MRPL27 RPML27 PIG3	RM41_HUMAN-76	1	0.5		1.29e-07	73.239	70.383	48.392	0.6974	VVPDLTGFKLKPYVSYLAPESEETPLTAAQL	0	0	0	SUBCELLULAR LOCATION: Mitochondrion {ECO:0000269|PubMed:16024796, ECO:0000269|PubMed:25278503, ECO:0000269|PubMed:25838379, ECO:0000269|PubMed:28892042}.
23.8937	23.8218	24.0372				23.9167	23.8622	24.3716				Matrix	Q8IYB8	SUV3_HUMAN	SUPV3L1 SUV3	SUV3_HUMAN-441	1	1		3.74e-10	99.668	86.568	73.834	1.2752	AIGMGLNLSIRRIIFYSLIKPSINEKGEREL	0	0	0	SUBCELLULAR LOCATION: Nucleus {ECO:0000269|PubMed:17352692}. Mitochondrion matrix {ECO:0000269|PubMed:12466530, ECO:0000269|PubMed:17352692, ECO:0000269|PubMed:19864255}. Mitochondrion matrix, mitochondrion nucleoid {ECO:0000269|PubMed:18063578}.
24.5666	24.5606	24.6267				24.5746	24.6112	24.6267				Matrix	Q8IYB8	SUV3_HUMAN	SUPV3L1 SUV3	SUV3_HUMAN-192	1	1		0.00879104	53.211	19.005	43.897	-0.17467	DDLRKISDLRIPPNWYPDARAMQRKIIFHSG	0	0	0	SUBCELLULAR LOCATION: Nucleus {ECO:0000269|PubMed:17352692}. Mitochondrion matrix {ECO:0000269|PubMed:12466530, ECO:0000269|PubMed:17352692, ECO:0000269|PubMed:19864255}. Mitochondrion matrix, mitochondrion nucleoid {ECO:0000269|PubMed:18063578}.
24.5078	24.6323	24.5971				24.5158	24.6727	24.5971				Matrix	Q8IYB8	SUV3_HUMAN	SUPV3L1 SUV3	SUV3_HUMAN-113	1	1	1	3.6e-06	113.69	63.492	74.962	-1.068	DKFYKRKEIQKLGADYGLDARLFHQAFISFR	0	0	0	SUBCELLULAR LOCATION: Nucleus {ECO:0000269|PubMed:17352692}. Mitochondrion matrix {ECO:0000269|PubMed:12466530, ECO:0000269|PubMed:17352692, ECO:0000269|PubMed:19864255}. Mitochondrion matrix, mitochondrion nucleoid {ECO:0000269|PubMed:18063578}.
25.4692	25.6309	25.5946				25.4772	25.6714	25.5946				Matrix	Q8IYB8	SUV3_HUMAN	SUPV3L1 SUV3	SUV3_HUMAN-379	1	1	1	0.00422564	79.986	63.315	50.108	0.78534	LRPGDCIVCFSKNDIYSVSRQIEIRGLESAV	0	0	0	SUBCELLULAR LOCATION: Nucleus {ECO:0000269|PubMed:17352692}. Mitochondrion matrix {ECO:0000269|PubMed:12466530, ECO:0000269|PubMed:17352692, ECO:0000269|PubMed:19864255}. Mitochondrion matrix, mitochondrion nucleoid {ECO:0000269|PubMed:18063578}.
23.7352	23.6877	23.7207				23.7432	23.7282	23.7267				Matrix	Q8IYB8	SUV3_HUMAN	SUPV3L1 SUV3	SUV3_HUMAN-215	1	1		0.000607167	107.43	71.005	53.163	-0.60753	RKIIFHSGPTNSGKTYHAIQKYFSAKSGVYC	0	0	0	SUBCELLULAR LOCATION: Nucleus {ECO:0000269|PubMed:17352692}. Mitochondrion matrix {ECO:0000269|PubMed:12466530, ECO:0000269|PubMed:17352692, ECO:0000269|PubMed:19864255}. Mitochondrion matrix, mitochondrion nucleoid {ECO:0000269|PubMed:18063578}.
24.0841	23.9131	24.0892				24.9229	23.9535	24.8918				Matrix	Q8IYB8	SUV3_HUMAN	SUPV3L1 SUV3	SUV3_HUMAN-101	1	1		0.0101653	89.55	30.569	58.981	-0.62892	RPLDKNEVKKVLDKFYKRKEIQKLGADYGLD	0	0	0	SUBCELLULAR LOCATION: Nucleus {ECO:0000269|PubMed:17352692}. Mitochondrion matrix {ECO:0000269|PubMed:12466530, ECO:0000269|PubMed:17352692, ECO:0000269|PubMed:19864255}. Mitochondrion matrix, mitochondrion nucleoid {ECO:0000269|PubMed:18063578}.
24.4396	24.3508	24.8056				24.4476	24.3913	24.8558				Matrix	Q8IYQ7	THNS1_HUMAN	THNSL1	THNS1_HUMAN-698	1	0.983001		5.41e-06	65.801	61.679	65.801	-0.23434	EINETSSSQLYLLGSYNALPPLHEALLERTK	0	0	0	0
25.9405	26.1141	26.1134				25.9485	26.1545	26.1134				Matrix	Q8N183	NDUF2_HUMAN	NDUFAF2 NDUFA12L	NDUF2_HUMAN-62	1	1		4.55e-60	166.48	155.36	116.96	0.61705	REKRIVEAANKKEVDYEAGDIPTEWEAWIRR	0	0	0	SUBCELLULAR LOCATION: Mitochondrion {ECO:0000269|PubMed:15774466}.
24.3409	24.3631	24.6147				24.3488	24.4356	24.6147				Matrix	Q8N183	NDUF2_HUMAN	NDUFAF2 NDUFA12L	NDUF2_HUMAN-137	2	1		6.61e-118	194.08	187.02	58.093	-0.068185	PPPVQTQIKGHASAPYFGKEEPSVAPSSTGK	0	0	0	SUBCELLULAR LOCATION: Mitochondrion {ECO:0000269|PubMed:15774466}.
26.616	26.8252	26.5628				26.6239	26.8656	26.5628				Matrix	Q8N183	NDUF2_HUMAN	NDUFAF2 NDUFA12L	NDUF2_HUMAN-106	2	1		3.08e-28	157.75	88.095	52.167	0.24949	NEKHREEIKIKSQDFYEKEKLLSKETSEELL	0	0	0	SUBCELLULAR LOCATION: Mitochondrion {ECO:0000269|PubMed:15774466}.
26.3731	26.4101	26.2892				26.3819	26.4555	26.2892				Matrix	Q8N183	NDUF2_HUMAN	NDUFAF2 NDUFA12L	NDUF2_HUMAN-34	1	0.991336		9.78e-05	111.65	94.81	111.65	0.88566	VKEHVGTDQFGNKYYYIPQYKNWRGQTIREK	0	0	0	SUBCELLULAR LOCATION: Mitochondrion {ECO:0000269|PubMed:15774466}.
24.7905	24.8424	24.9283				24.7985	24.8828	24.9283				Matrix	Q8N183	NDUF2_HUMAN	NDUFAF2 NDUFA12L	NDUF2_HUMAN-38	1	0.999929		0.0053708	77.058	55.065	57.281	-1.2066	VGTDQFGNKYYYIPQYKNWRGQTIREKRIVE	0	0	0	SUBCELLULAR LOCATION: Mitochondrion {ECO:0000269|PubMed:15774466}.
25.3391	25.2387					25.3472	25.2792					Matrix	O95169	NDUB8_HUMAN	NDUFB8	NDUB8_HUMAN-41	1	1	2	0.0139815	57.859	49.277	57.859	-0.29394	ARTASHMTKDMFPGPYPRTPEERAAAAKKYN	0	TRANSMEM 133 153 Helical. {ECO:0000255}.	0	SUBCELLULAR LOCATION: Mitochondrion inner membrane {ECO:0000305|PubMed:12611891}; Single-pass membrane protein {ECO:0000255}; Matrix side {ECO:0000305}.
24.8782	24.7159	24.7369				24.8862	24.7563	24.7369				Matrix	Q8N3Z3	GTPB8_HUMAN	GTPBP8	GTPB8_HUMAN-61	1	1		0.0169612	62.714	42.194	57.463	-0.66772	KLLYPLQEVERFLAPYGRQDLHLRIFDPSPE	0	0	0	0
25.0206	24.7232	24.9702				25.286	24.7637	24.9722				Matrix	Q8N442	GUF1_HUMAN	GUF1	GUF1_HUMAN-266	1	1		2.09e-57	178.67	147.78	42.425	3.0609	KNPLRALVFDSTFDQYRGVIANVALFDGVVS	0	0	0	SUBCELLULAR LOCATION: Mitochondrion inner membrane {ECO:0000255|HAMAP-Rule:MF_03137}; Peripheral membrane protein {ECO:0000255|HAMAP-Rule:MF_03137}; Matrix side {ECO:0000255|HAMAP-Rule:MF_03137}.
26.4676	26.1771	26.1961				26.4756	26.2175	26.1961				Matrix	Q8N490	PNKD_HUMAN	PNKD KIAA1184 MR1 TAHCCP2 FKSG19 UNQ2491/PRO5778	PNKD_HUMAN-62	1	1	2	2.23e-33	145.1	132.65	64.244	1.0476	PEGKEEPEPLSPELEYIPRKRGKNPMKAVGL	0	0	0	SUBCELLULAR LOCATION: Isoform 1: Membrane; Peripheral membrane protein.; SUBCELLULAR LOCATION: Isoform 2: Cytoplasm. Nucleus.; SUBCELLULAR LOCATION: Isoform 3: Mitochondrion.
23.7157	23.3412	23.7974				23.7237	23.3817	23.7974				Matrix	Q8N4Q0	PTGR3_HUMAN	ZADH2 PTGR3	PTGR3_HUMAN-357	1	0.96962		0.0330946	46.462	28.272	46.462	0.06624	RFTGLESIFRAVNYMYMGKNTGKIVVELPHS	0	0	0	SUBCELLULAR LOCATION: Peroxisome {ECO:0000250|UniProtKB:Q8BGC4}.
24.6264	24.7689	24.7086				24.6343	24.8933	24.7863				Matrix	Q8N4Q0	PTGR3_HUMAN	ZADH2 PTGR3	PTGR3_HUMAN-81	1	1		1.19e-33	148.48	129.19	121.18	1.6743	LVRNRFVGVNASDINYSAGRYDPSVKPPFDI	0	0	0	SUBCELLULAR LOCATION: Peroxisome {ECO:0000250|UniProtKB:Q8BGC4}.
23.9798	24.1153	24.0467				23.9878	24.1557	24.4668				Matrix	Q8N4T8	CBR4_HUMAN	CBR4 SDR45C1	CBR4_HUMAN-148	1	1		0.0077359	49.298	34.619	49.298	0.50187	VGSIVGLKGNSGQSVYSASKGGLVGFSRALA	0	0	0	SUBCELLULAR LOCATION: Mitochondrion matrix {ECO:0000269|PubMed:19000905, ECO:0000269|PubMed:19571038}.
25.5727	25.6633	25.4103				25.5866	25.7375	25.4128				Matrix	Q8N5M1	ATPF2_HUMAN	ATPAF2 ATP12 LP3663	ATPF2_HUMAN-243	1	1		9.06e-15	140.45	83.53	127.94	-0.69084	LTVEQAVLLSRLEEEYQIQKWGNIEWAHDYE	0	0	0	SUBCELLULAR LOCATION: Mitochondrion {ECO:0000305}.
24.711	24.5741	24.7078				24.719	24.6145	24.7783				Matrix	Q8NC60	NOA1_HUMAN	NOA1 C4orf14	NOA1_HUMAN-578	1	1		0.000263924	111.65	58.965	69.383	-0.96724	ILPVHITSLDRADALYQKHAGHTLLQIPMGG	0	0	0	SUBCELLULAR LOCATION: Mitochondrion inner membrane {ECO:0000269|PubMed:19103604}; Peripheral membrane protein {ECO:0000269|PubMed:19103604}; Matrix side {ECO:0000269|PubMed:19103604}.
24.7925	25.1906	24.7963				24.8485	25.2314	24.7963				Matrix	Q8NC60	NOA1_HUMAN	NOA1 C4orf14	NOA1_HUMAN-495	1	1	1	1.3e-10	106.58	98.837	82.651	1.6072	QVELTAQDVKDAHWFYDTPGITKENCILNLL	0	0	0	SUBCELLULAR LOCATION: Mitochondrion inner membrane {ECO:0000269|PubMed:19103604}; Peripheral membrane protein {ECO:0000269|PubMed:19103604}; Matrix side {ECO:0000269|PubMed:19103604}.
23.736	23.6555	22.7268				23.744	23.6959	22.7268				Matrix	Q8NCN5	PDPR_HUMAN	PDPR KIAA1990	PDPR_HUMAN-856	2	1	1	0.000535005	75.819	50.26	64.224	-0.31963	EIDIAGYRFQAKAKLYPVASLFTQKRRKDDM	0	0	0	SUBCELLULAR LOCATION: Mitochondrion matrix {ECO:0000250}.
25.2681	25.5387	24.3049				25.2769	25.5791	24.3487				Matrix	Q8NCN5	PDPR_HUMAN	PDPR KIAA1990	PDPR_HUMAN-640	1	1	1	5.89e-22	103.02	96.796	41.166	1.7453	NLIGPRAVDVLSELSYAPMTPDHFPSLFCKE	0	0	0	SUBCELLULAR LOCATION: Mitochondrion matrix {ECO:0000250}.
24.6321	24.6608	24.5915				24.6473	24.7127	24.5915				Matrix	Q8NCN5	PDPR_HUMAN	PDPR KIAA1990	PDPR_HUMAN-847	1	1		0.0018381	68.536	39.578	68.536	0.011052	ADFINRGEYEIDIAGYRFQAKAKLYPVASLF	0	0	0	SUBCELLULAR LOCATION: Mitochondrion matrix {ECO:0000250}.
24.6759	24.6929	24.0491				24.6838	24.7333	24.4998				Matrix	Q8NCN5	PDPR_HUMAN	PDPR KIAA1990	PDPR_HUMAN-502	1	1		3.22e-13	101.9	89.847	65.298	-0.19877	PPDKDLLALEQSKTFYKPDWFDIVESEVKCC	0	0	0	SUBCELLULAR LOCATION: Mitochondrion matrix {ECO:0000250}.
	23.8359	24.0832					23.8763	24.8318				Matrix	O95169	NDUB8_HUMAN	NDUFB8	NDUB8_HUMAN-90	1	1	1	2.39e-06	80.361	70.67	80.361	-0.89107	YPKLPDRSQHERDPWYSWDQPGLRLNWGEPM	0	TRANSMEM 133 153 Helical. {ECO:0000255}.	0	SUBCELLULAR LOCATION: Mitochondrion inner membrane {ECO:0000305|PubMed:12611891}; Single-pass membrane protein {ECO:0000255}; Matrix side {ECO:0000305}.
26.8461	27.2239	27.1445				26.8549	27.2643	27.1445				Matrix	Q9NX14	NDUBB_HUMAN	NDUFB11 UNQ111/PRO1064	NDUBB_HUMAN-67	1	1		1.95e-24	111.99	103.68	56.681	-0.73755	TTPWQEDPEPEDENLYEKNPDSHGYDKDPVL	0	TRANSMEM 89 109 Helical. {ECO:0000255}.	0	SUBCELLULAR LOCATION: Mitochondrion inner membrane {ECO:0000305|PubMed:12611891}; Single-pass membrane protein {ECO:0000305}.
28.0411	27.9753	27.9363				28.4939	28.1568	27.9363				Matrix	Q13423	NNTM_HUMAN	NNT	NNTM_HUMAN-1049	1	1	1	5.69e-30	106.28	99.796	102.39	1.0045	KSKQVIVMKRSLGVGYAAVDNPIFYKPNTAM	TOPO_DOM 44 474 Mitochondrial matrix.; TOPO_DOM 579 595 Mitochondrial matrix.; TOPO_DOM 723 739 Cytoplasmic.; TOPO_DOM 880 1086 Mitochondrial matrix.	TRANSMEM 475 493 Helical. {ECO:0000255}.; TRANSMEM 501 521 Helical. {ECO:0000255}.; TRANSMEM 527 546 Helical. {ECO:0000255}.; TRANSMEM 558 578 Helical. {ECO:0000255}.; TRANSMEM 596 616 Helical. {ECO:0000255}.; TRANSMEM 622 642 Helical. {ECO:0000255}.; TRANSMEM 646 666 Helical. {ECO:0000255}.; TRANSMEM 672 691 Helical. {ECO:0000255}.; TRANSMEM 702 722 Helical. {ECO:0000255}.; TRANSMEM 740 760 Heli…	0	SUBCELLULAR LOCATION: Mitochondrion inner membrane {ECO:0000305}; Multi-pass membrane protein {ECO:0000305}; Matrix side {ECO:0000305}.
21.7073	25.3051	25.2544				21.7152	25.3456	25.2544				Matrix	Q13423	NNTM_HUMAN	NNT	NNTM_HUMAN-1084	1	1	1	9.72e-05	99.442	16.989	42.396	0.063733	AKKTCDALQAKVRESYQK_____________	TOPO_DOM 44 474 Mitochondrial matrix.; TOPO_DOM 579 595 Mitochondrial matrix.; TOPO_DOM 723 739 Cytoplasmic.; TOPO_DOM 880 1086 Mitochondrial matrix.	TRANSMEM 475 493 Helical. {ECO:0000255}.; TRANSMEM 501 521 Helical. {ECO:0000255}.; TRANSMEM 527 546 Helical. {ECO:0000255}.; TRANSMEM 558 578 Helical. {ECO:0000255}.; TRANSMEM 596 616 Helical. {ECO:0000255}.; TRANSMEM 622 642 Helical. {ECO:0000255}.; TRANSMEM 646 666 Helical. {ECO:0000255}.; TRANSMEM 672 691 Helical. {ECO:0000255}.; TRANSMEM 702 722 Helical. {ECO:0000255}.; TRANSMEM 740 760 Heli…	0	SUBCELLULAR LOCATION: Mitochondrion inner membrane {ECO:0000305}; Multi-pass membrane protein {ECO:0000305}; Matrix side {ECO:0000305}.
24.3229	24.4021	24.6169				24.3388	24.4425	24.6169				Matrix	Q8NFF5	FAD1_HUMAN	FLAD1 PP591	FAD1_HUMAN-544	1	1		0.0278103	48.048	15.05	48.048	-0.25288	LRQLFVPYCILYDRGYTSLGSRENTVRNPAL	0	0	0	SUBCELLULAR LOCATION: Isoform 1: Mitochondrion matrix {ECO:0000269|PubMed:20060505}.; SUBCELLULAR LOCATION: Isoform 2: Cytoplasm.
	22.0605	22.4011					22.1948	22.4114				Matrix	Q8NFF5	FAD1_HUMAN	FLAD1 PP591	FAD1_HUMAN-435	1	1		0.00159853	50.806	49.111	50.806	-0.29084	VQRKLPDVPNPLQILYIRSISPFPELEQFLQ	0	0	0	SUBCELLULAR LOCATION: Isoform 1: Mitochondrion matrix {ECO:0000269|PubMed:20060505}.; SUBCELLULAR LOCATION: Isoform 2: Cytoplasm.
	23.9642	23.9523					24.4625	23.9523				Matrix	Q8NFF5	FAD1_HUMAN	FLAD1 PP591	FAD1_HUMAN-231	1	1		0.00620442	41.996	28.662	41.996	-1.6559	GWEKLSLVPSSARLHYGTDPCTGQPFRFPLV	0	0	0	SUBCELLULAR LOCATION: Isoform 1: Mitochondrion matrix {ECO:0000269|PubMed:20060505}.; SUBCELLULAR LOCATION: Isoform 2: Cytoplasm.
24.0595	24.0082	23.9714				24.6748	24.4864	23.9715				Matrix	Q8NFU3	TSTD1_HUMAN	TSTD1 KAT	TSTD1_HUMAN-103	1	1	1	0.00125149	87.284	36.386	87.284	-1.1189	ATQLARSLGYTGARNYAGAYREWLEKES___	0	0	0	SUBCELLULAR LOCATION: Cytoplasm, perinuclear region {ECO:0000269|PubMed:12817473}. Note=Localized around the nuclear membranes.
25.0042	24.8853	25.0186				25.1219	24.9257	25.1866				Matrix	Q8NFU3	TSTD1_HUMAN	TSTD1 KAT	TSTD1_HUMAN-97	1	1		0.0172054	58.433	18.366	58.433	2.7181	GKRGLQATQLARSLGYTGARNYAGAYREWLE	0	0	0	SUBCELLULAR LOCATION: Cytoplasm, perinuclear region {ECO:0000269|PubMed:12817473}. Note=Localized around the nuclear membranes.
24.7249	24.1946	24.332				24.7329	24.2353	24.332				Matrix	Q8NFV4	ABHDB_HUMAN	ABHD11 WBSCR21 PP1226	ABHDB_HUMAN-180	1	1	1	7.98e-36	115.87	109.46	115.87	0.91252	DISPVESTGVSHFATYVAAMRAINIADELPR	0	0	0	0
24.7853	24.6711					24.7932	24.7115					Matrix	Q8NI37	PPTC7_HUMAN	PPTC7 TAPP2C	PPTC7_HUMAN-86	1	1		1.06e-15	106.3	85.462	63.462	-2.2327	ADVLGVADGVGGWRDYGVDPSQFSGTLMRTC	0	0	0	0
23.5097	23.5839	23.4268				23.5176	23.6244	23.4268				Matrix	Q8NI37	PPTC7_HUMAN	PPTC7 TAPP2C	PPTC7_HUMAN-246	1	1		0.000126641	80.312	69.959	41.577	2.8828	DYMILQELKKLKNSNYESIQQTARSIAEQAH	0	0	0	0
28.7529	28.8171	28.8528				28.7685	28.8576	28.8528				Matrix	Q13423	NNTM_HUMAN	NNT	NNTM_HUMAN-156	1	1	1	7.53e-58	158.45	150.7	114.55	1.9082	EADLLKTSGTLISFIYPAQNPELLNKLSQRK	TOPO_DOM 44 474 Mitochondrial matrix.; TOPO_DOM 579 595 Mitochondrial matrix.; TOPO_DOM 723 739 Cytoplasmic.; TOPO_DOM 880 1086 Mitochondrial matrix.	TRANSMEM 475 493 Helical. {ECO:0000255}.; TRANSMEM 501 521 Helical. {ECO:0000255}.; TRANSMEM 527 546 Helical. {ECO:0000255}.; TRANSMEM 558 578 Helical. {ECO:0000255}.; TRANSMEM 596 616 Helical. {ECO:0000255}.; TRANSMEM 622 642 Helical. {ECO:0000255}.; TRANSMEM 646 666 Helical. {ECO:0000255}.; TRANSMEM 672 691 Helical. {ECO:0000255}.; TRANSMEM 702 722 Helical. {ECO:0000255}.; TRANSMEM 740 760 Heli…	0	SUBCELLULAR LOCATION: Mitochondrion inner membrane {ECO:0000305}; Multi-pass membrane protein {ECO:0000305}; Matrix side {ECO:0000305}.
25.1582	24.3723	24.6594				25.1662	24.4127	24.6594				Matrix	Q13423	NNTM_HUMAN	NNT	NNTM_HUMAN-201	1	1		1.67e-10	89.859	77.227	89.859	0.87454	AQGYDALSSMANIAGYKAVVLAANHFGRFFT	TOPO_DOM 44 474 Mitochondrial matrix.; TOPO_DOM 579 595 Mitochondrial matrix.; TOPO_DOM 723 739 Cytoplasmic.; TOPO_DOM 880 1086 Mitochondrial matrix.	TRANSMEM 475 493 Helical. {ECO:0000255}.; TRANSMEM 501 521 Helical. {ECO:0000255}.; TRANSMEM 527 546 Helical. {ECO:0000255}.; TRANSMEM 558 578 Helical. {ECO:0000255}.; TRANSMEM 596 616 Helical. {ECO:0000255}.; TRANSMEM 622 642 Helical. {ECO:0000255}.; TRANSMEM 646 666 Helical. {ECO:0000255}.; TRANSMEM 672 691 Helical. {ECO:0000255}.; TRANSMEM 702 722 Helical. {ECO:0000255}.; TRANSMEM 740 760 Heli…	0	SUBCELLULAR LOCATION: Mitochondrion inner membrane {ECO:0000305}; Multi-pass membrane protein {ECO:0000305}; Matrix side {ECO:0000305}.
30.0038	30.2976	30.4063				3.11788	3.33799	3.46288				Matrix	Q13423	NNTM_HUMAN	NNT	NNTM_HUMAN-288	1	1	2	4.37e-43	154.84	146.56	115.57	-1.4072	PLEVDLKESGEGQGGYAKEMSKEFIEAEMKL	TOPO_DOM 44 474 Mitochondrial matrix.; TOPO_DOM 579 595 Mitochondrial matrix.; TOPO_DOM 723 739 Cytoplasmic.; TOPO_DOM 880 1086 Mitochondrial matrix.	TRANSMEM 475 493 Helical. {ECO:0000255}.; TRANSMEM 501 521 Helical. {ECO:0000255}.; TRANSMEM 527 546 Helical. {ECO:0000255}.; TRANSMEM 558 578 Helical. {ECO:0000255}.; TRANSMEM 596 616 Helical. {ECO:0000255}.; TRANSMEM 622 642 Helical. {ECO:0000255}.; TRANSMEM 646 666 Helical. {ECO:0000255}.; TRANSMEM 672 691 Helical. {ECO:0000255}.; TRANSMEM 702 722 Helical. {ECO:0000255}.; TRANSMEM 740 760 Heli…	0	SUBCELLULAR LOCATION: Mitochondrion inner membrane {ECO:0000305}; Multi-pass membrane protein {ECO:0000305}; Matrix side {ECO:0000305}.
24.1353	24.6022	24.3955				24.1433	24.6427	24.3955				Matrix	Q13423	NNTM_HUMAN	NNT	NNTM_HUMAN-407	1	1		0.000739182	59.68	39.25	47.037	-0.38727	ITKLLKAISPDKDNFYFDVKDDFDFGTMGHV	TOPO_DOM 44 474 Mitochondrial matrix.; TOPO_DOM 579 595 Mitochondrial matrix.; TOPO_DOM 723 739 Cytoplasmic.; TOPO_DOM 880 1086 Mitochondrial matrix.	TRANSMEM 475 493 Helical. {ECO:0000255}.; TRANSMEM 501 521 Helical. {ECO:0000255}.; TRANSMEM 527 546 Helical. {ECO:0000255}.; TRANSMEM 558 578 Helical. {ECO:0000255}.; TRANSMEM 596 616 Helical. {ECO:0000255}.; TRANSMEM 622 642 Helical. {ECO:0000255}.; TRANSMEM 646 666 Helical. {ECO:0000255}.; TRANSMEM 672 691 Helical. {ECO:0000255}.; TRANSMEM 702 722 Helical. {ECO:0000255}.; TRANSMEM 740 760 Heli…	0	SUBCELLULAR LOCATION: Mitochondrion inner membrane {ECO:0000305}; Multi-pass membrane protein {ECO:0000305}; Matrix side {ECO:0000305}.
27.2356	27.2803	27.3403				27.2436	27.3272	27.3429				Matrix	Q8TAE8	G45IP_HUMAN	GADD45GIP1 MRPL59 PLINP1 PRG6	G45IP_HUMAN-93	1	1	1	8.26e-61	175.21	154.39	53.3	-0.57138	SPEQLRELEAEEREWYPSLATMQESLRVKQL	0	0	0	SUBCELLULAR LOCATION: Mitochondrion {ECO:0000269|PubMed:22453275, ECO:0000269|PubMed:25278503, ECO:0000269|PubMed:25838379, ECO:0000269|PubMed:28892042}. Nucleus {ECO:0000269|PubMed:12482659}. Note=Using N-terminally tagged constructs, has been found in the nucleus (PubMed:12482659). C-terminally tagged constructs are targeted exclusively to mitochondria (PubMed:22453275). This discrepancy may be…
25.9164	25.8733	25.9619				25.9244	25.9138	25.9619				Matrix	Q8TAE8	G45IP_HUMAN	GADD45GIP1 MRPL59 PLINP1 PRG6	G45IP_HUMAN-166	1	1	1	4.98e-43	156.11	140.57	110.75	-0.070504	ERRARLQAEAQELLGYQVDPRSARFQELLQD	0	0	0	SUBCELLULAR LOCATION: Mitochondrion {ECO:0000269|PubMed:22453275, ECO:0000269|PubMed:25278503, ECO:0000269|PubMed:25838379, ECO:0000269|PubMed:28892042}. Nucleus {ECO:0000269|PubMed:12482659}. Note=Using N-terminally tagged constructs, has been found in the nucleus (PubMed:12482659). C-terminally tagged constructs are targeted exclusively to mitochondria (PubMed:22453275). This discrepancy may be…
24.6127	24.6123	24.8031				24.6263	24.6527	24.8368				Matrix	Q8TAE8	G45IP_HUMAN	GADD45GIP1 MRPL59 PLINP1 PRG6	G45IP_HUMAN-64	1	1	2	1.98e-29	115.63	102.91	96.447	0.40039	RWQLGPRYAAKQFARYGAASGVVPGSLWPSP	0	0	0	SUBCELLULAR LOCATION: Mitochondrion {ECO:0000269|PubMed:22453275, ECO:0000269|PubMed:25278503, ECO:0000269|PubMed:25838379, ECO:0000269|PubMed:28892042}. Nucleus {ECO:0000269|PubMed:12482659}. Note=Using N-terminally tagged constructs, has been found in the nucleus (PubMed:12482659). C-terminally tagged constructs are targeted exclusively to mitochondria (PubMed:22453275). This discrepancy may be…
24.3951	23.8207	23.6267				24.4312	23.8612	23.6267				Matrix	Q8TB37	NUBPL_HUMAN	NUBPL C14orf127	NUBPL_HUMAN-109	1	1		0.000500211	58.079	52.538	56.514	-1.031	ANDSSKAIGLLDVDVYGPSVPKMMNLKGNPE	0	0	0	SUBCELLULAR LOCATION: Mitochondrion {ECO:0000269|PubMed:19752196}.
25.7225	25.7338					25.7352	25.7742					Matrix	Q8TCB7	METL6_HUMAN	METTL6	METL6_HUMAN-49	1	1		0.00517637	44.511	20.577	44.511	-0.6169	QQKLEQEAQKNWDLFYKRNSTNFFKDRHWTT	0	0	0	0
23.6817		23.886				23.6897		23.886				Matrix	Q8TCC3	RM30_HUMAN	MRPL30 MRPL28 RPML28 HSPC249	RM30_HUMAN-56	2	1		0.000402851	86.898	65.212	46.352	2.7616	IPEKVFQASPEDHEKYGGDPQNPHKLHIVTR	0	0	0	SUBCELLULAR LOCATION: Mitochondrion {ECO:0000269|PubMed:25278503, ECO:0000269|PubMed:25838379, ECO:0000269|PubMed:28892042}.
25.3777	25.7376	25.6873				25.3856	25.7784	25.6873				Matrix	Q13423	NNTM_HUMAN	NNT	NNTM_HUMAN-892	1	1		9.43e-119	165.17	158.69	122.96	-0.30913	CVAMNRSLANVILGGYGTTSTAGGKPMEISG	TOPO_DOM 44 474 Mitochondrial matrix.; TOPO_DOM 579 595 Mitochondrial matrix.; TOPO_DOM 723 739 Cytoplasmic.; TOPO_DOM 880 1086 Mitochondrial matrix.	TRANSMEM 475 493 Helical. {ECO:0000255}.; TRANSMEM 501 521 Helical. {ECO:0000255}.; TRANSMEM 527 546 Helical. {ECO:0000255}.; TRANSMEM 558 578 Helical. {ECO:0000255}.; TRANSMEM 596 616 Helical. {ECO:0000255}.; TRANSMEM 622 642 Helical. {ECO:0000255}.; TRANSMEM 646 666 Helical. {ECO:0000255}.; TRANSMEM 672 691 Helical. {ECO:0000255}.; TRANSMEM 702 722 Helical. {ECO:0000255}.; TRANSMEM 740 760 Heli…	0	SUBCELLULAR LOCATION: Mitochondrion inner membrane {ECO:0000305}; Multi-pass membrane protein {ECO:0000305}; Matrix side {ECO:0000305}.
24.7725	24.7081	24.6327				24.7844	24.7485	24.6327				Matrix	Q8TCS8	PNPT1_HUMAN	PNPT1 PNPASE	PNPT1_HUMAN-459	1	1	1	0.00352227	81.784	71.779	54.611	-0.25414	NRRELGHGALAEKALYPVIPRDFPFTIRVTS	0	0	0	SUBCELLULAR LOCATION: Cytoplasm. Mitochondrion. Mitochondrion intermembrane space; Peripheral membrane protein.
25.0147	25.6209	25.3331				25.2269	25.6613	25.3331				Matrix	Q8TCS8	PNPT1_HUMAN	PNPT1 PNPASE	PNPT1_HUMAN-682	1	1		3.93e-15	90.388	86.442	62.57	0.15993	ICKDDQEQQLEFGAVYTATITEIRDTGVMVK	0	0	0	SUBCELLULAR LOCATION: Cytoplasm. Mitochondrion. Mitochondrion intermembrane space; Peripheral membrane protein.
26.7623	27.0042	26.7388				26.7726	27.4464	26.7388				Matrix	Q8TCS8	PNPT1_HUMAN	PNPT1 PNPASE	PNPT1_HUMAN-334	2	1		3.46e-35	142.39	131.44	68.845	-0.6912	DTEEQLKEKFPEADPYEIIESFNVVAKEVFR	0	0	0	SUBCELLULAR LOCATION: Cytoplasm. Mitochondrion. Mitochondrion intermembrane space; Peripheral membrane protein.
27.0506	26.9257	27.2478				27.5857	26.9661	27.2478				Matrix	Q8TCS8	PNPT1_HUMAN	PNPT1 PNPASE	PNPT1_HUMAN-626	2	1	2	9.32e-05	104.2	84.591	82.008	2.1045	QVPLSKRAKFVGPGGYNLKKLQAETGVTISQ	0	0	0	SUBCELLULAR LOCATION: Cytoplasm. Mitochondrion. Mitochondrion intermembrane space; Peripheral membrane protein.
25.5523	25.8003	25.752				25.5623	25.8475	25.752				Matrix	Q8TCS8	PNPT1_HUMAN	PNPT1 PNPASE	PNPT1_HUMAN-116	1	1	1	0.00383641	81.784	37.063	67.032	1.1432	DYRQKAAAAGRIPTNYLRREIGTSDKEILTS	0	0	0	SUBCELLULAR LOCATION: Cytoplasm. Mitochondrion. Mitochondrion intermembrane space; Peripheral membrane protein.
26.2917	26.3303	26.134				26.2996	26.3775	26.1344				Matrix	Q8TCS8	PNPT1_HUMAN	PNPT1 PNPASE	PNPT1_HUMAN-539	1	1		1.51e-49	156.11	138.83	94.203	0.59667	IEDYRLLTDILGIEDYNGDMDFKIAGTNKGI	0	0	0	SUBCELLULAR LOCATION: Cytoplasm. Mitochondrion. Mitochondrion intermembrane space; Peripheral membrane protein.
23.5111	23.6948	23.4669				23.5196	23.7352	23.4669				Matrix	Q8TCS8	PNPT1_HUMAN	PNPT1 PNPASE	PNPT1_HUMAN-302	2	1	2	2.65e-16	111.64	83.962	111.64	0.21511	THKLAMERLYAVFTDYEHDKVSRDEAVNKIR	0	0	0	SUBCELLULAR LOCATION: Cytoplasm. Mitochondrion. Mitochondrion intermembrane space; Peripheral membrane protein.
26.721	26.8012	26.7648				26.729	26.8416	26.7648				Matrix	Q8TCS8	PNPT1_HUMAN	PNPT1 PNPASE	PNPT1_HUMAN-699	1	1	1	1.23e-25	118.96	97.568	110.44	0.55368	ATITEIRDTGVMVKLYPNMTAVLLHNTQLDQ	0	0	0	SUBCELLULAR LOCATION: Cytoplasm. Mitochondrion. Mitochondrion intermembrane space; Peripheral membrane protein.
24.3064	24.022	24.1912				24.3144	24.6243	24.1912				Matrix	Q8TCS8	PNPT1_HUMAN	PNPT1 PNPASE	PNPT1_HUMAN-356	2	1	2	0.000122521	108.43	63.68	87.258	-0.010097	NVVAKEVFRSIVLNEYKRCDGRDLTSLRNVS	0	0	0	SUBCELLULAR LOCATION: Cytoplasm. Mitochondrion. Mitochondrion intermembrane space; Peripheral membrane protein.
26.9004	27.007	26.9978				26.9833	27.4742	26.9978				Matrix	Q8TD30	ALAT2_HUMAN	GPT2 AAT2 ALT2	ALAT2_HUMAN-62	1	1	1	4.4e-05	117.93	61.502	72.138	-0.021418	ILTLESMNPQVKAVEYAVRGPIVLKAGEIEL	0	0	0	0
24.8319	23.4064	24.4245				24.8399	23.4468	24.4245				Matrix	Q8TD30	ALAT2_HUMAN	GPT2 AAT2 ALT2	ALAT2_HUMAN-321	1	0.994347		1.68e-06	65.833	55.485	65.833	-0.199	VYSPDCRFHSFKKVLYEMGPEYSSNVELASF	0	0	0	0
23.8698	24.4308	23.9793				23.8777	24.4713	23.9793				Matrix	Q8WUK0	PTPM1_HUMAN	PTPMT1 MOSP PLIP PNAS-129	PTPM1_HUMAN-75	1	1		4.71e-07	105.03	76.074	51.135	-0.75211	VQDENVRGVITMNEEYETRFLCNSSQEWKRL	0	0	0	SUBCELLULAR LOCATION: Mitochondrion inner membrane {ECO:0000250|UniProtKB:P0C089}; Peripheral membrane protein {ECO:0000250|UniProtKB:P0C089}; Matrix side {ECO:0000250|UniProtKB:P0C089}.
	22.5548	22.7004					22.5952	22.7388				Matrix	Q8WUK0	PTPM1_HUMAN	PTPMT1 MOSP PLIP PNAS-129	PTPM1_HUMAN-168	1	1		0.00346744	45.28	27.651	41.227	-0.0070183	WSPEEAVRAIAKIRSYIHIRPGQLDVLKEFH	0	0	0	SUBCELLULAR LOCATION: Mitochondrion inner membrane {ECO:0000250|UniProtKB:P0C089}; Peripheral membrane protein {ECO:0000250|UniProtKB:P0C089}; Matrix side {ECO:0000250|UniProtKB:P0C089}.
25.5708	25.3581	25.4362				25.5788	25.3985	25.4362				Matrix	Q13423	NNTM_HUMAN	NNT	NNTM_HUMAN-942	1	1		0.000727615	84.882	72.092	84.882	0.94823	IIITPGYGLCAAKAQYPIADLVKMLTEQGKK	TOPO_DOM 44 474 Mitochondrial matrix.; TOPO_DOM 579 595 Mitochondrial matrix.; TOPO_DOM 723 739 Cytoplasmic.; TOPO_DOM 880 1086 Mitochondrial matrix.	TRANSMEM 475 493 Helical. {ECO:0000255}.; TRANSMEM 501 521 Helical. {ECO:0000255}.; TRANSMEM 527 546 Helical. {ECO:0000255}.; TRANSMEM 558 578 Helical. {ECO:0000255}.; TRANSMEM 596 616 Helical. {ECO:0000255}.; TRANSMEM 622 642 Helical. {ECO:0000255}.; TRANSMEM 646 666 Helical. {ECO:0000255}.; TRANSMEM 672 691 Helical. {ECO:0000255}.; TRANSMEM 702 722 Helical. {ECO:0000255}.; TRANSMEM 740 760 Heli…	0	SUBCELLULAR LOCATION: Mitochondrion inner membrane {ECO:0000305}; Multi-pass membrane protein {ECO:0000305}; Matrix side {ECO:0000305}.
24.88	24.4965	24.5399				24.888	24.5369	24.54				Matrix	P03886	NU1M_HUMAN	MT-ND1 MTND1 NADH1 ND1	NU1M_HUMAN-43	1	1		2.74e-21	104.84	98.632	104.84	0.88433	LGYMQLRKGPNVVGPYGLLQPFADAMKLFTK	0	TRANSMEM 2 22 Helical. {ECO:0000255}.; TRANSMEM 68 88 Helical. {ECO:0000255}.; TRANSMEM 100 120 Helical. {ECO:0000255}.; TRANSMEM 146 166 Helical. {ECO:0000255}.; TRANSMEM 171 191 Helical. {ECO:0000255}.; TRANSMEM 231 251 Helical. {ECO:0000255}.; TRANSMEM 253 273 Helical. {ECO:0000255}.; TRANSMEM 294 314 Helical. {ECO:0000255}.	0	SUBCELLULAR LOCATION: Mitochondrion inner membrane {ECO:0000250}; Multi-pass membrane protein {ECO:0000250}.
24.6318	24.9281	25.0684				24.6397	24.9686	25.6837				Matrix	Q8WW59	SPRY4_HUMAN	SPRYD4	SPRY4_HUMAN-132	1	1		1.16e-30	153.54	111.66	153.54	-1.5416	VDDRSWVFTYAQRKWYTMLANEKAPVEGIGQ	0	0	0	0
25.7645	25.9916	25.9091				25.7724	26.3225	25.9912				Matrix	Q8WW59	SPRY4_HUMAN	SPRYD4	SPRY4_HUMAN-126	1	1		6.49e-07	120.15	79.658	116.05	0.6975	RDSCIGVDDRSWVFTYAQRKWYTMLANEKAP	0	0	0	0
24.709	31.0461	31.2592				24.717	31.8652	31.2592				Matrix	Q8WW59	SPRY4_HUMAN	SPRYD4	SPRY4_HUMAN-54	1	1		1.79e-05	112.13	89.568	59.265	0.85241	AHSSLALFRDDMGVKYGLVGLEPTKVALNVE	0	0	0	0
23.8958	24.0914					23.9374	24.1319					Matrix	Q8WWH5	TRUB1_HUMAN	TRUB1 PUS4	TRUB1_HUMAN-200	1	1		0.00418463	43.955	40.651	43.955	0.56951	ILQKFTGNIMQVPPLYSALKKDGQRLSTLMK	0	0	0	SUBCELLULAR LOCATION: Nucleus {ECO:0000269|PubMed:28073919}. Cytoplasm, cytosol {ECO:0000269|PubMed:28073919}. Note=Catalyzes pseudouridylation of mRNAs in the nucleus. {ECO:0000269|PubMed:28073919}.
23.9978	24.0235	24.3781				24.5782	24.6395	24.3789				Matrix	Q8WWH5	TRUB1_HUMAN	TRUB1 PUS4	TRUB1_HUMAN-231	1	1		0.000724258	59.864	53.091	59.864	1.1775	RGEVVEAKPARPVTVYSISLQKFQPPFFTLD	0	0	0	SUBCELLULAR LOCATION: Nucleus {ECO:0000269|PubMed:28073919}. Cytoplasm, cytosol {ECO:0000269|PubMed:28073919}. Note=Catalyzes pseudouridylation of mRNAs in the nucleus. {ECO:0000269|PubMed:28073919}.
24.3002	24.2528	24.763				24.3815	24.2933	24.763				Matrix	Q8WWV3	RT4I1_HUMAN	RTN4IP1 NIMP	RT4I1_HUMAN-70	1	1	1	0.000665183	50.358	44.195	45.347	0.66242	EVLRFTQNMMMPIIHYPNEVIVKVHAASVNP	0	0	0	SUBCELLULAR LOCATION: Mitochondrion outer membrane {ECO:0000269|PubMed:12067236, ECO:0000269|PubMed:26593267}. Note=Colocalizes with the endoplasmic reticulum HSPA5 at spots corresponding to contacts with mitochondria. {ECO:0000269|PubMed:26593267}.
24.364	23.9058	24.0754				24.3719	23.9462	24.7538				Matrix	Q8WWV3	RT4I1_HUMAN	RTN4IP1 NIMP	RT4I1_HUMAN-255	1	1	1	5.08e-12	131.32	91.255	110.91	2.3859	ASELVRKLGADDVIDYKSGSVEEQLKSLKPF	0	0	0	SUBCELLULAR LOCATION: Mitochondrion outer membrane {ECO:0000269|PubMed:12067236, ECO:0000269|PubMed:26593267}. Note=Colocalizes with the endoplasmic reticulum HSPA5 at spots corresponding to contacts with mitochondria. {ECO:0000269|PubMed:26593267}.
25.0871	25.3166	25.249				25.9569	25.357	25.2492				Matrix	Q8WWV3	RT4I1_HUMAN	RTN4IP1 NIMP	RT4I1_HUMAN-94	1	1		5.95e-33	156.01	113.68	126.71	-0.45139	HAASVNPIDVNMRSGYGATALNMKRDPLHVK	0	0	0	SUBCELLULAR LOCATION: Mitochondrion outer membrane {ECO:0000269|PubMed:12067236, ECO:0000269|PubMed:26593267}. Note=Colocalizes with the endoplasmic reticulum HSPA5 at spots corresponding to contacts with mitochondria. {ECO:0000269|PubMed:26593267}.
23.8179	23.4922	23.9699				23.8259	23.5326	23.9699				Matrix	Q8WWV3	RT4I1_HUMAN	RTN4IP1 NIMP	RT4I1_HUMAN-136	1	1		0.00113364	51.771	39.87	44.734	0.2606	RDVSGVVMECGLDVKYFKPGDEVWAAVPPWK	0	0	0	SUBCELLULAR LOCATION: Mitochondrion outer membrane {ECO:0000269|PubMed:12067236, ECO:0000269|PubMed:26593267}. Note=Colocalizes with the endoplasmic reticulum HSPA5 at spots corresponding to contacts with mitochondria. {ECO:0000269|PubMed:26593267}.
23.5922		24.8334				23.6131		24.8334				Matrix	Q8WXB1	MT21A_HUMAN	METTL21A FAM119A HCA557B	MT21A_HUMAN-198	1	1		0.0256228	55.531	13.214	55.531	-1.6144	FLAMLERQFTVRKVHYDPEKDVHIYEAQKRN	0	0	0	SUBCELLULAR LOCATION: Cytoplasm {ECO:0000269|PubMed:23349634}.
25.9535	25.8717	25.9106				25.9614	25.9129	25.9161				Matrix	Q92552	RT27_HUMAN	MRPS27 KIAA0264	RT27_HUMAN-127	1	1		6.02e-19	147.04	108.62	88.294	0.29116	WIRQCLKYDAQDKALYTLVNKVQYGIFPDNF	0	0	0	SUBCELLULAR LOCATION: Cytoplasm {ECO:0000269|PubMed:28714366}. Mitochondrion {ECO:0000269|PubMed:22841715, ECO:0000269|PubMed:25838379}.
25.8155	26.6675	26.6978				25.8234	26.7792	26.6978				Matrix	Q92552	RT27_HUMAN	MRPS27 KIAA0264	RT27_HUMAN-90	1	0.998631	1	3.31e-135	228.12	193.92	119.39	-0.17613	LIDNISSREEIDHAEYYLYKFRHSPNCWYLR	0	0	0	SUBCELLULAR LOCATION: Cytoplasm {ECO:0000269|PubMed:28714366}. Mitochondrion {ECO:0000269|PubMed:22841715, ECO:0000269|PubMed:25838379}.
24.5719	24.6156	24.7839				24.5799	24.6563	24.7839				Matrix	Q92552	RT27_HUMAN	MRPS27 KIAA0264	RT27_HUMAN-93	1	0.999993		1.97e-25	148.18	136.26	140.63	-2.3512	NISSREEIDHAEYYLYKFRHSPNCWYLRNWT	0	0	0	SUBCELLULAR LOCATION: Cytoplasm {ECO:0000269|PubMed:28714366}. Mitochondrion {ECO:0000269|PubMed:22841715, ECO:0000269|PubMed:25838379}.
	24.1536	23.8561					24.1943	23.8561				Matrix	Q92552	RT27_HUMAN	MRPS27 KIAA0264	RT27_HUMAN-48	1	1		0.000308288	62.861	54.37	62.861	-0.5328	AYVDSHKWEAREKEHYCLADLASLMDKTFER	0	0	0	SUBCELLULAR LOCATION: Cytoplasm {ECO:0000269|PubMed:28714366}. Mitochondrion {ECO:0000269|PubMed:22841715, ECO:0000269|PubMed:25838379}.
25.8851	25.9654	26.1656				25.8937	26.5857	26.1656				Matrix	Q92552	RT27_HUMAN	MRPS27 KIAA0264	RT27_HUMAN-404	2	1	1	4.71e-81	193.96	133.2	161.68	-0.96001	LIQREQQQREQAKQEYQAQKAAKASA_____	0	0	0	SUBCELLULAR LOCATION: Cytoplasm {ECO:0000269|PubMed:28714366}. Mitochondrion {ECO:0000269|PubMed:22841715, ECO:0000269|PubMed:25838379}.
27.3894	27.3669	27.4057				27.3973	27.4737	27.4568				Matrix	Q92665	RT31_HUMAN	MRPS31 IMOGN38	RT31_HUMAN-142	4	1	2	2.29e-05	120.65	84.46	43.308	-1.0585	KSLEATLGRLRRATEYAPKKRIEPLSPELVA	0	0	0	SUBCELLULAR LOCATION: Mitochondrion {ECO:0000269|PubMed:11279123}.
26.9031	26.7858	26.7619				26.9117	26.8262	26.7619				Matrix	Q92665	RT31_HUMAN	MRPS31 IMOGN38	RT31_HUMAN-232	2	1	1	1.72e-94	200	186.43	67.102	0.95322	RVRSRPELRIQFDEGYDNYPGQEKTDDLKKR	0	0	0	SUBCELLULAR LOCATION: Mitochondrion {ECO:0000269|PubMed:11279123}.
26.6588	26.7491	26.8082				26.6668	26.7895	26.8828				Matrix	Q92665	RT31_HUMAN	MRPS31 IMOGN38	RT31_HUMAN-235	2	1	1	2.29e-19	123.42	108.84	67.102	0.95322	SRPELRIQFDEGYDNYPGQEKTDDLKKRKNI	0	0	0	SUBCELLULAR LOCATION: Mitochondrion {ECO:0000269|PubMed:11279123}.
26.7954	26.5562	26.743				26.8334	26.5966	26.7435				Matrix	Q92665	RT31_HUMAN	MRPS31 IMOGN38	RT31_HUMAN-363	1	1		0.00135795	93.162	57.962	66.351	1.14	RHFMELVTCGLSKNPYLSVKQKVEHIEWFRN	0	0	0	SUBCELLULAR LOCATION: Mitochondrion {ECO:0000269|PubMed:11279123}.
24.3051	24.0943	24.0297				24.3133	24.1348	24.2968				Matrix	Q92947	GCDH_HUMAN	GCDH	GCDH_HUMAN-197	1	1		1.15e-12	136.21	86.493	130.75	0.19992	PNSGSDPSSMETRAHYNSSNKSYTLNGTKTW	0	0	0	SUBCELLULAR LOCATION: Mitochondrion matrix.
24.1552	25.2429	25.2193				24.1632	25.2834	25.2193				Matrix	Q92947	GCDH_HUMAN	GCDH	GCDH_HUMAN-398	1	1	1	1.05e-34	150.05	136.31	55.975	-1.7039	RQARDMLGGNGISDEYHVIRHAMNLEAVNTY	0	0	0	SUBCELLULAR LOCATION: Mitochondrion matrix.
24.1366	24.0031	24.6678				24.1447	24.4353	24.6678				Matrix	Q92947	GCDH_HUMAN	GCDH	GCDH_HUMAN-153	1	0.911391		0.000252233	47.058	41.848	47.058	1.6911	RSAMSVQSSLVMHPIYAYGSEEQRQKYLPQL	0	0	0	SUBCELLULAR LOCATION: Mitochondrion matrix.
24.8821	24.9378	25.0792				24.8937	24.9782	25.7917				Matrix	Q92947	GCDH_HUMAN	GCDH	GCDH_HUMAN-204	1	1		1.8e-05	116.73	86.923	116.73	0.98329	SSMETRAHYNSSNKSYTLNGTKTWITNSPMA	0	0	0	SUBCELLULAR LOCATION: Mitochondrion matrix.
22.7133	23.1816	23.0855				22.7213	23.2227	23.8547				Matrix	Q969S9	RRF2M_HUMAN	GFM2 EFG2 MSTP027	RRF2M_HUMAN-700	1	1		3.11e-05	76.728	67.931	76.728	-0.15046	VLEPLMNLEVTVARDYLSPVLADLAQRRGNI	0	0	0	SUBCELLULAR LOCATION: Mitochondrion {ECO:0000255|HAMAP-Rule:MF_03059}.
23.6754	24.696	23.7624				23.6834	24.7365	23.7624				Matrix	Q969S9	RRF2M_HUMAN	GFM2 EFG2 MSTP027	RRF2M_HUMAN-556	1	0.996384		0.000421579	58.885	47.242	46.41	0.5364	EIIHDRIKREYGLETYLGPLQVAYRETILNS	0	0	0	SUBCELLULAR LOCATION: Mitochondrion {ECO:0000255|HAMAP-Rule:MF_03059}.
24.6054		24.8586				24.6134		24.8586				Matrix	Q969S9	RRF2M_HUMAN	GFM2 EFG2 MSTP027	RRF2M_HUMAN-564	1	0.996683		0.000591525	55.66	44.714	55.66	-1.325	REYGLETYLGPLQVAYRETILNSVRATDTLD	0	0	0	SUBCELLULAR LOCATION: Mitochondrion {ECO:0000255|HAMAP-Rule:MF_03059}.
25.7907	25.8166	25.9409				25.7986	25.8577	25.9494				Matrix	Q969S9	RRF2M_HUMAN	GFM2 EFG2 MSTP027	RRF2M_HUMAN-206	1	1	1	0.00505175	79.469	45.73	67.981	0.042476	ICFLNKMDKTGASFKYAVESIREKLKAKPLL	0	0	0	SUBCELLULAR LOCATION: Mitochondrion {ECO:0000255|HAMAP-Rule:MF_03059}.
23.6963	23.5658					23.7428	23.6624					Matrix	Q9BQT8	ODC_HUMAN	SLC25A21 ODC	ODC_HUMAN-153	1	1		3.45e-22	139.3	117.3	98.943	-0.50258	QANRNTFAEQPSTVGYARQIIKKEGWGLQGL	0	TRANSMEM 17 37 Helical; Name=1. {ECO:0000255}.; TRANSMEM 70 89 Helical; Name=2. {ECO:0000255}.; TRANSMEM 113 133 Helical; Name=3. {ECO:0000255}.; TRANSMEM 167 187 Helical; Name=4. {ECO:0000255}.; TRANSMEM 205 225 Helical; Name=5. {ECO:0000255}.; TRANSMEM 277 297 Helical; Name=6. {ECO:0000255}.	0	SUBCELLULAR LOCATION: Mitochondrion inner membrane; Multi-pass membrane protein.
23.1731		23.3363				23.1816		23.3363				Matrix	Q969Z0	FAKD4_HUMAN	TBRG4 CPR2 FASTKD4 KIAA0948	FAKD4_HUMAN-281	1	1		0.00100261	53.168	46.732	53.168	-0.7575	AAQSRRSVPLLRAISYHLVQKPFSLTKDVLL	0	0	0	SUBCELLULAR LOCATION: Mitochondrion matrix {ECO:0000269|PubMed:20869947, ECO:0000269|PubMed:28335001}.
26.1649	26.2577	26.2352				26.1729	26.2981	26.2352				Matrix	Q969Z0	FAKD4_HUMAN	TBRG4 CPR2 FASTKD4 KIAA0948	FAKD4_HUMAN-67	1	1		0.0068463	74.2	40.649	57.859	1.4094	GSLMEPVEKERASTPYIEKQVDHLIKKATRP	0	0	0	SUBCELLULAR LOCATION: Mitochondrion matrix {ECO:0000269|PubMed:20869947, ECO:0000269|PubMed:28335001}.
22.9237	23.0878	23.5904				22.9316	23.1282	23.5935				Matrix	Q969Z0	FAKD4_HUMAN	TBRG4 CPR2 FASTKD4 KIAA0948	FAKD4_HUMAN-300	1	0.984834		1.21e-06	98.182	86.614	89.301	1.7071	QKPFSLTKDVLLDVAYAYGKLSFHQTQVSQR	0	0	0	SUBCELLULAR LOCATION: Mitochondrion matrix {ECO:0000269|PubMed:20869947, ECO:0000269|PubMed:28335001}.
	24.8792	24.3171					24.9196	24.3177				Matrix	Q96A35	RM24_HUMAN	MRPL24	RM24_HUMAN-55	2	1		2.71e-05	65.171	61.849	65.171	0.52406	RRRPVVVEPISDEDWYLFCGDTVEILEGKDA	0	0	0	SUBCELLULAR LOCATION: Mitochondrion {ECO:0000269|PubMed:25278503, ECO:0000269|PubMed:25838379, ECO:0000269|PubMed:28892042}.
23.6152	24.329	24.3882				23.6232	24.3694	24.3882				Matrix	Q96A35	RM24_HUMAN	MRPL24	RM24_HUMAN-19	1	1	1	0.0306874	46.994	36.437	45.081	0.10669	SALLALASKVTLPPHYRYGMSPPGSVADKRK	0	0	0	SUBCELLULAR LOCATION: Mitochondrion {ECO:0000269|PubMed:25278503, ECO:0000269|PubMed:25838379, ECO:0000269|PubMed:28892042}.
24.3695	24.6698	24.3284				24.3775	24.7122	24.3284				Matrix	Q96A35	RM24_HUMAN	MRPL24	RM24_HUMAN-21	2	1	1	0.000481087	73.927	61.135	61.423	-0.47105	LLALASKVTLPPHYRYGMSPPGSVADKRKNP	0	0	0	SUBCELLULAR LOCATION: Mitochondrion {ECO:0000269|PubMed:25278503, ECO:0000269|PubMed:25838379, ECO:0000269|PubMed:28892042}.
24.1807	24.5088	24.8279				24.1887	24.5492	24.8279				Matrix	Q96AB3	ISOC2_HUMAN	ISOC2	ISOC2_HUMAN-33	1	1	1	4.7e-12	96.673	87.637	62.69	-1.9766	LFLCDMQEKFRHNIAYFPQIVSVAARMLKVA	0	0	0	SUBCELLULAR LOCATION: Cytoplasm {ECO:0000269|PubMed:17658461}. Nucleus {ECO:0000269|PubMed:17658461}. Note=Localizes to the nucleus in the presence of CDKN2A.
24.9675	25.0189	25.1227				24.9755	25.5929	25.1227				Matrix	Q96BP2	CHCH1_HUMAN	CHCHD1 C10orf34 MRPS37	CHCH1_HUMAN-116	1	1	1	0.00265503	89.698	70.893	89.698	1.3686	PNKLNKLLQRFPNKPYLS_____________	0	0	0	SUBCELLULAR LOCATION: Mitochondrion {ECO:0000269|PubMed:23908630}. Nucleus {ECO:0000269|PubMed:15177562}.
25.8473	24.0449	25.9099				25.8553	24.8537	25.9985				Matrix	Q96BW9	TAM41_HUMAN	TAMM41 C3orf31	TAM41_HUMAN-228	1	1		7.07e-94	192.46	180.57	186.05	2.8646	RELYGSILQENPQVVYKSQQGWLEIDKSPEG	0	0	0	SUBCELLULAR LOCATION: Mitochondrion inner membrane {ECO:0000250}; Peripheral membrane protein {ECO:0000250}; Matrix side {ECO:0000250}.
26.3632	26.4771	26.6315				26.3712	26.5176	26.6315				Matrix	Q96C36	P5CR2_HUMAN	PYCR2	P5CR2_HUMAN-13	1	1		1.05e-94	198.23	180.05	163.99	1.3297	___MSVGFIGAGQLAYALARGFTAAGILSAH	0	0	0	SUBCELLULAR LOCATION: Cytoplasm {ECO:0000269|PubMed:2722838}. Mitochondrion {ECO:0000269|PubMed:23024808, ECO:0000269|PubMed:25865492}.
24.6634	24.583	24.702				24.6714	24.6234	24.7228				Matrix	Q96CB9	NSUN4_HUMAN	NSUN4	NSUN4_HUMAN-73	1	1		2.83e-20	105.28	97.958	101.04	-2.4855	DLWPSIRVSLLSEQKYGALVNNFAAWDHVSA	0	0	0	SUBCELLULAR LOCATION: Mitochondrion {ECO:0000269|PubMed:21531335, ECO:0000269|PubMed:22949673, ECO:0000269|PubMed:23022348}.
24.2876	24.7435	24.8381				24.2955	24.7839	24.8387				Matrix	Q96CM3	RUSD4_HUMAN	RPUSD4	RUSD4_HUMAN-224	1	1		0.0103561	66.504	46.289	65.224	2.3727	AQGQQQHHKMTLSPSYRMDDGKMVKVRRSRN	0	0	0	SUBCELLULAR LOCATION: Mitochondrion matrix {ECO:0000269|PubMed:27974379, ECO:0000269|PubMed:28082677}. Note=Localizes to mitochondrial RNA granules, platforms for post-transcriptional RNA modification and ribosome assembly. {ECO:0000269|PubMed:27974379, ECO:0000269|PubMed:28082677}.
24.9504	25.3031	23.8867				24.9584	25.3435	23.8867				Matrix	Q96CM8	ACSF2_HUMAN	ACSF2 UNQ493/PRO1009	ACSF2_HUMAN-521	1	1	1	1.47e-07	82.609	74.507	59.975	-0.28936	VGRSKDMIIRGGENIYPAELEDFFHTHPKVQ	0	0	0	SUBCELLULAR LOCATION: Mitochondrion {ECO:0000305}.
25.4828	25.2558	25.4891				25.4976	25.2963	25.4891				Matrix	Q96CM8	ACSF2_HUMAN	ACSF2 UNQ493/PRO1009	ACSF2_HUMAN-186	1	0.989201		0.00156176	86.898	60.781	81.099	0.55625	GCKALVFPKQFKTQQYYNVLKQICPEVENAQ	0	0	0	SUBCELLULAR LOCATION: Mitochondrion {ECO:0000305}.
25.3594	25.3058	25.2093				25.3673	25.3463	25.2926				Matrix	Q96DV4	RM38_HUMAN	MRPL38 HSPC262	RM38_HUMAN-377	1	0.998613		0.001974	70.256	60.601	55.461	-2.1104	PLRYLDRYRDSHEPTYGIY____________	0	0	0	SUBCELLULAR LOCATION: Mitochondrion {ECO:0000269|PubMed:25278503, ECO:0000269|PubMed:25838379, ECO:0000269|PubMed:28892042}.
25.1431	25.3446	25.3881				25.1518	25.3851	25.3881				Matrix	Q96DV4	RM38_HUMAN	MRPL38 HSPC262	RM38_HUMAN-350	1	1	1	0.000102657	69.92	60.007	48.527	0.49426	LDMREPVFEFVRPPPYHPKQKRFPHRQPLRY	0	0	0	SUBCELLULAR LOCATION: Mitochondrion {ECO:0000269|PubMed:25278503, ECO:0000269|PubMed:25838379, ECO:0000269|PubMed:28892042}.
23.4805		22.9172				23.4885		22.9172				Matrix	Q96DV4	RM38_HUMAN	MRPL38 HSPC262	RM38_HUMAN-77	1	1		0.00667523	56.916	33.562	56.916	0.45468	EQEAQAPHWWRTYREYFGEKTDPKEKIDIGL	0	0	0	SUBCELLULAR LOCATION: Mitochondrion {ECO:0000269|PubMed:25278503, ECO:0000269|PubMed:25838379, ECO:0000269|PubMed:28892042}.
23.5329	23.6543	23.7709				23.5486	23.6947	23.7792				Matrix	Q96DV4	RM38_HUMAN	MRPL38 HSPC262	RM38_HUMAN-154	1	0.982424		0.00730389	65.224	41.71	65.224	0.15752	WERTCGPYHKQRLAEYYGLYRDLFHGATFVP	0	0	0	SUBCELLULAR LOCATION: Mitochondrion {ECO:0000269|PubMed:25278503, ECO:0000269|PubMed:25838379, ECO:0000269|PubMed:28892042}.
24.2237	24.6702	25.3336				24.2316	24.716	25.3336				Matrix	Q96DV4	RM38_HUMAN	MRPL38 HSPC262	RM38_HUMAN-291	1	1		3.03e-17	99.092	82.477	87.352	-0.19115	DQPIDFSEDARPSPCYQLAQRTFRTFDFYKK	0	0	0	SUBCELLULAR LOCATION: Mitochondrion {ECO:0000269|PubMed:25278503, ECO:0000269|PubMed:25838379, ECO:0000269|PubMed:28892042}.
24.8881	24.8408	24.7838				24.8964	24.8812	24.7838				Matrix	Q96DV4	RM38_HUMAN	MRPL38 HSPC262	RM38_HUMAN-329	1	1	1	2.16e-17	112.34	99.706	58.246	-1.6639	AGLSFFQCRWDDSVTYIFHQLLDMREPVFEF	0	0	0	SUBCELLULAR LOCATION: Mitochondrion {ECO:0000269|PubMed:25278503, ECO:0000269|PubMed:25838379, ECO:0000269|PubMed:28892042}.
25.2644	24.5273	25.0552				25.2724	24.5677	25.5519				Matrix	Q96EH3	MASU1_HUMAN	MALSU1 C7orf30	MASU1_HUMAN-199	1	1		2.53e-33	112.64	107.08	60.194	-0.89546	TREIYELEKLWTLRSYDDQLAQIAPETVPED	0	0	0	SUBCELLULAR LOCATION: Mitochondrion matrix {ECO:0000269|PubMed:16548050, ECO:0000269|PubMed:22238375, ECO:0000269|PubMed:22238376, ECO:0000269|PubMed:22829778, ECO:0000269|PubMed:23171548, ECO:0000305|PubMed:28892042}. Note=Colocalizes with MRPL12 and/or MRPL14. {ECO:0000269|PubMed:22238375, ECO:0000269|PubMed:22829778}.
24.88	24.8509	25.0258				24.888	24.8913	25.2585				Matrix	Q9Y619	ORNT1_HUMAN	SLC25A15 ORC1 ORNT1 SP1855	ORNT1_HUMAN-138	1	1		6.84e-13	128.36	94.487	44.426	1.502	VLCPTELVKCRLQTMYEMETSGKIAKSQNTV	0	TRANSMEM 5 25 Helical; Name=1. {ECO:0000255}.; TRANSMEM 68 88 Helical; Name=2. {ECO:0000255}.; TRANSMEM 110 130 Helical; Name=3. {ECO:0000255}.; TRANSMEM 168 188 Helical; Name=4. {ECO:0000255}.; TRANSMEM 207 227 Helical; Name=5. {ECO:0000255}.; TRANSMEM 237 257 Helical; Name=6. {ECO:0000255}.	0	SUBCELLULAR LOCATION: Mitochondrion inner membrane; Multi-pass membrane protein {ECO:0000250|UniProtKB:A0A0G2K309}.
27.5951	27.7433	26.814				27.638	27.7837	26.814				Matrix	Q15070	OXA1L_HUMAN	OXA1L	OXA1L_HUMAN-195	1	1		6.28e-11	129.88	106.12	93.843	1.424	SSRIREAKLAGDHIEYYKASSEMALYQKKHG	TOPO_DOM 1 113 Mitochondrial intermembrane. {ECO:0000255}.; TOPO_DOM 135 139 Mitochondrial matrix. {ECO:0000255}.; TOPO_DOM 161 212 Mitochondrial intermembrane. {ECO:0000255}.; TOPO_DOM 234 260 Mitochondrial matrix. {ECO:0000255}.; TOPO_DOM 282 299 Mitochondrial intermembrane. {ECO:0000255}.; TOPO_DOM 321 435 Mitochondrial matrix. {ECO:0000255}.	TRANSMEM 114 134 Helical. {ECO:0000255}.; TRANSMEM 140 160 Helical. {ECO:0000255}.; TRANSMEM 213 233 Helical. {ECO:0000255}.; TRANSMEM 261 281 Helical. {ECO:0000255}.; TRANSMEM 300 320 Helical. {ECO:0000255}.	0	SUBCELLULAR LOCATION: Mitochondrion inner membrane {ECO:0000269|PubMed:17936786}; Multi-pass membrane protein {ECO:0000269|PubMed:17936786}.
24.7354	24.9316	24.8774				24.7434	24.972	24.8774				Matrix	Q96EY1	DNJA3_HUMAN	DNAJA3 HCA57 TID1	DNJA3_HUMAN-113	2	0.999575		0.00104416	99.384	68.081	99.384	-0.52298	LGVPRNASQKEIKKAYYQLAKKYHPDTNKDD	0	0	0	SUBCELLULAR LOCATION: Mitochondrion matrix. Cytoplasm, cytosol {ECO:0000250}. Cell junction, synapse, postsynaptic cell membrane {ECO:0000250}; Peripheral membrane protein {ECO:0000250}. Note=Recruited to the postsynaptic cell membrane of the neuromuscular junction through interaction with MUSK. {ECO:0000250}.
26.6179	26.8803	26.9004				26.6259	26.9272	26.9356				Matrix	Q96EY1	DNJA3_HUMAN	DNAJA3 HCA57 TID1	DNJA3_HUMAN-114	2	0.999881	2	2.71e-18	143.37	105.81	143.37	-0.52952	GVPRNASQKEIKKAYYQLAKKYHPDTNKDDP	0	0	0	SUBCELLULAR LOCATION: Mitochondrion matrix. Cytoplasm, cytosol {ECO:0000250}. Cell junction, synapse, postsynaptic cell membrane {ECO:0000250}; Peripheral membrane protein {ECO:0000250}. Note=Recruited to the postsynaptic cell membrane of the neuromuscular junction through interaction with MUSK. {ECO:0000250}.
25.424	25.3058	25.3904				25.4319	25.3463	25.3949				Matrix	Q96EY1	DNJA3_HUMAN	DNAJA3 HCA57 TID1	DNJA3_HUMAN-142	3	1	1	9.82e-25	124.46	110.65	88.19	0.11036	DDPKAKEKFSQLAEAYEVLSDEVKRKQYDAY	0	0	0	SUBCELLULAR LOCATION: Mitochondrion matrix. Cytoplasm, cytosol {ECO:0000250}. Cell junction, synapse, postsynaptic cell membrane {ECO:0000250}; Peripheral membrane protein {ECO:0000250}. Note=Recruited to the postsynaptic cell membrane of the neuromuscular junction through interaction with MUSK. {ECO:0000250}.
24.6527	26.0064	26.1593				24.6663	26.4686	26.1593				Matrix	Q96EY1	DNJA3_HUMAN	DNAJA3 HCA57 TID1	DNJA3_HUMAN-399	1	0.995405	1	3.55e-40	139.58	126.18	95.264	-0.54447	QKIRMGGKGIPRINSYGYGDHYIHIKIRVPK	0	0	0	SUBCELLULAR LOCATION: Mitochondrion matrix. Cytoplasm, cytosol {ECO:0000250}. Cell junction, synapse, postsynaptic cell membrane {ECO:0000250}; Peripheral membrane protein {ECO:0000250}. Note=Recruited to the postsynaptic cell membrane of the neuromuscular junction through interaction with MUSK. {ECO:0000250}.
27.6449	25.5549	25.772				27.6529	25.5953	25.7727				Matrix	Q96EY1	DNJA3_HUMAN	DNAJA3 HCA57 TID1	DNJA3_HUMAN-401	1	0.965117	1	1.3e-06	83.692	54.706	83.692	-0.2576	IRMGGKGIPRINSYGYGDHYIHIKIRVPKRL	0	0	0	SUBCELLULAR LOCATION: Mitochondrion matrix. Cytoplasm, cytosol {ECO:0000250}. Cell junction, synapse, postsynaptic cell membrane {ECO:0000250}; Peripheral membrane protein {ECO:0000250}. Note=Recruited to the postsynaptic cell membrane of the neuromuscular junction through interaction with MUSK. {ECO:0000250}.
25.422	25.5549	24.5645				25.4299	25.5953	24.5645				Matrix	Q96EY1	DNJA3_HUMAN	DNAJA3 HCA57 TID1	DNJA3_HUMAN-405	1	0.875439	1	0.0218319	40.941	28.31	40.941	0.48198	GKGIPRINSYGYGDHYIHIKIRVPKRLTSRQ	0	0	0	SUBCELLULAR LOCATION: Mitochondrion matrix. Cytoplasm, cytosol {ECO:0000250}. Cell junction, synapse, postsynaptic cell membrane {ECO:0000250}; Peripheral membrane protein {ECO:0000250}. Note=Recruited to the postsynaptic cell membrane of the neuromuscular junction through interaction with MUSK. {ECO:0000250}.
24.2778	24.2125	25.0191				24.2858	24.253	25.1973				Matrix	Q96EY1	DNJA3_HUMAN	DNAJA3 HCA57 TID1	DNJA3_HUMAN-154	2	0.999925	4	0.000226286	49.515	43.026	49.515	2.1195	AEAYEVLSDEVKRKQYDAYGSAGFDPGASGS	0	0	0	SUBCELLULAR LOCATION: Mitochondrion matrix. Cytoplasm, cytosol {ECO:0000250}. Cell junction, synapse, postsynaptic cell membrane {ECO:0000250}; Peripheral membrane protein {ECO:0000250}. Note=Recruited to the postsynaptic cell membrane of the neuromuscular junction through interaction with MUSK. {ECO:0000250}.
25.4312	25.4137	25.999				25.4391	25.4542	25.999				Matrix	Q96EY1	DNJA3_HUMAN	DNAJA3 HCA57 TID1	DNJA3_HUMAN-157	2	0.999987	4	4.2e-21	97.152	90.526	49.515	2.1195	YEVLSDEVKRKQYDAYGSAGFDPGASGSQHS	0	0	0	SUBCELLULAR LOCATION: Mitochondrion matrix. Cytoplasm, cytosol {ECO:0000250}. Cell junction, synapse, postsynaptic cell membrane {ECO:0000250}; Peripheral membrane protein {ECO:0000250}. Note=Recruited to the postsynaptic cell membrane of the neuromuscular junction through interaction with MUSK. {ECO:0000250}.
24.9231	24.9256	24.9465				24.9312	24.9663	24.9465				Matrix	Q96EY1	DNJA3_HUMAN	DNAJA3 HCA57 TID1	DNJA3_HUMAN-173	2	1	4	1e-10	80.082	74.119	80.082	-2.2069	GSAGFDPGASGSQHSYWKGGPTVDPEELFRK	0	0	0	SUBCELLULAR LOCATION: Mitochondrion matrix. Cytoplasm, cytosol {ECO:0000250}. Cell junction, synapse, postsynaptic cell membrane {ECO:0000250}; Peripheral membrane protein {ECO:0000250}. Note=Recruited to the postsynaptic cell membrane of the neuromuscular junction through interaction with MUSK. {ECO:0000250}.
23.6209	23.3429	23.3054				23.6288	23.3833	23.3536				Matrix	Q96EY1	DNJA3_HUMAN	DNAJA3 HCA57 TID1	DNJA3_HUMAN-120	2	1		0.000949255	67.997	50.177	60.255	0.059616	SQKEIKKAYYQLAKKYHPDTNKDDPKAKEKF	0	0	0	SUBCELLULAR LOCATION: Mitochondrion matrix. Cytoplasm, cytosol {ECO:0000250}. Cell junction, synapse, postsynaptic cell membrane {ECO:0000250}; Peripheral membrane protein {ECO:0000250}. Note=Recruited to the postsynaptic cell membrane of the neuromuscular junction through interaction with MUSK. {ECO:0000250}.
24.3147		24.8717				24.3226		24.8717				Matrix	Q96EY1	DNJA3_HUMAN	DNAJA3 HCA57 TID1	DNJA3_HUMAN-255	1	1	1	0.000139951	50.858	42.349	50.858	-1.7294	NGKGNEPGTKVQHCHYCGGSGMETINTGPFV	0	0	0	SUBCELLULAR LOCATION: Mitochondrion matrix. Cytoplasm, cytosol {ECO:0000250}. Cell junction, synapse, postsynaptic cell membrane {ECO:0000250}; Peripheral membrane protein {ECO:0000250}. Note=Recruited to the postsynaptic cell membrane of the neuromuscular junction through interaction with MUSK. {ECO:0000250}.
25.3621	25.6743	25.6389				25.3774	25.7148	25.6389				Matrix	Q96EY7	PTCD3_HUMAN	PTCD3 MRPS39 TRG15	PTCD3_HUMAN-279	1	1		1.31e-53	166.52	144.71	105.14	-0.0047501	RGMVKHRAYEQALNLYTELLNNRLHADVYTF	0	0	0	SUBCELLULAR LOCATION: Mitochondrion {ECO:0000269|PubMed:19427859, ECO:0000269|PubMed:23908630}.
28.133	28.181	28.1562				28.1496	28.2214	28.1562				Matrix	Q96EY7	PTCD3_HUMAN	PTCD3 MRPS39 TRG15	PTCD3_HUMAN-144	1	1	1	1.81e-21	105.9	88.333	86.8	0.50301	QKDIAEPHIPCLMPEYFEPQIKDISEAALKE	0	0	0	SUBCELLULAR LOCATION: Mitochondrion {ECO:0000269|PubMed:19427859, ECO:0000269|PubMed:23908630}.
29.3591	29.3127	29.4189				29.3674	29.3531	29.4189				Matrix	Q96EY7	PTCD3_HUMAN	PTCD3 MRPS39 TRG15	PTCD3_HUMAN-124	1	1	2	1.13e-05	119.29	82.111	77.923	0.72414	AKKSGENVAKFIINSYPKYFQKDIAEPHIPC	0	0	0	SUBCELLULAR LOCATION: Mitochondrion {ECO:0000269|PubMed:19427859, ECO:0000269|PubMed:23908630}.
24.539	24.3905	24.3598				24.547	24.4397	24.3598				Matrix	Q96EY7	PTCD3_HUMAN	PTCD3 MRPS39 TRG15	PTCD3_HUMAN-559	1	1		4.56e-63	189.38	165.16	189.38	-0.13981	LQVAFADCAADIKSAYESQPIRQTAQDWPAT	0	0	0	SUBCELLULAR LOCATION: Mitochondrion {ECO:0000269|PubMed:19427859, ECO:0000269|PubMed:23908630}.
22.5701	22.2418	22.3956				22.5784	22.2822	22.3956				Matrix	Q96EY8	MMAB_HUMAN	MMAB	MMAB_HUMAN-59	1	1		0.0255491	55.531	18.371	52.716	0.04018	DRPQPSSKTPRIPKIYTKTGDKGFSSTFTGE	0	0	0	SUBCELLULAR LOCATION: Mitochondrion {ECO:0000305}.
24.9885	24.9466	25.1293				24.9965	24.9876	25.1293				Matrix	Q96GC5	RM48_HUMAN	MRPL48 CGI-118 HSPC290	RM48_HUMAN-125	1	1		9.85e-11	128.01	96.593	51.286	1.7678	VHNLCNSLSIKVEESYAMPTKTIEVLQLQDQ	0	0	0	SUBCELLULAR LOCATION: Mitochondrion {ECO:0000269|PubMed:25278503, ECO:0000269|PubMed:25838379, ECO:0000269|PubMed:28892042}.
28.0647	28.141	27.5033				28.7261	28.1814	27.5333				Matrix	Q15070	OXA1L_HUMAN	OXA1L	OXA1L_HUMAN-196	1	1	2	1.1e-65	187.99	145.64	93.843	1.424	SRIREAKLAGDHIEYYKASSEMALYQKKHGI	TOPO_DOM 1 113 Mitochondrial intermembrane. {ECO:0000255}.; TOPO_DOM 135 139 Mitochondrial matrix. {ECO:0000255}.; TOPO_DOM 161 212 Mitochondrial intermembrane. {ECO:0000255}.; TOPO_DOM 234 260 Mitochondrial matrix. {ECO:0000255}.; TOPO_DOM 282 299 Mitochondrial intermembrane. {ECO:0000255}.; TOPO_DOM 321 435 Mitochondrial matrix. {ECO:0000255}.	TRANSMEM 114 134 Helical. {ECO:0000255}.; TRANSMEM 140 160 Helical. {ECO:0000255}.; TRANSMEM 213 233 Helical. {ECO:0000255}.; TRANSMEM 261 281 Helical. {ECO:0000255}.; TRANSMEM 300 320 Helical. {ECO:0000255}.	0	SUBCELLULAR LOCATION: Mitochondrion inner membrane {ECO:0000269|PubMed:17936786}; Multi-pass membrane protein {ECO:0000269|PubMed:17936786}.
24.4676	24.3436					24.4755	24.3844					Matrix	Q96GW9	SYMM_HUMAN	MARS2	SYMM_HUMAN-558	1	1		0.00583509	55.806	45.556	55.806	-1.4056	ASERSLGELYFLPRFYGHPCPFEGRRLGPET	0	0	0	SUBCELLULAR LOCATION: Mitochondrion matrix {ECO:0000305}.
22.129	21.4891	22.0202				22.137	21.5295	22.222				Matrix	Q96GW9	SYMM_HUMAN	MARS2	SYMM_HUMAN-552	1	1		0.0227204	43.77	29.652	43.77	-0.95023	SRLGVSASERSLGELYFLPRFYGHPCPFEGR	0	0	0	SUBCELLULAR LOCATION: Mitochondrion matrix {ECO:0000305}.
24.4224	24.55	24.5499				24.4335	24.5947	24.5499				Matrix	Q96HJ9	FMC1_HUMAN	FMC1 C7orf55 HSPC268	FMC1_HUMAN-20	2	1	1	0.00510703	77.732	28.374	77.732	1.9423	GSPSHTFRGLLRELRYLSAATGRPYRDTAAY	0	0	0	SUBCELLULAR LOCATION: Mitochondrion {ECO:0000269|PubMed:28719601}.
26.0915	26.0655	26.1505				26.9949	26.1593	26.1556				Matrix	Q15070	OXA1L_HUMAN	OXA1L	OXA1L_HUMAN-428	1	1	1	0.00058827	83.869	75.459	70.389	-0.50653	NPPNIPSSSSKPKSKYPWHDTLG________	TOPO_DOM 1 113 Mitochondrial intermembrane. {ECO:0000255}.; TOPO_DOM 135 139 Mitochondrial matrix. {ECO:0000255}.; TOPO_DOM 161 212 Mitochondrial intermembrane. {ECO:0000255}.; TOPO_DOM 234 260 Mitochondrial matrix. {ECO:0000255}.; TOPO_DOM 282 299 Mitochondrial intermembrane. {ECO:0000255}.; TOPO_DOM 321 435 Mitochondrial matrix. {ECO:0000255}.	TRANSMEM 114 134 Helical. {ECO:0000255}.; TRANSMEM 140 160 Helical. {ECO:0000255}.; TRANSMEM 213 233 Helical. {ECO:0000255}.; TRANSMEM 261 281 Helical. {ECO:0000255}.; TRANSMEM 300 320 Helical. {ECO:0000255}.	0	SUBCELLULAR LOCATION: Mitochondrion inner membrane {ECO:0000269|PubMed:17936786}; Multi-pass membrane protein {ECO:0000269|PubMed:17936786}.
25.8719	26.024	26.3084				25.8799	26.6441	26.3841				Matrix	Q9H300	PARL_HUMAN	PARL PSARL PRO2207	PARL_HUMAN-74	3	1	1	3.3e-21	136.33	117.05	59.116	2.2499	KVEPRRSDPGTSGEAYKRSALIPPVEETVFY	TOPO_DOM 53 101 Mitochondrial matrix. {ECO:0000255}.; TOPO_DOM 122 167 Mitochondrial intermembrane. {ECO:0000255}.; TOPO_DOM 188 207 Mitochondrial matrix. {ECO:0000255}.; TOPO_DOM 231 244 Mitochondrial intermembrane. {ECO:0000255}.; TOPO_DOM 263 272 Mitochondrial matrix. {ECO:0000255}.; TOPO_DOM 290 295 Mitochondrial intermembrane. {ECO:0000255}.; TOPO_DOM 319 332 Mitochondrial matrix. {ECO:00002…	TRANSMEM 102 121 Helical. {ECO:0000255}.; TRANSMEM 168 187 Helical. {ECO:0000255}.; TRANSMEM 208 230 Helical. {ECO:0000255}.; TRANSMEM 245 262 Helical. {ECO:0000255}.; TRANSMEM 273 289 Helical. {ECO:0000255}.; TRANSMEM 296 318 Helical. {ECO:0000255}.; TRANSMEM 333 354 Helical. {ECO:0000255}.	0	SUBCELLULAR LOCATION: Mitochondrion inner membrane {ECO:0000269|PubMed:17116872}; Multi-pass membrane protein {ECO:0000269|PubMed:17116872}.; SUBCELLULAR LOCATION: P-beta: Nucleus {ECO:0000269|PubMed:17116872}. Note=Translocated into the nucleus by an unknown mechanism (PubMed:17116872). {ECO:0000269|PubMed:17116872}.
26.5749		26.6663				26.5829		26.6663				Matrix	Q9H300	PARL_HUMAN	PARL PSARL PRO2207	PARL_HUMAN-89	1	0.957558		1.04e-05	63.302	57.028	63.302	-2.6516	YKRSALIPPVEETVFYPSPYPIRSLIKPLFF	TOPO_DOM 53 101 Mitochondrial matrix. {ECO:0000255}.; TOPO_DOM 122 167 Mitochondrial intermembrane. {ECO:0000255}.; TOPO_DOM 188 207 Mitochondrial matrix. {ECO:0000255}.; TOPO_DOM 231 244 Mitochondrial intermembrane. {ECO:0000255}.; TOPO_DOM 263 272 Mitochondrial matrix. {ECO:0000255}.; TOPO_DOM 290 295 Mitochondrial intermembrane. {ECO:0000255}.; TOPO_DOM 319 332 Mitochondrial matrix. {ECO:00002…	TRANSMEM 102 121 Helical. {ECO:0000255}.; TRANSMEM 168 187 Helical. {ECO:0000255}.; TRANSMEM 208 230 Helical. {ECO:0000255}.; TRANSMEM 245 262 Helical. {ECO:0000255}.; TRANSMEM 273 289 Helical. {ECO:0000255}.; TRANSMEM 296 318 Helical. {ECO:0000255}.; TRANSMEM 333 354 Helical. {ECO:0000255}.	0	SUBCELLULAR LOCATION: Mitochondrion inner membrane {ECO:0000269|PubMed:17116872}; Multi-pass membrane protein {ECO:0000269|PubMed:17116872}.; SUBCELLULAR LOCATION: P-beta: Nucleus {ECO:0000269|PubMed:17116872}. Note=Translocated into the nucleus by an unknown mechanism (PubMed:17116872). {ECO:0000269|PubMed:17116872}.
26.7206	26.6296	26.8682				26.7286	26.6774	26.8683				Matrix	Q96HY7	DHTK1_HUMAN	DHTKD1 KIAA1630	DHTK1_HUMAN-31	1	0.996333	1	0.00322981	80.462	57.09	80.462	-0.096312	ALPLFWRGYQTERGVYGYRPRKPESREPQGA	0	0	0	SUBCELLULAR LOCATION: Mitochondrion {ECO:0000269|PubMed:23141294}.
25.5471	25.6036	25.4956				25.5553	25.644	25.4956				Matrix	Q96HY7	DHTK1_HUMAN	DHTKD1 KIAA1630	DHTK1_HUMAN-33	1	0.999675	1	0.000430055	97.602	63.513	97.602	-0.19692	PLFWRGYQTERGVYGYRPRKPESREPQGALE	0	0	0	SUBCELLULAR LOCATION: Mitochondrion {ECO:0000269|PubMed:23141294}.
25.2674	24.8452	24.9654				25.2753	24.8856	24.9654				Matrix	Q96HY7	DHTK1_HUMAN	DHTKD1 KIAA1630	DHTK1_HUMAN-63	1	1	1	0.00295799	59.198	32.84	59.198	1.5495	ERPPVDHGLARLVTVYCEHGHKAAKINPLFT	0	0	0	SUBCELLULAR LOCATION: Mitochondrion {ECO:0000269|PubMed:23141294}.
26.1078	25.7745	25.9392				26.1158	25.815	25.9392				Matrix	Q96HY7	DHTK1_HUMAN	DHTKD1 KIAA1630	DHTK1_HUMAN-211	1	1	1	5.28e-14	96.247	84.042	73.833	-0.1651	ESMMGFFHELLKMSAYSGITDVIIGMPHRGR	0	0	0	SUBCELLULAR LOCATION: Mitochondrion {ECO:0000269|PubMed:23141294}.
23.2638	23.1643	23.4677				23.2718	23.2472	23.4677				Matrix	Q96HY7	DHTK1_HUMAN	DHTKD1 KIAA1630	DHTK1_HUMAN-190	1	1		2.54e-05	70.802	63.484	63.691	-2.3367	EFDHFLATKFSTVKRYGGEGAESMMGFFHEL	0	0	0	SUBCELLULAR LOCATION: Mitochondrion {ECO:0000269|PubMed:23141294}.
25.0133	24.2772					25.2129	24.3177					Matrix	Q96I51	RCC1L_HUMAN	RCC1L WBSCR16	RCC1L_HUMAN-50	1	1	1	4.66e-45	143.67	135.59	45.876	-1.8912	RREAAEAEAEVPVVQYVGERAARADRVFVWG	0	0	0	SUBCELLULAR LOCATION: Mitochondrion membrane {ECO:0000269|PubMed:28608466, ECO:0000269|PubMed:28746876}. Mitochondrion inner membrane {ECO:0000250|UniProtKB:Q9CYF5}.
26.2666	26.3645	26.4105				26.2745	26.4493	26.4157				Matrix	Q96I51	RCC1L_HUMAN	RCC1L WBSCR16	RCC1L_HUMAN-155	1	0.999974		4.11e-32	121.44	117.46	121.44	1.5162	SQLGFHRSRKDKTRGYEYVLEPSPVSLPLDR	0	0	0	SUBCELLULAR LOCATION: Mitochondrion membrane {ECO:0000269|PubMed:28608466, ECO:0000269|PubMed:28746876}. Mitochondrion inner membrane {ECO:0000250|UniProtKB:Q9CYF5}.
24.1286		24.2292				24.1365		24.2292				Matrix	Q96I51	RCC1L_HUMAN	RCC1L WBSCR16	RCC1L_HUMAN-101	1	1		0.00145831	56.956	44.166	56.956	1.9711	PRAGARPRRRIQPVPYRLELDQKISSAACGY	0	0	0	SUBCELLULAR LOCATION: Mitochondrion membrane {ECO:0000269|PubMed:28608466, ECO:0000269|PubMed:28746876}. Mitochondrion inner membrane {ECO:0000250|UniProtKB:Q9CYF5}.
	23.6656	23.7641					23.76	23.7645				Matrix	Q96I51	RCC1L_HUMAN	RCC1L WBSCR16	RCC1L_HUMAN-216	1	1	1	0.0104447	43.03	32.722	43.03	1.1979	NSYGQCGRKVVENEIYSESHRVHRMQDFDGQ	0	0	0	SUBCELLULAR LOCATION: Mitochondrion membrane {ECO:0000269|PubMed:28608466, ECO:0000269|PubMed:28746876}. Mitochondrion inner membrane {ECO:0000250|UniProtKB:Q9CYF5}.
	24.5727	24.1582					24.6131	24.1582				Matrix	Q96I51	RCC1L_HUMAN	RCC1L WBSCR16	RCC1L_HUMAN-435	1	1		0.000306078	99.815	73.431	99.815	-0.46017	KNIRGCLGIGRLEDQYFPWRVTMPGEPVDVA	0	0	0	SUBCELLULAR LOCATION: Mitochondrion membrane {ECO:0000269|PubMed:28608466, ECO:0000269|PubMed:28746876}. Mitochondrion inner membrane {ECO:0000250|UniProtKB:Q9CYF5}.
25.8572	25.6485	25.757				25.8652	25.6889	25.757				Matrix	Q96I99	SUCB2_HUMAN	SUCLG2	SUCB2_HUMAN-343	1	1		1.45e-20	146.88	120.77	146.88	1.1912	ANFLDLGGGVKEAQVYQAFKLLTADPKVEAI	0	0	0	SUBCELLULAR LOCATION: Mitochondrion {ECO:0000255|HAMAP-Rule:MF_03221}.
25.9551	25.7798	25.8895				25.9639	25.8219	25.8895				Matrix	Q96I99	SUCB2_HUMAN	SUCLG2	SUCB2_HUMAN-153	1	1		4.29e-07	119.27	98.987	60.691	-0.54124	NKVMVAEALDISRETYLAILMDRSCNGPVLV	0	0	0	SUBCELLULAR LOCATION: Mitochondrion {ECO:0000255|HAMAP-Rule:MF_03221}.
25.341	25.2262	25.1427				25.349	25.2667	25.1427				Matrix	Q96I99	SUCB2_HUMAN	SUCLG2	SUCB2_HUMAN-123	1	1	1	0.000736401	82.914	29.977	59.418	1.9553	KDPNVVGQLAKQMIGYNLATKQTPKEGVKVN	0	0	0	SUBCELLULAR LOCATION: Mitochondrion {ECO:0000255|HAMAP-Rule:MF_03221}.
23.9743	24.0666	24.0597				23.9823	24.1736	24.597				Matrix	Q96I99	SUCB2_HUMAN	SUCLG2	SUCB2_HUMAN-292	1	1		7.91e-13	98.281	86.012	98.281	1.6239	DDKSENEPIENEAAKYDLKYIGLDGNIACFV	0	0	0	SUBCELLULAR LOCATION: Mitochondrion {ECO:0000255|HAMAP-Rule:MF_03221}.
24.7883		25.0768				24.7963		25.7676				Matrix	Q9H300	PARL_HUMAN	PARL PSARL PRO2207	PARL_HUMAN-93	1	0.809985		4.01e-07	77.554	71.113	43.696	1.2718	ALIPPVEETVFYPSPYPIRSLIKPLFFTVGF	TOPO_DOM 53 101 Mitochondrial matrix. {ECO:0000255}.; TOPO_DOM 122 167 Mitochondrial intermembrane. {ECO:0000255}.; TOPO_DOM 188 207 Mitochondrial matrix. {ECO:0000255}.; TOPO_DOM 231 244 Mitochondrial intermembrane. {ECO:0000255}.; TOPO_DOM 263 272 Mitochondrial matrix. {ECO:0000255}.; TOPO_DOM 290 295 Mitochondrial intermembrane. {ECO:0000255}.; TOPO_DOM 319 332 Mitochondrial matrix. {ECO:00002…	TRANSMEM 102 121 Helical. {ECO:0000255}.; TRANSMEM 168 187 Helical. {ECO:0000255}.; TRANSMEM 208 230 Helical. {ECO:0000255}.; TRANSMEM 245 262 Helical. {ECO:0000255}.; TRANSMEM 273 289 Helical. {ECO:0000255}.; TRANSMEM 296 318 Helical. {ECO:0000255}.; TRANSMEM 333 354 Helical. {ECO:0000255}.	0	SUBCELLULAR LOCATION: Mitochondrion inner membrane {ECO:0000269|PubMed:17116872}; Multi-pass membrane protein {ECO:0000269|PubMed:17116872}.; SUBCELLULAR LOCATION: P-beta: Nucleus {ECO:0000269|PubMed:17116872}. Note=Translocated into the nucleus by an unknown mechanism (PubMed:17116872). {ECO:0000269|PubMed:17116872}.
22.739	23.1742	23.2653				22.747	23.2147	23.2653				Matrix	Q8NEN9	PDZD8_HUMAN	PDZD8 PDZK8	PDZD8_HUMAN-217	1	1		0.0228286	62.714	8.1891	62.714	-0.22376	FHLAIDVDLVFGKSAYLFVKLSRVVGRLRLV	0	TRANSMEM 2 24 Helical. {ECO:0000255}.	0	SUBCELLULAR LOCATION: Endoplasmic reticulum membrane {ECO:0000269|PubMed:29097544}; Single-pass membrane protein {ECO:0000255}. Note=Localizes at mitochondria-endoplasmic reticulum contact sites. {ECO:0000269|PubMed:29097544}.
25.0118	25.2786					25.198	25.3192					Matrix	Q96J94	PIWL1_HUMAN	PIWIL1 HIWI	PIWL1_HUMAN-568	1	1		0.00240203	84.498	39.745	84.498	3.898	TQIVVCLLSSNRKDKYDAIKKYLCTDCPTPS	0	0	0	SUBCELLULAR LOCATION: Cytoplasm {ECO:0000250|UniProtKB:Q9JMB7}. Note=Component of the meiotic nuage, also named P granule, a germ-cell-specific organelle required to repress transposon activity during meiosis. Also present in chromatoid body. {ECO:0000250|UniProtKB:Q9JMB7}.
24.7558	24.7317	24.8615				24.7637	24.7721	24.8615				Matrix	Q96RP9	EFGM_HUMAN	GFM1 EFG EFG1 GFM	EFGM_HUMAN-224	1	1		3.05e-05	80.312	59.524	47.242	-1.5507	GNFKGIVDLIEERAIYFDGDFGQIVRYGEIP	0	0	0	SUBCELLULAR LOCATION: Mitochondrion {ECO:0000255|HAMAP-Rule:MF_03061}.
24.6441	24.8435	24.5849				24.6526	24.884	24.5849				Matrix	Q96RP9	EFGM_HUMAN	GFM1 EFG EFG1 GFM	EFGM_HUMAN-483	2	1		7.64e-61	162.25	115.44	49.96	1.9415	KGIGRFTREDPTFKVYFDTENKETVISGMGE	0	0	0	SUBCELLULAR LOCATION: Mitochondrion {ECO:0000255|HAMAP-Rule:MF_03061}.
26.7525	26.7214	26.8224				26.7647	26.7619	26.8224				Matrix	Q96RP9	EFGM_HUMAN	GFM1 EFG EFG1 GFM	EFGM_HUMAN-512	1	1		0.002606	57.175	49.833	41.684	2.3365	GELHLEIYAQRLEREYGCPCITGKPKVAFRE	0	0	0	SUBCELLULAR LOCATION: Mitochondrion {ECO:0000255|HAMAP-Rule:MF_03061}.
24.9747	24.7987	25.0661				24.9826	24.84	25.6676				Matrix	Q96RP9	EFGM_HUMAN	GFM1 EFG EFG1 GFM	EFGM_HUMAN-717	2	0.999985		0.000139012	99.815	88.222	99.815	-1.2978	ELRSCTEGKGEYTMEYSRYQPCLPSTQEDVI	0	0	0	SUBCELLULAR LOCATION: Mitochondrion {ECO:0000255|HAMAP-Rule:MF_03061}.
23.8839	24.3868					23.8919	24.4272					Matrix	Q96RP9	EFGM_HUMAN	GFM1 EFG EFG1 GFM	EFGM_HUMAN-108	1	1		0.000146663	70.889	29.347	70.889	0.63481	ELERQRGITIQSAATYTMWKDVNINIIDTPG	0	0	0	SUBCELLULAR LOCATION: Mitochondrion {ECO:0000255|HAMAP-Rule:MF_03061}.
24.1701	24.1637	24.2987				24.1788	24.2412	24.2987				Matrix	Q96RP9	EFGM_HUMAN	GFM1 EFG EFG1 GFM	EFGM_HUMAN-385	1	1		0.0208985	67.385	38.427	43.77	-0.52598	YVRSYQGELKKGDTIYNTRTRKKVRLQRLAR	0	0	0	SUBCELLULAR LOCATION: Mitochondrion {ECO:0000255|HAMAP-Rule:MF_03061}.
22.9601	22.9955	23.2908				22.9684	23.3593	23.2988				Matrix	Q96RP9	EFGM_HUMAN	GFM1 EFG EFG1 GFM	EFGM_HUMAN-549	2	1		0.000547969	84.507	46.952	50.194	1.5416	PFDFTHKKQSGGAGQYGKVIGVLEPLDPEDY	0	0	0	SUBCELLULAR LOCATION: Mitochondrion {ECO:0000255|HAMAP-Rule:MF_03061}.
22.9667	23.4539	23.2114				22.9747	23.4943	23.2114				Matrix	Q96RP9	EFGM_HUMAN	GFM1 EFG EFG1 GFM	EFGM_HUMAN-374	1	1		0.00241182	84.498	56.391	66.073	0.58914	KLEVGRFGQLTYVRSYQGELKKGDTIYNTRT	0	0	0	SUBCELLULAR LOCATION: Mitochondrion {ECO:0000255|HAMAP-Rule:MF_03061}.
26.7494	26.6819	26.8569				26.7574	26.7223	26.8569				Matrix	Q96RP9	EFGM_HUMAN	GFM1 EFG EFG1 GFM	EFGM_HUMAN-68	1	1	1	0.00054207	105.39	54.918	97.071	0.71093	AHIDSGKTTLTERVLYYTGRIAKMHEVKGKD	0	0	0	SUBCELLULAR LOCATION: Mitochondrion {ECO:0000255|HAMAP-Rule:MF_03061}.
24.211	24.196	24.4648				24.219	24.2364	24.4648				Matrix	Q96RP9	EFGM_HUMAN	GFM1 EFG EFG1 GFM	EFGM_HUMAN-69	1	1		0.00054207	105.39	54.918	97.071	0.71093	HIDSGKTTLTERVLYYTGRIAKMHEVKGKDG	0	0	0	SUBCELLULAR LOCATION: Mitochondrion {ECO:0000255|HAMAP-Rule:MF_03061}.
23.0611	23.5349	23.1816				23.6968	23.5754	23.1817				Matrix	Q96RP9	EFGM_HUMAN	GFM1 EFG EFG1 GFM	EFGM_HUMAN-735	4	1		2.61e-07	107.97	79.01	47.815	1.8815	YQPCLPSTQEDVINKYLEATGQLPVKKGKAK	0	0	0	SUBCELLULAR LOCATION: Mitochondrion {ECO:0000255|HAMAP-Rule:MF_03061}.
22.6585	22.778					22.6664	22.8184					Matrix	Q96RP9	EFGM_HUMAN	GFM1 EFG EFG1 GFM	EFGM_HUMAN-165	2	1		0.00703537	54.005	39.336	50.305	-1.0521	GVQCQTMTVNRQMKRYNVPFLTFINKLDRMG	0	0	0	SUBCELLULAR LOCATION: Mitochondrion {ECO:0000255|HAMAP-Rule:MF_03061}.
24.1542	23.9326	23.8319				24.1622	23.973	23.8319				Matrix	Q96RR1	PEO1_HUMAN	TWNK C10orf2 PEO1	PEO1_HUMAN-537	1	1		3.1e-09	118.87	103.88	95.273	0.5044	MGHEQLSTDRIAAQDYIIGVFRKFATDNNCH	0	0	0	SUBCELLULAR LOCATION: Mitochondrion matrix, mitochondrion nucleoid {ECO:0000269|PubMed:11431692}. Note=Colocalizes with mtDNA in mitochondrial nucleoids, a nucleoproteins complex consisting of a number of copies of proteins associated with mtDNA, probably involved in mtDNA maintenance and expression.
25.7222	25.791	25.7206				25.7311	25.8314	25.7262				Matrix	Q96SZ6	CK5P1_HUMAN	CDK5RAP1 C20orf34 CGI-05 HSPC167	CK5P1_HUMAN-345	1	1		7e-05	114.59	74.013	43.814	1.9276	NSAVPTNLSRGFTTNYKTKQGGLRFAHLLDQ	0	0	0	0
23.9128	23.8414					23.9274	23.8819					Matrix	Q96SZ6	CK5P1_HUMAN	CDK5RAP1 C20orf34 CGI-05 HSPC167	CK5P1_HUMAN-208	1	1	1	0.0021137	62.088	41.089	62.088	-1.168	LNREKMVDILAGPDAYRDLPRLLAVAESGQQ	0	0	0	0
31.8605	31.8769	31.9004				31.8685	31.9173	31.9379				Matrix	P09619	PGFRB_HUMAN	PDGFRB PDGFR PDGFR1	PGFRB_HUMAN-966	1	1	1	0.0010239	99.919	56.112	76.847	0.076453	FSQLVLLLERLLGEGYKKKYQQVDEEFLRSD	TOPO_DOM 33 532 Extracellular. {ECO:0000255}.; TOPO_DOM 554 1106 Cytoplasmic. {ECO:0000255}.	TRANSMEM 533 553 Helical. {ECO:0000255}.	0	SUBCELLULAR LOCATION: Cell membrane; Single-pass type I membrane protein. Cytoplasmic vesicle. Lysosome lumen. Note=After ligand binding, the autophosphorylated receptor is ubiquitinated and internalized, leading to its degradation.
23.849	24.0809					23.857	24.1213					Matrix	Q99497	PARK7_HUMAN	PARK7	PARK7_HUMAN-67	1	1		0.00034522	51.46	41.769	51.46	1.4261	ICPDASLEDAKKEGPYDVVVLPGGNLGAQNL	0	0	0	SUBCELLULAR LOCATION: Cell membrane {ECO:0000250|UniProtKB:Q99LX0}; Lipid-anchor {ECO:0000250|UniProtKB:Q99LX0}. Cytoplasm {ECO:0000269|PubMed:12851414, ECO:0000269|PubMed:14579415, ECO:0000269|PubMed:15976810, ECO:0000269|PubMed:19229105, ECO:0000269|PubMed:28596309}. Nucleus {ECO:0000269|PubMed:12851414, ECO:0000269|PubMed:14579415, ECO:0000269|PubMed:15976810, ECO:0000269|PubMed:16390825, ECO:…
27.9075	27.9353	28.111				27.9154	27.9758	28.1114				Matrix	Q99714	HCD2_HUMAN	HSD17B10 ERAB HADH2 MRPP2 SCHAD SDR5C1 XH98G2	HCD2_HUMAN-168	1	1	1	2.78e-89	162.11	150.1	40.086	0.9073	TASVAAFEGQVGQAAYSASKGGIVGMTLPIA	0	0	0	SUBCELLULAR LOCATION: Mitochondrion {ECO:0000269|PubMed:12917011, ECO:0000269|PubMed:18984158}.
26.62	26.8413	27.1251				26.628	26.8818	27.1251				Matrix	Q99757	THIOM_HUMAN	TXN2 TRX2	THIOM_HUMAN-128	1	1	1	1.04e-15	92.8	88.042	69.27	0.50581	MAKVDIDDHTDLAIEYEVSAVPTVLAMKNGD	0	0	0	SUBCELLULAR LOCATION: Mitochondrion {ECO:0000269|PubMed:12032145, ECO:0000269|PubMed:12080052}.
24.9514		24.475				24.9594		24.4752				Matrix	Q99766	ATP5S_HUMAN	ATP5S ATPW	ATP5S_HUMAN-100	1	0.999929		0.00231666	47.639	37.409	47.639	-0.65734	WQKDYNHLPTGPLDKYKIQAIDATDSCIMSI	0	0	0	SUBCELLULAR LOCATION: Mitochondrion {ECO:0000250}. Mitochondrion inner membrane {ECO:0000250}.
22.9901	23.1501	22.9304				22.9986	23.1957	22.9343				Matrix	Q99766	ATP5S_HUMAN	ATP5S ATPW	ATP5S_HUMAN-182	2	1	1	1.08e-12	131.82	83.97	131.82	-1.505	TDKGIIALRHLRNLKYLLLSDLPGVREKENL	0	0	0	SUBCELLULAR LOCATION: Mitochondrion {ECO:0000250}. Mitochondrion inner membrane {ECO:0000250}.
24.8541	23.4852	25.0047				24.863	23.5256	25.4745				Matrix	Q99797	MIPEP_HUMAN	MIPEP MIP	MIPEP_HUMAN-628	1	1	1	0.00268454	67.207	50.681	56.548	0.95048	VPNTAWQLRFSHLVGYGARYYSYLMSRAVAS	0	0	0	SUBCELLULAR LOCATION: Mitochondrion matrix.
22.1356	21.9746	22.7535				22.1436	22.1524	22.7535				Matrix	Q99797	MIPEP_HUMAN	MIPEP MIP	MIPEP_HUMAN-547	1	1	1	0.0172463	50.194	30.517	43.77	0.78902	YFANDYRVVNQFARHYQTGQPLPKNMVSRLC	0	0	0	SUBCELLULAR LOCATION: Mitochondrion matrix.
27.7448	28.148	27.882				27.7527	28.1884	27.8824				Matrix	Q99797	MIPEP_HUMAN	MIPEP MIP	MIPEP_HUMAN-273	1	1	1	2.13e-06	107.79	82.935	77.533	0.4243	SPDDLVREAAYKIFLYPNAGQLKCLEELLSS	0	0	0	SUBCELLULAR LOCATION: Mitochondrion matrix.
26.7012	26.7859	26.865				26.7917	26.8264	26.8652				Matrix	Q99797	MIPEP_HUMAN	MIPEP MIP	MIPEP_HUMAN-403	2	1	3	1.78e-37	159.77	137.67	74.364	-1.1707	EGLNILLNRLLGISLYAEQPAKGEVWSEDVR	0	0	0	SUBCELLULAR LOCATION: Mitochondrion matrix.
	23.7444	23.8157					23.7849	23.8157				Matrix	Q99797	MIPEP_HUMAN	MIPEP MIP	MIPEP_HUMAN-298	1	1		0.00112558	70.808	41.275	70.808	-0.16215	EELLSSRDLLAKLVGYSTFSHRALQGTIAKN	0	0	0	SUBCELLULAR LOCATION: Mitochondrion matrix.
21.9721		24.2809				21.9827		24.2893				Matrix	Q99798	ACON_HUMAN	ACO2	ACON_HUMAN-432	1	1		0.00159732	88.819	59.443	88.819	0.038035	TPGSEQIRATIERDGYAQILRDLGGIVLANA	0	0	0	SUBCELLULAR LOCATION: Mitochondrion {ECO:0000250|UniProtKB:P16276}.
26.0759	25.9077	26.0407				26.8387	25.9482	26.472				Matrix	Q99798	ACON_HUMAN	ACO2	ACON_HUMAN-513	2	1	1	1.77e-07	91.307	76.792	55.755	-2.728	ALAIAGTLKFNPETDYLTGTDGKKFRLEAPD	0	0	0	SUBCELLULAR LOCATION: Mitochondrion {ECO:0000250|UniProtKB:P16276}.
25.2127	25.3158	25.3904				25.2273	25.3562	25.3949				Matrix	Q99798	ACON_HUMAN	ACO2	ACON_HUMAN-472	1	1	1	2.47e-20	143.03	97.032	56.404	0.17265	RKDIKKGEKNTIVTSYNRNFTGRNDANPETH	0	0	0	SUBCELLULAR LOCATION: Mitochondrion {ECO:0000250|UniProtKB:P16276}.
25.1619	25.7857	25.2226				25.1699	25.8269	25.2226				Matrix	Q99798	ACON_HUMAN	ACO2	ACON_HUMAN-42	1	0.995176	1	3.61e-21	104.84	83.478	75.334	0.013024	CQRAKVAMSHFEPNEYIHYDLLEKNINIVRK	0	0	0	SUBCELLULAR LOCATION: Mitochondrion {ECO:0000250|UniProtKB:P16276}.
22.9464	22.8432	23.5364				22.9543	22.8837	23.5364				Matrix	Q99807	COQ7_HUMAN	COQ7	COQ7_HUMAN-67	1	1		0.0216222	61.958	35.516	61.958	-0.87556	IIRVDHAGEYGANRIYAGQMAVLGRTSVGPV	0	0	0	SUBCELLULAR LOCATION: Mitochondrion inner membrane {ECO:0000255|HAMAP-Rule:MF_03194}; Peripheral membrane protein {ECO:0000255|HAMAP-Rule:MF_03194}; Matrix side {ECO:0000255|HAMAP-Rule:MF_03194}.
25.2759	25.2305					25.2838	25.2795					Matrix	Q99807	COQ7_HUMAN	COQ7	COQ7_HUMAN-164	1	1		1.03e-09	90.379	70.255	90.379	0.062994	YNNQIRTLMEEDPEKYEELLQLIKKFRDEEL	0	0	0	SUBCELLULAR LOCATION: Mitochondrion inner membrane {ECO:0000255|HAMAP-Rule:MF_03194}; Peripheral membrane protein {ECO:0000255|HAMAP-Rule:MF_03194}; Matrix side {ECO:0000255|HAMAP-Rule:MF_03194}.
27.501	27.5758	27.5399				27.59	27.6162	27.5399				Matrix	Q9BPW8	NIPS1_HUMAN	NIPSNAP1	NIPS1_HUMAN-261	2	1	3	3.65e-29	148.66	139.15	40.941	1.6459	TRNAAWRKRGWDENVYYTVPLVRHMESRIMI	0	0	0	0
28.4423	28.3977	28.4126				28.4525	28.4382	28.4126				Matrix	Q9BPW8	NIPS1_HUMAN	NIPSNAP1	NIPS1_HUMAN-262	2	1	3	4.54e-22	138.21	133.73	40.941	1.6459	RNAAWRKRGWDENVYYTVPLVRHMESRIMIP	0	0	0	0
25.4851	25.5816	25.6831				25.4935	25.6224	25.6831				Matrix	Q9BPW8	NIPS1_HUMAN	NIPSNAP1	NIPS1_HUMAN-83	1	1	1	7.87e-248	249.99	242.96	249.99	2.2151	TSNLYKIQFHNVKPEYLDAYNSLTEAVLPKL	0	0	0	0
23.4681	23.968	24.0126				23.4767	24.8489	24.1257				Matrix	Q9Y2B2	PIGL_HUMAN	PIGL	PIGL_HUMAN-237	1	0.999768		0.0245269	46.001	6.2166	46.001	-1.6765	AMSCHRSQLLWFRRLYIIFSRYMRINSLSFL	TOPO_DOM 23 252 Cytoplasmic. {ECO:0000255}.	TRANSMEM 2 22 Helical. {ECO:0000255}.	0	SUBCELLULAR LOCATION: Endoplasmic reticulum membrane {ECO:0000250}; Single-pass membrane protein {ECO:0000250}.
24.2731	23.8535	24.2355				24.2819	23.894	24.2355				Matrix	Q9NP80	PLPL8_HUMAN	PNPLA8 IPLA22 IPLA2G BM-043	PLPL8_HUMAN-673	1	1		0.00257895	78.932	60.6	58.699	-0.97325	LGTGRYESDVRNTVTYTSLKTKLSNVINSAT	0	TRANSMEM 475 495 Helical. {ECO:0000255}.	0	SUBCELLULAR LOCATION: Endoplasmic reticulum membrane {ECO:0000250}; Single-pass membrane protein {ECO:0000250}. Golgi apparatus membrane {ECO:0000250}; Single-pass membrane protein {ECO:0000250}. Cytoplasm, perinuclear region {ECO:0000250}.
25.1348	25.1337	25.2117			22.3683	25.1428	25.1741	25.2118			24.1454	Matrix	Q9BQ48	RM34_HUMAN	MRPL34	RM34_HUMAN-53	1	1	1	8.14e-07	115.42	89.593	100.82	-0.52871	LPTPQQARGKARGNEYQPSNIKRKNKHGWVR	0	0	0	SUBCELLULAR LOCATION: Mitochondrion {ECO:0000269|PubMed:25278503, ECO:0000269|PubMed:25838379, ECO:0000269|PubMed:28892042}.
26.5721	26.3502					26.587	26.3959					Matrix	Q9BQ52	RNZ2_HUMAN	ELAC2 HPC2	RNZ2_HUMAN-463	1	1	1	2.47e-76	147.17	141.94	109.25	-2.0106	VEALQLPNFQQSVQEYRRSAQDGPAPAEKRS	0	0	0	SUBCELLULAR LOCATION: Mitochondrion {ECO:0000269|PubMed:21593607}. Nucleus {ECO:0000269|PubMed:21593607}. Note=Mainly mitochondrial.
26.0592	25.8892	26.0402				26.672	25.9296	26.4197				Matrix	Q9BQ69	MACD1_HUMAN	MACROD1 LRP16	MACD1_HUMAN-232	1	1	1	2.16e-52	133.74	120.85	133.74	1.6082	RLPAKYVIHTVGPIAYGEPSASQAAELRSCY	0	0	0	SUBCELLULAR LOCATION: Nucleus {ECO:0000269|PubMed:23474712}. Note=Recruited to DNA lesions, probably via mono-APD-ribosylated proteins.
23.3163	23.1613	23.6676				23.3243	23.2174	23.6676				Matrix	Q9BQ95	ECSIT_HUMAN	ECSIT	ECSIT_HUMAN-301	1	0.968935		0.0122391	60.682	47.645	51.335	-0.18342	FVEGPFSLWLRNKCVYYHILRADLLPPEERE	0	0	0	SUBCELLULAR LOCATION: Cytoplasm {ECO:0000269|PubMed:17344420}. Nucleus {ECO:0000269|PubMed:17344420}. Mitochondrion {ECO:0000269|PubMed:17344420}.
	24.3193	24.2765					24.3598	24.2765				Matrix	Q9BQ95	ECSIT_HUMAN	ECSIT	ECSIT_HUMAN-327	1	0.49992		0.000791294	44.341	40.588	44.341	1.0004	PEEREVEETPEEWNLYYPMQLDLEYVRSGWD	0	0	0	SUBCELLULAR LOCATION: Cytoplasm {ECO:0000269|PubMed:17344420}. Nucleus {ECO:0000269|PubMed:17344420}. Mitochondrion {ECO:0000269|PubMed:17344420}.
	24.3193	24.2765					24.3598	24.2765				Matrix	Q9BQ95	ECSIT_HUMAN	ECSIT	ECSIT_HUMAN-328	1	0.49992		0.000791294	44.341	40.588	44.341	1.0004	EEREVEETPEEWNLYYPMQLDLEYVRSGWDN	0	0	0	SUBCELLULAR LOCATION: Cytoplasm {ECO:0000269|PubMed:17344420}. Nucleus {ECO:0000269|PubMed:17344420}. Mitochondrion {ECO:0000269|PubMed:17344420}.
25.0579	25.1612	25.372				25.6588	25.2162	25.372				Matrix	Q9BQ95	ECSIT_HUMAN	ECSIT	ECSIT_HUMAN-154	1	1		0.00248485	84.359	63.838	55.441	0.66816	EVFRPRNIIQRIFVHYPRQQECGIAVLEQME	0	0	0	SUBCELLULAR LOCATION: Cytoplasm {ECO:0000269|PubMed:17344420}. Nucleus {ECO:0000269|PubMed:17344420}. Mitochondrion {ECO:0000269|PubMed:17344420}.
25.8959	25.7481	23.4658				25.939	25.7885	23.4658				Matrix	Q9BQP7	MGME1_HUMAN	MGME1 C20orf72 DDK1	MGME1_HUMAN-168	2	1	1	8.47e-32	119.18	107.04	63.225	-0.65115	KQRMILELGEDGFKEYTSNVFLQGKRFHEAL	0	0	0	SUBCELLULAR LOCATION: Mitochondrion {ECO:0000255|HAMAP-Rule:MF_03030, ECO:0000269|PubMed:23313956, ECO:0000269|PubMed:23358826}.
23.3182	23.4028	23.2727				23.3262	23.4432	23.2727				Matrix	Q9BQP7	MGME1_HUMAN	MGME1 C20orf72 DDK1	MGME1_HUMAN-44	3	1	4	1.01e-05	95.477	70.004	95.477	-0.40863	STSSYSCGRKKKVNPYEEVDQEKYSNLVQSV	0	0	0	SUBCELLULAR LOCATION: Mitochondrion {ECO:0000255|HAMAP-Rule:MF_03030, ECO:0000269|PubMed:23313956, ECO:0000269|PubMed:23358826}.
24.9066	24.7395					24.9146	24.7799					Matrix	Q9BQP7	MGME1_HUMAN	MGME1 C20orf72 DDK1	MGME1_HUMAN-52	1	0.9805	1	0.00010699	54.656	47.93	54.656	2.1633	RKKKVNPYEEVDQEKYSNLVQSVLSSRGVAQ	0	0	0	SUBCELLULAR LOCATION: Mitochondrion {ECO:0000255|HAMAP-Rule:MF_03030, ECO:0000269|PubMed:23313956, ECO:0000269|PubMed:23358826}.
24.0931	24.301	24.1009				24.1166	24.3414	24.1934				Matrix	Q9BQP7	MGME1_HUMAN	MGME1 C20orf72 DDK1	MGME1_HUMAN-328	1	1		0.00932318	73.248	28.167	64.265	-0.96427	LCSQYWTKWLLRLEEYTEKKKNQNIQKPEYS	0	0	0	SUBCELLULAR LOCATION: Mitochondrion {ECO:0000255|HAMAP-Rule:MF_03030, ECO:0000269|PubMed:23313956, ECO:0000269|PubMed:23358826}.
25.5739	25.7831	25.7345				25.5819	25.8236	25.7345				Matrix	Q9BQP7	MGME1_HUMAN	MGME1 C20orf72 DDK1	MGME1_HUMAN-342	1	1	1	7.63e-49	169.65	141.45	41.704	2.3495	EYTEKKKNQNIQKPEYSE_____________	0	0	0	SUBCELLULAR LOCATION: Mitochondrion {ECO:0000255|HAMAP-Rule:MF_03030, ECO:0000269|PubMed:23313956, ECO:0000269|PubMed:23358826}.
24.5714	24.9798	24.6316				24.5793	25.2187	24.6316				Matrix	Q9BQP7	MGME1_HUMAN	MGME1 C20orf72 DDK1	MGME1_HUMAN-205	1	1	1	8.71e-07	96.313	69.848	96.313	-0.23091	QETLKERDENLLKSGYIESVQHILKDVSGVR	0	0	0	SUBCELLULAR LOCATION: Mitochondrion {ECO:0000255|HAMAP-Rule:MF_03030, ECO:0000269|PubMed:23313956, ECO:0000269|PubMed:23358826}.
25.2748	25.4339	25.6514				25.2828	25.4744	25.6514				Matrix	Q9BRJ2	RM45_HUMAN	MRPL45	RM45_HUMAN-128	2	1	1	1.25e-07	125.25	76.829	42.161	0.38207	KKTMASQVSIRRIKDYDANFKIKDFPEKAKD	0	0	0	SUBCELLULAR LOCATION: Mitochondrion {ECO:0000269|PubMed:25278503, ECO:0000269|PubMed:25838379, ECO:0000269|PubMed:28892042}.
24.2839	24.3343	24.1824				24.2919	24.3747	24.1824				Matrix	Q9BRJ2	RM45_HUMAN	MRPL45	RM45_HUMAN-46	1	1	1	0.00603052	67.494	47.012	40.994	-1.2494	AIVPVRTKKRFTPPIYQPKFKTEKEFMQHAR	0	0	0	SUBCELLULAR LOCATION: Mitochondrion {ECO:0000269|PubMed:25278503, ECO:0000269|PubMed:25838379, ECO:0000269|PubMed:28892042}.
25.6002	25.4905	25.5083				25.6818	25.5397	25.5833				Matrix	Q9BRJ2	RM45_HUMAN	MRPL45	RM45_HUMAN-233	1	1		0.000726133	76.228	49.442	42.802	0.060856	TRQTLAIYDRFGRLMYGQEDVPKDVLEYVVF	0	0	0	SUBCELLULAR LOCATION: Mitochondrion {ECO:0000269|PubMed:25278503, ECO:0000269|PubMed:25838379, ECO:0000269|PubMed:28892042}.
25.8992	25.7543	25.8657				25.9717	25.7947	25.8657				Matrix	Q9BRJ2	RM45_HUMAN	MRPL45	RM45_HUMAN-256	1	1	1	0.000263577	96.113	69.73	59.198	-2.1283	DVLEYVVFEKQLTNPYGSWRMHTKIVPPWAP	0	0	0	SUBCELLULAR LOCATION: Mitochondrion {ECO:0000269|PubMed:25278503, ECO:0000269|PubMed:25838379, ECO:0000269|PubMed:28892042}.
	22.9285	23.0037					22.969	23.3779				Matrix	Q9BRJ2	RM45_HUMAN	MRPL45	RM45_HUMAN-225	1	1		0.0325979	52.549	30.542	45.598	0.36888	GQITVRMHTRQTLAIYDRFGRLMYGQEDVPK	0	0	0	SUBCELLULAR LOCATION: Mitochondrion {ECO:0000269|PubMed:25278503, ECO:0000269|PubMed:25838379, ECO:0000269|PubMed:28892042}.
25.4121	24.6618	25.3599				25.4245	24.7225	25.3599				Matrix	Q9BRJ2	RM45_HUMAN	MRPL45	RM45_HUMAN-88	1	1		6.41e-07	70.452	64.6	51.31	-1.5203	DRSIHLACTAGIFDAYVPPEGDARISSLSKE	0	0	0	SUBCELLULAR LOCATION: Mitochondrion {ECO:0000269|PubMed:25278503, ECO:0000269|PubMed:25838379, ECO:0000269|PubMed:28892042}.
26.6284	26.8982	26.9616				26.6363	26.9386	26.9616				Matrix	Q9BRJ2	RM45_HUMAN	MRPL45	RM45_HUMAN-293	1	1	1	8.35e-05	63.138	58.129	53.209	0.47648	KTVMIPGPQLKPEEEYEEAQGEAQKPQLA__	0	0	0	SUBCELLULAR LOCATION: Mitochondrion {ECO:0000269|PubMed:25278503, ECO:0000269|PubMed:25838379, ECO:0000269|PubMed:28892042}.
23.2633	22.6347	22.9119				23.2712	22.6759	22.9119				Matrix	Q9BRT2	UQCC2_HUMAN	UQCC2 C6orf125 MNF1	UQCC2_HUMAN-30	2	1	1	0.00125099	94.407	61.937	43.308	0.79429	EWPVDETKRGRDLGAYLRQRVAQAFREGENT	0	0	0	SUBCELLULAR LOCATION: Mitochondrion matrix, mitochondrion nucleoid. Mitochondrion. Mitochondrion intermembrane space {ECO:0000250}. Mitochondrion matrix {ECO:0000250}. Mitochondrion inner membrane {ECO:0000250}. Note=Predominantly expressed in the mitochondrial inner membrane. {ECO:0000250}.
25.3212	25.6559	25.9552				25.3292	25.6963	25.9552				Matrix	Q9BRT2	UQCC2_HUMAN	UQCC2 C6orf125 MNF1	UQCC2_HUMAN-67	1	1	1	3.23e-12	135.77	73.049	55.441	1.7375	ACDQMYESLARLHSNYYKHKYPRPRDTSFSG	0	0	0	SUBCELLULAR LOCATION: Mitochondrion matrix, mitochondrion nucleoid. Mitochondrion. Mitochondrion intermembrane space {ECO:0000250}. Mitochondrion matrix {ECO:0000250}. Mitochondrion inner membrane {ECO:0000250}. Note=Predominantly expressed in the mitochondrial inner membrane. {ECO:0000250}.
23.1255	22.88	23.6174				23.1335	22.9246	23.6174				Matrix	Q9BRT2	UQCC2_HUMAN	UQCC2 C6orf125 MNF1	UQCC2_HUMAN-68	1	1	1	0.00619926	77.282	38.446	55.441	1.7375	CDQMYESLARLHSNYYKHKYPRPRDTSFSGL	0	0	0	SUBCELLULAR LOCATION: Mitochondrion matrix, mitochondrion nucleoid. Mitochondrion. Mitochondrion intermembrane space {ECO:0000250}. Mitochondrion matrix {ECO:0000250}. Mitochondrion inner membrane {ECO:0000250}. Note=Predominantly expressed in the mitochondrial inner membrane. {ECO:0000250}.
25.0841	25.0042	25.1605				25.9229	25.4466	25.1654				Matrix	Q9BSH4	TACO1_HUMAN	TACO1 CCDC44 PRO0477	TACO1_HUMAN-135	2	0.999996		1.36e-05	98.942	82.217	82.85	-0.14016	STIETALKMEKSKDTYLLYEGRGPGGSSLLI	0	0	0	SUBCELLULAR LOCATION: Mitochondrion {ECO:0000269|PubMed:19503089}.
23.9013	24.0442					23.9927	24.8461					Matrix	Q9BSH5	HDHD3_HUMAN	HDHD3 C9orf158	HDHD3_HUMAN-29	2	1	1	1.57e-07	112.44	86.426	68.277	0.74324	VKDTLLRLRHPLGEAYATKARAHGLEVEPSA	0	0	0	0
23.4549	23.3745	23.3931				23.4628	23.4149	23.394				Matrix	Q9BSK2	S2533_HUMAN	SLC25A33	S2533_HUMAN-176	1	0.999968		0.00195026	83.948	48.503	82.287	2.6637	KVRGSKQMNTLQCARYVYQTEGIRGFYRGLT	0	TRANSMEM 12 32 Helical; Name=1. {ECO:0000255}.; TRANSMEM 49 65 Helical; Name=2. {ECO:0000255}.; TRANSMEM 121 141 Helical; Name=3. {ECO:0000255}.; TRANSMEM 190 210 Helical; Name=4. {ECO:0000255}.; TRANSMEM 233 253 Helical; Name=5. {ECO:0000255}.; TRANSMEM 298 318 Helical; Name=6. {ECO:0000255}.	0	SUBCELLULAR LOCATION: Mitochondrion inner membrane {ECO:0000305|PubMed:14715278}; Multi-pass membrane protein {ECO:0000255}.
26.8288	26.9911	26.8971				26.8368	27.3151	26.8971				Matrix	Q6NUK1	SCMC1_HUMAN	SLC25A24 APC1 MCSC1 SCAMC1	SCMC1_HUMAN-324	1	1	1	1.38e-70	186.51	174.16	186.51	-1.2659	MEVMKTRLAVGKTGQYSGIYDCAKKILKHEG	TOPO_DOM 1 197 Mitochondrial intermembrane. {ECO:0000255}.; TOPO_DOM 216 252 Mitochondrial matrix. {ECO:0000255}.; TOPO_DOM 273 295 Mitochondrial intermembrane. {ECO:0000255}.; TOPO_DOM 310 345 Mitochondrial matrix. {ECO:0000255}.; TOPO_DOM 366 388 Mitochondrial intermembrane. {ECO:0000255}.; TOPO_DOM 407 445 Mitochondrial matrix. {ECO:0000255}.; TOPO_DOM 466 477 Mitochondrial intermembrane. {ECO…	TRANSMEM 198 215 Helical; Name=1. {ECO:0000255}.; TRANSMEM 253 272 Helical; Name=2. {ECO:0000255}.; TRANSMEM 296 309 Helical; Name=3. {ECO:0000255}.; TRANSMEM 346 365 Helical; Name=4. {ECO:0000255}.; TRANSMEM 389 406 Helical; Name=5. {ECO:0000255}.; TRANSMEM 446 465 Helical; Name=6. {ECO:0000255}.	0	SUBCELLULAR LOCATION: Mitochondrion inner membrane {ECO:0000269|PubMed:15054102, ECO:0000269|PubMed:15123600, ECO:0000269|PubMed:22015608}; Multi-pass membrane protein {ECO:0000269|PubMed:15054102, ECO:0000269|PubMed:15123600, ECO:0000269|PubMed:22015608}.
24.6248	24.7981	24.5753				24.6328	24.8386	24.5753				Matrix	Q9BU61	NDUF3_HUMAN	NDUFAF3 C3orf60	NDUF3_HUMAN-59	1	0.999826	1	8.72e-22	134.04	122.67	97.203	-2.5244	RTRISLLQREAAQAMYIDSYNSRGFMINGNR	0	0	0	SUBCELLULAR LOCATION: Nucleus {ECO:0000250}. Mitochondrion inner membrane {ECO:0000269|PubMed:19463981}.
24.962	25.0815	24.8555				24.97	25.1219	24.8555				Matrix	Q9BU61	NDUF3_HUMAN	NDUFAF3 C3orf60	NDUF3_HUMAN-42	1	1	1	1.3e-24	147.74	118.41	68.536	-3.8706	APRRGHRLSPADDELYQRTRISLLQREAAQA	0	0	0	SUBCELLULAR LOCATION: Nucleus {ECO:0000250}. Mitochondrion inner membrane {ECO:0000269|PubMed:19463981}.
23.4468	23.449	24.0524				23.4548	23.4894	24.5242				Matrix	Q9BW92	SYTM_HUMAN	TARS2 TARSL1	SYTM_HUMAN-536	1	1		6e-07	79.88	72.298	79.88	-1.2898	EFGEPWDLNSGDGAFYGPKIDVHLHDALGRP	0	0	0	SUBCELLULAR LOCATION: Mitochondrion matrix {ECO:0000250}.
26.4737	26.2336	26.2065				26.4817	26.274	26.2646				Matrix	Q9BW92	SYTM_HUMAN	TARS2 TARSL1	SYTM_HUMAN-159	1	0.999731	1	7.44e-19	118.2	111.59	96.247	-0.66453	EQFLGAVLCRGPSTEYGFYHDFFLGKERTIR	0	0	0	SUBCELLULAR LOCATION: Mitochondrion matrix {ECO:0000250}.
24.3458	24.2787	24.2698				24.3537	24.3192	24.2698				Matrix	Q9BW92	SYTM_HUMAN	TARS2 TARSL1	SYTM_HUMAN-162	1	0.996751	1	6.54e-13	97.767	85.874	97.767	-1.1637	LGAVLCRGPSTEYGFYHDFFLGKERTIRGSE	0	0	0	SUBCELLULAR LOCATION: Mitochondrion matrix {ECO:0000250}.
	23.8645	23.7158	21.4235				23.9497	23.7158	24.1268			Matrix	Q9BW92	SYTM_HUMAN	TARS2 TARSL1	SYTM_HUMAN-81	1	1		0.000555307	62.104	47.424	47.301	2.493	PGGQKIDAVAWNTTPYQLARQISSTLADTAV	0	0	0	SUBCELLULAR LOCATION: Mitochondrion matrix {ECO:0000250}.
23.9593	24.1424					23.9673	24.1829					Matrix	Q9BW92	SYTM_HUMAN	TARS2 TARSL1	SYTM_HUMAN-231	1	1		3.35e-11	83.871	76.297	83.871	-1.7214	LHLIEEKVTGPTATVYGCGTLVDLCQGPHLR	0	0	0	SUBCELLULAR LOCATION: Mitochondrion matrix {ECO:0000250}.
24.5481	23.9077	23.9827				24.5566	23.9488	23.9827				Matrix	Q9BX68	HINT2_HUMAN	HINT2	HINT2_HUMAN-70	1	1		8.29e-05	69.331	59.485	62.055	-2.0557	IFSRILDKSLPADILYEDQQCLVFRDVAPQA	0	0	0	SUBCELLULAR LOCATION: Mitochondrion {ECO:0000269|PubMed:16762638, ECO:0000269|PubMed:18653718}.
25.8667	25.9533	25.8519				25.8747	25.9937	25.8519				Matrix	Q9BXW7	HDHD5_HUMAN	HDHD5 CECR5	HDHD5_HUMAN-320	1	0.999994		3.26e-21	96.848	87.467	96.848	-1.8018	IRKLYAVGDNPMSDVYGANLFHQYLQKATHD	0	0	0	0
23.5635	23.058	23.3158				23.5714	23.9845	23.3158				Matrix	Q9BXW7	HDHD5_HUMAN	HDHD5 CECR5	HDHD5_HUMAN-287	2	0.999994		3.37e-41	155.14	129.96	155.14	-1.2162	RYEGLMGKPSILTYQYAEDLIRRQAERRGWA	0	0	0	0
25.2976	25.2497	25.4091				25.3556	25.2914	25.4915				Matrix	Q9BYC8	RM32_HUMAN	MRPL32 HSPC283	RM32_HUMAN-160	1	1	1	2.03e-105	190.57	180.33	128.04	0.76282	EGGPFKAPTIETVVLYTGETPSEQDQGKRII	0	0	0	SUBCELLULAR LOCATION: Mitochondrion {ECO:0000269|PubMed:25278503, ECO:0000269|PubMed:25838379, ECO:0000269|PubMed:28892042}.
25.175	25.2695	25.1843				25.1829	25.3992	25.1843				Matrix	Q9BYC8	RM32_HUMAN	MRPL32 HSPC283	RM32_HUMAN-125	1	0.999999	1	2.77e-31	155.06	129.16	155.06	-1.4926	CPECGHLKQKHVLCAYCYEKVCKETAEIRRQ	0	0	0	SUBCELLULAR LOCATION: Mitochondrion {ECO:0000269|PubMed:25278503, ECO:0000269|PubMed:25838379, ECO:0000269|PubMed:28892042}.
23.4434	23.4125	23.4838				23.4514	23.453	23.4838				Matrix	Q9BYC9	RM20_HUMAN	MRPL20	RM20_HUMAN-83	2	1		4.02e-09	115.71	85.102	83.456	-1.06	WINRITAASQEHGLKYPALIGNLVKCQVELN	0	0	0	SUBCELLULAR LOCATION: Mitochondrion {ECO:0000269|PubMed:11279069, ECO:0000269|PubMed:25278503, ECO:0000269|PubMed:25838379, ECO:0000269|PubMed:28892042}.
25.0143	24.984	25.1292				25.2222	25.245	25.1292				Matrix	Q9BYC9	RM20_HUMAN	MRPL20	RM20_HUMAN-108	2	1	1	0.000943334	73.435	57.89	57.175	1.8937	CQVELNRKVLADLAIYEPKTFKSLAALASRR	0	0	0	SUBCELLULAR LOCATION: Mitochondrion {ECO:0000269|PubMed:11279069, ECO:0000269|PubMed:25278503, ECO:0000269|PubMed:25838379, ECO:0000269|PubMed:28892042}.
27.6179	27.6593	27.7849				27.6259	27.6997	27.7849				Matrix	Q9BYD1	RM13_HUMAN	MRPL13	RM13_HUMAN-132	1	1	1	2.46e-21	124.42	108.4	72.321	0.81971	HRRTMMERLHLFPDEYIPEDILKNLVEELPQ	0	0	0	SUBCELLULAR LOCATION: Mitochondrion {ECO:0000269|PubMed:25278503, ECO:0000269|PubMed:25838379, ECO:0000269|PubMed:28892042}.
24.6361	24.1645	24.6885				24.6446	24.2488	24.6885				Matrix	Q9BYD1	RM13_HUMAN	MRPL13	RM13_HUMAN-176	1	1	1	0.0251035	58.699	36.058	56.404	-3.3211	EEIDAFPRLWTPPEDYRL_____________	0	0	0	SUBCELLULAR LOCATION: Mitochondrion {ECO:0000269|PubMed:25278503, ECO:0000269|PubMed:25838379, ECO:0000269|PubMed:28892042}.
24.6822	24.8635					24.6913	24.9391					Matrix	Q9BYD1	RM13_HUMAN	MRPL13	RM13_HUMAN-158	1	1		6.06e-16	108.63	99.973	71.98	-0.034906	EELPQPRKIPKRLDEYTQEEIDAFPRLWTPP	0	0	0	SUBCELLULAR LOCATION: Mitochondrion {ECO:0000269|PubMed:25278503, ECO:0000269|PubMed:25838379, ECO:0000269|PubMed:28892042}.
26.1509	25.9317	26.2581				26.1588	25.9722	26.2589				Matrix	Q9BYD1	RM13_HUMAN	MRPL13	RM13_HUMAN-83	1	1	1	7.74e-16	125.54	119.13	120.87	-1.1398	SGNKWEQKVYSSHTGYPGGFRQVTAAQLHLR	0	0	0	SUBCELLULAR LOCATION: Mitochondrion {ECO:0000269|PubMed:25278503, ECO:0000269|PubMed:25838379, ECO:0000269|PubMed:28892042}.
24.498	24.2521	24.8891				24.5597	24.2926	24.8896				Matrix	Q9BYD2	RM09_HUMAN	MRPL9	RM09_HUMAN-248	1	0.961742		0.000245047	80.24	71.263	47.894	1.9153	VPMSVVNFEKPKTKRYKYWLAQQAAKAMAPT	0	0	0	SUBCELLULAR LOCATION: Mitochondrion {ECO:0000269|PubMed:25278503, ECO:0000269|PubMed:25838379, ECO:0000269|PubMed:28892042}.
24.0566	24.1259	24.5325				24.6451	24.1663	24.5325				Matrix	Q9BYD2	RM09_HUMAN	MRPL9	RM09_HUMAN-250	2	1		1.55e-28	158.07	134.31	88.921	1.824	MSVVNFEKPKTKRYKYWLAQQAAKAMAPTSP	0	0	0	SUBCELLULAR LOCATION: Mitochondrion {ECO:0000269|PubMed:25278503, ECO:0000269|PubMed:25838379, ECO:0000269|PubMed:28892042}.
	24.7192	24.8017					24.7596	24.8174				Matrix	Q9BYD3	RM04_HUMAN	MRPL4 CDABP0091 CGI-28	RM04_HUMAN-309	1	1		4.51e-09	87.083	76.942	51.643	2.042	PRPLPHATQGPAATPYHC_____________	0	0	0	SUBCELLULAR LOCATION: Mitochondrion {ECO:0000269|PubMed:25278503, ECO:0000269|PubMed:25838379, ECO:0000269|PubMed:28892042}.
24.2968		24.1246				24.3472		24.1246				Matrix	Q9BYD6	RM01_HUMAN	MRPL1 BM-022	RM01_HUMAN-75	2	0.976117		8.18e-14	94.994	87.483	43.557	-2.4566	KTPDEKKDEIEKIKAYPYMEGEPEDDVYLKR	0	0	0	SUBCELLULAR LOCATION: Mitochondrion {ECO:0000250|UniProtKB:A6QPQ5, ECO:0000305|PubMed:11279069}.
25.8702	25.8167	25.6067				25.8781	25.8578	25.6665				Matrix	Q9BYD6	RM01_HUMAN	MRPL1 BM-022	RM01_HUMAN-148	1	1		0.000292834	51.568	45.451	51.568	-0.648	KKKNVEPFTSVLSLPYPFASEINKVAVFTEN	0	0	0	SUBCELLULAR LOCATION: Mitochondrion {ECO:0000250|UniProtKB:A6QPQ5, ECO:0000305|PubMed:11279069}.
26.8191	26.888	26.9783				26.8275	26.9284	26.9783				Matrix	Q9BYD6	RM01_HUMAN	MRPL1 BM-022	RM01_HUMAN-97	1	1	1	1.75e-18	146.54	81.739	54.205	2.3926	PEDDVYLKRLYPRQIYEVEKAVHLLKKFQIL	0	0	0	SUBCELLULAR LOCATION: Mitochondrion {ECO:0000250|UniProtKB:A6QPQ5, ECO:0000305|PubMed:11279069}.
24.5718	24.6852	24.9924				24.5797	24.7257	24.9924				Matrix	Q9BYN8	RT26_HUMAN	MRPS26 C20orf193 RPMS13	RT26_HUMAN-187	2	1	2	3.96e-06	117.52	86.026	64.711	0.16317	NLEARVEAALDSRKNYNWAITREGLVVRPQR	0	0	0	SUBCELLULAR LOCATION: Mitochondrion {ECO:0000269|PubMed:25838379}.
23.9484	23.8925	23.7673				23.9564	23.9329	23.7673				Matrix	Q9BYT8	NEUL_HUMAN	NLN AGTBP KIAA1226	NEUL_HUMAN-421	1	1		0.00332871	82.279	66.272	67.494	0.7219	EQMTDAHVWNKSVTLYTVKDKATGEVLGQFY	0	0	0	SUBCELLULAR LOCATION: Mitochondrion intermembrane space {ECO:0000250}. Cytoplasm {ECO:0000250}.
24.9856	24.7519	24.9362				24.9935	24.7923	24.9362				Matrix	Q9BYT8	NEUL_HUMAN	NLN AGTBP KIAA1226	NEUL_HUMAN-248	1	0.999979	1	4.82e-07	119.41	103.07	107.29	-0.67702	KTDDDKYKITLKYPHYFPVMKKCCIPETRRR	0	0	0	SUBCELLULAR LOCATION: Mitochondrion intermembrane space {ECO:0000250}. Cytoplasm {ECO:0000250}.
	23.5751	23.5989					23.6155	23.5989				Matrix	Q9BZE1	RM37_HUMAN	MRPL37 MRPL2 RPML2 HSPC235	RM37_HUMAN-176	1	1		2.04e-05	74.853	65.242	74.853	3.3644	ARLWQTTEEIPKRETYCPVIVDNLIQLCKSQ	0	0	0	SUBCELLULAR LOCATION: Mitochondrion {ECO:0000269|PubMed:25278503, ECO:0000269|PubMed:25838379, ECO:0000269|PubMed:28892042}.
26.2676		26.2834				26.2756		26.2835				Matrix	Q9BZE1	RM37_HUMAN	MRPL37 MRPL2 RPML2 HSPC235	RM37_HUMAN-287	1	0.980699		5.61e-10	82.177	75.079	82.177	-1.3853	DVKNDTGFQEGYPYPYPHTLYLLDKANLRPH	0	0	0	SUBCELLULAR LOCATION: Mitochondrion {ECO:0000269|PubMed:25278503, ECO:0000269|PubMed:25838379, ECO:0000269|PubMed:28892042}.
24.1696	25.1396	25.1433				24.1775	25.1836	25.1433				Matrix	Q9BZE1	RM37_HUMAN	MRPL37 MRPL2 RPML2 HSPC235	RM37_HUMAN-99	1	1	1	0.000310177	76.332	66.143	67.08	1.6482	DPRFYRSPPLHEHPLYKDQACYIFHHRCRLL	0	0	0	SUBCELLULAR LOCATION: Mitochondrion {ECO:0000269|PubMed:25278503, ECO:0000269|PubMed:25838379, ECO:0000269|PubMed:28892042}.
24.194	23.9358	24.3562				24.2195	23.9762	24.3562				Matrix	Q9BZE1	RM37_HUMAN	MRPL37 MRPL2 RPML2 HSPC235	RM37_HUMAN-50	1	1		2.4e-06	79.652	69.521	66.246	1.0589	VRSTRKSEPPPLDRVYEIPGLEPITFAGKMH	0	0	0	SUBCELLULAR LOCATION: Mitochondrion {ECO:0000269|PubMed:25278503, ECO:0000269|PubMed:25838379, ECO:0000269|PubMed:28892042}.
25.2987	24.6051	25.1378				25.3665	24.6455	25.1378				Matrix	Q9H0R6	GATA_HUMAN	QRSL1	GATA_HUMAN-389	1	0.999758	1	0.0104269	61.78	36.942	61.78	-0.88129	RGRILSGNFFLLKENYENYFVKAQKVRRLIA	0	0	0	SUBCELLULAR LOCATION: Mitochondrion {ECO:0000255|HAMAP-Rule:MF_03150, ECO:0000269|PubMed:19805282}.
23.5725		21.962				23.5849		21.962				Matrix	Q9H0R6	GATA_HUMAN	QRSL1	GATA_HUMAN-347	1	1		0.000215553	86.67	51.897	66.299	0.40174	TSEVASNMARFDGLQYGHRCDIDVSTEAMYA	0	0	0	SUBCELLULAR LOCATION: Mitochondrion {ECO:0000255|HAMAP-Rule:MF_03150, ECO:0000269|PubMed:19805282}.
23.8081	23.9177					23.8169	23.9581					Matrix	Q9H0R6	GATA_HUMAN	QRSL1	GATA_HUMAN-144	2	1		5.24e-51	124.17	113.55	63.095	1.6645	GSTDGVFGPVKNPWSYSKQYREKRKQNPHSE	0	0	0	SUBCELLULAR LOCATION: Mitochondrion {ECO:0000255|HAMAP-Rule:MF_03150, ECO:0000269|PubMed:19805282}.
26.2569	26.1851	26.2304				26.2648	26.2255	26.2337				Matrix	Q9H1K1	ISCU_HUMAN	ISCU NIFUN	ISCU_HUMAN-153	1	1		0.000263924	111.65	44.655	82.671	0.45086	CSMLAEDAIKAALADYKLKQEPKKGEAEKK_	0	0	0	SUBCELLULAR LOCATION: Isoform 1: Mitochondrion {ECO:0000269|PubMed:11060020, ECO:0000269|PubMed:26702583}.; SUBCELLULAR LOCATION: Isoform 2: Cytoplasm. Nucleus {ECO:0000269|PubMed:11060020}.
24.5244	24.7159	24.9675				24.5323	24.7563	24.9675				Matrix	Q9H1K1	ISCU_HUMAN	ISCU NIFUN	ISCU_HUMAN-43	2	1	2	8.6e-29	159.79	135.02	67.334	0.7775	LSAPARLYHKKVVDHYENPRNVGSLDKTSKN	0	0	0	SUBCELLULAR LOCATION: Isoform 1: Mitochondrion {ECO:0000269|PubMed:11060020, ECO:0000269|PubMed:26702583}.; SUBCELLULAR LOCATION: Isoform 2: Cytoplasm. Nucleus {ECO:0000269|PubMed:11060020}.
22.894	22.7177	22.951				22.92	22.7582	22.9514				Matrix	Q9H2K0	IF3M_HUMAN	MTIF3 DC38	IF3M_HUMAN-251	1	1	1	2.82e-33	158.42	146.36	158.42	1.2114	LMCVLRAFSKNEEKAYKETQETQERDTLNKD	0	0	0	SUBCELLULAR LOCATION: Mitochondrion {ECO:0000305}.
24.3173	24.6314	24.8004				24.3253	24.6718	24.8354				Matrix	Q9H2U2	IPYR2_HUMAN	PPA2 HSPC124	IPYR2_HUMAN-88	2	1	1	6.42e-41	149	141.29	80.738	-0.3981	KEENGIPMKKARNDEYENLFNMIVEIPRWTN	0	0	0	SUBCELLULAR LOCATION: Mitochondrion {ECO:0000305}.
	24.0738	24.2028					24.1142	24.2277				Matrix	Q9H2U2	IPYR2_HUMAN	PPA2 HSPC124	IPYR2_HUMAN-48	1	1		0.000325612	86.67	72.661	46.001	-2.5515	ALYHTEERGQPCSQNYRLFFKNVTGHYISPF	0	0	0	SUBCELLULAR LOCATION: Mitochondrion {ECO:0000305}.
25.2137	24.9081	25.1544				25.2217	24.9485	25.1544				Matrix	Q9H2W6	RM46_HUMAN	MRPL46 C15orf4 LIECG2	RM46_HUMAN-263	1	1		0.000724079	74.841	64.197	47.894	0.013646	NKGHHVWVTKDELGDYLKPKYLAQVRRFVSD	0	0	0	SUBCELLULAR LOCATION: Mitochondrion {ECO:0000269|PubMed:25278503, ECO:0000269|PubMed:25838379, ECO:0000269|PubMed:28892042}.
27.0747	27.1983	27.1481				27.8265	27.2387	27.1481				Matrix	Q9H2W6	RM46_HUMAN	MRPL46 C15orf4 LIECG2	RM46_HUMAN-213	1	1		1.73e-09	98.942	68.737	48.467	0.31457	NNMEAKFLGNAPCGHYTFKFPQAMRTESNLG	0	0	0	SUBCELLULAR LOCATION: Mitochondrion {ECO:0000269|PubMed:25278503, ECO:0000269|PubMed:25838379, ECO:0000269|PubMed:28892042}.
27.6621	27.8827	27.827	20.0129			27.6726	27.9231	27.827	22.7162			Matrix	Q9H2W6	RM46_HUMAN	MRPL46 C15orf4 LIECG2	RM46_HUMAN-84	1	1	2	1.88e-76	192.26	146.58	85.355	-0.0041066	EMASLLQQIEIERSLYSDHELRALDENQRLA	0	0	0	SUBCELLULAR LOCATION: Mitochondrion {ECO:0000269|PubMed:25278503, ECO:0000269|PubMed:25838379, ECO:0000269|PubMed:28892042}.
23.3893	23.196	23.359				23.3972	23.2365	23.3594				Matrix	Q9H5Q4	TFB2M_HUMAN	TFB2M NS5ATP5	TFB2M_HUMAN-297	1	1		3.61e-14	133.58	112.05	101.25	1.3332	NPKRRELLDQLQQKLYLIQMIPRQNLFTKNL	0	0	0	SUBCELLULAR LOCATION: Mitochondrion.
24.2299	24.0722	24.0961				24.2378	24.1127	24.9611				Matrix	Q9H5Q4	TFB2M_HUMAN	TFB2M NS5ATP5	TFB2M_HUMAN-385	1	1		0.00403722	79.474	45.736	60.436	-0.69406	FKTLFETIERSKDCAYKWLYDETLEDR____	0	0	0	SUBCELLULAR LOCATION: Mitochondrion.
22.5209	24.6872	24.8492				22.5288	24.7276	24.8492				Matrix	Q9H5Q4	TFB2M_HUMAN	TFB2M NS5ATP5	TFB2M_HUMAN-389	1	1		0.000726875	76.332	46.558	58.274	3.2036	FETIERSKDCAYKWLYDETLEDR________	0	0	0	SUBCELLULAR LOCATION: Mitochondrion.
25.2106	24.8376	24.7006				25.2185	24.8787	24.76				Matrix	Q9H7H0	MET17_HUMAN	METTL17 METT11D1	MET17_HUMAN-241	1	1		0.000175689	70.197	55.035	64.52	-1.0503	LAEKLLKGGSESGEPYIPGVFFRQFLPVSPK	0	0	0	SUBCELLULAR LOCATION: Mitochondrion {ECO:0000250}.
24.8043	24.8363	24.7992				24.8123	24.8768	24.7992				Matrix	Q9H845	ACAD9_HUMAN	ACAD9	ACAD9_HUMAN-589	1	1		8.31e-06	97.779	79.931	97.779	0.64887	EAYLQNLFSLSQLDKYAPENLDEQIKKVSQQ	0	0	0	SUBCELLULAR LOCATION: Mitochondrion {ECO:0000269|PubMed:20816094}.
24.7554	24.7695	24.5101				24.7634	24.8994	24.5115				Matrix	Q9H857	NT5D2_HUMAN	NT5DC2	NT5D2_HUMAN-101	2	1		1.66e-07	90.707	66.227	66.351	-1.9158	HPEIFSTARDILIEHYKYPEGIRKYDYNPSF	0	0	0	0
24.9223	25.1917	25.1011				24.9325	25.2321	25.1193				Matrix	Q9H857	NT5D2_HUMAN	NT5DC2	NT5D2_HUMAN-81	1	0.999888		8.1e-78	152.16	144.74	152.16	0.061704	DVEVYGFDYDYTLAQYADALHPEIFSTARDI	0	0	0	0
	22.7573	23.2895					22.7977	23.2895				Matrix	Q9H857	NT5D2_HUMAN	NT5DC2	NT5D2_HUMAN-123	1	1		0.0216806	59.597	23.886	59.597	2.3284	RKYDYNPSFAIRGLHYDIQKSLLMKIDAFHY	0	0	0	0
24.4999	24.4282	24.6223				24.5786	24.4686	24.6223				Matrix	Q9H857	NT5D2_HUMAN	NT5DC2	NT5D2_HUMAN-233	1	1		2.75e-10	104.41	95.198	41.401	-2.9081	DVTDAIRDVHVKGLMYQWIEQDMEKYILRGD	0	0	0	0
24.7114	25.0206	24.7376				24.7194	25.6984	24.7376				Matrix	Q9H857	NT5D2_HUMAN	NT5DC2	NT5D2_HUMAN-175	1	0.997218		2.52e-15	85.814	81.867	67.367	0.7518	YGGTQHIPLYQMSGFYGKGPSIKQFMDIFSL	0	0	0	0
24.3863		24.8887				24.3943		24.8887				Matrix	Q9H857	NT5D2_HUMAN	NT5DC2	NT5D2_HUMAN-138	1	1	1	2.55e-11	106.14	93.622	106.14	1.3365	YDIQKSLLMKIDAFHYVQLGTAYRGLQPVPD	0	0	0	0
24.9708		24.8547				24.9788		24.8547				Matrix	Q9H857	NT5D2_HUMAN	NT5DC2	NT5D2_HUMAN-110	1	0.998066		0.00139569	69.261	55.843	62.088	1.4839	DILIEHYKYPEGIRKYDYNPSFAIRGLHYDI	0	0	0	0
27.309	27.3003	27.4433				27.317	27.3476	27.4433				Matrix	Q9H857	NT5D2_HUMAN	NT5DC2	NT5D2_HUMAN-414	1	1	1	6.62e-149	229.82	210.71	44.847	0.14336	TWQQALTGLLERMQTYQDAESRQVLAAWMKE	0	0	0	0
24.6112	24.8125	24.9907				24.6192	24.8529	24.9977				Matrix	Q9H857	NT5D2_HUMAN	NT5DC2	NT5D2_HUMAN-486	1	1		5.03e-13	139.88	96.795	44.377	-1.5691	ASLSCLLNYRVDFTFYPRRTPLQHEAPLWMD	0	0	0	0
26.6777	26.5644					26.6858	26.6486					Matrix	Q6N022	TEN4_HUMAN	TENM4 KIAA1302 ODZ4 TNM4	TEN4_HUMAN-39	1	1		0.0113566	49.448	33.65	49.448	-0.13968	SSSADSEEGKAPQKSYSSSETLKAYDQDARL	TOPO_DOM 1 345 Cytoplasmic. {ECO:0000255}.; TOPO_DOM 367 2769 Extracellular. {ECO:0000255}.	TRANSMEM 346 366 Helical. {ECO:0000255}.	0	SUBCELLULAR LOCATION: Cell membrane {ECO:0000269|PubMed:26188006}; Single-pass membrane protein {ECO:0000255}. Cell projection {ECO:0000250|UniProtKB:Q3UHK6}. Nucleus {ECO:0000250|UniProtKB:Q3UHK6}. Cytoplasm {ECO:0000250|UniProtKB:Q3UHK6}.
24.7283		24.7037				24.7362		24.7366				Matrix	Q9H9J2	RM44_HUMAN	MRPL44	RM44_HUMAN-270	1	0.999068		8.39e-05	62.999	53.244	62.999	0.43195	SRLTRQSGGTTALPLYFVGLYCDKKLIAEGP	0	0	0	SUBCELLULAR LOCATION: Mitochondrion {ECO:0000269|PubMed:25278503, ECO:0000269|PubMed:25838379, ECO:0000269|PubMed:28892042}.
26.1634	26.3195	26.3904				26.1713	26.36	26.3938				Matrix	Q9H9J2	RM44_HUMAN	MRPL44	RM44_HUMAN-97	1	1		0.000710804	85.821	53.466	85.821	-2.0542	NFSLDLLKTAFVNSCYIKSEEAKRQQLGIEK	0	0	0	SUBCELLULAR LOCATION: Mitochondrion {ECO:0000269|PubMed:25278503, ECO:0000269|PubMed:25838379, ECO:0000269|PubMed:28892042}.
25.2337	25.42	25.547				25.2417	25.4644	25.5471				Matrix	Q9H9P8	L2HDH_HUMAN	L2HGDH C14orf160	L2HDH_HUMAN-285	1	1		9.5e-05	108.43	89.475	84.882	0.95248	SGCTPDPRIVPFRGDYLLLKPEKCYLVKGNI	0	0	0	SUBCELLULAR LOCATION: Mitochondrion {ECO:0000269|PubMed:16005139}.
25.4576	25.1309	23.9882				25.4656	25.1714	23.9882				Matrix	Q9HA77	SYCM_HUMAN	CARS2 OK/SW-cl.10	SYCM_HUMAN-143	2	1		3.78e-10	88	78.006	49.095	-1.6437	RANEMNISPASLASLYEEDFKQDMAALKVLP	0	0	0	SUBCELLULAR LOCATION: Mitochondrion matrix {ECO:0000250}.
	23.8019	24.0904					23.8424	24.9391				Matrix	Q9HA77	SYCM_HUMAN	CARS2 OK/SW-cl.10	SYCM_HUMAN-55	1	1		3.41e-09	97.716	74.599	86.803	-0.065787	RAWLQPTGRETGVQVYNSLTGRKEPLIVAHA	0	0	0	SUBCELLULAR LOCATION: Mitochondrion matrix {ECO:0000250}.
27.7826	27.9002	27.9033				27.7958	27.9463	27.9334				Matrix	Q9HAV7	GRPE1_HUMAN	GRPEL1 GREPEL1	GRPE1_HUMAN-173	1	1	2	2.04e-86	190.24	168.99	41.088	-0.37501	HGLLKLNPVGAKFDPYEHEALFHTPVEGKEP	0	0	0	SUBCELLULAR LOCATION: Mitochondrion matrix {ECO:0000269|PubMed:11311562}.
24.5555	24.4786	24.5587				24.5634	24.5191	24.5587				Matrix	Q9HAV7	GRPE1_HUMAN	GRPEL1 GREPEL1	GRPE1_HUMAN-102	2	1	1	1.37e-20	147.19	119.08	58.981	-0.96991	NLRQRSQKLVEEAKLYGIQAFCKDLLEVADV	0	0	0	SUBCELLULAR LOCATION: Mitochondrion matrix {ECO:0000269|PubMed:11311562}.
24.1388	24.2866	24.4585				24.1467	24.3272	24.4585				Matrix	Q9HAV7	GRPE1_HUMAN	GRPEL1 GREPEL1	GRPE1_HUMAN-141	1	1		1.61e-33	147.12	123.66	147.12	0.95373	PKEEIKDDNPHLKNLYEGLVMTEVQIQKVFT	0	0	0	SUBCELLULAR LOCATION: Mitochondrion matrix {ECO:0000269|PubMed:11311562}.
24.7409	24.5962	24.6248				24.7488	24.6366	24.6248				Matrix	Q9HBH1	DEFM_HUMAN	PDF PDF1A	DEFM_HUMAN-237	1	1		0.000225782	102.07	86.923	100.57	-0.61259	CLFIDKMDSRTFTNVYWMKVND_________	0	0	0	SUBCELLULAR LOCATION: Mitochondrion {ECO:0000305}.
24.718	25.1505					24.726	25.1994					Matrix	Q9NPL8	TIDC1_HUMAN	TIMMDC1 C3orf1 UNQ247/PRO284	TIDC1_HUMAN-104	2	1	2	1.37e-18	122.1	97.247	110.44	0.73318	WVYGGIPAFIHAKQQYIEQSQAEIYHNRFDA	0	TRANSMEM 80 100 Helical. {ECO:0000255}.; TRANSMEM 137 159 Helical. {ECO:0000255}.; TRANSMEM 165 185 Helical. {ECO:0000255}.; TRANSMEM 189 209 Helical. {ECO:0000255}.	0	SUBCELLULAR LOCATION: Mitochondrion membrane {ECO:0000269|PubMed:24191001}; Multi-pass membrane protein {ECO:0000269|PubMed:24191001}.
23.0937	23.3815					23.1168	23.422					Matrix	Q9HC36	MRM3_HUMAN	MRM3 RNMTL1 HC90	MRM3_HUMAN-94	3	1		2.51e-14	106.58	86.9	106.58	-3.6597	SASRAPSTWEESGLRYDKAYPGDRRLSSVMT	0	0	0	SUBCELLULAR LOCATION: Mitochondrion {ECO:0000269|PubMed:24036117, ECO:0000269|PubMed:25009282}.
24.4574	24.6049	24.629				24.4654	24.6453	24.629				Matrix	Q9HC36	MRM3_HUMAN	MRM3 RNMTL1 HC90	MRM3_HUMAN-98	3	1		0.00280708	68.7	49.093	55.676	-0.31851	APSTWEESGLRYDKAYPGDRRLSSVMTIVKS	0	0	0	SUBCELLULAR LOCATION: Mitochondrion {ECO:0000269|PubMed:24036117, ECO:0000269|PubMed:25009282}.
25.8803	25.8995	25.9871				25.8883	25.94	25.9877				Matrix	Q9HC36	MRM3_HUMAN	MRM3 RNMTL1 HC90	MRM3_HUMAN-277	1	1		6.03e-07	72.163	64.651	46.099	0.80159	RMPIINNLEWETVPNYLPPDTRVYVADNCGL	0	0	0	SUBCELLULAR LOCATION: Mitochondrion {ECO:0000269|PubMed:24036117, ECO:0000269|PubMed:25009282}.
24.0627	23.0475	24.0595				24.7617	23.8799	24.5953				Matrix	Q9HC36	MRM3_HUMAN	MRM3 RNMTL1 HC90	MRM3_HUMAN-293	1	0.999862		0.000452952	50.392	46.754	50.392	2.3037	LPPDTRVYVADNCGLYAQAEMSNKASDHGWV	0	0	0	SUBCELLULAR LOCATION: Mitochondrion {ECO:0000269|PubMed:24036117, ECO:0000269|PubMed:25009282}.
23.7078	23.9555	23.6765				23.7157	23.996	23.6765				Matrix	Q9HCC0	MCCB_HUMAN	MCCC2 MCCB	MCCB_HUMAN-351	1	1	1	6.56e-07	90.793	81.789	90.793	-0.25612	ARIVDGSRFTEFKAFYGDTLVTGFARIFGYP	0	0	0	SUBCELLULAR LOCATION: Mitochondrion matrix {ECO:0000269|PubMed:11170888, ECO:0000269|PubMed:16023992}.
29.6259	29.5589	29.6046	22.308	22.2278		29.6339	29.5994	29.6458	25.1136	24.1543		Matrix	Q9HCC0	MCCB_HUMAN	MCCC2 MCCB	MCCB_HUMAN-413	1	1	1	2.48e-49	152.11	121.91	40.058	0.11821	LLFLQNITGFMVGREYEAEGIAKDGAKMVAA	0	0	0	SUBCELLULAR LOCATION: Mitochondrion matrix {ECO:0000269|PubMed:11170888, ECO:0000269|PubMed:16023992}.
26.734		26.6037				26.742		26.6371				Matrix	Q9HCC0	MCCB_HUMAN	MCCC2 MCCB	MCCB_HUMAN-106	1	0.5	1	7.61e-06	48.248	45.914	48.248	1.7627	IDPGSPFLELSQFAGYQLYDNEEVPGGGIIT	0	0	0	SUBCELLULAR LOCATION: Mitochondrion matrix {ECO:0000269|PubMed:11170888, ECO:0000269|PubMed:16023992}.
26.734		26.6037				26.742		26.6371				Matrix	Q9HCC0	MCCB_HUMAN	MCCC2 MCCB	MCCB_HUMAN-109	1	0.5	1	7.61e-06	48.248	45.914	48.248	1.7627	GSPFLELSQFAGYQLYDNEEVPGGGIITGIG	0	0	0	SUBCELLULAR LOCATION: Mitochondrion matrix {ECO:0000269|PubMed:11170888, ECO:0000269|PubMed:16023992}.
27.2389	27.1449	24.3586				27.2469	27.1853	24.3586				Matrix	Q9HCC0	MCCB_HUMAN	MCCC2 MCCB	MCCB_HUMAN-365	2	1	2	3.81e-52	140.2	117.13	71.853	0.69658	FYGDTLVTGFARIFGYPVGIVGNNGVLFSES	0	0	0	SUBCELLULAR LOCATION: Mitochondrion matrix {ECO:0000269|PubMed:11170888, ECO:0000269|PubMed:16023992}.
23.5914	23.4849	23.9927				23.5993	23.5254	23.9927				Matrix	Q9HCC0	MCCB_HUMAN	MCCC2 MCCB	MCCB_HUMAN-445	1	0.998213		9.95e-07	76.378	65.119	76.378	-0.40913	ACAQVPKITLIIGGSYGAGNYGMCGRAYSPR	0	0	0	SUBCELLULAR LOCATION: Mitochondrion matrix {ECO:0000269|PubMed:11170888, ECO:0000269|PubMed:16023992}.
23.0496	23.2888	23.2123				23.5753	23.3293	23.2123				Matrix	Q9HCC0	MCCB_HUMAN	MCCC2 MCCB	MCCB_HUMAN-520	1	0.981997	1	2.04e-21	136.81	115.26	136.81	0.93045	LKEPIIKKFEEEGNPYYSSARVWDDGIIDPA	0	0	0	SUBCELLULAR LOCATION: Mitochondrion matrix {ECO:0000269|PubMed:11170888, ECO:0000269|PubMed:16023992}.
24.6942	24.4776	24.6812				24.7214	24.5182	24.6813				Matrix	Q9HCC0	MCCB_HUMAN	MCCC2 MCCB	MCCB_HUMAN-177	1	1	1	1.68e-22	130.72	117.2	91.812	0.70245	QNRLPCIYLVDSGGAYLPRQADVFPDRDHFG	0	0	0	SUBCELLULAR LOCATION: Mitochondrion matrix {ECO:0000269|PubMed:11170888, ECO:0000269|PubMed:16023992}.
	24.287	24.1437					24.3274	24.1437				Matrix	Q9HCC0	MCCB_HUMAN	MCCC2 MCCB	MCCB_HUMAN-222	1	1		0.000959061	46.847	44.678	46.847	-1.4589	AQIAVVMGSCTAGGAYVPAMADENIIVRKQG	0	0	0	SUBCELLULAR LOCATION: Mitochondrion matrix {ECO:0000269|PubMed:11170888, ECO:0000269|PubMed:16023992}.
24.3499	24.1954					24.3578	24.2358					Matrix	Q9HCC0	MCCB_HUMAN	MCCC2 MCCB	MCCB_HUMAN-196	1	1		4.82e-12	127.17	98.091	44.511	0.76111	QADVFPDRDHFGRTFYNQAIMSSKNIAQIAV	0	0	0	SUBCELLULAR LOCATION: Mitochondrion matrix {ECO:0000269|PubMed:11170888, ECO:0000269|PubMed:16023992}.
	23.9039	23.8638					23.9443	23.8638				Matrix	Q9HD33	RM47_HUMAN	MRPL47 NCM1 CGI-204	RM47_HUMAN-204	1	1	1	6.49e-07	99.5	85.754	78.903	0.34318	HLNKRYNRKRFFALPYVDHFLRLEREKRARI	0	0	0	SUBCELLULAR LOCATION: Mitochondrion {ECO:0000269|PubMed:25278503, ECO:0000269|PubMed:25838379, ECO:0000269|PubMed:28892042}.
24.094	24.4625					24.1197	24.5288					Matrix	Q9HD34	LYRM4_HUMAN	LYRM4 C6orf149 ISD11 CGI-203	LYRM4_HUMAN-26	1	0.998939	1	0.00118954	95.541	61.538	95.541	0.85398	SLYRAMLRESKRFSAYNYRTYAVRRIRDAFR	0	0	0	SUBCELLULAR LOCATION: Mitochondrion. Nucleus.
23.5884	23.7632	23.8694				23.5964	23.8367	23.8694				Matrix	Q9NNW7	TRXR2_HUMAN	TXNRD2 KIAA1652 TRXR2	TRXR2_HUMAN-487	1	1		0.00202047	76.228	52.908	60.167	1.8776	EVTQGFALGIKCGASYAQVMRTVGIHPTCSE	0	0	0	SUBCELLULAR LOCATION: Mitochondrion {ECO:0000269|PubMed:10215850}.
24.1439	24.9427	24.0913				24.1519	24.9839	24.9128				Matrix	Q9NNW7	TRXR2_HUMAN	TXNRD2 KIAA1652 TRXR2	TRXR2_HUMAN-40	1	1		6.6e-21	111.01	92.911	73.057	1.9043	GVRGAARGAAAGQRDYDLLVVGGGSGGLACA	0	0	0	SUBCELLULAR LOCATION: Mitochondrion {ECO:0000269|PubMed:10215850}.
25.0255	25.633					25.3346	25.6734					Matrix	Q9NNW7	TRXR2_HUMAN	TXNRD2 KIAA1652 TRXR2	TRXR2_HUMAN-355	1	1		0.000690176	49.525	43.759	49.525	1.1726	KILVDSREATSVPHIYAIGDVVEGRPELTPI	0	0	0	SUBCELLULAR LOCATION: Mitochondrion {ECO:0000269|PubMed:10215850}.
23.9214	23.918	24.089				23.9294	23.9585	24.8916				Matrix	Q9NPL8	TIDC1_HUMAN	TIMMDC1 C3orf1 UNQ247/PRO284	TIDC1_HUMAN-113	2	1	2	5.92e-18	117.2	107.07	117.2	0.080808	IHAKQQYIEQSQAEIYHNRFDAVQSAHRAAT	0	TRANSMEM 80 100 Helical. {ECO:0000255}.; TRANSMEM 137 159 Helical. {ECO:0000255}.; TRANSMEM 165 185 Helical. {ECO:0000255}.; TRANSMEM 189 209 Helical. {ECO:0000255}.	0	SUBCELLULAR LOCATION: Mitochondrion membrane {ECO:0000269|PubMed:24191001}; Multi-pass membrane protein {ECO:0000269|PubMed:24191001}.
25.9256	26.1617	26.1222				25.9335	26.2212	26.1222				Matrix	Q9NP81	SYSM_HUMAN	SARS2 SARSM	SYSM_HUMAN-484	1	1	1	1.8e-25	119.46	99.789	76.378	0.052659	QQKDGSVLVPPALQSYLGTDRITAPTHVPLQ	0	0	0	SUBCELLULAR LOCATION: Mitochondrion matrix {ECO:0000250|UniProtKB:Q9N0F3}.
24.9046	24.8555	24.8721				24.9125	24.8959	24.8726				Matrix	Q9NP81	SYSM_HUMAN	SARS2 SARSM	SYSM_HUMAN-164	1	1	1	8.79e-12	112.42	98.632	43.761	-2.0354	LVHLYPREAQLEEQFYLQALKLPNQTHPDVP	0	0	0	SUBCELLULAR LOCATION: Mitochondrion matrix {ECO:0000250|UniProtKB:Q9N0F3}.
27.4428	27.4092	27.5195				27.458	27.4496	27.5195				Matrix	Q9NP81	SYSM_HUMAN	SARS2 SARSM	SYSM_HUMAN-52	1	1	2	3.3e-05	79.875	60.743	51.643	-0.54764	EKRNRNLLYEYAREGYSALPQLDIERFCACP	0	0	0	SUBCELLULAR LOCATION: Mitochondrion matrix {ECO:0000250|UniProtKB:Q9N0F3}.
24.6855	24.6356	24.8374				24.6935	24.6764	24.8374				Matrix	Q9NP81	SYSM_HUMAN	SARS2 SARSM	SYSM_HUMAN-500	1	1	1	2.91e-14	95.073	74.318	87.99	-0.34134	LGTDRITAPTHVPLQYIGPNQPRKPGLPGQP	0	0	0	SUBCELLULAR LOCATION: Mitochondrion matrix {ECO:0000250|UniProtKB:Q9N0F3}.
22.5401	22.6627	22.5078				22.5485	22.7315	22.5775				Matrix	Q9NP81	SYSM_HUMAN	SARS2 SARSM	SYSM_HUMAN-329	1	1		0.00325385	74.92	70.126	74.92	-1.1187	AFRDLPVRMVCSSTCYRAETNTGQEPRGLYR	0	0	0	SUBCELLULAR LOCATION: Mitochondrion matrix {ECO:0000250|UniProtKB:Q9N0F3}.
25.9494	25.723	26.1339				25.9574	25.7635	26.1339				Matrix	Q9NP81	SYSM_HUMAN	SARS2 SARSM	SYSM_HUMAN-47	1	0.99984	2	0.000479919	99.442	61.447	73.26	2.2887	RSFTTEKRNRNLLYEYAREGYSALPQLDIER	0	0	0	SUBCELLULAR LOCATION: Mitochondrion matrix {ECO:0000250|UniProtKB:Q9N0F3}.
25.8814	26.0421	25.8302				25.8894	26.8248	25.8316				Matrix	Q9NP81	SYSM_HUMAN	SARS2 SARSM	SYSM_HUMAN-401	1	1	1	2.19e-26	134.14	121.76	75.316	0.71836	FRVLDMPTQELGLPAYRKFDIEAWMPGRGRF	0	0	0	SUBCELLULAR LOCATION: Mitochondrion matrix {ECO:0000250|UniProtKB:Q9N0F3}.
26.4508	26.2718	26.2944				26.4587	26.3122	26.2944				Matrix	Q9NP92	RT30_HUMAN	MRPS30 PDCD9 BM-047	RT30_HUMAN-255	1	1	1	3.18e-15	101.38	96.626	76.573	1.6572	QIRISKQLAEFVPLDYSVPIEIPTIKCKPDK	0	0	0	SUBCELLULAR LOCATION: Mitochondrion {ECO:0000269|PubMed:11279123, ECO:0000269|PubMed:28892042}.
28.036	28.1289	28.1432				28.4396	28.1694	28.1432				Matrix	Q9NP92	RT30_HUMAN	MRPS30 PDCD9 BM-047	RT30_HUMAN-231	1	1	1	2.26e-13	131.17	98.605	84.169	0.11354	IIPRGHRRGRIDDLRYQIDDKPNNQIRISKQ	0	0	0	SUBCELLULAR LOCATION: Mitochondrion {ECO:0000269|PubMed:11279123, ECO:0000269|PubMed:28892042}.
22.9969	23.4039	23.6197				23.4834	23.4444	23.6197				Matrix	Q9NPE2	NGRN_HUMAN	NGRN FI58G HT020	NGRN_HUMAN-237	2	1	1	0.000450128	95.775	80.188	42.336	-0.68193	VPVAAPLGHPRELQKYSSDSESPRGTGSGAL	0	0	0	SUBCELLULAR LOCATION: Nucleus {ECO:0000269|PubMed:11118320}. Secreted {ECO:0000305}. Mitochondrion membrane {ECO:0000269|PubMed:27667664}.
25.6337	25.4168	25.5515				25.6417	25.4572	25.5515				Matrix	Q96DA6	TIM14_HUMAN	DNAJC19 TIM14 TIMM14	TIM14_HUMAN-50	1	0.897384	1	0.00266266	78.264	48.43	78.264	0.86988	QVFQSLPKSAFSGGYYRGGFEPKMTKREAAL	TOPO_DOM 2 3 Mitochondrial intermembrane. {ECO:0000255}.; TOPO_DOM 25 116 Mitochondrial matrix. {ECO:0000255}.	TRANSMEM 4 24 Helical. {ECO:0000255}.	0	SUBCELLULAR LOCATION: Mitochondrion inner membrane {ECO:0000305|PubMed:12592411}; Single-pass membrane protein {ECO:0000305|PubMed:12592411}.
25.6475	26.429	26.4246				25.6555	26.4694	26.4246				Matrix	Q9NQ50	RM40_HUMAN	MRPL40 NLVCF URIM	RM40_HUMAN-178	1	1	2	1.2e-07	78.078	64.657	73.498	-2.0791	KRDPNLFPFEKEGPHYTPPIPNYQPPEGRYN	0	0	0	SUBCELLULAR LOCATION: Mitochondrion {ECO:0000269|PubMed:25278503, ECO:0000269|PubMed:25838379, ECO:0000269|PubMed:28892042}.
26.4143	23.8932	24.0483				26.4223	23.9336	24.4835				Matrix	Q9NQ50	RM40_HUMAN	MRPL40 NLVCF URIM	RM40_HUMAN-185	1	0.999999		7.49e-07	81.346	74.905	81.346	-0.0083087	PFEKEGPHYTPPIPNYQPPEGRYNDITKVYT	0	0	0	SUBCELLULAR LOCATION: Mitochondrion {ECO:0000269|PubMed:25278503, ECO:0000269|PubMed:25838379, ECO:0000269|PubMed:28892042}.
27.604	27.6174	27.6766				27.6119	27.6578	27.6766				Matrix	Q9NQ50	RM40_HUMAN	MRPL40 NLVCF URIM	RM40_HUMAN-199	3	1	2	6.41e-19	146.69	112.6	106.42	-2.824	NYQPPEGRYNDITKVYTQVEFKR________	0	0	0	SUBCELLULAR LOCATION: Mitochondrion {ECO:0000269|PubMed:25278503, ECO:0000269|PubMed:25838379, ECO:0000269|PubMed:28892042}.
23.576	23.3453	23.6561				23.584	23.3857	23.6562				Matrix	Q9NRF8	PYRG2_HUMAN	CTPS2	PYRG2_HUMAN-567	1	1		7.56e-06	72.359	63.315	49.188	-1.5398	NAYLQQGCKLSSSDRYSDASDDSFSEPRIAE	0	0	0	0
24.0823	24.5999	24.5098				24.9243	24.6428	24.5978				Matrix	Q9NRP4	SDHF3_HUMAN	SDHAF3 ACN9 DC11	SDHF3_HUMAN-60	1	1		9.52e-31	122.94	112.04	110.56	-0.95678	VGSDEAQRFLQEWEVYATALLQQANENRQNS	0	0	0	SUBCELLULAR LOCATION: Mitochondrion matrix {ECO:0000250|UniProtKB:Q04401}.
	22.09	23.423	21.3208				22.134	23.4234	24.2414			Matrix	Q9NS18	GLRX2_HUMAN	GLRX2 GRX2 CGI-133	GLRX2_HUMAN-154	1	1	1	0.00356276	56.548	42.313	56.548	0.40395	RLHKEGKLLPLVHQCYLKKSKRKEFQ_____	0	0	0	SUBCELLULAR LOCATION: Isoform 1: Mitochondrion.; SUBCELLULAR LOCATION: Isoform 2: Nucleus.
23.4025	23.5548	23.1464				23.4145	23.5953	23.1464				Matrix	Q9NS18	GLRX2_HUMAN	GLRX2 GRX2 CGI-133	GLRX2_HUMAN-104	1	0.997609		0.00106505	46.494	38.575	41.513	-2.9291	DMNVNYKVVELDLLEYGNQFQDALYKMTGER	0	0	0	SUBCELLULAR LOCATION: Isoform 1: Mitochondrion.; SUBCELLULAR LOCATION: Isoform 2: Nucleus.
25.4146	25.4348	25.4825				25.4225	25.4752	25.4826				Matrix	Q9NSE4	SYIM_HUMAN	IARS2	SYIM_HUMAN-621	1	1	1	0.00938743	70.256	37.443	70.256	2.3219	SWSYVLPGPDQRADLYLEGKDQLGGWFQSSL	0	0	0	SUBCELLULAR LOCATION: Mitochondrion matrix {ECO:0000250}.
24.6301	24.437	24.5579				24.6387	24.4774	24.5579				Matrix	Q9NSE4	SYIM_HUMAN	IARS2	SYIM_HUMAN-807	3	1		2.84e-65	186.87	155.98	61.161	-0.58385	RELSNFYFSIIKDRLYCEKENDPKRRSCQTA	0	0	0	SUBCELLULAR LOCATION: Mitochondrion matrix {ECO:0000250}.
23.6334		24.1471				23.6414		24.148				Matrix	Q9NSE4	SYIM_HUMAN	IARS2	SYIM_HUMAN-691	1	1		0.00637234	60.255	41.649	60.255	3.1109	DVVVNGGQDQSKEPPYGADVLRWWVADSNVF	0	0	0	SUBCELLULAR LOCATION: Mitochondrion matrix {ECO:0000250}.
25.6893	25.6242	25.5265				25.6973	25.6646	25.5265				Matrix	Q9NSE4	SYIM_HUMAN	IARS2	SYIM_HUMAN-463	1	0.998727	1	9.31e-05	101.38	83.322	101.38	-0.25245	QTAKNLLKEEKLVHSYPYDWRTKKPVVIRAS	0	0	0	SUBCELLULAR LOCATION: Mitochondrion matrix {ECO:0000250}.
24.3911		24.1011				24.3992		24.1193				Matrix	Q9NSE4	SYIM_HUMAN	IARS2	SYIM_HUMAN-465	1	0.946029	1	0.000730387	78.759	61.037	78.759	2.316	AKNLLKEEKLVHSYPYDWRTKKPVVIRASKQ	0	0	0	SUBCELLULAR LOCATION: Mitochondrion matrix {ECO:0000250}.
25.6572	25.5765	25.6036				25.6652	25.6169	25.6363				Matrix	Q9NSE4	SYIM_HUMAN	IARS2	SYIM_HUMAN-519	1	1	1	0.00522251	74.92	66.15	71.451	0.042096	GSALNGMVEMMDRRPYWCISRQRVWGVPIPV	0	0	0	SUBCELLULAR LOCATION: Mitochondrion matrix {ECO:0000250}.
25.2915	25.3062	25.4863				25.2994	25.3467	25.4863				Matrix	Q9NSE4	SYIM_HUMAN	IARS2	SYIM_HUMAN-240	1	1		1.02e-06	97.631	80.41	91.62	1.9798	RTFYQMYDKGLVYRSYKPVFWSPSSRTALAE	0	0	0	SUBCELLULAR LOCATION: Mitochondrion matrix {ECO:0000250}.
26.5441	26.9037	26.9769				26.5528	26.9441	26.9769				Matrix	Q9NSE4	SYIM_HUMAN	IARS2	SYIM_HUMAN-260	1	1	1	7.9e-64	164.01	145.43	159.81	1.9988	WSPSSRTALAEAELEYNPEHVSRSIYVKFPL	0	0	0	SUBCELLULAR LOCATION: Mitochondrion matrix {ECO:0000250}.
	24.7884	24.7183					24.8288	24.7183				Matrix	Q9NSE4	SYIM_HUMAN	IARS2	SYIM_HUMAN-117	1	1	1	0.000676952	42.863	38.449	42.863	-1.1612	ERKVKTEFCLHDGPPYANGDPHVGHALNKIL	0	0	0	SUBCELLULAR LOCATION: Mitochondrion matrix {ECO:0000250}.
24.3309	24.2797	24.332				24.3389	24.3216	24.3324				Matrix	Q9NSE4	SYIM_HUMAN	IARS2	SYIM_HUMAN-228	1	0.999971		0.0104377	68.626	58.396	68.626	-1.2819	YTFDGKYEAKQLRTFYQMYDKGLVYRSYKPV	0	0	0	SUBCELLULAR LOCATION: Mitochondrion matrix {ECO:0000250}.
24.9237	24.8073	24.6696				24.9318	24.8477	24.6696				Matrix	Q9NSE4	SYIM_HUMAN	IARS2	SYIM_HUMAN-231	1	0.999999		0.00298109	83.168	72.41	83.168	-1.8713	DGKYEAKQLRTFYQMYDKGLVYRSYKPVFWS	0	0	0	SUBCELLULAR LOCATION: Mitochondrion matrix {ECO:0000250}.
27.0162	27.0417	27.0648				27.2412	27.8286	27.6476				Matrix	Q9NSE4	SYIM_HUMAN	IARS2	SYIM_HUMAN-543	1	1	1	2.8e-20	105.89	94.939	43.135	-0.22377	WGVPIPVFHHKTKDEYLINSQTTEHIVKLVE	0	0	0	SUBCELLULAR LOCATION: Mitochondrion matrix {ECO:0000250}.
26.4405	26.3365	26.6269				26.4484	26.3769	26.6269				Matrix	Q9NSE4	SYIM_HUMAN	IARS2	SYIM_HUMAN-60	1	1		9.28e-10	93.716	83.367	93.716	1.1069	VSGASNHQPNSNSGRYRDTVLLPQTSFPMKL	0	0	0	SUBCELLULAR LOCATION: Mitochondrion matrix {ECO:0000250}.
26.1118	26.1914	26.3269				26.1198	26.2318	26.3269				Matrix	Q9NSE4	SYIM_HUMAN	IARS2	SYIM_HUMAN-993	1	1		1.01e-44	164.9	143.51	70.563	-2.8593	IVMPTTKEKCPRCWKYTAESSDTLCPRCAEV	0	0	0	SUBCELLULAR LOCATION: Mitochondrion matrix {ECO:0000250}.
26.3619	26.264	26.5531				26.3698	26.344	26.5538				Matrix	Q9NSI6	BRWD1_HUMAN	BRWD1 C21orf107 WDR9	BRWD1_HUMAN-1392	1	1		0.0337767	66.27	39.016	66.27	-1.2379	EFCKDIRLIFSNAKAYTPNKRSKIYSMTLRL	0	0	0	SUBCELLULAR LOCATION: Cytoplasm. Nucleus {ECO:0000250}.
26.7304	26.8053	26.8261				26.7383	26.8457	26.8261				Matrix	Q9NTX5	ECHD1_HUMAN	ECHDC1	ECHD1_HUMAN-274	1	1	2	1.01e-12	126.12	92.118	103.46	0.93301	VIRALKKSVCSGRELYLEEALQNERDLLGTV	0	0	0	SUBCELLULAR LOCATION: Cytoplasm, cytosol {ECO:0000250}.
23.629	23.4873					23.637	23.5277					Matrix	Q9NU23	LYRM2_HUMAN	LYRM2	LYRM2_HUMAN-44	1	1		0.00127007	65.179	43.784	56.205	-0.11257	ILQTIRQVPNDSDRKYLKDWAREEFRRNKSA	0	0	0	0
25.3987	25.743	25.3535				25.4668	25.7835	25.3535				Matrix	Q9NUB1	ACS2L_HUMAN	ACSS1 ACAS2L KIAA1846	ACS2L_HUMAN-525	1	0.999898	1	2.5e-07	86.699	77.417	86.699	1.7427	IYGDHQRFVDAYFKAYPGYYFTGDGAYRTEG	0	0	0	SUBCELLULAR LOCATION: Mitochondrion matrix {ECO:0000269|PubMed:16788062}.
	26.2278	26.2224					26.2682	26.2224				Matrix	Q9NUB1	ACS2L_HUMAN	ACSS1 ACAS2L KIAA1846	ACS2L_HUMAN-583	1	1		1.35e-22	102.72	95.356	102.72	0.34961	AIADHPAVPESAVIGYPHDIKGEAAFAFIVV	0	0	0	SUBCELLULAR LOCATION: Mitochondrion matrix {ECO:0000269|PubMed:16788062}.
24.2106		24.2186				24.2185		24.2186				Matrix	Q9NUB1	ACS2L_HUMAN	ACSS1 ACAS2L KIAA1846	ACS2L_HUMAN-542	1	0.976889		0.000943334	73.435	50.364	73.435	0.68438	GYYFTGDGAYRTEGGYYQITGRMDDVINISG	0	0	0	SUBCELLULAR LOCATION: Mitochondrion matrix {ECO:0000269|PubMed:16788062}.
[truncated: 970 more rows]
