# Supplementary material for: Super-resolution proximity labeling with enhanced direct identification of biotinylation sites
Source: Commun Biol. 2024 May 9;7:554. doi: 10.1038/s42003-024-06112-w (PMC11082246; doi:10.1038/s42003-024-06112-w)
Supplement: Supplementary file 8 — Supplementary Data 5 [file 42003_2024_6112_MOESM8_ESM.xlsx]

## Sheet: a.APEX2
Intensity Cytosol_1_APEX2-NES	Intensity Cytosol_2_APEX2-NES	Intensity Cytosol_3_APEX2-NES	Intensity DCP1a_173-1	Intensity DCP1a_173-2	Intensity DCP1a_173-3	Intensity LSM14a_172-1	Intensity LSM14a_172-2	Intensity LSM14a_172-3	Intensity RCK_176-1	Intensity RCK_176-2	Intensity RCK_176-3	Intensity Cytosol_Imputed_APEX2-NES_Imputed	Intensity Cytosol_2_APEX2-NES_Imputed	Intensity Cytosol_3_APEX2-NES_Imputed	Intensity DCP1a_Imputed73-1_Imputed	Intensity DCP1a_Imputed73-2_Imputed	Intensity DCP1a_Imputed73-3_Imputed	Intensity LSM14a_Imputed72-1_Imputed	Intensity LSM14a_Imputed72-2_Imputed	Intensity LSM14a_Imputed72-3_Imputed	Intensity RCK_Imputed76-1_Imputed	Intensity RCK_Imputed76-2_Imputed	Intensity RCK_Imputed76-3_Imputed	Student's T-test Significant DCP1a_Cyto	Student's T-test Significant LSM14a_Cyto	Student's T-test Significant RCK_Cyto	Student's T-test significant	Student's T-test p-value DCP1a_Cyto	Student's T-test q-value DCP1a_Cyto	Student's T-test Difference DCP1a_Cyto	Student's T-test Test statistic DCP1a_Cyto	Student's T-test p-value LSM14a_Cyto	Student's T-test q-value LSM14a_Cyto	Student's T-test Difference LSM14a_Cyto	Student's T-test Test statistic LSM14a_Cyto	Student's T-test p-value RCK_Cyto	Student's T-test q-value RCK_Cyto	Student's T-test Difference RCK_Cyto	Student's T-test Test statistic RCK_Cyto	Gene Names	Protein Names	Row_ID	Leading Protein
27.4339	27.0338	27.2668										27.4339	27.0338	27.2668	22.7273	22.7588	22.2163	21.7224	22.28	22.2603	21.6265	22.8664	22.2336	+	+	+	DCP1a_Cyto;LSM14a_Cyto;RCK_Cyto	2.4349e-05	0	-4.67737	-22.2052	1.83796e-05	0	-5.15729	-23.8333	0.000185011	0.00209836	-5.00267	-13.295	ATP1A1	Sodium/potassium-transporting ATPase subunit alpha-1	P05023	P05023
27.0494	26.6744	26.5776										27.0494	26.6744	26.5776	22.6483	23.1599	23.3321	21.0921	22.1299	22.1908	22.8847	22.1524	21.5879	+	+	+	DCP1a_Cyto;LSM14a_Cyto;RCK_Cyto	0.000120112	0	-3.72033	-14.8382	0.000207684	0.00266667	-4.96281	-12.909	0.000344857	0.00147126	-4.55877	-11.3392	RPL31	60S ribosomal protein L31	P62899	P62899
24.092	24.1847	23.5415	25.1357	24.5629	25.6281	24.1596	23.9506	24.0837	23.6555	24.1589		24.092	24.1847	23.5415	25.1357	24.5629	25.6281	24.1596	23.9506	24.0837	23.6555	24.1589	22.4726	+			DCP1a_Cyto	0.0334554	0.0322623	1.16951	3.18249	0.582737	0.698126	0.125233	0.596868	0.396961	0.367228	-0.510407	-0.947667	DSP	Desmoplakin	P15924	P15924
27.1203	26.5987	26.8561										27.1203	26.5987	26.8561	23.2451	22.7819	23.7056	22.1889	22.0852	22.7401	22.1033	23.0903	22.6251	+	+	+	DCP1a_Cyto;LSM14a_Cyto;RCK_Cyto	0.000295026	0	-3.61417	-11.8017	5.76128e-05	0.00609524	-4.52034	-17.8713	0.000190885	0.00203175	-4.25215	-13.1895	H2AFX	Histone H2AX	P16104	P16104
27.7968	25.9842	27.5963	23.7691	24.1316			24.3412					27.7968	25.9842	27.5963	23.7691	24.1316	22.473	21.7795	24.3412	22.4679	23.571	22.4498	22.9773	+	+	+	DCP1a_Cyto;LSM14a_Cyto;RCK_Cyto	0.00861391	0.0114708	-3.66794	-4.80544	0.0111902	0.0176057	-4.26291	-4.45653	0.0033147	0.00404688	-4.12643	-6.26358	DDX39A;DDX39B	ATP-dependent RNA helicase DDX39A;Spliceosome RNA helicase DDX39B	O00148;Q13838	O00148
26.4683	25.9214	27.2635										26.4683	25.9214	27.2635	21.7754	21.8134	23.1862	22.5625	22.1917	22.3595	22.4199	22.9369	22.3906	+	+	+	DCP1a_Cyto;LSM14a_Cyto;RCK_Cyto	0.00209585	0.00352294	-4.29275	-7.08433	0.000493106	0.00458537	-4.17984	-10.3432	0.00075321	0.00391176	-3.96861	-9.26974	CCT6A;CCT6B	T-complex protein 1 subunit zeta;T-complex protein 1 subunit zeta-2	P40227;Q92526	P40227
			24.1587		23.7748							21.5089	21.8111	21.4439	24.1587	22.4221	23.7748	23.644	23.1977	22.1804	22.7788	22.7732	21.8991	+			DCP1a_Cyto	0.0258167	0.0279307	1.8639	3.46005		1	0			1	0		RPL30	60S ribosomal protein L30	P62888	P62888
25.6003	24.0982	25.1204	26.1566	26.7941	27.4745	26.3764	26.768	26.0685	25.9346	25.7348	25.2736	25.6003	24.0982	25.1204	26.1566	26.7941	27.4745	26.3764	26.768	26.0685	25.9346	25.7348	25.2736	+			DCP1a_Cyto	0.0328915	0.03216	1.86877	3.2003	0.0396415	0.0536535	1.46465	3.00766	0.21752	0.170131	0.708025	1.46214	MOV10	Putative helicase MOV-10	Q9HCE1	Q9HCE1
26.8502	26.7998	26.6783										26.8502	26.7998	26.6783	21.8911	22.1915	22.1672	22.1846	22.9771	22.9039	21.6359	22.3788	22.453	+	+	+	DCP1a_Cyto;LSM14a_Cyto;RCK_Cyto	1.74161e-06	0	-4.69283	-43.0437	9.26823e-05	0.00492308	-4.08754	-15.8463	6.4312e-05	0	-4.62018	-17.3814	STX7	Syntaxin-7	O15400	O15400
23.7117			25.118	24.6751	25.2231	24.109	23.9182	23.7033		23.5049	23.1265	23.7117	22.6682	22.9513	25.118	24.6751	25.2231	24.109	23.9182	23.7033	22.8645	23.5049	23.1265	+			DCP1a_Cyto	0.0058683	0.00910811	1.89502	5.3544	0.0741394	0.0882075	0.799762	2.40269	0.887013	0.927727	0.0549164	0.151367	LIMD1	LIM domain-containing protein 1	Q9UGP4	Q9UGP4
			26.4104	25.8677	26.1345	25.5788	26.3017	26.5403				24.4318	24.8965	23.9972	24.3629	24.289	24.1216	23.8899	26.2861	25.4413	22.3145	22.9358	22.3422	+	+	+	DCP1a_Cyto;LSM14a_Cyto;RCK_Cyto	0.000404454	0.000328767	-0.183956	6.17579	0.0607605	0.076894	0.763984	5.55092	0.0118047	0.504762	-1.81262	-4.3876	ENO1	Alpha-enolase	P06733	P06733
26.6077	27.5509	26.0413					26.2705	24.3424		24.4644		24.4318	24.8965	23.9972	24.3629	24.289	24.1216	23.8899	26.2861	25.4413	22.3145	22.9358	22.3422	+	+	+	DCP1a_Cyto;LSM14a_Cyto;RCK_Cyto	0.000404454	0.000328767	-0.183956	6.17579	0.0607605	0.076894	0.763984	5.55092	0.0118047	0.504762	-1.81262	-4.3876	ENO1;ENO3;ENO2	Alpha-enolase;Beta-enolase;Gamma-enolase	P06733;P13929;P09104	P06733
26.3635	25.7499	26.2076										26.3635	25.7499	26.2076	22.0692	22.6803	21.8143	22.0223	22.312	22.0593	21.4364	22.4025	21.7202	+	+	+	DCP1a_Cyto;LSM14a_Cyto;RCK_Cyto	0.000243283	0	-3.91907	-12.3982	4.19798e-05	0.008	-3.97582	-19.3578	0.000236677	0.00177778	-4.25401	-12.4857	ALYREF	THO complex subunit 4	Q86V81	Q86V81
			25.1221	23.9356	24.2042							23.1021	22.3935	21.2756	25.1221	23.9356	24.2042	22.7911	22.9374	22.9765	22.3064	22.0299	21.6346	+			DCP1a_Cyto	0.0279935	0.0287591	2.16356	3.37194		1	0			1	0		ZCCHC3	Zinc finger CCHC domain-containing protein 3	Q9NUD5	Q9NUD5
28.4854	28.5073	28.1047	28.5897	28.6748	28.9811	29.0594	28.9602	29.1373	27.1191	26.9144	26.7388	22.8122	21.5524	22.0861	22.4464	22.8109	22.47	23.4003	22.2156	23.945	22.4069	22.1754	22.1293		+	+	LSM14a_Cyto;RCK_Cyto	0.0961936	1	0	2.16643	0.229687	0.260053	0.720952	1.4161	0.00107787	1	0	-8.44318	YBX1	Nuclease-sensitive element-binding protein 1	P67809	P67809
26.3283	26.091	26.5423								23.7664		26.3283	26.091	26.5423	23.0002	22.2802	22.3818	21.76	22.4413	22.8385	22.0781	23.7664	21.6006	+	+	+	DCP1a_Cyto;LSM14a_Cyto;RCK_Cyto	0.000132026	0	-3.76648	-14.4862	0.00030933	0.00203175	-3.97393	-11.6595	0.00458902	0.0045694	-3.83883	-5.73146	FAM92B	Protein FAM92B	Q6ZTR7	Q6ZTR7
26.9251	27.0174	26.7159					24.0257					26.9251	27.0174	26.7159	22.6927	23.0391	22.6175	22.3094	24.0257	22.6059	22.1772	22.1173	22.2812	+	+	+	DCP1a_Cyto;LSM14a_Cyto;RCK_Cyto	1.29062e-05	0	-4.10304	-26.048	0.00189988	0.00620408	-3.9058	-7.27178	1.29493e-06	0	-4.69426	-46.3596	RPL3	60S ribosomal protein L3	P39023	P39023
26.5957	26.3772	26.3545										26.5957	26.3772	26.3545	22.6317	21.9192	22.648	23.2656	22.4542	22.021	22.1496	21.9375	21.8358	+	+	+	DCP1a_Cyto;LSM14a_Cyto;RCK_Cyto	8.86642e-05	0	-4.04283	-16.0252	0.000489906	0.00464198	-3.8622	-10.3606	3.13057e-06	0	-4.4681	-37.1628	HNRNPL	Heterogeneous nuclear ribonucleoprotein L	P14866	P14866
26.5753	25.406	26.4627										26.5753	25.406	26.4627	22.6659	23.4883	21.8709	21.9205	22.7782	22.2165	22.0632	22.1487	22.2489	+	+	+	DCP1a_Cyto;LSM14a_Cyto;RCK_Cyto	0.00435368	0.00707692	-3.47294	-5.81493	0.00102672	0.0042	-3.84293	-8.55118	0.000445751	0.00124272	-3.99438	-10.6157	HIST1H3A;HIST3H3;H3F3C;H3F3A;HIST2H3A	Histone H3.1;Histone H3.1t;Histone H3.3C;Histone H3.3;Histone H3.2	P68431;Q16695;Q6NXT2;P84243;Q71DI3	P68431
26.7424	25.9048	26.0448										26.7424	25.9048	26.0448	22.9965	21.5363	23.0352	22.504	22.0354	22.648	21.2602	22.3949	21.9722	+	+	+	DCP1a_Cyto;LSM14a_Cyto;RCK_Cyto	0.00264778	0.00435897	-3.70805	-6.6549	0.000272095	0.00216949	-3.83488	-12.0486	0.000490154	0.00198198	-4.35495	-10.3592	CAV1	Caveolin-1	Q03135	Q03135
26.423	26.4244	26.5566										26.423	26.4244	26.5566	22.1986	22.6348	22.6665	22.5875	22.8368	22.5775	21.798	21.9918	21.5929	+	+	+	DCP1a_Cyto;LSM14a_Cyto;RCK_Cyto	1.46771e-05	0	-3.96803	-25.2199	2.39775e-06	0	-3.80073	-39.7309	2.90041e-06	0	-4.67376	-37.8808	M6PR	Cation-dependent mannose-6-phosphate receptor	P20645	P20645
30.2591	29.816	29.991	25.6775	25.6014	26.378	26.4592	26.7377	26.789	25.128	25.414	24.8049	27.1774	26.7918	25.2509	22.3485	22.8877	23.4996	23.3581	23.5529	23.6598	22.7118	22.8745	21.358	+	+	+	DCP1a_Cyto;LSM14a_Cyto;RCK_Cyto	0.00746163	0.00969076	-3.91549	-5.38342	0.000512368	0.00757143	-3.66717	-7.30597	0.00193073	0.00615162	-4.42791	-7.24073	VIM	Vimentin	P08670	P08670
26.5233	26.7341	25.6178										27.1774	26.7918	25.2509	22.3485	22.8877	23.4996	23.3581	23.5529	23.6598	22.7118	22.8745	21.358	+	+	+	DCP1a_Cyto;LSM14a_Cyto;RCK_Cyto	0.00746163	0.00969076	-3.91549	-5.38342	0.000512368	0.00757143	-3.66717	-7.30597	0.00193073	0.00615162	-4.42791	-7.24073	VIM;PRPH	Vimentin;Peripherin	P08670;P41219	P08670
26.8576	26.1086	26.7892										26.8576	26.1086	26.7892	22.0035	22.4582	21.8102	22.7713	23	22.9966	22.2736	21.1935	22.7136	+	+	+	DCP1a_Cyto;LSM14a_Cyto;RCK_Cyto	0.000126105	0	-4.49447	-14.656	0.000127829	0.00355556	-3.66253	-14.6055	0.000898034	0.00357047	-4.52487	-8.85528	YIF1A	Protein YIF1A	O95070	O95070
27.359	26.6834	27.0139				22.8639	23.3202	23.8884				27.359	26.6834	27.0139	23.0476	22.1364	22.8122	22.8639	23.3202	23.8884	21.4801	22.0383	22.1334	+	+	+	DCP1a_Cyto;LSM14a_Cyto;RCK_Cyto	0.000203764	0	-4.35335	-12.9719	0.000497362	0.00607229	-3.66128	-10.3203	5.35624e-05	0	-5.13483	-18.2033	FSCN1	Fascin	Q16658	Q16658
26.7326	25.5594	26.4985										26.7326	25.5594	26.4985	22.9645	21.9643	22.2973	22.4344	22.7821	23.0307	21.9789	22.5802	21.1296	+	+	+	DCP1a_Cyto;LSM14a_Cyto;RCK_Cyto	0.0011435	0.00114286	-3.85482	-8.31353	0.000908039	0.00458182	-3.51443	-8.82975	0.0013884	0.00352688	-4.3673	-7.9005	MLLT4	Afadin	P55196	P55196
25.7449	25.1153	25.4722										25.7449	25.1153	25.4722	22.9343	22.7906	22.1946	23.1544	21.834	20.9196	22.3812	21.4629	21.9431	+	+	+	DCP1a_Cyto;LSM14a_Cyto;RCK_Cyto	0.000646053	0	-2.8043	-9.646	0.00671209	0.013042	-3.4748	-5.15696	0.000398952	0.00133333	-3.51505	-10.9229	NCL	Nucleolin	P19338	P19338
26.069	25.4934	25.2038										26.069	25.4934	25.2038	22.8168	22.3336	22.1083	21.6004	22.6289	22.2539	22.4895	22.736	22.9676	+	+	+	DCP1a_Cyto;LSM14a_Cyto;RCK_Cyto	0.000650624	0	-3.16918	-9.62841	0.000958025	0.00446018	-3.42765	-8.70722	0.000589649	0.003392	-2.8577	-9.87669	CYSTM1	Cysteine-rich and transmembrane domain-containing protein 1	Q9H1C7	Q9H1C7
26.4437	25.0664	26.297										26.4437	25.0664	26.297	22.3062	22.2665	21.8862	21.6041	22.7397	23.2936	20.7941	23.1477	22.9563	+	+	+	DCP1a_Cyto;LSM14a_Cyto;RCK_Cyto	0.00116058	0.00112281	-3.78276	-8.2813	0.00687505	0.0134667	-3.38993	-5.12232	0.0140254	0.0105094	-3.63638	-4.17051	GEMIN5	Gem-associated protein 5	Q8TEQ6	Q8TEQ6
26.2655	25.5321	26.0177										26.2655	25.5321	26.0177	21.9922	23.5092	22.0859	22.8256	22.4453	22.3818	21.5895	22.0187	21.5062	+	+	+	DCP1a_Cyto;LSM14a_Cyto;RCK_Cyto	0.00313086	0.005968	-3.40934	-6.36106	0.000188808	0.00284444	-3.38755	-13.2263	9.32658e-05	0	-4.23365	-15.8211	JUP	Junction plakoglobin	P14923	P14923
25.8339	25.9496	26.301										25.8339	25.9496	26.301	23.1787	22.0613	23.3197	22.379	23.0302	22.5927	21.5257	22.7998	22.6134	+	+	+	DCP1a_Cyto;LSM14a_Cyto;RCK_Cyto	0.00167266	0.0020396	-3.17492	-7.52152	0.000145009	0.0032	-3.36086	-14.1451	0.000913251	0.0035	-3.71516	-8.81659	COPE	Coatomer subunit epsilon	O14579	O14579
					24.0286	24.5018	24.6281	24.3518				26.5233	26.7341	24.8839	21.9299	22.5851	23.7859	22.993	22.6166	23.3103	22.1797	22.8487	21.467	+	+	+	DCP1a_Cyto;LSM14a_Cyto;RCK_Cyto	0.0118303	0.013341	-3.80453	-4.38482	0.000526708	0.00914286	-3.36004	-4.44308	0.00676855	0.00925208	-4.33601	-5.82505	VIM;DES;NEFM;INA	Vimentin;Desmin;Neurofilament medium polypeptide;Alpha-internexin	P08670;P17661;P07197;Q16352	P08670
			25.5757	25.1034	25.451							22.3401	22.6924	22.6887	25.5757	25.1034	25.451	22.5967	22.3504	23.4312	21.6883	22.0272	22.6216	+			DCP1a_Cyto	0.000106784	0	2.80294	15.2876		1	0			1	0		PNRC2	Proline-rich nuclear receptor coactivator 2	Q9NPJ4	Q9NPJ4
26.3362	26.3681	26.235										26.3362	26.3681	26.235	21.5522	22.5651	23.4591	23.7974	22.823	22.3177	21.0565	22.73	22.1459	+	+	+	DCP1a_Cyto;LSM14a_Cyto;RCK_Cyto	0.00236691	0.0039646	-3.78763	-6.85799	0.00157341	0.00508029	-3.33371	-7.64414	0.000915118	0.00347712	-4.33565	-8.8119	MYH9	Myosin-9	P35579	P35579
27.6338	27.0832	27.1485				23.7238	24.1821	23.9736	23.8991	24.2599		27.6338	27.0832	27.1485	22.5973	22.6631	23.2432	23.7238	24.1821	23.9736	23.8991	24.2599	21.9582	+	+	+	DCP1a_Cyto;LSM14a_Cyto;RCK_Cyto	7.77507e-05	0	-4.45397	-16.567	0.000108101	0.004	-3.32867	-15.2402	0.00598887	0.00506931	-3.91606	-5.32413	EIF3L	Eukaryotic translation initiation factor 3 subunit L	Q9Y262	Q9Y262
25.3297	24.8685	25.3842										25.3297	24.8685	25.3842	22.6913	22.1874	21.9051	21.8457	21.472	22.2907	22.0177	22.9246	22.8329	+	+	+	DCP1a_Cyto;LSM14a_Cyto;RCK_Cyto	0.000483815	0	-2.93289	-10.394	0.000320161	0.002	-3.32466	-11.5572	0.00142071	0.00348936	-2.60242	-7.85278	ATP6V0D1	V-type proton ATPase subunit d 1	P61421	P61421
26.2951	25.481	25.903										26.2951	25.481	25.903	22.1134	21.8154	21.1693	22.5802	22.7024	22.4492	22.121	21.553	22.7255	+	+	+	DCP1a_Cyto;LSM14a_Cyto;RCK_Cyto	0.000326033	0	-4.1937	-11.5035	0.000175781	0.00297674	-3.31577	-13.4694	0.000800973	0.00377305	-3.75989	-9.12285	ABCF1	ATP-binding cassette sub-family F member 1	Q8NE71	Q8NE71
		23.4055										22.9536	21.1877	23.4055	23.237	22.2509	22.1469	22.2416	22.9895	22.5117	21.7261	21.9089	23.0114					0.971056	0.981588	0.0293611	0.0386043	0.931197	0.965378	0.0653477	0.0918983	0.722276	0.79235	-0.300098	-0.381435	RPS29	40S ribosomal protein S29	P62273	P62273
26.6899	25.8533	24.9336										26.6899	25.8533	24.9336	22.3639	22.2867	23.0962	22.7613	21.9162	23.2919	21.1439	23.1721	21.4161	+	+	+	DCP1a_Cyto;LSM14a_Cyto;RCK_Cyto	0.00468166	0.00784058	-3.24337	-5.70003	0.00802337	0.0156016	-3.16915	-4.90357	0.00855693	0.00821429	-3.91492	-4.81455	HIST1H2AJ;HIST1H2AH;H2AFJ;HIST1H2AG;HIST2H2AC;HIST2H2AA3;HIST2H2AB;HIST1H2AC	Histone H2A type 1-J;Histone H2A type 1-H;Histone H2A.J;Histone H2A type 1;Histone H2A type 2-C;Histone H2A type 2-A;Histone H2A type 2-B;Histone H2A type 1-C	Q99878;Q96KK5;Q9BTM1;P0C0S8;Q16777;Q6FI13;Q8IUE6;Q93077	Q99878
		23.9426										22.4249	21.1314	23.9426	22.6881	22.2797	22.6006	21.9106	22.6456	23.2374	22.4211	22.3651	22.8625					0.978884	0.985989	0.0231425	0.02816	0.918219	0.95848	0.0982132	0.109312	0.954806	0.972642	0.0499001	0.0603037	NUDCD3	NudC domain-containing protein 3	Q8IVD9	Q8IVD9
26.3387	24.3069	25.7841										26.3387	24.3069	25.7841	22.3718	22.2065	23.1433	21.728	22.777	22.4616	22.4889	22.9492	21.3485	+	+	+	DCP1a_Cyto;LSM14a_Cyto;RCK_Cyto	0.0124237	0.0132264	-2.90273	-4.32242	0.00980867	0.0166269	-3.15436	-4.6298	0.014024	0.0105376	-3.21438	-4.17063	SLC1A5	Neutral amino acid transporter B(0)	Q15758	Q15758
25.4602		25.4961	24.3816	24.5583	24.4944	25.9201	25.7229	25.8009				25.4602	22.4228	25.4961	24.3816	24.5583	24.4944	25.9201	25.7229	25.8009	22.7196	22.0677	22.3316					0.986486	0.992459	0.0183773	0.0180205	0.254827	0.289145	1.35491	1.3282	0.114226	0.0833357	-2.08677	-2.01438	NUDT5	ADP-sugar pyrophosphatase	Q9UKK9	Q9UKK9
25.4544	25.2788	25.2421										25.4544	25.2788	25.2421	23	22.2828	22.5208	21.5282	22.5315	22.4621	22.4614	23.1874	21.1666	+	+	+	DCP1a_Cyto;LSM14a_Cyto;RCK_Cyto	0.000248235	0	-2.72388	-12.3346	0.000672007	0.00525	-3.15117	-9.5481	0.006815	0.00670886	-3.0533	-5.13497	BASP1	Brain acid soluble protein 1	P80723	P80723
25.4172		24.5777	25.9663	25.2015	25.3316	26.7231	27.0774	27.0785		24.8333	25.5726	25.4172	21.5768	24.5777	25.9663	25.2015	25.3316	26.7231	27.0774	27.0785	20.9547	24.8333	25.5726					0.239413	0.220761	1.64257	1.38102	0.0571091	0.0691816	3.10245	2.64786	0.971426	0.983395	-0.0703716	-0.03811	PCBP1	Poly(rC)-binding protein 1	Q15365	Q15365
23.4595												23.0064	22.0407	22.3777	25.0387	24.4959	24.8062	25.2339	25.769	25.6998	24.3239	24.7681	23.828	+	+	+	DCP1a_Cyto;LSM14a_Cyto;RCK_Cyto	0.165644	0.156839	2.30534	8.04444	0.351681	0.41085	3.09264	13.109	0.359377	0.39594	1.83172	6.50844	TAGLN3	Transgelin-3	Q9UI15	Q9UI15
26.086	25.7631	25.7604										26.086	25.7631	25.7604	23.262	22.1298	21.854	22.3391	22.203	23.8438	22.3371	21.9767	21.7755	+	+	+	DCP1a_Cyto;LSM14a_Cyto;RCK_Cyto	0.00147317	0.00216842	-3.45456	-7.77811	0.00459781	0.0104734	-3.07451	-5.72844	4.05379e-05	0	-3.84005	-19.5292	PRMT5	Protein arginine N-methyltransferase 5;Protein arginine N-methyltransferase 5, N-terminally processed	O14744	O14744
	22.5154											21.9134	22.5154	22.7308	22.7168	22.1222	22.3308	22.6942	21.8167	23.0236	22.3432	21.4757	21.6735					0.991534	0.995853	0.00338936	0.0112879	0.788328	0.888559	0.124976	0.287053	0.196307	0.153062	-0.555728	-1.549	LUZP1	Leucine zipper protein 1	Q86V48	Q86V48
25.8959	25.8253	24.9548										25.8959	25.8253	24.9548	21.7568	22.6419	23.2937	22.4135	22.5983	22.4465	22.2185	22.4056	21.1158	+	+	+	DCP1a_Cyto;LSM14a_Cyto;RCK_Cyto	0.00511854	0.00770107	-2.99454	-5.56144	0.000566731	0.0057931	-3.07251	-9.97839	0.00193104	0.00303704	-3.64536	-7.24042	GSR	Glutathione reductase, mitochondrial	P00390	P00390
26.2183	26.3875	26.3903					23.924	23.9859				26.2183	26.3875	26.3903	22.3689	23.1847	22.1918	21.9298	23.924	23.9859	21.8468	22.9555	22.7867	+	+	+	DCP1a_Cyto;LSM14a_Cyto;RCK_Cyto	0.00027122	0	-3.75026	-12.0585	0.0107916	0.0174493	-3.05215	-4.50374	0.000405265	0.00131959	-3.80241	-10.8789	SCAMP3	Secretory carrier-associated membrane protein 3	O14828	O14828
26.6823	26.4428	26.4551					24.1703	24.3927				26.6823	26.4428	26.4551	23.5273	22.9293	22.2882	22.0269	24.1703	24.3927	22.0733	23.2621	21.9617	+	+	+	DCP1a_Cyto;LSM14a_Cyto;RCK_Cyto	0.000592331	0	-3.61184	-9.86511	0.0167884	0.0217089	-2.99681	-3.9521	0.000639445	0.00328682	-4.09438	-9.67171	CAND1	Cullin-associated NEDD8-dissociated protein 1	Q86VP6	Q86VP6
24.3553							23.4852					24.3553	21.1066	22.2021	22.7272	23.0303	21.9385	23.0138	23.4852	23.06	21.4958	22.1527	21.6509					0.992063	0.994908	0.0106697	0.0105829	0.548857	0.657905	0.631661	0.653909	0.464041	0.452364	-0.78818	-0.808701	ATP6V0A1	V-type proton ATPase 116 kDa subunit a isoform 1	Q93050	Q93050
24.1403												24.1403	21.4093	22.2356	23.4539	22.33	22.0292	23.3655	23.1236	23.0929	22.7859	22.6443	22.337					0.992391	0.994334	0.0093085	0.0101458	0.502268	0.601937	0.598917	0.736534	0.994502	0.997749	-0.00600688	-0.0073312	PIEZO2	Piezo-type mechanosensitive ion channel component 2	Q9H5I5	Q9H5I5
25.2716	24.9861	25.3435										25.2716	24.9861	25.3435	22.6795	22.9875	21.2991	22.5932	22.1963	21.8385	22.4335	22.5407	21.0638	+	+	+	DCP1a_Cyto;LSM14a_Cyto;RCK_Cyto	0.00559553	0.00853425	-2.87835	-5.42578	0.000253294	0.00232727	-2.99108	-12.2711	0.00283365	0.00429876	-3.18773	-6.53457	HSPB11	Intraflagellar transport protein 25 homolog	Q9Y547	Q9Y547
25.7613	25.6594	25.3888										25.7613	25.6594	25.3888	22.0855	21.731	23.283	22.8616	22.1497	22.8932	22.19	23.0439	22.2374	+	+	+	DCP1a_Cyto;LSM14a_Cyto;RCK_Cyto	0.00257103	0.00437768	-3.23664	-6.70767	0.000372398	0.00180282	-2.96834	-11.1178	0.000478047	0.002	-3.11272	-10.4262	DNM1L	Dynamin-1-like protein	O00429	O00429
25.6908		24.883	26.4204	25.4807	26.9565	27.2454	27.2628	27.3394	25.0975	25.625	25.016	25.6908	22.3659	24.883	26.4204	25.4807	26.9565	27.2454	27.2628	27.3394	25.0975	25.625	25.016					0.144625	0.133961	1.97263	1.80954	0.0413675	0.0556373	2.96929	2.96454	0.411794	0.382535	0.932947	0.915358	ZC3HAV1	Zinc finger CCCH-type antiviral protein 1	Q7Z2W4	Q7Z2W4
25.871		23.5997	25.4753	24.2899		25.8184	26.2668	25.9508				25.871	22.6106	23.5997	25.4753	24.2899	22.3383	25.8184	26.2668	25.9508	22.8912	22.5966	22.1493					0.995842	0.996587	0.0073719	0.00554437	0.111287	0.135993	1.98487	2.03728	0.208499	0.163007	-1.48142	-1.49797	SMC1A	Structural maintece of chromosomes protein 1A	Q14683	Q14683
27.1482	28.3247	26.8374				23.9825	24.7154	24.7558		24.1326	23.8093	27.1482	28.3247	26.8374	21.6985	22.1932	22.8949	23.9825	24.7154	24.7558	22.3358	24.1326	23.8093	+	+	+	DCP1a_Cyto;LSM14a_Cyto;RCK_Cyto	0.000819733	0.000644295	-5.17454	-9.0681	0.00468354	0.012	-2.95219	-5.6994	0.00495647	0.00495775	-4.01083	-5.6111	TRAK2	Trafficking kinesin-binding protein 2	O60296	O60296
26.6437		26.2953	25.8921	24.623	24.7708	27.2765	27.5133	27.7678	23.9607	25.5649	25.1656	26.6437	22.5008	26.2953	25.8921	24.623	24.7708	27.2765	27.5133	27.7678	23.9607	25.5649	25.1656					0.972259	0.981118	-0.0512759	-0.0369984	0.150001	0.181745	2.37259	1.77819	0.868281	0.918443	-0.249526	-0.176766	BAG3	BAG family molecular chaperone regulator 3	O95817	O95817
22.3848		23.7036										22.3848	22.3823	23.7036	22.8871	23.1008	22.4231	22.7195	22.4283	22.5934	22.0936	22.3119	21.5671					0.969173	0.980567	-0.0198739	-0.0411177	0.616098	0.72926	-0.24318	-0.542798	0.166089	0.129151	-0.83269	-1.69105	PPP2R1A	Serine/threonine-protein phosphatase 2A 65 kDa regulatory subunit A alpha isoform	P30153	P30153
		23.2752										22.2745	22.2145	23.2752	22.7617	22.6171	22.3351	22.3891	22.6049	22.8337	21.2408	22.173	22.6325					0.965603	0.978794	-0.016798	-0.0458823	0.956823	0.980289	0.0211531	0.0576096	0.344542	0.298135	-0.572647	-1.07087	CD151	CD151 antigen	P48509	P48509
		24.1417										22.4783	21.2936	24.1417	22.4924	23.0741	22.1635	23.1191	21.8028	22.4879	21.2546	22.1597	21.4364					0.947163	0.966867	-0.0612043	-0.0705224	0.862449	0.926023	-0.167948	-0.184703	0.306202	0.254959	-1.02096	-1.1721	FBXW11;BTRC	F-box/WD repeat-containing protein 11;F-box/WD repeat-containing protein 1A	Q9UKB1;Q9Y297	Q9UKB1
22.6975												22.6975	21.648	22.0835	21.9786	22.1928	22.1872	21.3199	23.6384	22.1365	20.5024	22.3567	22.2458					0.943773	0.965411	-0.0234553	-0.0750569	0.780368	0.883586	0.221923	0.298243	0.547881	0.582884	-0.441379	-0.655589	EIF2S3L;EIF2S3	Putative eukaryotic translation initiation factor 2 subunit 3-like protein;Eukaryotic translation initiation factor 2 subunit 3	Q2VIR3;P41091	Q2VIR3
23.6392						24.7057	22.5557	24.2037				23.6392	23.3107	21.9371	23.7908	22.4239	22.5003	24.7057	22.5557	24.2037	21.0751	21.3416	21.1263			+	RCK_Cyto	0.93724	0.960387	-0.0573559	-0.0838024	0.360415	0.414755	0.859344	1.03192	0.0278936	0.0180337	-1.78134	-3.3758	SMYD5	SET and MYND domain-containing protein 5	Q6GMV2	Q6GMV2
27.0992	26.5331	27.0721				23.9826	23.8685	24.0207				27.0992	26.5331	27.0721	22.5165	23.2144	22.3893	23.9826	23.8685	24.0207	20.9842	23.1357	20.8553	+	+	+	DCP1a_Cyto;LSM14a_Cyto;RCK_Cyto	0.000185823	0	-4.19475	-13.2801	0.00010113	0.00457143	-2.9442	-15.4999	0.00234024	0.00287719	-5.24306	-6.8788	PSMC5	26S protease regulatory subunit 8	P62195	P62195
25.4219	25.1721	25.3934			24.3167							25.4219	25.1721	25.3934	22.7159	22.4385	24.3167	22.2927	22.1825	22.7578	22.4639	21.7627	21.8663	+	+	+	DCP1a_Cyto;LSM14a_Cyto;RCK_Cyto	0.0212472	0.0238051	-2.17215	-3.67768	0.000111844	0.00387879	-2.91815	-15.1092	0.000143033	0	-3.29817	-14.1945	CHUK;IKBKB	Inhibitor of nuclear factor kappa-B kinase subunit alpha;Inhibitor of nuclear factor kappa-B kinase subunit beta	O15111;O14920	O15111
25.4069	24.8762	25.4489										25.4069	24.8762	25.4489	22.4605	22.6091	21.7782	21.861	23.5013	21.6432	22.4686	23.311	21.6737	+	+	+	DCP1a_Cyto;LSM14a_Cyto;RCK_Cyto	0.000715878	0	-2.96136	-9.39284	0.0090909	0.0154789	-2.90881	-4.73196	0.00554749	0.00520678	-2.75953	-5.43878	MAP4	Microtubule-associated protein 4	P27816	P27816
25.8368	26.3725	25.3118										25.8368	26.3725	25.3118	23.27	22.036	22.4992	23.2212	22.9177	22.7411	22.8121	22.696	22.3769	+	+	+	DCP1a_Cyto;LSM14a_Cyto;RCK_Cyto	0.00237232	0.00394714	-3.23862	-6.8538	0.00102621	0.00423529	-2.88035	-8.5523	0.000643975	0.00323664	-3.21205	-9.65405	C5	Complement C5;Complement C5 beta chain;Complement C5 alpha chain;C5a anaphylatoxin;Complement C5 alpha' chain	P01031	P01031
25.7488	25.2919	24.8999										25.7488	25.2919	24.8999	21.9014	22.7982	22.4574	21.643	23.6501	22.038	21.5062	21.7614	21.7718	+	+	+	DCP1a_Cyto;LSM14a_Cyto;RCK_Cyto	0.00122271	0.00110345	-2.92791	-8.16882	0.0122424	0.0169965	-2.86986	-4.3411	0.000152495	0	-3.63375	-13.9652	RAB14	Ras-related protein Rab-14	P61106	P61106
25.4447	25.4996	25.6456					22.9767					25.4447	25.4996	25.6456	22.7614	21.9189	22.3618	22.4539	22.9767	22.6692	22.9582	21.9689	21.6724	+	+	+	DCP1a_Cyto;LSM14a_Cyto;RCK_Cyto	0.000221377	0	-3.18263	-12.7005	6.4772e-05	0.00581818	-2.83002	-17.3501	0.00106653	0.00322424	-3.33014	-8.46658	PLS3	Plastin-3	P13797	P13797
24.402												24.402	22.1251	22.0913	22.9994	23.1295	22.2736	22.9624	22.9185	23.0497	22.3955	23.2459	21.8122					0.933444	0.958789	-0.0719706	-0.0888872	0.89843	0.94867	0.104084	0.135947	0.67872	0.748549	-0.388234	-0.445932	NT5DC1	5'-nucleotidase domain-containing protein 1	Q5TFE4	Q5TFE4
23.0892												23.0892	23.1323	22.9869	23.6486	22.296	23.1469	22.8533	23.263	22.9522	21.9486	23.1673	22.6842					0.926505	0.953571	-0.0389926	-0.0981905	0.739274	0.846848	-0.0466448	-0.356792	0.258747	0.207297	-0.469459	-1.31527	KTI12	Protein KTI12 homolog	Q96EK9	Q96EK9
26.0414	25.2403	25.5316					23.2568					26.0414	25.2403	25.5316	22.7645	23.2871	22.8429	22.3414	23.2568	22.8466	21.8399	22.6284	23.0057	+	+	+	DCP1a_Cyto;LSM14a_Cyto;RCK_Cyto	0.000756554	0	-2.63962	-9.25908	0.00139313	0.00384733	-2.78952	-7.89343	0.00169957	0.0032	-3.11309	-7.48982	TFRC	Transferrin receptor protein 1;Transferrin receptor protein 1, serum form	P02786	P02786
	22.7082	23.4233										22.0314	22.7082	23.4233	23.2163	22.9064	21.87	22.8154	22.5315	22.8546	23.0045	22.5377	21.6169					0.925802	0.955007	-0.0567036	-0.0991334	0.976706	0.990385	0.0128778	0.0310651	0.59028	0.637749	-0.334565	-0.584472	BAIAP2	Brain-specific angiogenesis inhibitor 1-associated protein 2	Q9UQB8	Q9UQB8
23.3429												23.3429	22.3942	22.7382	22.7152	22.5665	23.0866	23.2767	22.6018	23.1933	22.9788	22.9662	22.2143					0.915928	0.946522	-0.0356852	-0.112391	0.59967	0.716381	0.198822	0.569184	0.792868	0.863051	-0.105318	-0.28069	SON	Protein SON	P18583	P18583
25.1852		25.6136	25.9978	26.6433	26.6609	26.7351	26.962	26.957	24.8706	25.3735	25.3502	25.1852	22.2995	25.6136	25.9978	26.6433	26.6609	26.7351	26.962	26.957	24.8706	25.3735	25.3502					0.123689	0.115911	2.06789	1.94483	0.0732401	0.0871601	2.51857	2.41396	0.473862	0.465244	0.83197	0.789736	TRIP6	Thyroid receptor-interacting protein 6	Q15654	Q15654
			25.4874	25.6774	25.9296							22.5976	22.5165	22.5607	25.4874	25.6774	25.9296	22.4351	20.705	22.1574	22.2077	21.8204	22.4278	+			DCP1a_Cyto	1.75379e-05	0	3.13988	24.1159		1	0			1	0		PNRC1	Proline-rich nuclear receptor coactivator 1	Q12796	Q12796
25.0073		25.7504	26.4412	26.5901	26.01	27.0678	27.0354	26.7714	26.3085	26.9681	26.432	25.0073	22.6171	25.7504	26.4412	26.5901	26.01	27.0678	27.0354	26.7714	26.3085	26.9681	26.432					0.120825	0.112252	1.8888	1.96525	0.0580761	0.0702609	2.4999	2.63181	0.0943129	0.0703865	2.11129	2.18409	CRKL	Crk-like protein	P46109	P46109
24.1869	25.5558			24.1407	25.0134	25.0505	25.4108	25.5379				24.1869	25.5558	22.4947	22.6875	24.1407	25.0134	25.0505	25.4108	25.5379	21.6792	22.4216	22.434					0.911527	0.943884	-0.131952	-0.118308	0.234808	0.263552	1.25389	1.39745	0.107646	0.077386	-1.90089	-2.06658	PDLIM7	PDZ and LIM domain protein 7	Q9NR12	Q9NR12
		24.5128										22.725	21.0837	24.5128	22.3997	22.7179	22.8071	22.6133	22.1256	22.2702	22.3022	22.0768	22.0592					0.900939	0.938827	-0.132283	-0.132564	0.684556	0.804973	-0.437471	-0.437167	0.561702	0.596353	-0.627758	-0.632008	PRMT3	Protein arginine N-methyltransferase 3	O60678	O60678
		23.8635					23.6248	24.4079				21.5882	23.082	23.8635	23.7323	22.4388	22.0246	22.6596	23.6248	24.4079	22.2808	22.3728	22.3297					0.900096	0.939351	-0.112662	-0.133701	0.438617	0.514386	0.719533	0.859313	0.482316	0.479575	-0.516801	-0.773654	GSKIP	GSK3-beta interaction protein	Q9P0R6	Q9P0R6
					22.6734	25.658	25.6571					21.6826	23.3492	21.8028	22.1196	22.7128	22.6734	25.658	25.6571	22.8288	22.4854	23.3254	21.5488					0.714584	0.812109	0.223735	0.392679	0.0880634	0.107888	2.43644	2.2457		1	0		FUS	RNA-binding protein FUS	P35637	P35637
24.0791						24.847	25.6725					24.0791	23.3568	21.839	23.3051	23.5061	22.1391	24.847	25.6725	22.3099	23.3529	22.8928	22.1106					0.89709	0.939022	-0.108236	-0.137755	0.38223	0.438604	1.18483	0.980785	0.705136	0.776956	-0.306209	-0.406571	TRIM25	E3 ubiquitin/ISG15 ligase TRIM25	Q14258	Q14258
24.7151		24.8025	24.292		24.4576	25.6732	26.196	26.2774				24.7151	21.3815	24.8025	24.292	22.9592	24.4576	25.6732	26.196	26.2774	22.1	22.1811	21.8247					0.835956	0.902231	0.269962	0.220944	0.101825	0.126685	2.4159	2.11578	0.230689	0.183389	-1.59773	-1.41242	CC2D1A	Coiled-coil and C2 domain-containing protein 1A	Q6P1N0	Q6P1N0
25.4227	25.131	25.1266										25.4227	25.131	25.1266	22.8346	22.0528	22.1898	21.8671	22.7367	22.7536	22.2387	22.217	21.4168	+	+	+	DCP1a_Cyto;LSM14a_Cyto;RCK_Cyto	0.000385219	0	-2.8677	-11.0216	0.000848259	0.0048	-2.77429	-8.98775	0.000341528	0.00152381	-3.26928	-11.3674	HK1	Hexokinase-1	P19367	P19367
24.3069												23.988	22.0458	22.3064	22.9632	22.2527	22.8412	22.6209	22.6512	22.236	22.3287	22.7779	22.1372					0.893105	0.937642	-0.0943413	-0.143136	0.717154	0.785419	-0.277371	-0.320045	0.622337	0.679418	-0.365439	-0.534103	DNM2	Dynamin-2	P50570	P50570
23.6691							23.2428					23.988	22.0458	22.3064	22.9632	22.2527	22.8412	22.6209	22.6512	22.236	22.3287	22.7779	22.1372					0.893105	0.937642	-0.0943413	-0.143136	0.717154	0.785419	-0.277371	-0.320045	0.622337	0.679418	-0.365439	-0.534103	DNM2;DNM3	Dynamin-2;Dynamin-3	P50570;Q9UQ16	P50570
25.9084	25.3933	25.5566										25.9084	25.3933	25.5566	23.163	22.3089	22.2702	22.8932	23.0734	22.6941	22.2951	22.2667	21.9062	+	+	+	DCP1a_Cyto;LSM14a_Cyto;RCK_Cyto	0.000760276	0	-3.03874	-9.24729	0.000128496	0.00345946	-2.73253	-14.5863	6.13592e-05	0	-3.46342	-17.5891	EPB41L2	Band 4.1-like protein 2	O43491	O43491
	24.6345											21.9622	24.6345	22.0805	22.2389	22.7741	23.208	23.0163	23.5509	22.6602	22.4191	22.879	21.721					0.876143	0.929465	-0.152081	-0.166091	0.84999	0.925304	0.183415	0.201704	0.586019	0.632817	-0.552693	-0.591462	LRRFIP1	Leucine-rich repeat flightless-interacting protein 1	Q32MZ4	Q32MZ4
25.6762	24.6641	24.8393										25.6762	24.6641	24.8393	22.4315	21.1581	23.125	22.9516	21.7307	22.3032	22.9739	23.255	22.1989	+	+	+	DCP1a_Cyto;LSM14a_Cyto;RCK_Cyto	0.0125797	0.0131136	-2.82167	-4.30661	0.00439946	0.00943842	-2.73136	-5.79826	0.00714376	0.00723988	-2.25058	-5.06733	DDX17	Probable ATP-dependent RNA helicase DDX17	Q92841	Q92841
26.8731	25.5772	26.774					23.8992	24.073				26.8731	25.5772	26.774	22.0648	23.0052	22.5387	23.0762	23.8992	24.073	22.7697	22.1339	21.543	+	+	+	DCP1a_Cyto;LSM14a_Cyto;RCK_Cyto	0.00146539	0.00217989	-3.87186	-7.78898	0.00623252	0.0135546	-2.7253	-5.26518	0.00146399	0.00343455	-4.25921	-7.79094	CTNNB1	Catenin beta-1	P35222	P35222
24.6814						24.783	25.034	24.8944				24.6814	21.6266	22.0615	22.8669	23.0247	21.9107	24.783	25.034	24.8944	20.9324	21.7546	21.6102					0.861396	0.919036	-0.18904	-0.186137	0.0917009	0.114055	2.11395	2.20927	0.241097	0.191162	-1.35747	-1.37509	PXN	Paxillin	P49023	P49023
25.5685		24.9734		25.9536		25.9879	26.0544	26.3637		24.6767	24.3945	25.5685	22.0681	24.9734	23.248	25.9536	22.5139	25.9879	26.0544	26.3637	22.7656	24.6767	24.3945					0.85253	0.914278	-0.298224	-0.198234	0.150303	0.181437	1.93197	1.77646	0.844807	0.903095	-0.257767	-0.208799	CMBL	Carboxymethylenebutenolidase homolog	Q96DG6	Q96DG6
22.7113												22.7113	22.1969	23.7999	21.8016	23.7711	22.6942	23.3252	22.9761	22.016	22.3706	22.4628	21.6367					0.852123	0.915055	-0.147089	-0.198789	0.842235	0.920941	-0.130285	-0.212324	0.239275	0.189615	-0.746024	-1.38151	GBF1	Golgi-specific brefeldin A-resistance guanine nucleotide exchange factor 1	Q92538	Q92538
22.7708												22.7708	21.7086	22.6735	21.4905	22.1231	23.1801	22.9286	22.3603	22.4777	22.3909	22.4722	22.0567					0.85115	0.915176	-0.11971	-0.200119	0.619556	0.733816	0.204551	0.537301	0.840608	0.899678	-0.077685	-0.214555	IFT74	Intraflagellar transport protein 74 homolog	Q96LB3	Q96LB3
24.8721			24.1702		25.2061	25.1173	25.1656	25.484				24.8721	22.1417	21.8696	24.1702	21.6956	25.2061	25.1173	25.1656	25.484	21.2128	22.5172	21.7526					0.633473	0.732225	0.729484	0.515364	0.0762979	0.0919918	2.29447	2.37627	0.333126	0.284868	-1.13362	-1.09989	RBM4	RNA-binding protein 4	Q9BWF3	Q9BWF3
25.2263	24.751	24.8231										25.2263	24.751	24.8231	23.3851	21.3494	21.8651	21.6965	22.465	22.4985	21.7221	22.0951	22.2255	+	+	+	DCP1a_Cyto;LSM14a_Cyto;RCK_Cyto	0.0121752	0.0132644	-2.73358	-4.3481	0.000836419	0.00494118	-2.71343	-9.02069	0.000158969	0.00237037	-2.91926	-13.8184	SRSF7	Serine/arginine-rich splicing factor 7	Q16629	Q16629
25.1057	24.176	24.9828		22.8213	22.9516	22.737				22.7448		25.0758	24.4971	24.8787	22.5537	22.7201	22.7325	22.3121	21.6076	22.5229	21.9366	22.313	21.8511	+	+	+	DCP1a_Cyto;LSM14a_Cyto;RCK_Cyto	0.00177763	0.00305385	-2.14844	-10.2651	0.00358333	0.00777301	-2.66968	-8.67045	0.00191147	0.00196212	-2.78367	-18.0278	ABI1	Abl interactor 1	Q8IZP0	Q8IZP0
25.6225	25.21	25.407			23.7092							25.6225	25.21	25.407	22.6339	22.7294	23.7092	22.893	22.4263	22.9178	21.4126	22.0746	22.0981	+	+	+	DCP1a_Cyto;LSM14a_Cyto;RCK_Cyto	0.00277967	0.00466946	-2.38899	-6.5685	0.000180483	0.00290909	-2.66747	-13.3791	0.000152551	0	-3.55139	-13.9639	WDR62	WD repeat-containing protein 62	O43379	O43379
24.0335												24.0335	21.7958	22.0672	21.8754	22.8848	22.5552	22.5996	21.2223	22.0171	22.3648	22.7702	21.8783					0.812555	0.882342	-0.193766	-0.253254	0.444931	0.519105	-0.685855	-0.846529	0.714884	0.785304	-0.294452	-0.392239	RABEP1	Rab GTPase-binding effector protein 1	Q15276	Q15276
	23.1818											22.7686	23.1818	22.7142	21.8727	23.513	22.8981	22.3346	22.8447	22.6693	22.8339	22.8613	22.1705					0.812391	0.883196	-0.126912	-0.253482	0.265416	0.302197	-0.271947	-1.2937	0.379555	0.343303	-0.266293	-0.986915	RPAP3	RNA polymerase II-associated protein 3	Q9H6T3	Q9H6T3
25.15	24.7679	24.6807										25.15	24.7679	24.6807	22.965	21.8845	22.558	22.1021	22.5675	21.9485	22.0701	23.0008	21.7176	+	+	+	DCP1a_Cyto;LSM14a_Cyto;RCK_Cyto	0.0022905	0.00344395	-2.39701	-6.91843	0.000349297	0.00188235	-2.66016	-11.302	0.0031235	0.00416064	-2.60334	-6.36511	CAPZB	F-actin-capping protein subunit beta	P47756	P47756
24.756												24.756	20.9289	22.0337	22.0498	22.4451	22.2514	23.1644	22.435	21.8554	21.4109	21.8774	22.6746					0.790789	0.869789	-0.324134	-0.283602	0.945044	0.970988	-0.087925	-0.0733564	0.650111	0.715785	-0.585239	-0.489512	ARHGEF2	Rho guanine nucleotide exchange factor 2	Q92974	Q92974
25.7033	24.1002	25.85				22.7464	23.1908					25.7033	24.1002	25.85	22.2416	23.0722	22.273	22.7464	23.1908	21.7495	21.5219	21.8617	21.4429	+	+	+	DCP1a_Cyto;LSM14a_Cyto;RCK_Cyto	0.0124767	0.0131886	-2.68887	-4.31702	0.0195717	0.0262771	-2.6556	-3.77193	0.00328899	0.00407874	-3.60896	-6.27681	LARP4	La-related protein 4	Q71RC2	Q71RC2
26.0108	25.1656	24.4443										26.0108	25.1656	24.4443	22.3624	22.6534	23.2696	22.0981	23.232	22.4663	21.4482	22.0558	21.9862	+	+	+	DCP1a_Cyto;LSM14a_Cyto;RCK_Cyto	0.00965688	0.0122651	-2.44511	-4.65063	0.00976035	0.0168151	-2.6081	-4.63639	0.00235448	0.00286463	-3.37683	-6.86765	RPLP0;RPLP0P6	60S acidic ribosomal protein P0;60S acidic ribosomal protein P0-like	P05388;Q8NHW5	P05388
26.6359	26.1076	26.7587			23.6019	24.2122	23.6855	23.7912	23.3926		23.001	26.6359	26.1076	26.7587	22.9498	22.8986	23.6019	24.2122	23.6855	23.7912	23.3926	22.2026	23.001	+	+	+	DCP1a_Cyto;LSM14a_Cyto;RCK_Cyto	0.000374884	0	-3.35062	-11.0988	0.000529508	0.00586047	-2.60445	-10.155	0.000837198	0.00372028	-3.63533	-9.0185	PPP5C	Serine/threonine-protein phosphatase 5	P53041	P53041
25.5905	25.531	25.7048					23.8034					25.5905	25.531	25.7048	22.5872	21.5416	22.9698	22.9258	23.8034	22.2906	22.4894	23.5079	21.7783	+	+	+	DCP1a_Cyto;LSM14a_Cyto;RCK_Cyto	0.00165486	0.00206	-3.24256	-7.54284	0.0041459	0.00972589	-2.60214	-5.89336	0.00393053	0.0038513	-3.01689	-5.97992	DSG2	Desmoglein-2	Q14126	Q14126
26.4073	25.7655	26.3799						24.188				26.4073	25.7655	26.3799	22.4595	22.1636	22.902	23.6948	22.9847	24.188	22.5739	22.5369	22.5875	+	+	+	DCP1a_Cyto;LSM14a_Cyto;RCK_Cyto	0.000254318	0	-3.67586	-12.2585	0.00326296	0.00934054	-2.56173	-6.29033	6.66427e-05	0	-3.61814	-17.2257	EIF3B	Eukaryotic translation initiation factor 3 subunit B	P55884	P55884
23.8133												23.8133	22.8135	22.1673	22.6842	22.2368	23.3533	22.7851	23.0325	23.3614	21.622	21.5543	22.2966					0.779394	0.862735	-0.173288	-0.299616	0.81275	0.903643	0.128283	0.252985	0.106952	0.0768159	-1.1071	-2.07229	XPOT	Exportin-T	O43592	O43592
24.6584					22.6415	24.1632	26.4345	26.694				24.6584	21.6411	22.2751	22.1525	22.926	22.6415	24.1632	26.4345	26.694	22.1234	22.7178	20.909					0.778322	0.862734	-0.284835	-0.301127	0.0759422	0.0919177	2.90572	2.38057	0.4253	0.401101	-0.941417	-0.886773	CUTA	Protein CutA	O60888	O60888
24.2937		24.1939					23.666					24.2937	21.3964	24.1939	22.7342	22.6175	23.5925	22.3086	23.666	22.8282	21.9647	22.6782	21.4079					0.769282	0.85521	-0.313302	-0.313906	0.743716	0.851952	-0.360416	-0.350395	0.277846	0.226356	-1.27775	-1.25486	RNF213	E3 ubiquitin-protein ligase RNF213	Q63HN8	Q63HN8
24.5222												24.5222	21.3869	22.6064	22.7586	22.5037	22.3685	22.7304	22.3066	23.004	21.4005	23.5268	21.7861					0.764523	0.850819	-0.294895	-0.320658	0.873865	0.935646	-0.158151	-0.169182	0.620987	0.676319	-0.600683	-0.535031	SQSTM1	Sequestosome-1	Q13501	Q13501
24.4232												24.4232	22.3422	21.6703	22.6991	21.8052	23.0049	22.682	22.4165	22.2169	22.4078	22.3685	22.0605					0.749697	0.83634	-0.308816	-0.34181	0.679498	0.800642	-0.373402	-0.444761	0.558448	0.593522	-0.532919	-0.637524	FLOT2	Flotillin-2	Q14254	Q14254
22.9013		22.7762										22.9013	22.8457	22.7762	23.1203	22.4668	22.7382	23.8749	22.6428	22.8244	21.6685	21.9876	22.2054			+	RCK_Cyto	0.749525	0.837036	-0.0660121	-0.342057	0.518275	0.61592	0.272916	0.707543	0.0051797	0.00487197	-0.887287	-5.5432	STRN;STRN3	Striatin;Striatin-3	O43815;Q13033	O43815
23.9887			25.8763	25.52		24.2894	25.1591	25.4705				23.9887	21.6097	22.8838	25.8763	25.52	22.1856	24.2894	25.1591	25.4705	22.2309	22.0156	21.4969					0.279936	0.260087	1.69994	1.24849	0.0500119	0.0630905	2.14562	2.77621	0.274182	0.223328	-0.912915	-1.26613	MSI1	RNA-binding protein Musashi homolog 1	O43347	O43347
25.4217	24.3788	25.6194										25.4217	24.3788	25.6194	22.5328	22.1889	21.8197	22.7654	22.4222	22.5709	22.0029	22.2109	21.7861	+	+	+	DCP1a_Cyto;LSM14a_Cyto;RCK_Cyto	0.00246953	0.00445415	-2.95949	-6.7805	0.00301683	0.00916854	-2.5538	-6.42514	0.00147633	0.00341667	-3.13999	-7.77371	ATIC	Bifunctional purine biosynthesis protein PURH;Phosphoribosylaminoimidazolecarboxamide formyltransferase;IMP cyclohydrolase	P31939	P31939
26.1568	25.7145	25.6979				24.2475						26.1568	25.7145	25.6979	22.1422	22.5987	22.2751	24.2475	22.4246	23.2876	22.2073	21.318	21.4853	+	+	+	DCP1a_Cyto;LSM14a_Cyto;RCK_Cyto	6.42975e-05	0	-3.51772	-17.3824	0.00978582	0.0167519	-2.5365	-4.63291	0.000177386	0.00216949	-4.18621	-13.4382	PGRMC2	Membrane-associated progesterone receptor component 2	O15173	O15173
26.6097		26.6158	24.7829	24.4486	24.0646	26.4874	26.8427	26.9503	24.4961	24.4898	24.0494	26.6097	21.7559	26.6158	24.7829	24.4486	24.0646	26.4874	26.8427	26.9503	24.4961	24.4898	24.0494					0.748061	0.836714	-0.561732	-0.344156	0.338153	0.388895	1.76637	1.087	0.710277	0.782535	-0.648652	-0.399	NSFL1C	NSFL1 cofactor p47	Q9UNZ2	Q9UNZ2
23.9391		23.4077										23.9391	21.5815	23.4077	22.1389	22.619	23.3451	22.6332	22.0617	22.6737	20.7915	23.403	22.5148					0.746886	0.835339	-0.275093	-0.345841	0.521524	0.619031	-0.519869	-0.701738	0.519108	0.539524	-0.739665	-0.706053	DPP3	Dipeptidyl peptidase 3	Q9NY33	Q9NY33
25.1763	24.9999	25.0697										25.1763	24.9999	25.0697	21.9666	23.5353	22.5511	22.4568	22.141	23.0813	22.3539	21.4639	21.4142	+	+	+	DCP1a_Cyto;LSM14a_Cyto;RCK_Cyto	0.00649084	0.00883934	-2.39764	-5.20567	0.00085255	0.00475472	-2.52226	-8.97596	0.000419437	0.00128	-3.33799	-10.7832	DBN1	Drebrin	Q16643	Q16643
28.1806	27.5714	27.8175				24.6259	26.4033	24.9819	23.7404	24.9471	23.9362	28.1806	27.5714	27.8175	23.1662	22.257	22.8243	24.6259	26.4033	24.9819	23.7404	24.9471	23.9362	+	+	+	DCP1a_Cyto;LSM14a_Cyto;RCK_Cyto	8.87242e-05	0	-5.10735	-16.0224	0.0115817	0.0172351	-2.51946	-4.4121	0.000911516	0.00352318	-3.64859	-8.82096	EIF4G1	Eukaryotic translation initiation factor 4 gamma 1	Q04637	Q04637
		24.184										22.1869	22.1287	24.184	23.0106	22.6551	22.0547	22.4899	23.1381	22.4879	22.4312	22.3387	21.1813					0.740277	0.831505	-0.259731	-0.355345	0.865664	0.928572	-0.127927	-0.180325	0.340746	0.295155	-0.849455	-1.08042	CPSF6	Cleavage and polyadenylation specificity factor subunit 6	Q16630	Q16630
29.2577	28.4395	29.5884	24.8052	26.4577	26.4981	27.413	25.7873	26.5746	26.9268	26.3561		29.2577	28.4395	29.5884	24.8052	26.4577	26.4981	27.413	25.7873	26.5746	26.9268	26.3561	21.8466	+	+	+	DCP1a_Cyto;LSM14a_Cyto;RCK_Cyto	0.00830853	0.0105078	-3.17484	-4.85513	0.0125147	0.0177457	-2.50355	-4.31316	0.0691862	0.0468235	-4.05199	-2.46677	FKBP1A	Peptidyl-prolyl cis-trans isomerase FKBP1A	P62942	P62942
24.5771		24.7147				24.5712	24.7294	24.5662				23.4955	22.9747	23.5593	23.9716	21.8549	23.2321	25.0093	25.4801	25.0656	21.7897	22.0236	22.21		+	+	LSM14a_Cyto;RCK_Cyto	0.390512	0.417295	-0.32361	-0.35609	0.196099	0.228825	1.84186	3.82878	0.0628682	0.520959	-0.979642	-2.55654	ARPP19	cAMP-regulated phosphoprotein 19	P56211	P56211
25.0216	24.7543											25.3031	24.7136	24.1187	22.5009	22.6473	22.6333	21.93	22.4137	22.3726	22.1932	21.8019	22.1467	+	+	+	DCP1a_Cyto;LSM14a_Cyto;RCK_Cyto	0.10008	0.0911767	-2.11798	-5.17644	0.0335274	0.0421775	-2.47306	-6.17561	0.02108	0.0142814	-2.66454	-4.84526	RBMX	RNA-binding motif protein, X chromosome;RNA-binding motif protein, X chromosome, N-terminally processed	P38159	P38159
		23.265										21.8955	23.1057	23.265	22.9114	22.157	22.6647	23.2742	23.1583	22.2051	21.5927	22.9212	22.2841					0.733172	0.825105	-0.177717	-0.365607	0.832689	0.91371	0.123821	0.225437	0.444863	0.42797	-0.4894	-0.846666	NRD1	Nardilysin	O43847	O43847
25.5847	24.673	25.4357										25.3031	24.7136	24.1187	22.5009	22.6473	22.6333	21.93	22.4137	22.3726	22.1932	21.8019	22.1467	+	+	+	DCP1a_Cyto;LSM14a_Cyto;RCK_Cyto	0.10008	0.0911767	-2.11798	-5.17644	0.0335274	0.0421775	-2.47306	-6.17561	0.02108	0.0142814	-2.66454	-4.84526	RBMX;RBMXL1	RNA-binding motif protein, X chromosome;RNA-binding motif protein, X chromosome, N-terminally processed;RNA binding motif protein, X-linked-like-1	P38159;Q96E39	P38159
25.6275	24.8536	25.1683										25.6275	24.8536	25.1683	22.8126	21.7239	22.3576	22.6175	22.5886	23.0447	22.7752	22.6094	21.3511	+	+	+	DCP1a_Cyto;LSM14a_Cyto;RCK_Cyto	0.00166404	0.00204975	-2.91844	-7.53181	0.000783208	0.00504	-2.4662	-9.17618	0.00409983	0.00378102	-2.97123	-5.9114	ATP6V1B2	V-type proton ATPase subunit B, brain isoform	P21281	P21281
		24.6878										23.1978	21.7039	24.6878	23.1159	22.7724	22.726	22.3361	21.2475	22.1884	21.7057	21.9775	22.1982					0.727667	0.823529	-0.325061	-0.37359	0.241516	0.270369	-1.2725	-1.37362	0.229779	0.182892	-1.23606	-1.41576	CAPZA1	F-actin-capping protein subunit alpha-1	P52907	P52907
23.5139												23.5139	22.1752	22.3857	21.8206	23.407	22.1195	22.8039	23.1741	22.7736	22.8796	22.0228	23.105					0.723969	0.819918	-0.242542	-0.378968	0.631418	0.748644	0.225632	0.518585	0.968286	0.981472	-0.0224393	-0.0423011	ABCC1	Multidrug resistance-associated protein 1	P33527	P33527
23.6794												23.6794	22.2095	22.3737	22.2184	22.8788	22.5857	23.6929	22.7137	22.3121	22.4788	21.8782	22.5617					0.720263	0.817347	-0.193235	-0.384371	0.818378	0.904398	0.152012	0.245185	0.431375	0.408884	-0.447973	-0.87416	ACIN1	Apoptotic chromatin condensation inducer in the nucleus	Q9UKV3	Q9UKV3
25.046	24.8182	24.7746										25.046	24.176	24.7746	22.7253	22.6189	22.6213	22.737	21.6611	22.6376	21.9498	21.8811	22.0417	+	+	+	DCP1a_Cyto;LSM14a_Cyto;RCK_Cyto	0.00341702	0.00610769	-1.83675	-6.21216	0.00690967	0.0133004	-2.44528	-5.11509	0.00381562	0.00392424	-2.66093	-6.02852	ABI1;ABI2	Abl interactor 1;Abl interactor 2	Q8IZP0;Q9NYB9	Q8IZP0
24.8722												24.8722	23.4186	21.8997	22.9626	23.121	23.0401	22.5075	22.7616	22.7265	21.4467	22.3021	22.2373					0.700255	0.798312	-0.355607	-0.413785	0.443775	0.519746	-0.731593	-0.848859	0.194885	0.152376	-1.40144	-1.55516	KPNA2	Importin subunit alpha-1	P52292	P52292
25.0154												25.0154	21.6043	21.2103	22.106	21.9214	22.2913	21.7474	22.6738	22.2775	22.1916	22.4844	22.1863					0.699184	0.797429	-0.503761	-0.415371	0.775782	0.882068	-0.377091	-0.304711	0.803302	0.87041	-0.322563	-0.266119	NIP7	60S ribosome subunit biogenesis protein NIP7 homolog	Q9Y221	Q9Y221
			24.6248		25.968		24.7708	24.1529				22.8857	22.2549	21.3431	24.6248	22.3171	25.968	23.205	24.7708	24.1529	21.4212	22.4094	21.9723					0.137587	0.126256	2.14208	1.85252	0.0421152	0.0556135	1.88168	2.94651		1	0		BRCC3	Lys-63-specific deubiquitinase BRCC36	P46736	P46736
24.5372	23.5267	24.5628										24.5372	23.5267	24.5628	22.3669	22.9329	22.3088	21.5647	21.905	21.8629	22.7092	21.8822	22.0992	+	+	+	DCP1a_Cyto;LSM14a_Cyto;RCK_Cyto	0.0133225	0.0152869	-1.67268	-4.23445	0.00244468	0.0070184	-2.43134	-6.7989	0.00935014	0.00839535	-1.9787	-4.69397	PARP1	Poly [ADP-ribose] polymerase 1	P09874	P09874
24.828	24.214	25.0943										24.828	24.214	25.0943	23.0522	23.4264	22.1848	22.2008	22.266	22.4139	21.7961	22.4193	21.8225	+	+	+	DCP1a_Cyto;LSM14a_Cyto;RCK_Cyto	0.0155066	0.0188324	-1.82432	-4.04758	0.000836969	0.0048932	-2.41856	-9.01915	0.00122539	0.00364444	-2.69952	-8.16414	RPL35A	60S ribosomal protein L35a	P18077	P18077
24.3795						24.5711	24.7994	24.0941				24.3795	22.4587	23.2484	22.9263	23.122	23.3136	24.5711	24.7994	24.0941	22.2749	22.1399	22.3618					0.692714	0.790407	-0.241603	-0.424982	0.131315	0.163344	1.12601	1.89287	0.120677	0.0899861	-1.10336	-1.96632	GARS	Glycine--tRNA ligase	P41250	P41250
24.4933		23.8502										24.4933	22.7102	23.8502	23.318	23.5632	23.4833	22.0432	21.7449	23.2433	22.3321	21.8562	22.0019			+	RCK_Cyto	0.684981	0.781911	-0.229763	-0.436531	0.125494	0.154813	-1.3408	-1.93223	0.039864	0.0246921	-1.62118	-3.00198	KHDRBS2;KHDRBS1	KH domain-containing, RNA-binding, signal transduction-associated protein 2;KH domain-containing, RNA-binding, signal transduction-associated protein 1	Q5VWX1;Q07666	Q5VWX1
		25.8588										22.0062	22.3767	25.8588	22.7588	23.028	22.842	22.6571	21.2584	22.9394	21.8504	22.69	22.4444					0.684536	0.782445	-0.537626	-0.437197	0.444627	0.518931	-1.12895	-0.847142	0.434874	0.414828	-1.0856	-0.866962	LAMP1	Lysosome-associated membrane glycoprotein 1	P11279	P11279
22.9488		21.9531										22.9488	22.7459	21.9531	22.4757	22.1564	22.5642	21.7574	23.7354	22.9467	21.6581	22.767	21.8291					0.670223	0.765425	-0.150491	-0.458766	0.705624	0.823329	0.263894	0.405851	0.369168	0.327409	-0.464537	-1.01108	EIF3F	Eukaryotic translation initiation factor 3 subunit F	O00303	O00303
23.2533							24.236	24.4191				23.2533	22.1311	22.8613	22.8149	22.2582	22.6629	22.251	24.236	24.4191	21.718	21.0213	21.6587			+	RCK_Cyto	0.668687	0.764635	-0.169877	-0.461096	0.312568	0.356916	0.886844	1.15451	0.0320333	0.0214434	-1.28256	-3.2281	ARFGAP2	ADP-ribosylation factor GTPase-activating protein 2	Q8N6H7	Q8N6H7
24.2825		23.8632										24.2825	22.1732	23.8632	22.9285	22.6363	23.7401	22.1593	23.3002	22.1926	21.8045	22.6138	21.187					0.665052	0.762311	-0.33799	-0.466621	0.299155	0.340251	-0.888923	-1.19197	0.10944	0.07855	-1.57123	-2.05201	PPP2R5D	Serine/threonine-protein phosphatase 2A 56 kDa regulatory subunit delta isoform	Q14738	Q14738
23.968		24.0485										23.968	21.4943	24.0485	23.3918	22.1146	22.7076	21.9618	22.0637	22.5382	22.3619	22.4369	21.6109					0.661567	0.758374	-0.432263	-0.471934	0.315545	0.360764	-0.982375	-1.1464	0.304713	0.253856	-1.03372	-1.17626	RAE1	mRNA export factor	P78406	P78406
23.2118												23.2118	23.361	21.7381	21.7816	22.6484	22.9864	23.0953	22.9646	23.3789	22.8873	21.6205	21.5067					0.66072	0.758012	-0.298152	-0.473227	0.518836	0.615689	0.375978	0.706539	0.324014	0.274319	-0.76544	-1.12371	HDGF	Hepatoma-derived growth factor	P51858	P51858
	24.1935											22.1041	24.1935	22.526	22.5707	23.104	22.1471	22.1748	22.611	21.9729	21.8455	22.2788	21.9823					0.656144	0.755123	-0.333948	-0.480233	0.359194	0.414036	-0.688303	-1.03486	0.236307	0.187554	-0.905665	-1.39206	DDI2	Protein DDI1 homolog 2	Q5TDH0	Q5TDH0
			24.0142		25.1577		25.1364	24.6081				22.3321	23.1578	21.6261	24.0142	21.9532	25.1577	22.7499	25.1364	24.6081	22.1425	22.5947	21.9981					0.26693	0.246452	1.33636	1.28888	0.102097	0.126885	1.79282	2.11341		1	0		FAM168B	Myelin-associated neurite-outgrowth inhibitor	A1KXE4	A1KXE4
24.8893	24.2789	24.916										24.8893	24.2789	24.916	22.3126	22.4467	22.2352	21.9182	22.0618	22.9403	22.5464	22.4185	23.4478	+	+	+	DCP1a_Cyto;LSM14a_Cyto;RCK_Cyto	0.000403976	0	-2.36322	-10.8878	0.00331508	0.00929032	-2.38797	-6.26338	0.00798275	0.00833837	-1.89048	-4.91065	ILF3	Interleukin enhancer-binding factor 3	Q12906	Q12906
24.1308						25.0284		24.9288				24.1308	22.7967	22.1323	22.9162	22.53	22.7472	25.0284	21.7522	24.9288	22.1438	22.1967	21.8862					0.654419	0.75586	-0.288843	-0.48288	0.511089	0.613558	0.883202	0.720474	0.187911	0.147804	-0.944352	-1.58606	RBX1	E3 ubiquitin-protein ligase RBX1;E3 ubiquitin-protein ligase RBX1, N-terminally processed	P62877	P62877
24.3353												24.3353	21.6062	22.2959	23.0145	22.2722	21.583	22.5647	22.6035	22.9015	22.3079	22.1727	21.314					0.645364	0.745557	-0.455948	-0.496847	0.949272	0.973381	-0.0559355	-0.0677018	0.40545	0.375263	-0.81426	-0.929054	GRAMD1A	GRAM domain-containing protein 1A	Q96CP6	Q96CP6
22.8108		23.5945										22.8108	21.6029	23.5945	21.7172	23.0911	22.1236	22.6668	21.9454	22.6693	21.9238	22.2501	22.4013					0.639107	0.739607	-0.358774	-0.506565	0.719073	0.832659	-0.242229	-0.38611	0.46788	0.457862	-0.477671	-0.801251	RBM14	RNA-binding protein 14	Q96PK6	Q96PK6
23.1911												23.1911	22.3184	23.0828	21.5668	22.089	23.8194	22.6158	22.6988	22.5915	22.1787	22.7338	21.0717					0.638658	0.739822	-0.37236	-0.507265	0.454606	0.53153	-0.228758	-0.827219	0.19581	0.152912	-0.869331	-1.55114	IKBKAP	Elongator complex protein 1	O95163	O95163
27.1096	26.7528	26.5013				24.1177	24.6373	24.563				27.1096	26.7528	26.5013	22.1919	21.9544	21.7551	24.1177	24.6373	24.563	22.7256	21.9282	22.4398	+	+	+	DCP1a_Cyto;LSM14a_Cyto;RCK_Cyto	2.42948e-05	0	-4.82077	-22.2177	0.00060846	0.0056	-2.34856	-9.79681	0.000111427	0	-4.42334	-15.1235	PA2G4	Proliferation-associated protein 2G4	Q9UQ80	Q9UQ80
23.2152												23.2152	22.27	22.6243	23.1609	21.9567	22.2827	22.8563	21.4046	22.2984	21.8961	22.1127	21.8967			+	RCK_Cyto	0.629471	0.727239	-0.236375	-0.521642	0.36386	0.41717	-0.51672	-1.02367	0.0614593	0.0411858	-0.734693	-2.57797	GK;GK3P;GK2	Glycerol kinase;Putative glycerol kinase 3;Glycerol kinase 2	P32189;Q14409;Q14410	P32189
29.9228	29.4045	29.4367			25.527	27.4914	27.0301	27.3898		26.1003		29.9228	29.4045	29.4367	22.6488	22.35	25.527	27.4914	27.0301	27.3898	22.08	26.1003	22.0583	+	+	+	DCP1a_Cyto;LSM14a_Cyto;RCK_Cyto	0.00407426	0.00723596	-6.07941	-5.92153	0.000472197	0.00475949	-2.28423	-10.4593	0.010337	0.00881356	-6.17516	-4.56024	0	0	P0DP25;P0DP24;P0DP23	P0DP25
	23.7523											23.5137	23.7523	21.1941	23.4087	21.3656	22.0602	23.1815	22.5037	22.2381	21.6521	21.5434	21.3164					0.620965	0.718024	-0.541818	-0.535067	0.84586	0.923173	-0.178921	-0.207357	0.184558	0.144247	-1.31605	-1.60134	SLC35B1	Solute carrier family 35 member B1	P78383	P78383
						23.5742						23.5678	22.381	22.225	22.2606	22.9098	22.4151	24.2111	24.4065	24.2334	22.3162	22.4757	21.6626		+		LSM14a_Cyto	0.617378	0.856708	-0.302615	-0.540761	0.0768583	0.0933179	1.5591	2.97414	0.410541	0.690336	-0.580263	-0.918047	ANKHD1	Ankyrin repeat and KH domain-containing protein 1	Q8IWZ3	Q8IWZ3
25.5008	23.7933	25.3539										25.5008	23.7933	25.3539	22.2973	22.3177	23.3521	22.934	22.0698	22.83	21.8826	21.9756	22.1921	+	+	+	DCP1a_Cyto;LSM14a_Cyto;RCK_Cyto	0.0263569	0.0281867	-2.22698	-3.43738	0.0204611	0.0274371	-2.27145	-3.72075	0.00663642	0.00675159	-2.86593	-5.1734	KPNA3	Importin subunit alpha-4	O00505	O00505
25.3464				23.4723		24.8481	25.8745	25.1006				23.5678	22.381	22.225	22.2606	22.9098	22.4151	24.2111	24.4065	24.2334	22.3162	22.4757	21.6626		+		LSM14a_Cyto	0.617378	0.856708	-0.302615	-0.540761	0.0768583	0.0933179	1.5591	2.97414	0.410541	0.690336	-0.580263	-0.918047	ANKHD1;ANKRD17	Ankyrin repeat and KH domain-containing protein 1;Ankyrin repeat domain-containing protein 17	Q8IWZ3;O75179	Q8IWZ3
25.343	25.8042		24.0841	24.3308		25.2676	25.905	25.8082				25.343	25.8042	22.0648	24.0841	24.3308	22.719	25.2676	25.905	25.8082	21.4194	22.4623	21.2467					0.616963	0.713868	-0.692708	-0.541422	0.351996	0.40437	1.25627	1.05238	0.0949036	0.0704869	-2.69454	-2.1785	UBQLN2	Ubiquilin-2	Q9UHD9	Q9UHD9
27.1489	26.2096	27.0727			23.8634	23.5786	25.1648	24.895		24.1191		27.1489	26.2096	27.0727	22.2974	22.0817	23.8634	23.5786	25.1648	24.895	22.9253	24.1191	21.7286	+	+	+	DCP1a_Cyto;LSM14a_Cyto;RCK_Cyto	0.00310191	0.00601613	-4.06289	-6.37706	0.0170076	0.0219811	-2.26428	-3.93665	0.00669304	0.00673016	-3.88606	-5.16108	S100A11	Protein S100-A11;Protein S100-A11, N-terminally processed	P31949	P31949
		23.9487										22.3161	21.7906	23.9487	21.3462	22.5476	22.8656	22.6441	22.2542	22.9441	22.1506	22.8811	22.0508					0.616846	0.714599	-0.432007	-0.541609	0.921832	0.960216	-0.0710074	-0.104461	0.667455	0.736863	-0.324296	-0.462967	RPSA	40S ribosomal protein SA	P08865	P08865
23.1195		22.8646										23.1195	22.2438	22.8646	23.5551	21.3497	22.1954	22.1193	22.5324	23.4425	21.8472	22.9058	22.4059					0.616323	0.714706	-0.375917	-0.54244	0.928894	0.964991	-0.0445932	-0.0949865	0.424843	0.400742	-0.356332	-0.887729	SRSF6	Serine/arginine-rich splicing factor 6	Q13247	Q13247
23.5379												23.5379	22.5984	22.031	22.9661	22.267	22.0968	23.3153	22.8052	23.5465	21.827	22.2266	21.9023					0.615703	0.715004	-0.279117	-0.543428	0.366137	0.421657	0.499894	1.01825	0.181417	0.142363	-0.737125	-1.61591	NOB1	RNA-binding protein NOB1	Q9ULX3	Q9ULX3
23.9819							24.1373					23.9819	21.8513	22.1175	21.8193	22.6328	22.3332	22.0862	24.1373	22.6342	22.2664	21.8057	22.5098					0.613892	0.713895	-0.388474	-0.546315	0.75601	0.86173	0.302288	0.332782	0.550802	0.585593	-0.456249	-0.65057	SRM	Spermidine synthase	P19623	P19623
23.9676												23.9676	22.3388	22.8181	21.8993	22.8416	23.3293	22.7632	21.9649	22.859	21.5695	21.7452	21.2007			+	RCK_Cyto	0.61219	0.712385	-0.351431	-0.549035	0.412101	0.482834	-0.512462	-0.914698	0.0392711	0.0248036	-1.53638	-3.0172	AGL	Glycogen debranching enzyme;4-alpha-glucanotransferase;Amylo-alpha-1,6-glucosidase	P35573	P35573
27.1364	26.6458	26.7743				24.2842	24.9537	24.5271				27.1364	26.6458	26.7743	22.5173	21.9889	22.3499	24.2842	24.9537	24.5271	21.6997	22.0406	22.6571	+	+	+	DCP1a_Cyto;LSM14a_Cyto;RCK_Cyto	2.86085e-05	0	-4.56679	-21.322	0.000758703	0.00509091	-2.2638	-9.25227	0.000117534	0	-4.71971	-14.9201	MAP1B	Microtubule-associated protein 1B;MAP1B heavy chain;MAP1 light chain LC1	P46821	P46821
		24.3037										22.3253	22.9823	24.3037	22.5508	22.4057	23.531	21.0442	23.2921	22.6459	21.9081	21.2398	21.8214			+	RCK_Cyto	0.61139	0.712557	-0.374587	-0.550314	0.378549	0.435179	-0.876369	-0.989231	0.0666154	0.0447837	-1.54736	-2.50212	UBE2N	Ubiquitin-conjugating enzyme E2 N	P61088	P61088
24.82						24.4721		25.5798				24.82	22.2542	21.8433	21.569	22.5748	23.0385	24.4721	22.3507	25.5798	21.798	21.561	22.5069					0.603486	0.703418	-0.578425	-0.563014	0.431239	0.503653	1.16167	0.874442	0.355154	0.311041	-1.01719	-1.04466	REPS1	RalBP1-associated Eps domain-containing protein 1	Q96D71	Q96D71
		23.9077										21.9899	22.6093	23.9077	23.1887	22.1427	22.0341	22.0338	23.5482	22.5668	22.7532	22.4424	21.3353					0.602791	0.702974	-0.380443	-0.564136	0.876113	0.9354	-0.119339	-0.16613	0.40625	0.376	-0.658624	-0.927316	NHLRC2	NHL repeat-containing protein 2	Q8NBF2	Q8NBF2
24.8949	24.4278	24.0282										24.8949	24.4278	24.0282	21.4789	22.5037	23.1117	22.3256	22.2435	22.0028	22.8177	22.2761	21.6598	+	+	+	DCP1a_Cyto;LSM14a_Cyto;RCK_Cyto	0.017921	0.0196354	-2.08553	-3.87475	0.0010916	0.004032	-2.25966	-8.41526	0.00624219	0.00615584	-2.1991	-5.2629	AKAP12	A-kinase anchor protein 12	Q02952	Q02952
26.6903	25.9194	26.2139				24.137	24.0502	23.9363		23.5963		26.6903	25.9194	26.2139	23.1034	22.0694	22.838	24.137	24.0502	23.9363	22.6816	23.5963	22.6333	+	+	+	DCP1a_Cyto;LSM14a_Cyto;RCK_Cyto	0.000709663	0	-3.60423	-9.41411	0.000651053	0.00541935	-2.23333	-9.62677	0.00101729	0.00334591	-3.30411	-8.57183	DDX19A;DDX19B	ATP-dependent RNA helicase DDX19A;ATP-dependent RNA helicase DDX19B	Q9NUU7;Q9UMR2	Q9NUU7
23.9357						23.7057						23.9357	22.7217	21.6381	21.7128	22.9749	22.3125	23.7057	21.9342	22.5043	20.6185	21.8762	21.5629					0.599013	0.699627	-0.431749	-0.570249	0.955232	0.979589	-0.0504392	-0.0597353	0.138042	0.104067	-1.41264	-1.84967	PIH1D1	PIH1 domain-containing protein 1	Q9NWS0	Q9NWS0
23.3027		24.0798										23.3027	22.178	24.0798	23.5294	22.2109	22.6099	22.0616	22.9378	21.945	21.7064	22.8288	21.4282					0.582828	0.673861	-0.40345	-0.596718	0.241452	0.27062	-0.872068	-1.37384	0.161228	0.125122	-1.19904	-1.7164	HSPA12A	Heat shock 70 kDa protein 12A	O43301	O43301
		22.6742										23.4107	22.1562	22.6742	21.7006	22.9612	22.6238	22.3417	23.6703	22.4532	21.9516	21.9548	21.932					0.575968	0.664534	-0.318552	-0.608083	0.90035	0.94891	0.0746721	0.133359	0.0926467	0.0697467	-0.800912	-2.20006	PLXNB2	Plexin-B2	O15031	O15031
24.6345							25.2867	24.7435				24.6345	22.1106	21.7835	22.3119	21.7276	22.756	22.8071	25.2867	24.7435	22.2357	22.1021	21.9804					0.575491	0.664776	-0.577653	-0.608876	0.288243	0.328534	1.43623	1.22362	0.460696	0.448	-0.736797	-0.815233	WDR1	WD repeat-containing protein 1	O75083	O75083
						23.4003		23.7354				24.4834	24.3999	24.7443	22.97	23.5564	24.0364	25.4169	24.931	25.7273	24.3087	24.4019	24.2033	+	+	+	DCP1a_Cyto;LSM14a_Cyto;RCK_Cyto	0.0619159	0.545109	0	-0.60966	0.219276	0.249561	0.703715	1.45629	0.123114	0.597217	-0.281401	-4.90208	YBX1;YBX3	Nuclease-sensitive element-binding protein 1;Y-box-binding protein 3	P67809;P16989	P67809
								23.945				24.4834	24.3999	24.7443	22.97	23.5564	24.0364	25.4169	24.931	25.7273	24.3087	24.4019	24.2033	+	+	+	DCP1a_Cyto;LSM14a_Cyto;RCK_Cyto	0.0619159	0.545109	0	-0.60966	0.219276	0.249561	0.703715	1.45629	0.123114	0.597217	-0.281401	-4.90208	YBX1;YBX2;YBX3	Nuclease-sensitive element-binding protein 1;Y-box-binding protein 2;Y-box-binding protein 3	P67809;Q9Y2T7;P16989	P67809
25.4696	24.6314	25.0198										25.4696	24.6314	25.0198	22.4669	23.0416	22.7391	21.6683	23.4186	23.3467	23.1363	21.644	22.4238	+	+	+	DCP1a_Cyto;LSM14a_Cyto;RCK_Cyto	0.0014554	0.00220321	-2.29107	-7.80302	0.0229701	0.0330173	-2.22907	-3.5896	0.00593122	0.00513712	-2.6389	-5.33851	SFPQ	Splicing factor, proline- and glutamine-rich	P23246	P23246
29.1648	28.4016	29.1143	25.4673	25.5817	25.7121	26.586	26.6766	26.7495	25.0217	25.1489	24.775	29.1648	28.4016	29.1143	25.4673	25.5817	25.7121	26.586	26.6766	26.7495	25.0217	25.1489	24.775	+	+	+	DCP1a_Cyto;LSM14a_Cyto;RCK_Cyto	0.000208305	0	-3.30652	-12.8992	0.000896233	0.00462385	-2.22284	-8.85991	0.000131439	0	-3.91171	-14.5026	HNRNPA1	Heterogeneous nuclear ribonucleoprotein A1;Heterogeneous nuclear ribonucleoprotein A1, N-terminally processed	P09651	P09651
24.5237	24.8883	24.2073										24.5237	24.8883	24.2073	23.045	23.4942	22.5697	22.7785	22.1379	22.1649	21.2419	22.1539	21.291	+	+	+	DCP1a_Cyto;LSM14a_Cyto;RCK_Cyto	0.0105443	0.0126608	-1.50349	-4.53411	0.00161687	0.00504348	-2.17936	-7.58931	0.00111185	0.00312941	-2.97751	-8.37488	TMEM43	Transmembrane protein 43	Q9BTV4	Q9BTV4
24.7156	24.0278	24.5287										24.7156	24.0278	24.5287	22.5905	21.9479	22.1982	22.6604	22.2182	21.8971	21.5021	22.0061	21.9461	+	+	+	DCP1a_Cyto;LSM14a_Cyto;RCK_Cyto	0.00142676	0.00225137	-2.17853	-7.844	0.00199979	0.00603974	-2.16548	-7.17338	0.000554385	0.00178862	-2.60593	-10.0353	CTNNA1;CTNNA2	Catenin alpha-1;Catenin alpha-2	P35221;P26232	P35221
25.0565	24.627	25.1904										25.0565	24.627	25.1904	22.3431	23.126	22.0169	23.241	22.6814	22.4571	21.4971	22.0688	21.924	+	+	+	DCP1a_Cyto;LSM14a_Cyto;RCK_Cyto	0.00265626	0.00434043	-2.46261	-6.64919	0.00168725	0.00585714	-2.16474	-7.50426	0.000205036	0.00191045	-3.12797	-12.9513	WASL	Neural Wiskott-Aldrich syndrome protein	O00401	O00401
24.5905	24.6455	24.1899										24.8889	24.9101	24.0037	22.1903	23.0311	22.3396	21.9185	22.5908	22.8197	21.6636	21.7364	21.2429	+	+	+	DCP1a_Cyto;LSM14a_Cyto;RCK_Cyto	0.0105421	0.0115101	-2.08057	-6.10454	0.0157536	0.0237334	-2.15789	-4.64461	0.0017039	0.00319841	-3.05326	-10.0322	RANBP2	E3 SUMO-protein ligase RanBP2	P49792	P49792
24.29												24.29	22.0741	22.5049	22.3769	22.0566	23.0595	22.4181	21.4878	22.298	21.2577	22.3254	22.0857					0.568989	0.656842	-0.458607	-0.619736	0.295383	0.336	-0.88835	-1.20279	0.228783	0.182495	-1.06669	-1.41943	COPZ1	Coatomer subunit zeta-1	P61923	P61923
					24.2763		24.0776	24.5457				21.3505	22.4665	22.8267	23.0009	21.8687	24.2763	22.3415	24.0776	24.5457	22.4924	22.9778	22.7593					0.369362	0.357832	0.834071	1.01063	0.147829	0.17927	1.44041	1.79071		1	0		CEP85	Centrosomal protein of 85 kDa	Q6P2H3	Q6P2H3
26.5514	26.5944	24.5413	25.3555	26.8677	27.8782	26.878	27.912	27.2156	26.7593	27.1584	26.8366	26.5514	26.5944	24.5413	25.3555	26.8677	27.8782	26.878	27.912	27.2156	26.7593	27.1584	26.8366					0.465267	0.49639	0.804756	0.806317	0.124602	0.154116	1.43948	1.93843	0.211606	0.165081	1.02239	1.48545	CYP51A1	Lanosterol 14-alpha demethylase	Q16850	Q16850
		23.9611					24.7094					22.0608	22.3407	23.9611	22.5775	21.5784	22.8814	23.5313	24.7094	22.8467	22.4053	22.2357	21.2814					0.568102	0.656571	-0.44179	-0.621225	0.321875	0.366135	0.908253	1.12939	0.302518	0.251564	-0.8134	-1.18244	TTC1	Tetratricopeptide repeat protein 1	Q99614	Q99614
25.5798	25.6911	25.3903	24.1249	24.6287	24.1521	26.7465	27.3899	27.1262		24.6736	27.2068	22.7728	22.2447	23.8171	22.738	22.8683	22.7737	24.0124	23.5953	23.9463	21.788	22.5226	22.508	+	+		DCP1a_Cyto;LSM14a_Cyto	0.507545	0.547982	-0.363597	-0.632056	0.108425	0.125424	1.10173	2.74785	0.31286	0.420293	-0.751142	-1.15372	HSPA8	Heat shock cognate 71 kDa protein	P11142	P11142
				22.9745		24.1186	24.3794	24.4142				22.7728	22.2447	23.8171	22.738	22.8683	22.7737	24.0124	23.5953	23.9463	21.788	22.5226	22.508	+	+		DCP1a_Cyto;LSM14a_Cyto	0.507545	0.547982	-0.363597	-0.632056	0.108425	0.125424	1.10173	2.74785	0.31286	0.420293	-0.751142	-1.15372	HSPA8;HSPA2	Heat shock cognate 71 kDa protein;Heat shock-related 70 kDa protein 2	P11142;P54652	P11142
23.4088												23.4088	22.0457	22.4684	22.7643	21.8627	22.3727	22.9391	23.2153	22.414	21.6375	22.875	21.5759					0.556336	0.638576	-0.307757	-0.641115	0.668589	0.790154	0.215125	0.461245	0.354333	0.3101	-0.611514	-1.04666	CPOX	Oxygen-dependent coproporphyrinogen-III oxidase, mitochondrial	P36551	P36551
	23.9812	23.5775										21.9936	23.9812	23.5775	23.2186	22.9863	21.8688	22.9316	22.9171	22.6869	20.7429	21.9269	22.0436					0.53971	0.612171	-0.492825	-0.669724	0.609089	0.72179	-0.338884	-0.554	0.0932876	0.0704105	-1.61295	-2.19388	MPZL1	Myelin protein zero-like protein 1	O95297	O95297
23.1302		22.957										23.1302	22.2632	22.957	22.4608	22.1517	23.0063	21.9684	22.9566	22.4026	22.5286	22.5848	21.732					0.539676	0.6128	-0.243865	-0.669783	0.431201	0.5041	-0.340886	-0.874521	0.259482	0.207697	-0.501648	-1.31287	MAGOH;MAGOHB	Protein mago nashi homolog;Protein mago nashi homolog 2	P61326;Q96A72	P61326
		23.6546										21.9565	22.2538	23.6546	21.819	22.3684	22.5384	22.8049	22.617	22.6251	21.0275	22.1631	21.9781					0.539631	0.613548	-0.379672	-0.669861	0.913859	0.956856	0.0607122	0.115172	0.227334	0.180916	-0.898722	-1.42481	PBK	Lymphokine-activated killer T-cell-originated protein kinase	Q96KB5	Q96KB5
25.9663						25.8192	25.504	24.8642		24.8245	24.5586	25.9663	22.9568	22.1858	22.5706	23.7651	22.2489	25.8192	25.504	24.8642	21.7192	24.8245	24.5586					0.535297	0.607623	-0.841448	-0.67742	0.227004	0.258218	1.69279	1.42604	0.998901	0.99975	-0.00223033	-0.00146499	LANCL1	LanC-like protein 1	O43813	O43813
24.187												24.187	22.6526	22.7185	23.1801	22.5894	22.699	23.0667	22.8794	22.7607	22.9937	21.8648	22.3639					0.532772	0.604869	-0.363204	-0.681846	0.606695	0.720702	-0.283774	-0.557846	0.262812	0.211703	-0.778532	-1.30206	DNAJB1	DnaJ homolog subfamily B member 1	P25685	P25685
28.1551	27.4892	27.3342	27.035	27.2843	27.9058	27.9268	28.0221	28.2121		25.8075		28.1551	27.4892	27.3342	27.035	27.2843	27.9058	27.9268	28.0221	28.2121	22.061	25.8075	21.9427			+	RCK_Cyto	0.525146	0.591759	-0.25112	-0.695299	0.211679	0.241761	0.394188	1.48516	0.0274668	0.0178544	-4.38906	-3.39249	UPF1	Regulator of nonsense transcripts 1	Q92900	Q92900
25.1873	25.1747	23.8175										24.8889	24.9101	24.0037	22.1903	23.0311	22.3396	21.9185	22.5908	22.8197	21.6636	21.7364	21.2429	+	+	+	DCP1a_Cyto;LSM14a_Cyto;RCK_Cyto	0.0105421	0.0115101	-2.08057	-6.10454	0.0157536	0.0237334	-2.15789	-4.64461	0.0017039	0.00319841	-3.05326	-10.0322	RANBP2;RGPD8;RGPD5	E3 SUMO-protein ligase RanBP2;RANBP2-like and GRIP domain-containing protein 8;RANBP2-like and GRIP domain-containing protein 5/6	P49792;O14715;Q99666	P49792
25.9599						24.327						25.9599	22.0685	21.8601	22.6942	22.2389	22.1293	24.327	21.8909	22.0938	22.0957	22.3959	21.3993					0.522096	0.588779	-0.942049	-0.700719	0.750807	0.85855	-0.525588	-0.34022	0.384402	0.349076	-1.33251	-0.975833	HNRNPU	Heterogeneous nuclear ribonucleoprotein U	Q00839	Q00839
25.379	25.0037	24.9754										25.379	25.0037	24.9754	22.6307	22.4555	22.5995	23.2368	22.8404	22.8189	22.4432	21.9606	21.6673	+	+	+	DCP1a_Cyto;LSM14a_Cyto;RCK_Cyto	5.40392e-05	0	-2.55749	-18.1626	0.000331652	0.00196923	-2.15401	-11.4532	0.000289	0.0016	-3.0957	-11.8642	EIF5B	Eukaryotic translation initiation factor 5B	O60841	O60841
23.124												23.124	22.8937	22.3654	22.8422	22.9485	21.4883	22.4296	23.1854	22.8943	22.2404	22.6325	21.8622					0.518826	0.585132	-0.368034	-0.706557	0.900019	0.949392	0.0420698	0.133805	0.157155	0.121458	-0.549321	-1.73827	DYNC1LI1	Cytoplasmic dynein 1 light intermediate chain 1	Q9Y6G9	Q9Y6G9
												22.8763	22.7879	22.0269	22.3791	22.3153	22.1411	22.838	22.2506	22.9215	22.1967	22.5861	22.2677					0.516227	0.79125	-0.268236	-0.711215	0.908494	0.976955	0.0503174	0.122388	0.979864	0.993247	-0.0103095	-0.0268519	HNRNPF	Heterogeneous nuclear ribonucleoprotein F;Heterogeneous nuclear ribonucleoprotein F, N-terminally processed	P52597	P52597
24.056								23.1706				24.4028	22.6448	22.2531	22.606	22.3153	22.1411	22.6658	22.6568	22.7695	21.7505	22.1934	22.0522			+	RCK_Cyto	0.516227	0.78071	-0.291981	-0.711215	0.565416	0.815438	-0.290869	-0.62574	0.224195	0.581745	-0.735651	-1.43657	HNRNPH1;HNRNPF	Heterogeneous nuclear ribonucleoprotein H;Heterogeneous nuclear ribonucleoprotein H, N-terminally processed;Heterogeneous nuclear ribonucleoprotein F;Heterogeneous nuclear ribonucleoprotein F, N-terminally processed	P31943;P52597	P31943
24.5663	23.2761	24.0715										24.5663	23.2761	24.0715	23.3363	21.4771	21.7776	21.0847	22.078	22.3089	21.7314	22.3972	21.8305		+	+	LSM14a_Cyto;RCK_Cyto	0.0613825	0.0538979	-1.77431	-2.57915	0.0155781	0.0205472	-2.14744	-4.04201	0.00984899	0.00863037	-1.98495	-4.62434	LIMA1	LIM domain and actin-binding protein 1	Q9UHB6	Q9UHB6
24.7496						22.5687	23.54					24.7496	22.2694	21.9752	22.5433	22.1928	22.0768	22.5687	22.8785	22.8667	21.5994	21.9972	22.4742			+	RCK_Cyto	0.516227	0.5825	-0.536471	-0.711215	0.565416	0.676966	-0.581738	-0.62574	0.224195	0.176996	-1.45068	-1.43657	HNRNPH1;HNRNPH2	Heterogeneous nuclear ribonucleoprotein H;Heterogeneous nuclear ribonucleoprotein H, N-terminally processed;Heterogeneous nuclear ribonucleoprotein H2	P31943;P55795	P31943
24.9533	24.1089		24.4997	26.1459	25.1397	24.6845	25.305	25.015	24.9288			24.9533	24.1089	22.0381	24.4997	26.1459	25.1397	24.6845	25.305	25.015	24.9288	22.4126	23.1186					0.189725	0.172787	1.56168	1.57791	0.215117	0.243217	1.30139	1.47153	0.86123	0.914949	-0.213421	-0.186362	IGF2BP3	Insulin-like growth factor 2 mRNA-binding protein 3	O00425	O00425
24.9868												24.7496	22.2694	21.9752	22.5433	22.1928	22.0768	22.5687	22.8785	22.8667	21.5994	21.9972	22.4742			+	RCK_Cyto	0.516227	0.5825	-0.536471	-0.711215	0.565416	0.676966	-0.581738	-0.62574	0.224195	0.176996	-1.45068	-1.43657	HNRNPH1	Heterogeneous nuclear ribonucleoprotein H;Heterogeneous nuclear ribonucleoprotein H, N-terminally processed	P31943	P31943
		23.8243				23.378						22.0073	22.4243	23.8243	22.2935	22.5462	22.1649	23.378	22.2904	22.0734	21.6281	22.9972	21.7246					0.498306	0.547041	-0.41713	-0.743815	0.813912	0.904121	-0.171384	-0.251373	0.418253	0.390732	-0.635335	-0.901593	RHOA	Transforming protein RhoA	P61586	P61586
25.2155		25.5576			24.5986	23.1309	25.0828	25.5454				25.2155	22.3569	25.5576	23.1907	22.6816	24.5986	23.1309	25.0828	25.5454	21.9422	22.147	21.0779			+	RCK_Cyto	0.489297	0.530706	-0.886375	-0.760536	0.875481	0.935647	0.209705	0.166989	0.0675366	0.0458086	-2.65428	-2.48928	UBQLN1;UBQLN4	Ubiquilin-1;Ubiquilin-4	Q9UMX0;Q9NRR5	Q9UMX0
25.6445		26.1682		24.2744	24.6571	26.4845	26.9564	26.3146				25.6445	22.4458	26.1682	22.0078	24.2744	24.6571	26.4845	26.9564	26.3146	22.3443	21.9203	21.5605					0.481485	0.520165	-1.10642	-0.775226	0.195159	0.225516	1.8323	1.55397	0.0766694	0.0537006	-2.81113	-2.37181	CDKN2A	Cyclin-dependent kinase inhibitor 2A	P42771	P42771
24.0355	23.7679	23.7269	23.7082	23.9549	24.3657	23.9992	24.3567	24.66		23.5735	22.8982	24.0355	23.7679	23.7269	23.7082	23.9549	24.3657	23.9992	24.3567	24.66	22.5603	23.5735	22.8982			+	RCK_Cyto	0.482407	0.520185	0.166149	0.773483	0.0817564	0.100535	0.495211	2.31307	0.0564372	0.0386213	-0.832792	-2.6592	TRAFD1	TRAF-type zinc finger domain-containing protein 1	O14545	O14545
24.9529	24.4022	24.3827										24.9529	24.4022	24.3827	23.3526	22.6565	23.0864	22.7529	22.1107	22.4538	22.6898	22.4872	22.6323	+	+	+	DCP1a_Cyto;LSM14a_Cyto;RCK_Cyto	0.00495635	0.00775627	-1.54743	-5.61114	0.00124724	0.0039685	-2.14012	-8.12636	0.000548491	0.00183333	-1.97617	-10.063	CALD1	Caldesmon	Q05682	Q05682
23.5342												23.5342	21.8419	22.9197	22.4279	22.4326	22.2776	22.5294	22.3894	23.434	21.9727	21.2984	21.2078					0.480984	0.520512	-0.385914	-0.776173	0.975984	0.990151	0.0189966	0.0320281	0.0818524	0.0571663	-1.27229	-2.312	SLC12A4	Solute carrier family 12 member 4	Q9UP95	Q9UP95
26.4838	25.076	26.0071				23.2832	24.4198	23.4619				26.4838	25.076	26.0071	21.7655	22.6244	22.4412	23.2832	24.4198	23.4619	23.0254	22.3841	20.7461	+	+	+	DCP1a_Cyto;LSM14a_Cyto;RCK_Cyto	0.00185459	0.00256459	-3.57858	-7.31852	0.0171579	0.022232	-2.13398	-3.92619	0.00873152	0.00811765	-3.80378	-4.78687	RPL5	60S ribosomal protein L5	P46777	P46777
23.7748	23.3874											23.7748	23.3874	21.3355	21.7746	22.1696	22.6466	22.5886	22.8528	23.4853	21.9589	21.9618	22.3041					0.470215	0.502134	-0.635592	-0.796743	0.867156	0.92909	0.143037	0.178296	0.378335	0.341204	-0.757613	-0.989726	LTV1	Protein LTV1 homolog	Q96GA3	Q96GA3
24.0035												24.0035	22.5268	22.2991	22.0982	23.1679	21.9977	22.5055	21.9131	22.7634	22.6544	21.5451	22.647					0.468565	0.499167	-0.521858	-0.799928	0.405063	0.474524	-0.549161	-0.929895	0.366071	0.324874	-0.66097	-1.01841	CDKAL1	Threonylcarbamoyladenosine tRNA methylthiotransferase	Q5VV42	Q5VV42
23.6817		23.9525										23.6817	20.9378	23.9525	22.17	22.3874	21.6334	22.4458	22.9011	22.5778	22.8682	21.7668	20.868					0.46706	0.498078	-0.793743	-0.802839	0.835272	0.915573	-0.215759	-0.221885	0.413967	0.384747	-1.02299	-0.910706	MCMBP	Mini-chromosome maintece complex-binding protein	Q9BTE3	Q9BTE3
		23.5567										22.3643	23.1159	23.5567	22.6172	23.1007	22.3046	22.7267	23.0644	21.9624	21.5172	22.7586	20.6476					0.464022	0.495452	-0.338121	-0.808738	0.420415	0.492658	-0.42778	-0.897024	0.123497	0.0913804	-1.37118	-1.94618	GOPC	Golgi-associated PDZ and coiled-coil motif-containing protein	Q9HD26	Q9HD26
24.2946						23.747	24.3364					24.2946	22.9397	22.3818	22.5554	22.4389	23.1415	23.747	24.3364	23.0111	22.4313	21.8389	21.8913					0.462626	0.493301	-0.493475	-0.811459	0.511775	0.612459	0.492831	0.719234	0.126752	0.0927671	-1.15158	-1.92355	RABGAP1L	Rab GTPase-activating protein 1-like	Q5R372	Q5R372
		24.3366				24.5125	24.2468	24.3053		23.9089		22.2805	21.6989	24.3366	22.0798	22.4292	21.8075	24.5125	24.2468	24.3053	22.7388	23.9089	21.6725					0.461961	0.492728	-0.666529	-0.812758	0.120399	0.150051	1.58284	1.96834	0.99898	0.998654	0.00139809	0.00135969	TPD52	Tumor protein D52	P55327	P55327
23.4368												23.4368	22.5358	23.1398	22.8696	22.1076	23.1389	21.3191	22.9826	23.1809	21.7989	23.2869	23.2625					0.460326	0.492311	-0.332099	-0.815958	0.4484	0.523309	-0.543292	-0.839567	0.672183	0.741585	-0.254722	-0.455798	NOTCH2	Neurogenic locus notch homolog protein 2;Notch 2 extracellular truncation;Notch 2 intracellular domain	Q04721	Q04721
25.0463												25.0463	22.919	21.8978	22.7563	22.8218	21.8809	22.9357	22.2204	23.0769	22.1867	21.8537	21.6908					0.457579	0.487806	-0.80142	-0.821353	0.603274	0.719534	-0.543385	-0.563357	0.216244	0.168994	-1.37734	-1.46711	NPM1	Nucleophosmin	P06748	P06748
25.2609	24.8608	25.2011										25.2609	24.8608	25.2011	22.5384	21.8139	21.4473	23.1383	22.4594	23.3407	22.2727	21.7619	22.8688	+	+	+	DCP1a_Cyto;LSM14a_Cyto;RCK_Cyto	0.00076594	0	-3.17439	-9.22948	0.00193728	0.00616216	-2.12814	-7.23421	0.00121867	0.0036648	-2.80646	-8.17593	NASP	Nuclear autoantigenic sperm protein	P49321	P49321
26.5632	26.2877	26.4681				24.4016	24.2437	24.297				26.5632	26.2877	26.4681	22.1565	22.5691	21.6304	24.4016	24.2437	24.297	21.8717	22.0651	22.2438	+	+	+	DCP1a_Cyto;LSM14a_Cyto;RCK_Cyto	0.000107882	0	-4.32103	-15.248	2.18583e-05	0	-2.12559	-22.8165	5.29315e-06	0	-4.37949	-32.5783	MYH10	Myosin-10	P35580	P35580
25.2794	23.3477	25.0411										25.2794	23.3477	25.0411	21.7657	22.069	22.7008	22.4468	22.2659	22.5938	22.0536	23.2426	22.282	+	+	+	DCP1a_Cyto;LSM14a_Cyto;RCK_Cyto	0.0235519	0.0253835	-2.37756	-3.56161	0.0261579	0.0364246	-2.12056	-3.44566	0.0457546	0.0278772	-2.03	-2.86378	SNRNP70	U1 small nuclear ribonucleoprotein 70 kDa	P08621	P08621
26.5099	26.4632	26.7982				24.1454	24.2493	24.3624				26.883	26.738	26.9898	22.4767	22.6894	22.7957	24.7558	24.8934	24.6804	22.743	23.5323	22.153	+	+	+	DCP1a_Cyto;LSM14a_Cyto;RCK_Cyto	3.18699e-05	0	-4.21633	-22.583	0.000246456	0.00620626	-2.09374	-14.873	0.000864034	0.00276707	-4.06083	-9.15497	IMPDH2	Inosine-5'-monophosphate dehydrogenase 2	P12268	P12268
		22.5344										23.1487	22.3256	22.5344	22.0008	22.0887	22.9423	22.1529	23.3976	22.3247	22.4585	22.4944	22.2862					0.449443	0.4762	-0.325612	-0.837483	0.927738	0.965099	-0.0445213	-0.0965357	0.37173	0.329943	-0.256548	-1.00507	TP53BP2	Apoptosis-stimulating of p53 protein 2	Q13625	Q13625
26.0099	26.3158				24.3941	25.9429	26.2772	26.2796		23.5014		26.0099	26.3158	21.0819	22.2093	22.1415	24.3941	25.9429	26.2772	26.2796	22.0907	23.5014	20.9248					0.448191	0.474725	-1.55423	-0.839985	0.374483	0.431041	1.69736	0.998646	0.282753	0.232639	-2.29689	-1.23998	EIF3C;EIF3CL	Eukaryotic translation initiation factor 3 subunit C;Eukaryotic translation initiation factor 3 subunit C-like protein	Q99613;B5ME19	Q99613
26.4268	23.3939					24.5152	24.8326					26.4268	23.3939	22.2964	22.5313	23.2247	23.1957	24.5152	24.8326	22.1915	22.7472	22.5568	20.1809					0.448083	0.475212	-1.05511	-0.840202	0.903363	0.952203	-0.192598	-0.129298	0.210965	0.165322	-2.21071	-1.48802	SPAG9	C-Jun-amino-terminal kinase-interacting protein 4	O60271	O60271
24.5774						24.1299						24.5774	22.0933	22.1701	22.5562	22.5054	21.527	24.1299	22.9098	22.167	22.0987	22.1022	22.0422					0.442453	0.464309	-0.750723	-0.85153	0.908469	0.954714	0.121961	0.122422	0.348328	0.30154	-0.865872	-1.06144	PRDX6	Peroxiredoxin-6	P30041	P30041
23.8605	23.4776											23.8605	23.4776	22.1161	22.1492	23.0599	22.7266	22.4637	22.3866	22.5516	22.3027	22.9753	21.7794					0.440986	0.463576	-0.506211	-0.854499	0.267438	0.305219	-0.684121	-1.28726	0.275105	0.224316	-0.79894	-1.26328	DHX30	Putative ATP-dependent RNA helicase DHX30	Q7L2E3	Q7L2E3
22.5189		22.5406										22.5189	22.1868	22.5406	22.866	21.9052	21.1885	22.1023	22.7459	21.9387	21.1148	22.5191	23.0893					0.438787	0.4606	-0.42885	-0.858967	0.60305	0.719902	-0.153138	-0.563718	0.78505	0.857648	-0.17434	-0.291656	SCRIB	Protein scribble homolog	Q14160	Q14160
24.1645		23.5501				24.5866	24.4915	24.6691				24.1645	21.8672	23.5501	22.7266	22.5002	22.5702	24.5866	24.4915	24.6691	22.3026	21.9018	22.4859					0.437154	0.456741	-0.594906	-0.862296	0.113954	0.14143	1.38849	2.01648	0.245052	0.19471	-0.963792	-1.36132	COTL1	Coactosin-like protein	Q14019	Q14019
25.0218	24.2999	24.587										25.0218	24.2999	24.587	22.163	23.3344	21.5849	22.4115	22.8098	22.4196	22.5411	22.6383	21.8142	+	+	+	DCP1a_Cyto;LSM14a_Cyto;RCK_Cyto	0.0149222	0.0176329	-2.27549	-4.09433	0.00108052	0.00406452	-2.08932	-8.43776	0.00231525	0.00288987	-2.30505	-6.89858	TJP1	Tight junction protein ZO-1	Q07157	Q07157
23.3977		22.4378					24.0747	23.2494				23.3977	22.3681	22.4378	21.8452	22.6968	22.54	22.9695	24.0747	23.2494	21.857	22.9287	22.1121					0.426634	0.44088	-0.373826	-0.883991	0.21195	0.241867	0.696723	1.48408	0.40087	0.369381	-0.435242	-0.939055	FDFT1	Squalene synthase	P37268	P37268
23.1234												23.1234	22.6714	22.3664	23.0674	21.1744	22.3256	22.1063	21.3019	23.5582	22.3089	22.3209	22.0544					0.420943	0.432569	-0.531251	-0.895912	0.597775	0.714894	-0.398221	-0.572257	0.105769	0.0768058	-0.492322	-2.08212	SDC2	Syndecan-2	P34741	P34741
24.3217												23.5113	22.2596	22.9281	22.9952	22.0462	22.3317	22.3271	22.6429	22.2768	22.4371	22.921	21.6375					0.151636	0.141926	-0.450444	-0.907773	0.313826	0.358422	-0.711824	-1.10322	0.107898	0.0772473	-0.670735	-1.20036	HMGB1	High mobility group protein B1	P09429	P09429
22.5993												23.5113	22.2596	22.9281	22.9952	22.0462	22.3317	22.3271	22.6429	22.2768	22.4371	22.921	21.6375					0.151636	0.141926	-0.450444	-0.907773	0.313826	0.358422	-0.711824	-1.10322	0.107898	0.0772473	-0.670735	-1.20036	HMGB1;HMGB1P1	High mobility group protein B1;Putative high mobility group protein B1-like 1	P09429;B2RPK0	P09429
		23.3984										23.5113	22.2596	22.9281	22.9952	22.0462	22.3317	22.3271	22.6429	22.2768	22.4371	22.921	21.6375					0.151636	0.141926	-0.450444	-0.907773	0.313826	0.358422	-0.711824	-1.10322	0.107898	0.0772473	-0.670735	-1.20036	HMGB1;HMGB1P1;HMGB2;HMGB3	High mobility group protein B1;Putative high mobility group protein B1-like 1;High mobility group protein B2;High mobility group protein B3	P09429;B2RPK0;P26583;O15347	P09429
23.4641												23.4641	22.6653	23.1405	22.9545	21.9324	23.1552	22.4072	23.1627	23.048	21.6833	22.6567	22.9858					0.408811	0.412729	-0.409264	-0.921775	0.546405	0.655528	-0.21734	-0.658131	0.227192	0.180999	-0.648019	-1.42534	UCHL3	Ubiquitin carboxyl-terminal hydrolase isozyme L3	P15374	P15374
26.4528	25.3492	25.8531				23.8369	24.6968			24.3907		26.4528	25.3492	25.8531	22.9784	22.8451	23.1494	23.8369	24.6968	22.8691	22.1561	24.3907	22.6839	+	+	+	DCP1a_Cyto;LSM14a_Cyto;RCK_Cyto	0.000942115	0.000607595	-2.89404	-8.74535	0.0278181	0.0384986	-2.08409	-3.37873	0.019702	0.0141266	-2.80812	-3.76426	AP1M1	AP-1 complex subunit mu-1	Q9BXS5	Q9BXS5
25.5571	23.5444	24.6285	24.298		24.3658	25.2426	25.8029	25.5865				25.5571	23.5444	24.6285	24.298	23.0427	24.3658	25.2426	25.8029	25.5865	21.0334	22.449	22.0259			+	RCK_Cyto	0.403901	0.405444	-0.674497	-0.932424	0.18453	0.217202	0.967325	1.60147	0.0187505	0.0136513	-2.7406	-3.82173	ADK	Adenosine kinase	P55263	P55263
24.5942	24.3806											24.5942	24.3806	21.5208	22.0595	23.3609	22.0044	22.4992	22.7997	22.6652	22.042	21.3337	22.8319					0.39905	0.398211	-1.02362	-0.943056	0.443975	0.51867	-0.843859	-0.848456	0.256683	0.206443	-1.42935	-1.32206	NOLC1	Nucleolar and coiled-body phosphoprotein 1	Q14978	Q14978
24.8993						25.7686	25.8811	25.3755	24.1684	24.1199	23.7516	24.8993	22.4959	22.503	22.5485	22.5359	22.5477	25.7686	25.8811	25.3755	24.1684	24.1199	23.7516					0.398466	0.397992	-0.755419	-0.944342	0.0433821	0.0556945	2.37567	2.9168	0.42827	0.40543	0.713881	0.88059	CAPNS1	Calpain small subunit 1	P04632	P04632
23.974		23.3764					23.8826	23.6393				23.974	22.1298	23.3764	22.0309	22.6833	23.0051	22.1373	23.8826	23.6393	22.0936	22.5539	21.3277					0.393366	0.392148	-0.586945	-0.95565	0.941947	0.96968	0.0596778	0.077501	0.146846	0.11286	-1.16834	-1.79644	USP14	Ubiquitin carboxyl-terminal hydrolase 14	P54578	P54578
24.8627	24.3339	24.8434										24.8627	24.3339	24.8434	22.698	23.0007	22.2538	22.1195	22.559	23.13	21.7568	22.3279	23.1069	+	+	+	DCP1a_Cyto;LSM14a_Cyto;RCK_Cyto	0.00186096	0.00255238	-2.0292	-7.31186	0.00363028	0.009	-2.07716	-6.11082	0.00594395	0.00512	-2.2828	-5.33532	OCIAD1	OCIA domain-containing protein 1	Q9NX40	Q9NX40
	28.3146											22.7822	28.3146	22.2175	23.02	22.0681	22.4907	21.6811	22.6134	22.0911	22.8711	22.1435	21.9712					0.38556	0.380525	-1.91185	-0.973204	0.304759	0.349005	-2.30959	-1.17614	0.343368	0.298387	-2.10955	-1.07381	HADH	Hydroxyacyl-coenzyme A dehydrogenase, mitochondrial	Q16836	Q16836
25.9057						25.7525	26.1007	24.9701				25.9057	22.809	22.4247	22.9128	22.2789	22.6834	25.7525	26.1007	24.9701	22.1873	22.0105	22.9364					0.385275	0.380887	-1.08812	-0.97385	0.17523	0.208668	1.89462	1.64541	0.30575	0.254822	-1.33508	-1.17336	MYL6	Myosin light polypeptide 6	P60660	P60660
24.1346												24.1346	22.2386	22.9423	22.4907	22.4148	22.7549	21.5055	23.355	22.9983	22.0751	22.2831	21.5932					0.38253	0.376521	-0.551678	-0.980099	0.572908	0.688632	-0.485575	-0.61318	0.13009	0.0946848	-1.12137	-1.90099	SCML1	Sex comb on midleg-like protein 1	Q9UN30	Q9UN30
		25.5455										22.2027	22.6436	25.5455	23.1672	22.2228	21.4708	21.3445	21.9501	21.9349	22.3627	22.7976	22.6611					0.366803	0.353599	-1.17699	-1.01667	0.182212	0.215942	-1.72075	-1.6122	0.46283	0.4524	-0.856781	-0.811062	KIF1A	Kinesin-like protein KIF1A	Q12756	Q12756
24.7192												24.7192	22.2689	23.0565	23.1163	22.0326	22.4924	22.4594	22.8774	22.2481	22.6394	22.4246	21.7351					0.366573	0.353762	-0.801085	-1.01722	0.33316	0.383629	-0.819901	-1.0998	0.233738	0.18606	-1.08181	-1.40131	OTUD7B	OTU domain-containing protein 7B	Q6GQQ9	Q6GQQ9
23.9871												23.9871	22.5457	21.8764	22.1816	22.2474	22.0617	22.6927	22.0564	21.4361	22.3753	22.6909	21.2208					0.36412	0.349836	-0.63951	-1.02305	0.361788	0.415534	-0.741327	-1.02862	0.408261	0.377985	-0.707412	-0.922963	CHAC2	Putative glutathione-specific gamma-glutamylcyclotransferase 2	Q8WUX2	Q8WUX2
22.515		22.8038										22.515	22.1639	22.8038	23.2553	22.5441	23.365	22.3521	21.8292	22.6558	21.2559	21.7416	21.8689			+	RCK_Cyto	0.151645	0.141677	0.560539	1.76884	0.518178	0.616205	-0.215239	-0.707717	0.0294441	0.0193765	-0.872135	-3.31761	HNRNPUL1	Heterogeneous nuclear ribonucleoprotein U-like protein 1	Q9BUJ2	Q9BUJ2
24.5713		24.1462										24.5713	22.6575	24.1462	22.7023	23.9955	22.3045	22.3878	22.4764	22.0294	22.3702	22.1985	22.1547			+	RCK_Cyto	0.363953	0.350177	-0.790904	-1.02345	0.0663337	0.0781957	-1.49381	-2.50609	0.0566622	0.0385393	-1.5505	-2.65539	YKT6	Synaptobrevin homolog YKT6	O15498	O15498
24.34		23.7173				24.0434	25.0178	24.1877				24.34	22.42	23.7173	23.031	22.264	23.2143	24.0434	25.0178	24.1877	21.9583	21.5383	22.2135			+	RCK_Cyto	0.360637	0.347531	-0.656003	-1.03138	0.223455	0.254742	0.923901	1.43937	0.0567593	0.0384576	-1.58906	-2.65375	YRDC	YrdC domain-containing protein, mitochondrial	Q86U90	Q86U90
23.4095												23.4095	22.4796	22.7806	23.1672	22.1346	21.8586	23.3778	22.8956	22.3823	21.7026	22.8104	21.5957					0.356715	0.342521	-0.503133	-1.04086	0.991151	0.996314	-0.00468508	-0.0117988	0.146857	0.112673	-0.853698	-1.79637	F11R	Junctional adhesion molecule A	Q9Y624	Q9Y624
24.8416						23.9023						24.8416	21.9173	22.2784	21.9909	22.0209	22.1457	23.9023	21.8362	21.8135	22.6849	21.6241	21.735					0.356484	0.342686	-0.959892	-1.04142	0.689483	0.810502	-0.495087	-0.4298	0.366249	0.324758	-0.997753	-1.01799	CSNK2B	Casein kinase II subunit beta	P67870	P67870
	24.0799											23.1064	24.0799	21.6765	22.8413	21.4663	22.0435	22.9358	22.614	22.2776	22.4063	22.6811	21.8652					0.35641	0.34315	-0.837198	-1.0416	0.658184	0.779373	-0.345121	-0.477107	0.436931	0.41596	-0.636674	-0.862751	AACS	Acetoacetyl-CoA synthetase	Q86V21	Q86V21
24.0451												24.0451	22.3874	23.1985	22.371	23.0698	22.5516	22.2756	22.226	22.6241	21.8608	22.6366	21.3157					0.354755	0.340873	-0.546225	-1.04563	0.166652	0.199696	-0.835119	-1.68816	0.106546	0.0768986	-1.27264	-2.07565	VDAC3	Voltage-dependent anion-selective channel protein 3	Q9Y277	Q9Y277
24.5614		24.879	24.1021		24.7973	24.4089	25.0189	25.3489		23.8896		24.5614	22.1624	24.879	24.1021	23.4365	24.7973	24.4089	25.0189	25.3489	22.5423	23.8896	22.3606					0.808363	0.881454	0.244371	0.259076	0.305276	0.350193	1.05798	1.17469	0.394946	0.364681	-0.936743	-0.952134	STAT5B;STAT5A	Signal transducer and activator of transcription 5B;Signal transducer and activator of transcription 5A	P51692;P42229	P51692
23.924		23.5294										23.924	22.3687	23.5294	22.3143	23.3232	22.4003	23.3722	22.242	22.1029	21.6453	22.2873	22.5761					0.353837	0.339788	-0.594788	-1.04787	0.318235	0.363713	-0.70169	-1.13914	0.111134	0.0811032	-1.10449	-2.03849	FAM195B	Protein FAM195B	C9JLW8	C9JLW8
24.7422		24.584										24.7422	21.7425	24.584	23.006	22.3275	22.6016	22.8679	23.7556	23.1728	22.2473	22.3273	22.8205					0.352768	0.338848	-1.04453	-1.05049	0.695742	0.815906	-0.424176	-0.420479	0.284171	0.233827	-1.22454	-1.23573	OCLN	Occludin	Q16625	Q16625
	24.9504						23.9719	24.0886				23.3537	24.9504	21.8503	22.2148	22.7691	22.2957	22.3551	23.9719	24.0886	22.6967	22.6313	22.0054					0.352477	0.339031	-0.958267	-1.0512	0.938204	0.968399	0.0870883	0.0825113	0.365353	0.323813	-0.940308	-1.02011	ITGB1	Integrin beta-1	P05556	P05556
26.733	26.129	26.399			23.9946	24.648	24.2999	24.1659				26.733	26.129	26.399	22.316	22.3938	23.9946	24.648	24.2999	24.1659	22.4419	22.129	22.5325	+	+	+	DCP1a_Cyto;LSM14a_Cyto;RCK_Cyto	0.00359385	0.00653435	-3.51883	-6.1276	0.000822805	0.0049901	-2.04906	-9.05928	4.51232e-05	0	-4.05252	-19.0084	RARS	Arginine--tRNA ligase, cytoplasmic	P54136	P54136
26.7608	26.4397	27.0215				24.9627	24.6135	24.5628				26.7608	26.4397	27.0215	22.4793	23.1352	23.0393	24.9627	24.6135	24.5628	21.4162	22.286	22.4955	+	+	+	DCP1a_Cyto;LSM14a_Cyto;RCK_Cyto	0.000129427	0	-3.85608	-14.5595	0.000643815	0.00547826	-2.02766	-9.65467	0.000227891	0.00182857	-4.67477	-12.6068	SRSF3	Serine/arginine-rich splicing factor 3	P84103	P84103
		23.2831					24.7413	24.4726				22.1823	22.9778	23.2831	22.0809	23.0344	21.5684	22.9064	24.7413	24.4726	23.1679	22.2132	22.1625					0.338904	0.323215	-0.586488	-1.08509	0.136652	0.166217	1.2257	1.85841	0.552651	0.586607	-0.299907	-0.647404	STK4;STK3	Serine/threonine-protein kinase 4;Serine/threonine-protein kinase 4 37kDa subunit;Serine/threonine-protein kinase 4 18kDa subunit;Serine/threonine-protein kinase 3;Serine/threonine-protein kinase 3 36kDa subunit;Serine/threonine-protein kinase 3 20kDa subunit	Q13043;Q13188	Q13043
24.6172												24.6172	22.4136	22.6775	22.1947	23.15	22.6052	22.1992	23.2554	22.9606	22.1462	22.6795	22.0932					0.35194	0.493355	-0.844191	-1.09224	0.285034	0.326589	-0.268549	-0.359837	0.255622	0.29857	-0.803942	-1.38028	ACTBL2	Beta-actin-like protein 2	Q562R1	Q562R1
23.8297		23.5594										23.8297	22.1322	23.5594	23.3113	21.465	22.2717	21.8358	22.593	22.2971	22.957	22.7638	22.135					0.333494	0.315236	-0.824477	-1.09894	0.177921	0.2101	-0.931827	-1.63245	0.394225	0.364154	-0.555189	-0.953737	USP5	Ubiquitin carboxyl-terminal hydrolase 5	P45974	P45974
27.2567	26.9197	27.1178		22.9316	24.5993	24.8394	25.3512	25.0462	22.8984	23.7656	23.1045	27.2567	26.9197	27.1178	22.4155	22.9316	24.5993	24.8394	25.3512	25.0462	22.8984	23.7656	23.1045	+	+	+	DCP1a_Cyto;LSM14a_Cyto;RCK_Cyto	0.00474828	0.00781227	-3.78258	-5.67789	0.000343817	0.00191045	-2.01914	-11.3479	0.000161725	0.00224561	-3.8419	-13.7581	EMD	Emerin	P50402	P50402
24.558	23.5278						25.4376	24.1453				24.558	23.5278	22.0124	22.8669	22.1629	22.5258	23.3876	25.4376	24.1453	22.5435	22.2225	21.9439					0.330995	0.31411	-0.84755	-1.10541	0.371082	0.425562	0.957434	1.00659	0.211115	0.165078	-1.12944	-1.48742	KCTD12	BTB/POZ domain-containing protein KCTD12	Q96CX2	Q96CX2
24.4363						24.9057	24.9444	25.5575				24.4363	22.0861	22.7447	21.716	22.8591	22.1183	24.9057	24.9444	25.5575	22.6494	22.0288	22.3312					0.330893	0.314396	-0.857878	-1.10567	0.0488267	0.061386	2.04683	2.79969	0.356439	0.313	-0.752524	-1.04153	LSM12	Protein LSM12 homolog	Q3MHD2	Q3MHD2
						23.8035	23.8596					22.1828	22.4969	22.0808	22.45	22.2316	23.2167	23.1157	23.6175	22.9308	21.663	22.8717	22.7108		+		LSM14a_Cyto	0.513122	0.788478	0.190228	0.716802	0.116456	0.134174	0.967825	2.6325	0.993373	0.998484	0.00282637	0.00883648	AP2B1	AP-2 complex subunit beta	P63010	P63010
		22.566										22.1828	22.4969	22.0808	22.45	22.2316	23.2167	23.1157	23.6175	22.9308	21.663	22.8717	22.7108		+		LSM14a_Cyto	0.513122	0.788478	0.190228	0.716802	0.116456	0.134174	0.967825	2.6325	0.993373	0.998484	0.00282637	0.00883648	AP1B1;AP2B1	AP-1 complex subunit beta-1;AP-2 complex subunit beta	Q10567;P63010	Q10567
25.4136		24.9623										25.4136	21.3605	24.9623	21.8462	23.0566	22.4167	22.9799	21.771	23.6609	22.4333	21.8852	21.3915					0.330157	0.313573	-1.47227	-1.10758	0.471867	0.553425	-1.10818	-0.793564	0.201956	0.157351	-2.00882	-1.52496	CORO1C	Coronin-1C	Q9ULV4	Q9ULV4
28.1171												28.1171	22.0014	22.858	22.5974	22.0487	21.9014	21.8583	23.0425	22.8519	22.5329	21.7194	22.0672					0.32766	0.311822	-2.14301	-1.11411	0.421643	0.494053	-1.74126	-0.894438	0.313508	0.260645	-2.219	-1.15195	WARS	Tryptophan--tRNA ligase, cytoplasmic;T1-TrpRS;T2-TrpRS	P23381	P23381
	24.4054	26.4965			24.2892	26.557	27.0154	26.8111				22.667	24.4054	26.4965	22.7767	22.2331	24.2892	26.557	27.0154	26.8111	22.6234	21.3078	22.1136					0.323951	0.307228	-1.42335	-1.12388	0.111283	0.136246	2.27153	2.03732	0.0989734	0.0738924	-2.50804	-2.14103	MAPRE1	Microtubule-associated protein RP/EB family member 1	Q15691	Q15691
23.3338							22.8599					23.3338	22.3302	22.9972	22.9634	22.2529	22.1068	22.749	22.8599	22.7155	21.7517	22.3254	21.5077			+	RCK_Cyto	0.32317	0.306687	-0.446091	-1.12595	0.725492	0.836442	-0.112315	-0.376752	0.0548543	0.0372479	-1.0255	-2.68655	SAR1B	GTP-binding protein SAR1b	Q9Y6B6	Q9Y6B6
23.0969		23.2777				23.1754		23.2962				23.0969	21.9725	23.2777	22.5243	22.1104	22.2744	23.1754	22.2255	23.2962	23.411	21.4815	22.6584					0.32307	0.307114	-0.479358	-1.12621	0.836622	0.915585	0.116701	0.220029	0.721686	0.792743	-0.2654	-0.382296	CCT3	T-complex protein 1 subunit gamma	P49368	P49368
24.6277		24.5077										24.6277	22.3838	24.5077	23.1882	22.2802	23.3364	22.6581	23.2437	22.8891	22.6219	22.4416	21.3729					0.321296	0.30595	-0.904816	-1.13093	0.291123	0.330118	-0.909444	-1.21516	0.109688	0.07841	-1.69428	-2.05002	SLC12A2	Solute carrier family 12 member 2	P55011	P55011
25.4578	24.6223	25.2385	25.739		25.2313	27.6917	27.5387	27.4917	25.8912	26.6216	26.0123	25.357	23.6682	25.1402	24.1749	23.0711	24.0189	24.8938	25.1162	25.1127	24.1649	24.6617	24.0747		+	+	LSM14a_Cyto;RCK_Cyto	0.390352	0.432776	-0.966882	-1.13254	0.0477603	0.0611487	0.319083	3.70624	0.0582644	0.0396657	-0.421394	0.434073	SYNCRIP	Heterogeneous nuclear ribonucleoprotein Q	O60506	O60506
22.4811		23.3244				23.9063		23.4783				24.3488	22.3814	24.3099	22.7807	22.9745	22.9516	24.1186	24.3794	24.4142	21.9603	23.0922	22.7506	+	+	+	DCP1a_Cyto;LSM14a_Cyto;RCK_Cyto	0.319398	0.302876	-0.628953	-1.13601	0.200221	0.229374	0.669622	1.53227	0.285183	0.26122	-0.782401	-1.23653	HSPA1A;HSPA1B;HSPA8	Heat shock 70 kDa protein 1A;Heat shock 70 kDa protein 1B;Heat shock cognate 71 kDa protein	P0DMV8;P0DMV9;P11142	P0DMV8
		24.3099										24.3488	22.3814	24.3099	22.7807	22.9745	22.9516	24.1186	24.3794	24.4142	21.9603	23.0922	22.7506	+	+	+	DCP1a_Cyto;LSM14a_Cyto;RCK_Cyto	0.319398	0.302876	-0.628953	-1.13601	0.200221	0.229374	0.669622	1.53227	0.285183	0.26122	-0.782401	-1.23653	HSPA1A;HSPA1B;HSPA1L;HSPA8;HSPA2;HSPA6;HSPA7	Heat shock 70 kDa protein 1A;Heat shock 70 kDa protein 1B;Heat shock 70 kDa protein 1-like;Heat shock cognate 71 kDa protein;Heat shock-related 70 kDa protein 2;Heat shock 70 kDa protein 6;Putative heat shock 70 kDa protein 7	P0DMV8;P0DMV9;P34931;P11142;P54652;P17066;P48741	P0DMV8
				23.5868	24.3295	23.8754	24.0586			24.1414	24.154	23.238	22.1003	22.6327	22.0969	23.5868	24.3295	23.8754	24.0586	22.888	21.7097	24.1414	24.154					0.406256	0.408978	0.680744	0.927304	0.124496	0.153946	0.950345	1.93917	0.482392	0.478989	0.678065	0.773511	PURA	Transcriptional activator protein Pur-alpha	Q00577	Q00577
30.3081	31.638	30.5351	29.0644	28.9887	29.5383	30.6388	30.9883	30.9301	30.2232	30.6149	29.7231	24.3488	22.3814	24.3099	22.6953	22.762	22.9516	23.9063	23.6634	23.4783	21.9603	22.2535	22.7506	+	+	+	DCP1a_Cyto;LSM14a_Cyto;RCK_Cyto	0.319398	0.302876	-0.628953	-1.13601	0.603288	0.718899	0.157077	0.188981	0.257507	0.206789	-0.782401	-1.31934	HSPA1A;HSPA1B	Heat shock 70 kDa protein 1A;Heat shock 70 kDa protein 1B	P0DMV8;P0DMV9	P0DMV8
29.1059	28.9004	28.9137	28.6315	27.5391	28.7574	29.9936	29.8395	29.9316	25.1954	27.0516	25.6095	24.3488	22.3814	24.3099	22.6953	22.762	22.9516	23.9063	23.6634	23.4783	21.9603	22.2535	22.7506	+	+	+	DCP1a_Cyto;LSM14a_Cyto;RCK_Cyto	0.319398	0.302876	-0.628953	-1.13601	0.603288	0.718899	0.157077	0.188981	0.257507	0.206789	-0.782401	-1.31934	HSPA1A;HSPA1B;HSPA1L	Heat shock 70 kDa protein 1A;Heat shock 70 kDa protein 1B;Heat shock 70 kDa protein 1-like	P0DMV8;P0DMV9;P34931	P0DMV8
24.3488												24.3488	22.3814	24.3099	22.6953	22.762	22.9516	23.9063	23.6634	23.4783	21.9603	22.2535	22.7506	+	+	+	DCP1a_Cyto;LSM14a_Cyto;RCK_Cyto	0.319398	0.302876	-0.628953	-1.13601	0.603288	0.718899	0.157077	0.188981	0.257507	0.206789	-0.782401	-1.31934	HSPA1A;HSPA1B;HSPA6	Heat shock 70 kDa protein 1A;Heat shock 70 kDa protein 1B;Heat shock 70 kDa protein 6	P0DMV8;P0DMV9;P17066	P0DMV8
25.0295	25.0344					25.0639	24.8723	25.1831				25.0295	25.0344	21.7004	21.6744	21.9327	23.7158	25.0639	24.8723	25.1831	21.8664	22.2262	22.3496					0.312666	0.295185	-1.48046	-1.15425	0.372302	0.426895	1.11835	1.00373	0.188354	0.147773	-1.77403	-1.58406	GAPVD1	GTPase-activating protein and VPS9 domain-containing protein 1	Q14C86	Q14C86
25.1716	25.5026	24.4523	25.1703		24.4776	24.7325	24.8624	24.7798				25.1716	25.5026	24.4523	25.1703	22.5046	24.4776	24.7325	24.8624	24.7798	21.8405	21.9778	22.3599			+	RCK_Cyto	0.311548	0.293879	-0.991359	-1.15731	0.467288	0.546382	-0.250605	-0.802397	0.00100392	0.00341026	-2.98279	-8.60151	ELAVL1	ELAV-like protein 1	Q15717	Q15717
	23.9886											22.2676	23.9886	22.3689	22.0116	22.3563	22.2605	22.713	23.1751	23.0737	22.2922	21.9656	21.7259					0.305514	0.287109	-0.665562	-1.17402	0.854754	0.924261	0.112216	0.195195	0.204346	0.160059	-0.880493	-1.515	MMP8	Neutrophil collagenase	P22894	P22894
		24.3179										23.2234	21.9778	24.3179	22.5476	21.791	22.6154	22.5741	22.5516	22.7359	22.1599	21.8773	20.9704					0.304071	0.286079	-0.855022	-1.17807	0.461147	0.537699	-0.552512	-0.81435	0.120861	0.0902392	-1.50381	-1.96499	DLG1	Disks large homolog 1	Q12959	Q12959
24.8758		24.9818										24.8758	21.8149	24.9818	22.1966	23.0699	22.6209	23.596	22.0851	22.1991	22.0055	22.2934	22.3882					0.303122	0.284192	-1.26171	-1.18073	0.33206	0.38058	-1.26408	-1.10265	0.186908	0.146437	-1.6618	-1.5906	EPB41	Protein 4.1	P11171	P11171
23.2732												23.2732	22.5989	23.1269	22.2645	22.7971	22.9202	22.5422	22.1675	22.8407	22.3592	21.9003	22.2836			+	RCK_Cyto	0.30304	0.284595	-0.339078	-1.18096	0.162686	0.194567	-0.482895	-1.70871	0.0303722	0.0203349	-0.818653	-3.28449	MAP7D3	MAP7 domain-containing protein 3	Q8IWC1	Q8IWC1
24.3123							23.8272					24.3123	23.0322	22.5335	22.8856	22.8899	21.8628	22.3641	23.8272	22.421	21.7194	22.3454	21.8475					0.301844	0.283682	-0.746549	-1.18434	0.586293	0.703602	-0.421893	-0.591011	0.0787145	0.0552222	-1.32193	-2.34768	EIF2B4	Translation initiation factor eIF-2B subunit delta	Q9UI10	Q9UI10
		24.0805										22.3935	23.1922	24.0805	22.1551	23.1998	22.1965	22.8047	22.8386	22.6965	22.8489	22.42	21.5423					0.301687	0.283909	-0.704961	-1.18478	0.417107	0.488929	-0.442155	-0.904021	0.199977	0.156299	-0.951684	-1.53331	DCTN1	Dynactin subunit 1	Q14203	Q14203
24.788	23.8888	25.3266										24.788	23.8888	25.3266	22.674	21.9958	23.7125	22.3963	22.7609	22.7939	21.8394	22.5463	22.4232	+	+	+	DCP1a_Cyto;LSM14a_Cyto;RCK_Cyto	0.0452923	0.042	-1.8737	-2.87386	0.010008	0.0173727	-2.01741	-4.60304	0.00711067	0.0072625	-2.39818	-5.07396	TMX1	Thioredoxin-related transmembrane protein 1	Q9H3N1	Q9H3N1
24.0796		24.1264										24.0796	21.4377	24.1264	21.8992	22.0218	22.4699	22.4277	22.9696	22.4698	22.189	21.8349	21.8218					0.297137	0.281354	-1.08431	-1.19774	0.548747	0.658392	-0.592222	-0.654098	0.230807	0.183465	-1.26602	-1.41199	HNRNPD	Heterogeneous nuclear ribonucleoprotein D0	Q14103	Q14103
24.0653	23.6632					23.4099	24.837	24.9109				24.0653	23.6632	22.1527	22.6256	22.7165	22.4146	23.4099	24.837	24.9109	22.2713	22.1041	21.1178					0.295563	0.278745	-0.708185	-1.20227	0.224049	0.254686	1.0922	1.43712	0.0994214	0.0741037	-1.4627	-2.13701	HDLBP	Vigilin	Q00341	Q00341
		24.7833				25.1331	25.2704	25.4619				23.1138	22.7022	24.7833	22.8074	22.4568	22.9698	25.1331	25.2704	25.4619	21.8498	22.3766	21.9652					0.294451	0.276775	-0.788438	-1.20548	0.0525376	0.0636225	1.75533	2.72825	0.0886702	0.0636552	-1.46926	-2.23951	SPC25	Kinetochore protein Spc25	Q9HBM1	Q9HBM1
25.229	23.9504			23.6117	23.2724	25.0924		25.1421				25.229	23.9504	22.8646	22.2867	23.6117	23.2724	25.0924	21.5149	25.1421	21.8294	22.9807	22.3798					0.292333	0.274613	-0.957743	-1.21163	0.946752	0.971349	-0.0981979	-0.0710718	0.100291	0.0746642	-1.61803	-2.12926	UFC1	Ubiquitin-fold modifier-conjugating enzyme 1	Q9Y3C8	Q9Y3C8
25.335	24.7428	25.1562					23.9489					25.335	24.7428	25.1562	22.9659	21.8494	21.9531	22.6338	23.9489	22.6277	21.7118	22.1606	22.2912	+	+	+	DCP1a_Cyto;LSM14a_Cyto;RCK_Cyto	0.00206967	0.00299535	-2.82184	-7.1081	0.0132186	0.0179933	-2.00786	-4.24425	0.000260199	0.00168421	-3.02349	-12.1871	HNRNPAB	Heterogeneous nuclear ribonucleoprotein A/B	Q99729	Q99729
24.7308	24.741	25.5275	24.3648	24.7996	24.7495	25.7014	25.8602	25.9391	24.2905	23.5576	23.3487	24.7308	24.741	25.5275	24.3648	24.7996	24.7495	25.7014	25.8602	25.9391	24.2905	23.5576	23.3487		+	+	LSM14a_Cyto;RCK_Cyto	0.290775	0.272473	-0.361801	-1.21618	0.0378652	0.05	0.833791	3.05439	0.0310848	0.0211333	-1.26748	-3.25986	SAMD4B	Protein Smaug homolog 2	Q5PRF9	Q5PRF9
26.2202		25.465				24.1947	25.6781	24.7153				26.2202	21.7406	25.465	22.942	22.295	23.0476	24.1947	25.6781	24.7153	21.9868	22.6284	21.1808					0.28939	0.271059	-1.71374	-1.22025	0.802692	0.89722	0.387416	0.266969	0.153541	0.117429	-2.54326	-1.75819	KARS	Lysine--tRNA ligase	Q15046	Q15046
	25.2465											22.3272	25.2465	22.8919	21.9516	21.661	23.1606	21.6325	21.9863	22.7381	22.049	22.0698	21.4119					0.287889	0.269197	-1.23081	-1.22467	0.223476	0.254364	-1.36958	-1.43929	0.148197	0.113239	-1.64495	-1.78857	ADAM20	Disintegrin and metalloproteinase domain-containing protein 20	O43506	O43506
26.3961	25.3456	26.3696	25.4603	25.644	25.7072	27.356	25.2935	25.4886	25.0326	24.5105		26.3961	25.3456	26.3696	25.4603	25.644	25.7072	27.356	25.2935	25.4886	25.0326	24.5105	22.1603					0.287787	0.269407	-0.433235	-1.22497	0.99098	0.997002	0.00893402	0.0120274	0.0874953	0.0611615	-2.13596	-2.25155	PAK4	Serine/threonine-protein kinase PAK 4	O96013	O96013
22.9705	22.8681	23.147										22.9705	22.8681	23.147	22.5681	22.5146	23.1191	22.6284	22.8673	23.0649	21.3481	22.5936	22.5612					0.280732	0.259698	-0.261261	-1.24608	0.398918	0.465066	-0.141694	-0.943345	0.118768	0.0872683	-0.827539	-1.98025	TNKS1BP1	182 kDa tankyrase-1-binding protein	Q9C0C2	Q9C0C2
28.6181	27.7814	28.5752				26.6548	25.8321	26.5542		25.0186		28.6181	27.7814	28.5752	22.9662	23.4236	22.7992	26.6548	25.8321	26.5542	21.7261	25.0186	22.1823	+	+	+	DCP1a_Cyto;LSM14a_Cyto;RCK_Cyto	9.03369e-05	0	-5.26186	-15.9495	0.00623427	0.0134957	-1.97784	-5.26477	0.00737709	0.00747988	-5.34924	-5.02159	G3BP1	Ras GTPase-activating protein-binding protein 1	Q13283	Q13283
25.4597		25.3043				24.7173	24.9229	24.3682				25.4597	21.6248	25.3043	23.4065	22.0437	21.9134	24.7173	24.9229	24.3682	22.0135	21.9178	22.0699					0.27974	0.260122	-1.67511	-1.24909	0.691199	0.812243	0.539865	0.42724	0.164743	0.127487	-2.12924	-1.69799	SMC4	Structural maintece of chromosomes protein 4	Q9NTJ3	Q9NTJ3
26.0097						24.8006						26.0097	22.3629	23.1644	23.0084	22.0516	22.1415	24.8006	21.8336	23.7019	22.6506	23.8153	21.8812					0.276457	0.256801	-1.44514	-1.25912	0.78986	0.887774	-0.400318	-0.284905	0.439891	0.420625	-1.06327	-0.856721	PFAS	Phosphoribosylformylglycinamidine synthase	O15067	O15067
		23.2918										22.2683	22.2684	23.2918	22.2373	22.2114	22.0757	21.824	22.2235	22.3365	21.929	22.6976	21.8483					0.275971	0.256697	-0.434675	-1.26061	0.268376	0.307467	-0.481485	-1.2843	0.358668	0.314841	-0.451218	-1.03613	CARM1	Histone-arginine methyltransferase CARM1	Q86X55	Q86X55
	24.918		23.4518									22.8918	24.918	22.9708	23.4518	21.4495	22.5436	22.3163	22.0142	22.6971	22.4245	22.7684	21.9264					0.274955	0.255472	-1.11191	-1.26374	0.144672	0.174801	-1.25103	-1.80926	0.159063	0.123459	-1.22041	-1.72795	RPS18	40S ribosomal protein S18	P62269	P62269
24.1657						23.5993						24.1657	22.881	22.1505	22.2569	22.474	22.2083	23.5993	22.627	22.8797	21.7197	21.923	22.1588					0.274323	0.254678	-0.752654	-1.2657	0.965335	0.983708	-0.0303847	-0.0462404	0.133508	0.099621	-1.13187	-1.87853	ESD	S-formylglutathione hydrolase	P10768	P10768
					24.5278	23.3548	24.3286					21.9966	21.737	23.054	23.4298	22.1383	24.5278	23.3548	24.3286	21.6204	23.4505	21.7883	21.6374					0.23986	0.221495	1.10275	1.37944	0.398625	0.464788	0.838767	0.943991		1	0		HNRNPH3	Heterogeneous nuclear ribonucleoprotein H3	P31942	P31942
23.554						22.9957	23.8345					23.554	22.2428	22.992	22.3185	21.9391	22.8016	22.9957	23.8345	22.8843	21.9421	22.9737	22.0295					0.273395	0.253876	-0.576503	-1.26857	0.558368	0.666241	0.308565	0.63766	0.289165	0.239134	-0.614487	-1.22091	RABGGTB	Geranylgeranyl transferase type-2 subunit beta	P53611	P53611
	22.7414	23.5867										22.203	22.7414	23.5867	22.3337	22.1239	22.4829	22.2559	22.4915	22.3668	22.1433	22.4716	21.2898					0.271435	0.252395	-0.5302	-1.27468	0.311863	0.357133	-0.472314	-1.15645	0.177096	0.139427	-0.875476	-1.6364	CAMSAP3;CAMSAP2	Calmodulin-regulated spectrin-associated protein 3;Calmodulin-regulated spectrin-associated protein 2	Q9P1Y5;Q08AD1	Q9P1Y5
23.8599	22.7246	23.5153			24.9139	24.6397	24.8808	24.7061		23.3625		24.6575	23.7083	24.4448	23.9033	23.8848	25.5	24.9004	25.171	25.2044	22.9821	23.9069	22.8215		+	+	LSM14a_Cyto;RCK_Cyto	0.79469	0.871549	0.15918	0.278986	0.210757	0.247754	0.821735	2.46588	0.0944914	0.0718714	-1.03335	-2.57547	PUM1	Pumilio homolog 1	Q14671	Q14671
25.455	24.692	25.3743	25.0341	24.8735	26.0862	25.161	25.4611	25.7028	24.1298	24.4512	24.2614	24.6575	23.7083	24.4448	23.9033	23.8848	25.5	24.9004	25.171	25.2044	22.9821	23.9069	22.8215		+	+	LSM14a_Cyto;RCK_Cyto	0.79469	0.871549	0.15918	0.278986	0.210757	0.247754	0.821735	2.46588	0.0944914	0.0718714	-1.03335	-2.57547	PUM1;PUM2	Pumilio homolog 1;Pumilio homolog 2	Q14671;Q8TB72	Q14671
24.1998	23.2033											24.1998	23.2033	23.1257	22.8836	21.5153	23.508	22.631	23.0256	22.0573	22.7367	21.4325	21.6767			+	RCK_Cyto	0.269623	0.249664	-0.873934	-1.28036	0.103042	0.127818	-0.938263	-2.10524	0.0419397	0.0261559	-1.56093	-2.95071	SARS	Serine--tRNA ligase, cytoplasmic	P49591	P49591
24.0927	22.7109	24.5921										23.6121	22.8963	23.9307	22.8875	22.5973	23.0649	22.3322	22.9377	22.9799	21.7775	22.6759	21.8971			+	RCK_Cyto	0.27749	0.260318	-0.62982	-1.28197	0.242051	0.282518	-0.729805	-1.43414	0.0501116	0.0314723	-1.36292	-2.77575	SRSF2	Serine/arginine-rich splicing factor 2	Q01130	Q01130
23.1315												23.6121	22.8963	23.9307	22.8875	22.5973	23.0649	22.3322	22.9377	22.9799	21.7775	22.6759	21.8971			+	RCK_Cyto	0.27749	0.260318	-0.62982	-1.28197	0.242051	0.282518	-0.729805	-1.43414	0.0501116	0.0314723	-1.36292	-2.77575	SRSF2;SRSF8	Serine/arginine-rich splicing factor 2;Serine/arginine-rich splicing factor 8	Q01130;Q9BRL6	Q01130
24.9923		24.7688				23.6455		24.32				24.9923	22.3243	24.7688	22.3449	23.0603	23.2043	23.6455	21.5304	24.32	21.3251	21.4144	22.3222			+	RCK_Cyto	0.265105	0.244568	-1.1586	-1.2947	0.511227	0.61315	-0.86317	-0.720225	0.0621586	0.0413667	-2.34123	-2.56726	GNPDA1	Glucosamine-6-phosphate isomerase 1	P46926	P46926
24.8578		24.346				23.893		23.7917				24.8578	22.2933	24.346	22.5757	23.2959	22.3816	23.893	22.0875	23.7917	22.9091	22.0257	21.9773					0.263315	0.243425	-1.0813	-1.30044	0.588279	0.70568	-0.574988	-0.587751	0.142998	0.108546	-1.52834	-1.81927	DESI1	Desumoylating isopeptidase 1	Q6ICB0	Q6ICB0
24.9789	24.4683	25.3716										24.9789	24.4683	25.3716	22.5335	22.5326	21.8054	23.2467	23.0084	22.6347	22.489	22.5047	22.542	+	+	+	DCP1a_Cyto;LSM14a_Cyto;RCK_Cyto	0.00175412	0.00200976	-2.64913	-7.42742	0.00334797	0.00924064	-1.97637	-6.24665	0.000753978	0.00388321	-2.42771	-9.26729	HNRNPM	Heterogeneous nuclear ribonucleoprotein M	P52272	P52272
24.6123	24.2496	24.4925	23.8667		24.5274			24.0691				24.6123	24.2496	24.4925	23.8667	22.1448	24.5274	22.8204	21.7347	24.0691	22.6202	22.3877	22.7803			+	RCK_Cyto	0.261345	0.242764	-0.938482	-1.30681	0.082115	0.100332	-1.57672	-2.30908	0.000287242	0.00164103	-1.85539	-11.8828	STAU2	Double-stranded RNA-binding protein Staufen homolog 2	Q9NUL3	Q9NUL3
24.6921	23.1856											24.6921	23.1856	21.9178	22.4952	21.8928	22.1887	21.7479	22.9795	23.0358	22.278	22.583	22.1244					0.261104	0.24294	-1.07288	-1.30759	0.495904	0.591481	-0.677398	-0.748251	0.313506	0.260996	-0.936661	-1.15195	LEMD2	LEM domain-containing protein 2	Q8NC56	Q8NC56
24.8012		23.8041				24.2999	24.6838	24.8318				24.8012	22.5347	23.8041	23.6773	22.1536	21.9732	24.2999	24.6838	24.8318	21.5981	22.8409	22.8046					0.260838	0.243159	-1.11199	-1.30845	0.256767	0.292682	0.89184	1.32178	0.16804	0.132088	-1.29878	-1.68109	ZNF598	Zinc finger protein 598	Q86UK7	Q86UK7
22.9002		22.2039					23.6524	23.0831				22.9002	22.1434	22.2039	22.7148	22.1784	22.7092	22.8502	23.6524	23.0831	22.5618	22.6066	21.9165					0.714455	0.812923	0.118249	0.392867	0.0837597	0.101842	0.779383	2.29105	0.877286	0.922704	-0.0542405	-0.16454	CSK	Tyrosine-protein kinase CSK	P41240	P41240
27.2655	27.2936	28.067		28.5187	24.5988	26.8074	27.5134	26.8593	25.2716	25.6715	25.264	27.2655	27.2936	28.067	22.6057	28.5187	24.5988	26.8074	27.5134	26.8593	25.2716	25.6715	25.264			+	RCK_Cyto	0.260395	0.243337	-2.30098	-1.30989	0.237353	0.266058	-0.48204	-1.38833	0.00191972	0.00307981	-2.13967	-7.25174	CAP1	Adenylyl cyclase-associated protein 1	Q01518	Q01518
25.2135	24.913		23.9207			25.3971	25.7304	25.6008				25.2135	24.913	22.5133	23.9207	22.5599	22.2088	25.3971	25.7304	25.6008	22.2905	22.4521	21.9828					0.258801	0.24232	-1.31677	-1.31509	0.188163	0.218236	1.36286	1.58492	0.0849712	0.0595367	-1.97145	-2.27803	PAWR	PRKC apoptosis WT1 regulator protein	Q96IZ0	Q96IZ0
25.0758												25.0758	23.0288	22.1308	22.4348	21.938	22.3611	22.861	22.9862	23.1901	21.8148	23.3167	21.504					0.257705	0.241677	-1.16718	-1.31869	0.672361	0.794181	-0.399373	-0.455528	0.311079	0.26066	-1.19997	-1.1586	SLC38A2	Sodium-coupled neutral amino acid transporter 2	Q96QD8	Q96QD8
23.0125		23.3958										22.8829	22.7586	23.2483	22.8311	22.4458	22.4708	22.5186	22.1516	22.0731	21.712	22.4612	21.9775		+	+	LSM14a_Cyto;RCK_Cyto	0.267392	0.250963	-0.380678	-1.32215	0.0737826	0.0917525	-0.715465	-3.44145	0.031354	0.0203146	-0.913022	-3.29074	KIF5C	Kinesin heavy chain isoform 5C	O60282	O60282
	23.8905	24.4816				24.0045		24.0966				22.4547	23.8905	24.4816	22.8203	23.0195	22.5296	24.0045	22.238	24.0966	21.8586	22.5257	22.0799					0.255934	0.239844	-0.819097	-1.32453	0.858145	0.92343	-0.162592	-0.190568	0.0831855	0.0576	-1.45418	-2.2973	NUDT21	Cleavage and polyadenylation specificity factor subunit 5	O43809	O43809
27.9919	27.0589	26.9786	27.2856	26.5871	26.5081	26.4623	26.7881	26.4919				27.9919	27.0589	26.9786	27.2856	26.5871	26.5081	26.4623	26.7881	26.4919	22.1672	23.0358	22.0986			+	RCK_Cyto	0.249664	0.231874	-0.549512	-1.34554	0.0893335	0.108835	-0.762348	-2.23279	0.000378883	0.0013913	-4.90928	-11.0686	PGRMC1	Membrane-associated progesterone receptor component 1	O00264	O00264
22.5893		22.2714										22.5893	21.5043	22.2714	22.7146	22.9376	21.0175	22.4465	22.6961	23.4932	22.6146	23.0421	21.9641					0.889537	0.936125	0.101572	0.147955	0.168515	0.201607	0.756927	1.67868	0.404331	0.374316	0.418591	0.931489	BID	BH3-interacting domain death agonist;BH3-interacting domain death agonist p15;BH3-interacting domain death agonist p13;BH3-interacting domain death agonist p11	P55957	P55957
25.3017												25.3017	23.0498	22.2235	22.0781	22.3261	22.397	22.0455	23.29	22.6699	22.7695	22.3886	21.9077					0.245392	0.226024	-1.25799	-1.36015	0.434647	0.508831	-0.856574	-0.867427	0.286962	0.236466	-1.16975	-1.22741	ZNF879	Zinc finger protein 879	B4DU55	B4DU55
24.8059												24.8059	22.9018	22.8805	22.4951	23.2172	21.7165	22.8979	23.2037	22.2296	22.2613	21.4292	22.5746					0.243956	0.224802	-1.05314	-1.36511	0.343035	0.393316	-0.752349	-1.07465	0.117401	0.085979	-1.44107	-1.99037	MAP4K5	Mitogen-activated protein kinase kinase kinase kinase 5	Q9Y4K4	Q9Y4K4
24.2272										24.4896		24.2272	22.0564	23.2732	21.8816	21.7533	22.928	21.4814	23.2374	22.2277	22.5935	24.4896	21.0069					0.243433	0.224375	-0.997967	-1.36693	0.342375	0.392527	-0.870081	-1.07631	0.701411	0.773175	-0.488963	-0.412074	FXR1	Fragile X mental retardation syndrome-related protein 1	P51114	P51114
							24.506	24.076				25.311	22.5553	23.232	22.4667	23.15	22.8595	25.7319	25.5522	25.4256	22.8019	22.8311	22.2986	+	+	+	DCP1a_Cyto;LSM14a_Cyto;RCK_Cyto	0.173522	0.22351	-0.844191	-1.37109	0.0566716	0.0686491	-0.268549	-0.359837	0.122284	0.129354	-0.803942	-1.69141	ACTG1;ACTB;ACTA1;ACTBL2	Actin, cytoplasmic 2;Actin, cytoplasmic 2, N-terminally processed;Actin, cytoplasmic 1;Actin, cytoplasmic 1, N-terminally processed;Actin, alpha skeletal muscle;Beta-actin-like protein 2	P63261;P60709;P68133;Q562R1	P63261
25.311												25.311	22.5553	23.232	22.4667	23.15	22.8595	25.7319	25.5522	25.4256	22.8019	22.8311	22.2986	+	+	+	DCP1a_Cyto;LSM14a_Cyto;RCK_Cyto	0.173522	0.22351	-0.844191	-1.37109	0.0566716	0.0686491	-0.268549	-0.359837	0.122284	0.129354	-0.803942	-1.69141	ACTG1;ACTB;POTEE;POTEF;POTEKP;ACTA1;ACTBL2	Actin, cytoplasmic 2;Actin, cytoplasmic 2, N-terminally processed;Actin, cytoplasmic 1;Actin, cytoplasmic 1, N-terminally processed;POTE ankyrin domain family member E;POTE ankyrin domain family member F;Putative beta-actin-like protein 3;Putative beta-actin-like protein 3, N-terminally processed;Actin, alpha skeletal muscle;Beta-actin-like protein 2	P63261;P60709;Q6S8J3;A5A3E0;Q9BYX7;P68133;Q562R1	P63261
25.5703		24.1149				24.486	24.2487	24.2646				25.5703	21.8453	24.1149	22.1449	21.3806	23.0936	24.486	24.2487	24.2646	21.4165	22.3296	21.9482					0.241475	0.2228	-1.63714	-1.37376	0.675636	0.797728	0.489578	0.450579	0.156179	0.120879	-1.94538	-1.7436	TSN	Translin	Q15631	Q15631
23.8222												23.8222	22.7913	22.5968	22.272	21.9878	22.9641	22.667	22.1685	21.8631	21.5238	22.2495	22.441					0.238344	0.219073	-0.662144	-1.3848	0.134111	0.164945	-0.83722	-1.87463	0.101733	0.0754191	-0.998642	-2.11658	ROCK2	Rho-associated protein kinase 2	O75116	O75116
24.3594												24.3594	22.482	22.9125	22.5499	22.6331	22.111	22.8005	23.2105	22.8609	22.4893	22.6957	23.1429					0.237238	0.218571	-0.819984	-1.38874	0.639999	0.757958	-0.294015	-0.505176	0.472343	0.463716	-0.475328	-0.792649	CDC26	Anaphase-promoting complex subunit CDC26	Q8NHZ8	Q8NHZ8
	24.0259					25.0197	24.936					22.5032	24.0259	22.5498	22.1529	22.4414	22.352	25.0197	24.936	23.1947	21.7673	22.9338	22.0711					0.233687	0.214581	-0.710851	-1.40149	0.155664	0.187082	1.35714	1.74643	0.275985	0.224348	-0.768896	-1.26057	SPTAN1	Spectrin alpha chain, non-erythrocytic 1	Q13813	Q13813
24.3323	23.7788	24.829										24.3323	23.7788	24.829	21.9688	23.1303	22.3553	21.5682	22.6508	22.7976	22.3069	22.0414	22.7757	+	+	+	DCP1a_Cyto;LSM14a_Cyto;RCK_Cyto	0.0160843	0.018631	-1.82855	-4.00342	0.0159794	0.0216494	-1.97449	-4.0113	0.00643963	0.00681672	-1.9387	-5.21724	DDX5	Probable ATP-dependent RNA helicase DDX5	P17844	P17844
23.5807	23.1825											23.5807	23.1825	22.3266	22.4377	22.3112	22.704	22.9135	23.8854	22.364	22.1802	23.2542	23.312					0.232018	0.212404	-0.545647	-1.40756	0.96843	0.985461	0.0243626	0.042109	0.837092	0.898268	-0.114477	-0.219382	MAPT	Microtubule-associated protein tau	P10636	P10636
25.3125	26.7063											25.3125	26.7063	22.2243	22.8364	22.3521	23.3273	23.1492	23.0378	23.0376	22.6549	22.568	21.7648					0.231323	0.21092	-1.90912	-1.4101	0.275298	0.315571	-1.67284	-1.26268	0.148676	0.113614	-2.41846	-1.7858	KIF1B	Kinesin-like protein KIF1B	O60333	O60333
	23.9148	25.0847				24.959	25.3644	24.9906		24.5708		22.1005	23.9148	25.0847	22.8201	22.68	21.5116	24.959	25.3644	24.9906	21.6071	24.5708	22.7184					0.229595	0.209266	-1.36278	-1.41644	0.184815	0.217181	1.40465	1.60015	0.58108	0.626281	-0.734561	-0.599604	ACP1	Low molecular weight phosphotyrosine protein phosphatase	P24666	P24666
24.0922		24.1489										24.0922	22.221	24.1489	22.721	22.6535	22.3095	22.2678	22.8474	23.1842	23.1127	22.8127	22.1891					0.225064	0.20437	-0.926037	-1.4333	0.353601	0.406658	-0.720933	-1.04845	0.319678	0.269133	-0.782579	-1.13526	NUP214	Nuclear pore complex protein Nup214	P35658	P35658
23.1639		26.1037										23.1639	23.1948	26.1037	22.5144	23.1594	22.4898	23.2941	22.4016	23.3321	22.296	22.2857	21.9696					0.224831	0.204494	-1.43298	-1.43417	0.324969	0.369779	-1.14488	-1.12119	0.114904	0.0833462	-1.97041	-2.00919	LSR	Lipolysis-stimulated lipoprotein receptor	Q86X29	Q86X29
26.9369		25.7875				26.3741	26.4393	26.498				26.9369	22.1268	25.7875	23.2548	23.152	21.9109	26.3741	26.4393	26.498	22.0556	22.679	21.1399					0.223498	0.202869	-2.17779	-1.4392	0.363362	0.416949	1.48676	1.02485	0.119936	0.089273	-2.9922	-1.9717	PDAP1	28 kDa heat- and acid-stable phosphoprotein	Q13442	Q13442
22.5953												22.5953	23.1817	23.1125	22.7278	22.0882	22.8032	22.7642	21.8888	22.2024	21.4282	22.0263	21.5732			+	RCK_Cyto	0.221577	0.2013	-0.423413	-1.4465	0.0984148	0.122468	-0.677992	-2.14607	0.00757106	0.00810942	-1.28722	-4.98489	EIF4E3	Eukaryotic translation initiation factor 4E type 3	Q8N5X7	Q8N5X7
24.7245		24.2084									23.1205	24.7245	21.6544	24.2084	22.8134	21.6063	21.7144	22.4576	21.8617	22.6977	21.6532	21.6584	23.1205					0.220933	0.201122	-1.48439	-1.44897	0.29186	0.330553	-1.19009	-1.21301	0.264165	0.21374	-1.38508	-1.29771	NUP62	Nuclear pore glycoprotein p62	P37198	P37198
28.2942	27.917	28.2215				26.4029	25.7147	26.3973	25.737	26.0433	25.326	28.2942	27.917	28.2215	22.8463	21.8755	23.085	26.4029	25.7147	26.3973	25.737	26.0433	25.326	+	+	+	DCP1a_Cyto;LSM14a_Cyto;RCK_Cyto	0.000138864	0	-5.54201	-14.3016	0.00152653	0.00519403	-1.97267	-7.70544	0.000506624	0.0019469	-2.44214	-10.2713	PPP2R2A	Serine/threonine-protein phosphatase 2A 55 kDa regulatory subunit B alpha isoform	P63151	P63151
24.5647	24.5013	24.3291										24.5647	24.5013	24.3291	22.5293	22.0819	22.2371	22.3029	22.9539	22.2301	22.1516	22.8666	21.8871	+	+	+	DCP1a_Cyto;LSM14a_Cyto;RCK_Cyto	0.000125946	0	-2.18225	-14.6607	0.00121394	0.004	-1.96937	-8.18427	0.0019834	0.00302304	-2.16321	-7.18911	CEP170	Centrosomal protein of 170 kDa	Q5SW79	Q5SW79
27.8316	26.8495	24.8839										25.4852	24.5998	24.4217	22.0012	22.8261	23.3783	22.7686	22.5486	23.139	22.0937	22.8745	21.4445	+	+	+	DCP1a_Cyto;LSM14a_Cyto;RCK_Cyto	0.208196	0.210034	-2.29736	-2.60471	0.00591685	0.0132806	-1.92279	-2.53133	0.0116064	0.0399232	-3.01045	-4.40936	VIM;DES;NEFM;NEFH;NEFL;INA	Vimentin;Desmin;Neurofilament medium polypeptide;Neurofilament heavy polypeptide;Neurofilament light polypeptide;Alpha-internexin	P08670;P17661;P07197;P12036;P07196;Q16352	P08670
28.0593	27.5519	28.0819			26.3858	25.7817	26.1393	26.0542				28.0593	27.5519	28.0819	22.7589	22.2708	26.3858	25.7817	26.1393	26.0542	20.9296	23.1623	22.6887	+	+	+	DCP1a_Cyto;LSM14a_Cyto;RCK_Cyto	0.0353431	0.0333488	-4.09258	-3.12536	0.000729198	0.00514286	-1.90597	-9.34802	0.00129708	0.00362431	-5.63751	-8.04314	ERH	Enhancer of rudimentary homolog	P84090	P84090
25.4892	24.8712	25.2008										24.8123	24.2729	24.3808	22.2781	22.1151	22.4602	22.4134	22.6202	22.7581	22.5674	21.9009	21.8443	+	+	+	DCP1a_Cyto;LSM14a_Cyto;RCK_Cyto	0.000529938	0	-2.2042	-10.3258	0.0100408	0.014261	-1.89146	-7.59237	0.0023255	0.00279908	-2.38449	-7.97732	RAB1A	Ras-related protein Rab-1A	P62820	P62820
22.5185												22.5185	22.5691	22.1679	23.2968	22.1492	23.2191	23.5469	22.7029	22.8853	22.1356	22.8441	21.4426					0.295901	0.279153	0.469892	1.2013	0.0934153	0.116267	0.626513	2.19265	0.548013	0.582331	-0.277745	-0.655361	EDRF1	Erythroid differentiation-related factor 1	Q3B7T1	Q3B7T1
26.1233			25.2639		24.7321	28.6591	28.6701	28.1565	27.5385	27.568		26.1233	24.1466	24.1917	24.352	23.0378	23.7585	22.8139	24.5311	22.6948	22.1594	23.2142	21.9846	+	+	+	DCP1a_Cyto;LSM14a_Cyto;RCK_Cyto	0.101031	0.0939499	-0.511511	-1.45501	0.0324842	0.0563143	-0.471018	-1.80811	0.00724996	0.00932961	-2.11319	-5.04629	TUBA1B;TUBA4A;TUBA1A;TUBA3E	Tubulin alpha-1B chain;Tubulin alpha-4A chain;Tubulin alpha-1A chain;Tubulin alpha-3E chain	P68363;P68366;Q71U36;P0DPH8;P0DPH7;Q6PEY2	P68363
			25.3147	26.1775								26.1233	24.1466	24.1917	24.352	23.0378	23.7585	22.8139	24.5311	22.6948	22.1594	23.2142	21.9846	+	+	+	DCP1a_Cyto;LSM14a_Cyto;RCK_Cyto	0.101031	0.0939499	-0.511511	-1.45501	0.0324842	0.0563143	-0.471018	-1.80811	0.00724996	0.00932961	-2.11319	-5.04629	TUBA1B;TUBA4A	Tubulin alpha-1B chain;Tubulin alpha-4A chain	P68363;P68366	P68363
25.5714	24.7751											25.5714	24.7751	22.1382	22.8511	22.284	22.7391	23.0735	23.0519	22.9738	21.0082	22.4846	22.0123					0.217791	0.197991	-1.53686	-1.46108	0.338044	0.389281	-1.1285	-1.08728	0.107491	0.0771295	-2.32654	-2.06786	EEA1	Early endosome antigen 1	Q15075	Q15075
24.6869		24.5371				24.036	23.8339	24.1666				24.6869	21.8459	24.5371	22.0381	22.5069	22.4027	24.036	23.8339	24.1666	21.9719	23.2445	21.5673					0.215176	0.195008	-1.37409	-1.4713	0.74597	0.854026	0.322198	0.347156	0.246092	0.195802	-1.42876	-1.35773	PSMA2	Proteasome subunit alpha type-2	P25787	P25787
25.5327		25.7106				25.4415	25.4799	24.9323				25.5327	22.0341	25.7106	22.7766	22.9426	22.1497	25.4415	25.4799	24.9323	22.038	22.9733	22.6869					0.213882	0.194485	-1.80279	-1.4764	0.517029	0.614808	0.858758	0.709775	0.204638	0.159538	-1.85973	-1.51379	ARFGAP1	ADP-ribosylation factor GTPase-activating protein 1	Q8N6T3	Q8N6T3
22.6087						23.6698	24.6711	23.4748				22.6087	23.1869	22.3169	22.3282	22.3721	22.2703	23.6698	24.6711	23.4748	22.1132	21.2723	22.0823					0.213234	0.19405	-0.380627	-1.47897	0.0518115	0.0633741	1.2344	2.74176	0.0788274	0.0552569	-0.881559	-2.34637	NUDT1	7,8-dihydro-8-oxoguanine triphosphatase	P36639	P36639
24.1353	23.6747	23.5609										24.8123	24.2729	24.3808	22.2781	22.1151	22.4602	22.4134	22.6202	22.7581	22.5674	21.9009	21.8443	+	+	+	DCP1a_Cyto;LSM14a_Cyto;RCK_Cyto	0.000529938	0	-2.2042	-10.3258	0.0100408	0.014261	-1.89146	-7.59237	0.0023255	0.00279908	-2.38449	-7.97732	RAB1A;RAB1B	Ras-related protein Rab-1A;Ras-related protein Rab-1B	P62820;Q9H0U4	P62820
24.3708		23.7903										24.3708	22.1633	23.7903	22.0664	22.7177	22.4483	21.7502	22.0401	22.297	22.0425	23.0477	22.6879					0.208044	0.189033	-1.03067	-1.49982	0.106126	0.13203	-1.4124	-2.07914	0.305622	0.254826	-0.848824	-1.17372	RAB35	Ras-related protein Rab-35	Q15286	Q15286
24.1068		23.4327				24.052	24.4705	23.8691				24.1068	22.438	23.4327	22.2771	21.7002	23.1251	24.052	24.4705	23.8691	21.6518	22.7708	21.6378					0.207052	0.18882	-0.958405	-1.50387	0.194151	0.225083	0.804639	1.55836	0.100214	0.0748022	-1.30573	-2.12995	BCAR1	Breast cancer anti-estrogen resistance protein 1	P56945	P56945
25.2253	24.4635											25.2253	24.4635	21.7719	22.3445	22.4109	21.9167	22.7522	22.2241	23.0897	21.5535	23.6015	22.1107					0.206193	0.187766	-1.59618	-1.50739	0.352844	0.406223	-1.13157	-1.0503	0.313152	0.261181	-1.39834	-1.15292	ELMOD2	ELMO domain-containing protein 2	Q8IZ81	Q8IZ81
23.0668												23.0668	21.7182	22.7729	22.4277	22.7554	22.8834	23.8386	22.9043	22.3777	22.1466	22.8395	22.3565					0.714308	0.813706	0.169546	0.393084	0.428381	0.50133	0.5209	0.880358	0.882992	0.925272	-0.0718085	-0.156809	PRPF8	Pre-mRNA-processing-splicing factor 8	Q6P2Q9	Q6P2Q9
							24.2825	24.4259				23.4011	21.8943	23.4821	22.455	22.5888	22.2453	22.3505	23.3801	23.2152	22.1466	21.951	22.4748					0.204564	0.593402	-0.622412	-1.5141	0.103673	0.125508	0.0561177	0.278239	0.133746	0.549726	-0.840727	-1.87699	PRMT1	Protein arginine N-methyltransferase 1	Q99873	Q99873
24.7181		24.3389										23.4011	21.8943	23.4821	22.455	22.5888	22.2453	22.3505	23.3801	23.2152	22.1466	21.951	22.4748					0.204564	0.593402	-0.622412	-1.5141	0.103673	0.125508	0.0561177	0.278239	0.133746	0.549726	-0.840727	-1.87699	PRMT1;PRMT8	Protein arginine N-methyltransferase 1;Protein arginine N-methyltransferase 8	Q99873;Q9NR22	Q99873
25.0449	24.0514	24.778				25.2163	24.9694	24.8122	23.2048	23.5536		25.9989	25.1577	25.7798	23.7142	23.1259	24.6782	26.5339	26.7633	26.5923	24.2725	24.8559	23.7653	+	+	+	DCP1a_Cyto;LSM14a_Cyto;RCK_Cyto	0.0129994	0.0142577	-0.939271	-1.52442	0.0565017	0.0690576	1.45016	2.67339	0.0751269	0.0522343	-1.12249	-2.48505	CNN3;CNN1;CNN2	Calponin-3;Calponin-1;Calponin-2	Q15417;P51911;Q99439	Q15417
27.2486	26.2564	26.909	23.8301		25.2941	27.5186	28.0672	27.6676	25.3403	26.1581	25.6606	25.9989	25.1577	25.7798	23.7142	23.1259	24.6782	26.5339	26.7633	26.5923	24.2725	24.8559	23.7653	+	+	+	DCP1a_Cyto;LSM14a_Cyto;RCK_Cyto	0.0129994	0.0142577	-0.939271	-1.52442	0.0565017	0.0690576	1.45016	2.67339	0.0751269	0.0522343	-1.12249	-2.48505	CNN3;CNN2	Calponin-3;Calponin-2	Q15417;Q99439	Q15417
	23.5722											22.3615	23.5722	22.9542	22.7052	21.4687	22.3838	22.4201	22.7646	21.9902	22.2229	22.038	21.8717			+	RCK_Cyto	0.201911	0.184121	-0.776739	-1.52515	0.241001	0.270104	-0.571007	-1.37543	0.065107	0.0431294	-0.918434	-2.5236	KIAA1598	Shootin-1	A0MZ66	A0MZ66
25.26		24.848					23.2388					25.26	21.66	24.848	22.1445	22.2251	22.1664	23.0398	23.2388	22.3875	21.9235	21.6796	21.2971					0.200101	0.181749	-1.74404	-1.53278	0.425405	0.497986	-1.03396	-0.886555	0.11785	0.0865829	-2.28924	-1.98703	EIF3H	Eukaryotic translation initiation factor 3 subunit H	O15372	O15372
25.0878												25.0878	22.6918	22.4492	21.1494	22.5287	22.2068	21.8729	22.9908	22.411	21.9363	21.1555	21.9419					0.198103	0.179955	-1.44794	-1.54128	0.336222	0.387051	-0.984667	-1.09193	0.120963	0.090083	-1.73168	-1.96426	DDRGK1	DDRGK domain-containing protein 1	Q96HY6	Q96HY6
22.5301												22.5301	21.985	21.872	23.169	22.2783	21.9466	21.7778	23.1805	22.9011	21.407	21.2091	22.2815					0.466777	0.498587	0.335574	0.803387	0.359302	0.413666	0.490756	1.0346	0.268859	0.217443	-0.496522	-1.28277	FIS1	Mitochondrial fission 1 protein	Q9Y3D6	Q9Y3D6
25.7327	27.0823	27.6631	25.2403	25.6191	26.4743	27.0333	27.2747	27.4752	26.1615	26.6331	26.662	25.7327	27.0823	27.6631	25.2403	25.6191	26.4743	27.0333	27.2747	27.4752	26.1615	26.6331	26.662					0.197202	0.178891	-1.04814	-1.54514	0.49904	0.596723	0.435005	0.742463	0.597389	0.645894	-0.340499	-0.572883	RAD23A	UV excision repair protein RAD23 homolog A	P54725	P54725
25.0075		25.0002										25.0075	22.289	25.0002	23.1897	22.7633	21.4616	22.6192	22.9931	23.5063	22.7722	21.6863	22.2565					0.19392	0.175961	-1.62733	-1.55936	0.323142	0.367831	-1.05934	-1.12602	0.123998	0.0914433	-1.86059	-1.94266	MCTS1	Maligt T-cell-amplified sequence 1	Q9ULC4	Q9ULC4
26.3753		24.9871				25.3979	25.9262	25.8422				25.542	22.2118	24.3688	22.6855	22.6848	22.0737	25.2555	25.856	25.7407	21.9463	22.4738	22.1849					0.191888	0.174226	-1.55948	-1.56903	0.218329	0.252252	1.57653	1.85728	0.137738	0.102791	-1.83919	-1.85314	ACTR3	Actin-related protein 3	P61158	P61158
24.7087	22.4544	23.7505				25.1131	25.7857	25.6391				25.542	22.2118	24.3688	22.6855	22.6848	22.0737	25.2555	25.856	25.7407	21.9463	22.4738	22.1849					0.191888	0.174226	-1.55948	-1.56903	0.218329	0.252252	1.57653	1.85728	0.137738	0.102791	-1.83919	-1.85314	ACTR3;ACTR3C;ACTR3B	Actin-related protein 3;Actin-related protein 3C;Actin-related protein 3B	P61158;Q9C0K3;Q9P1U1	P61158
		23.1007										23.0125	23.0144	23.3958	22.4436	22.3162	22.3367	22.8385	22.2766	22.4506	22.0727	22.5694	21.6243	+	+	+	DCP1a_Cyto;LSM14a_Cyto;RCK_Cyto	0.191361	0.174227	-0.415547	-1.57063	0.140321	0.169292	-0.647476	-1.83555	0.0256896	0.0173037	-1.19417	-3.46546	KIF5C;KIF5A;KIF5B	Kinesin heavy chain isoform 5C;Kinesin heavy chain isoform 5A;Kinesin-1 heavy chain	O60282;Q12840;P33176	O60282
23.698												23.698	22.4412	22.5614	22.4016	22.0707	22.2866	23.1633	21.9255	23.0969	22.8428	22.3018	21.8444					0.191299	0.174509	-0.647219	-1.5709	0.777321	0.882425	-0.171659	-0.302539	0.312054	0.2606	-0.570515	-1.15592	DOCK11	Dedicator of cytokinesis protein 11	Q5JSL3	Q5JSL3
24.5339												24.5339	22.7783	23.0419	22.0697	23.1969	21.7769	22.0977	22.5275	22.8992	22.5611	22.3027	21.6807					0.18866	0.171282	-1.10353	-1.58268	0.187299	0.21818	-0.943193	-1.58882	0.104116	0.0764388	-1.26985	-2.09606	CSTB	Cystatin-B	P04080	P04080
23.2367		23.7866				23.6345	23.8967	23.7211				23.2367	22.7866	23.7866	23.0412	22.4706	22.7134	23.6345	23.8967	23.7211	22.6515	22.6165	21.5734					0.187981	0.170569	-0.52819	-1.58574	0.183417	0.216197	0.480808	1.6066	0.0962409	0.071568	-0.989495	-2.16599	SRSF9	Serine/arginine-rich splicing factor 9	Q13242	Q13242
23.2002							23.201					23.2002	22.9822	21.7498	24.1989	23.3799	22.5649	23.5664	23.201	22.5916	22.8066	22.1858	20.9291					0.322064	0.306008	0.737159	1.12889	0.423129	0.495201	0.47561	0.891317	0.400663	0.369852	-0.670207	-0.939509	MGEA5	Protein O-GlcNAcase	O60502	O60502
23.2732		23.3707										23.2732	22.6154	23.3707	22.864	22.6446	22.523	22.1681	22.8188	21.7786	22.0359	22.0517	21.3328			+	RCK_Cyto	0.186996	0.170357	-0.409198	-1.5902	0.0970646	0.121183	-0.831253	-2.15839	0.0188417	0.0136164	-1.2796	-3.81607	STT3B	Dolichyl-diphosphooligosaccharide--protein glycosyltransferase subunit STT3B	Q8TCJ2	Q8TCJ2
26.7145		26.5078				23.57	24.408	24.3156				26.7145	22.0721	26.5078	22.9683	22.7995	22.1582	23.57	24.408	24.3156	22.2768	21.9255	21.9323					0.184646	0.166931	-2.45612	-1.60093	0.550747	0.659908	-1.00025	-0.650664	0.11473	0.0832676	-3.05327	-2.01053	TXNRD1	Thioredoxin reductase 1, cytoplasmic	Q16881	Q16881
24.2674	23.8943	24.8221										24.2674	23.8943	24.8221	23.0952	21.5807	21.895	22.3132	22.8244	22.1942	21.8238	22.3766	22.4107	+	+	+	DCP1a_Cyto;LSM14a_Cyto;RCK_Cyto	0.0161296	0.0185813	-2.13766	-4.00003	0.00474248	0.0119426	-1.88397	-5.6798	0.00299248	0.00419433	-2.12426	-6.43921	TTC37	Tetratricopeptide repeat protein 37	Q6PGP7	Q6PGP7
23.3882		23.5106										23.3882	22.0869	23.5106	21.6733	22.5409	22.2514	22.6448	22.2619	22.3405	22.0615	21.8869	22.2245					0.182911	0.166293	-0.840018	-1.60895	0.28536	0.326956	-0.57946	-1.23218	0.114474	0.0831887	-0.937547	-2.01249	AAAS	Aladin	Q9NRG9	Q9NRG9
24.8644												25.0112	21.9008	23.5286	21.7962	21.8783	22.334	22.2131	22.7116	22.0458	21.8569	22.5876	22.3656					0.22788	0.218348	-1.47737	-1.61328	0.37316	0.444846	-1.15669	-1.23772	0.389059	0.412482	-1.21018	-1.36312	NACA	Nascent polypeptide-associated complex subunit alpha, muscle-specific form;Nascent polypeptide-associated complex subunit alpha	E9PAV3;Q13765	E9PAV3
25.1579		24.4681										25.0112	21.9008	23.5286	21.7962	21.8783	22.334	22.2131	22.7116	22.0458	21.8569	22.5876	22.3656					0.22788	0.218348	-1.47737	-1.61328	0.37316	0.444846	-1.15669	-1.23772	0.389059	0.412482	-1.21018	-1.36312	NACA;NACAP1	Nascent polypeptide-associated complex subunit alpha, muscle-specific form;Nascent polypeptide-associated complex subunit alpha;Putative nascent polypeptide-associated complex subunit alpha-like protein	E9PAV3;Q13765;Q9BZK3	E9PAV3
23.3177		22.7072										23.3177	21.6576	22.7072	22.465	22.0609	23.4719	23.326	22.1877	23.5371	21.7067	21.9779	21.7267					0.87769	0.93005	0.105132	0.163993	0.515912	0.615672	0.456106	0.71178	0.199102	0.155664	-0.757056	-1.53702	AMOT	Angiomotin	Q4VCS5	Q4VCS5
24.1438		24.3059				24.5545	24.9823	25.1782				24.1438	22.0763	24.3059	22.3233	22.0844	22.5691	24.5545	24.9823	25.1782	21.8531	22.3681	21.6356					0.180983	0.164884	-1.18306	-1.61795	0.132583	0.164228	1.39633	1.88454	0.106549	0.0767595	-1.55639	-2.07562	PTBP1	Polypyrimidine tract-binding protein 1	P26599	P26599
24.364		23.4212										24.364	22.6822	23.4212	22.8229	22.2918	22.8205	22.6684	22.9014	22.2257	21.8009	22.2823	21.7957			+	RCK_Cyto	0.17839	0.16236	-0.844058	-1.63022	0.165354	0.198671	-0.890619	-1.69483	0.0406209	0.0254944	-1.52949	-2.98293	RPL7A	60S ribosomal protein L7a	P62424	P62424
28.9628	28.0159	27.0992	26.9145	27.0209	27.2682	26.6156	27.0067	26.8456	26.1422	26.3432	26.2757	27.7783	24.9477	26.2718	24.7975	24.6868	24.8434	26.1167	26.5866	26.3262	24.1915	24.5171	24.2614			+	RCK_Cyto	0.179878	0.166071	-1.55668	-1.63143	0.266727	0.315219	0.0106007	-0.665584	0.110617	0.0849117	-2.00926	-2.42428	GDI2	Rab GDP dissociation inhibitor beta	P50395	P50395
26.5938		25.4444				25.6178	26.1665	25.8068				27.7783	24.9477	26.2718	24.7975	24.6868	24.8434	26.1167	26.5866	26.3262	24.1915	24.5171	24.2614			+	RCK_Cyto	0.179878	0.166071	-1.55668	-1.63143	0.266727	0.315219	0.0106007	-0.665584	0.110617	0.0849117	-2.00926	-2.42428	GDI2;GDI1	Rab GDP dissociation inhibitor beta;Rab GDP dissociation inhibitor alpha	P50395;P31150	P50395
24.7295		24.4856										24.7295	21.8739	24.4856	22.3484	22.246	21.9915	22.2188	21.4853	22.7466	21.3774	22.2485	22.4828					0.178124	0.162205	-1.50108	-1.63148	0.19135	0.222556	-1.54614	-1.57067	0.163447	0.126612	-1.66012	-1.70473	TTC4	Tetratricopeptide repeat protein 4	O95801	O95801
24.8259	24.0472	24.5828										24.8259	24.0472	24.5828	22.6812	22.6674	22.7147	22.3463	22.5924	22.9234	22.3424	23.1337	23.1114	+	+	+	DCP1a_Cyto;LSM14a_Cyto;RCK_Cyto	0.00145681	0.00219149	-1.79755	-7.80103	0.00279747	0.00948837	-1.86459	-6.55722	0.00949305	0.00837101	-1.62277	-4.67357	YIPF5	Protein YIPF5	Q969M3	Q969M3
24.3161		23.5947										24.3161	22.3307	23.5947	22.423	22.3268	22.6084	22.8422	22.835	23.2873	21.4178	22.3427	22.5579					0.176378	0.160591	-0.961101	-1.63986	0.516631	0.615436	-0.425726	-0.710489	0.125776	0.0920617	-1.30772	-1.93027	WIPF2	WAS/WASL-interacting protein family member 2	Q8TF74	Q8TF74
24.4917		24.1411						24.0129				24.4917	22.2956	24.1411	22.6809	22.6097	22.1879	22.3876	21.9865	24.0129	22.6924	21.7705	21.7258					0.174954	0.159115	-1.14994	-1.64675	0.409604	0.479336	-0.847142	-0.920065	0.103044	0.0758901	-1.5799	-2.10523	IKBKG	NF-kappa-B essential modulator	Q9Y6K9	Q9Y6K9
25.0561												25.0561	23.4184	22.4643	22.2138	22.8007	22.0038	22.5058	21.389	22.7863	21.8887	22.6778	21.9042					0.17491	0.15938	-1.30687	-1.64697	0.177704	0.210437	-1.41927	-1.63349	0.136269	0.103205	-1.4894	-1.86084	PCM1	Pericentriolar material 1 protein	Q15154	Q15154
25.4729	25.0255											25.4729	25.0255	22.16	22.2839	22.3921	22.7892	23.4991	22.4376	21.841	22.4221	22.1517	22.4055					0.174295	0.159017	-1.73101	-1.64997	0.228567	0.258831	-1.62687	-1.42023	0.143277	0.108365	-1.89301	-1.81759	ADD1	Alpha-adducin	P35611	P35611
24.2203		23.3296					23.1644					24.2203	22.7723	23.3296	22.4912	22.5607	23.021	22.87	23.1644	21.8661	21.1043	21.6317	22.338			+	RCK_Cyto	0.173423	0.15879	-0.749791	-1.65423	0.233977	0.26316	-0.807255	-1.40045	0.0340253	0.0220508	-1.74939	-3.16485	PTGR1	Prostaglandin reductase 1	Q14914	Q14914
24.3231		23.8725										24.3231	22.8131	23.8725	23.4537	22.4743	22.0097	22.0809	22.2975	23.4972	21.6118	21.5054	23.2157					0.172743	0.158047	-1.02368	-1.65758	0.171615	0.204882	-1.04436	-1.66316	0.0936586	0.0705188	-1.5586	-2.19032	PHKA1	Phosphorylase b kinase regulatory subunit alpha, skeletal muscle isoform	P46020	P46020
25.0981		25.0665										25.0981	21.6668	25.0665	21.5753	21.7836	22.5993	22.9233	22.346	23.2406	21.6755	21.864	22.2571					0.172615	0.157767	-1.95774	-1.65821	0.396939	0.462321	-1.10718	-0.947715	0.155531	0.120466	-2.01161	-1.74716	CLIC4	Chloride intracellular channel protein 4	Q9Y696	Q9Y696
24.5032						24.0955	24.331					24.5032	22.7496	22.8351	22.2521	22.5746	22.3728	24.0955	24.331	22.0968	22.6348	23.3163	20.1217					0.171401	0.156142	-0.962766	-1.66422	0.881014	0.936973	0.145138	0.159488	0.300617	0.250106	-1.33833	-1.18782	POLR1C	DNA-directed RNA polymerases I and III subunit RPAC1	O15160	O15160
23.6148												23.6148	22.1979	21.2007	22.1679	22.9294	22.411	22.5447	22.6337	22.958	22.1362	22.6722	21.8317					0.833529	0.901868	0.164964	0.22428	0.626642	0.742601	0.374354	0.526095	0.874972	0.921293	-0.124459	-0.167679	UPF3B	Regulator of nonsense transcripts 3B	Q9BZI7	Q9BZI7
23.8061												23.8061	21.7218	21.8518	22.0402	23.1209	22.3835	22.7053	22.4035	23.3885	22.3851	20.9138	21.823					0.944796	0.965563	0.0549507	0.0736883	0.638692	0.756965	0.372498	0.507211	0.399478	0.369149	-0.752628	-0.942112	SETDB1	Histone-lysine N-methyltransferase SETDB1	Q15047	Q15047
22.2402												22.2402	21.2027	22.7935	22.7799	22.9237	22.46	23.6136	22.5636	21.1454	22.1156	22.5871	22.0633					0.256723	0.240492	0.642429	1.32193	0.693262	0.814716	0.362118	0.424166	0.7394	0.812372	0.176563	0.356609	ADA	Adenosine deaminase	P00813	P00813
24.5814												24.5814	22.489	22.2957	21.6142	22.3556	21.5021	21.5343	23.0895	23.4647	22.0413	22.55	22.9977					0.171082	0.155668	-1.29807	-1.66581	0.674207	0.796636	-0.425845	-0.452738	0.49104	0.494571	-0.592351	-0.757283	RUFY1;RUFY3;RUFY2	RUN and FYVE domain-containing protein 1;Protein RUFY3;RUN and FYVE domain-containing protein 2	Q96T51;Q7L099;Q8WXA3	Q96T51
28.3998	27.1948	27.7329	24.1841	24.4756	24.7955	25.5909	26.1953	25.9681	24.4359			28.3998	27.1948	27.7329	24.1841	24.4756	24.7955	25.5909	26.1953	25.9681	24.4359	22.9047	22.4409	+	+	+	DCP1a_Cyto;LSM14a_Cyto;RCK_Cyto	0.00108775	0.00116364	-3.29077	-8.42304	0.00892631	0.0155385	-1.85774	-4.75678	0.0029147	0.00422857	-4.51534	-6.48511	CCT7	T-complex protein 1 subunit eta	Q99832	Q99832
25.8544	24.0015	25.968	25.3057			25.6027	25.9665	26.2253		22.985		25.8544	24.0015	25.968	25.3057	22.0442	22.0531	25.6027	25.9665	26.2253	21.3373	22.985	21.1109			+	RCK_Cyto	0.164344	0.150762	-2.14032	-1.70006	0.377591	0.434132	0.656845	0.991442	0.0163218	0.012126	-3.46356	-3.98581	CELF1;CELF2	CUGBP Elav-like family member 1;CUGBP Elav-like family member 2	Q92879;O95319	Q92879
24.9514	24.6952											24.9514	24.6952	22.058	22.5569	21.6177	22.5497	22.455	23.3505	22.6736	21.9445	22.4187	22.471					0.164154	0.150226	-1.66006	-1.70104	0.326855	0.371338	-1.07516	-1.11622	0.159146	0.12326	-1.62347	-1.72751	VCP	Transitional endoplasmic reticulum ATPase	P55072	P55072
25.2375		24.629					24.6398					25.2375	22.621	24.629	23.0955	22.8979	22.2327	22.3039	24.6398	22.1968	21.4978	22.3253	21.0427			+	RCK_Cyto	0.163139	0.149736	-1.42048	-1.70634	0.376559	0.432379	-1.11567	-0.993827	0.0439808	0.027459	-2.54057	-2.90311	ATG3	Ubiquitin-like-conjugating enzyme ATG3	Q9NT62	Q9NT62
24.4621	23.7924					24.9427		24.474				23.1742	23.1758	22.9934	22.3549	23.1555	22.0881	24.6702	23.5831	24.2941	21.773	22.7083	22.3079		+		LSM14a_Cyto	0.16305	0.574997	-0.482651	-1.7068	0.437337	0.472928	1.06803	2.07942	0.140631	0.553508	-0.513144	-1.83365	GSK3A	Glycogen synthase kinase-3 alpha	P49840	P49840
						24.3977	25.048	24.1142				23.1742	23.1758	22.9934	22.3549	23.1555	22.0881	24.6702	23.5831	24.2941	21.773	22.7083	22.3079		+		LSM14a_Cyto	0.16305	0.574997	-0.482651	-1.7068	0.437337	0.472928	1.06803	2.07942	0.140631	0.553508	-0.513144	-1.83365	GSK3A;GSK3B	Glycogen synthase kinase-3 alpha;Glycogen synthase kinase-3 beta	P49840;P49841	P49840
	24.5441	25.1216				24.1286	24.8039	24.6178		23.477		22.3965	24.5441	25.1216	22.7547	22.4396	22.5972	24.1286	24.8039	24.6178	21.1794	23.477	22.3193					0.163049	0.150251	-1.42355	-1.70681	0.592147	0.710569	0.49605	0.581419	0.185523	0.145282	-1.69548	-1.59691	LRRC59	Leucine-rich repeat-containing protein 59	Q96AG4	Q96AG4
27.2561	27.0128	27.1814				25.3662	25.5376	24.9984	23.4961	23.8568		26.5099	26.4632	26.7982	22.1535	22.6014	23.096	24.1454	24.2493	24.3624	22.2021	23.2077	22.2966	+	+	+	DCP1a_Cyto;LSM14a_Cyto;RCK_Cyto	5.2307e-05	0	-4.13677	-18.3127	0.000449104	0.00752941	-1.8494	-10.5952	0.00117984	0.00368539	-3.93359	-8.24566	IMPDH1;IMPDH2	Inosine-5'-monophosphate dehydrogenase 1;Inosine-5'-monophosphate dehydrogenase 2	P20839;P12268	P20839
	24.5398	23.7496				25.2793	25.6968	25.1141				22.2583	24.5398	23.7496	22.4294	22.1488	22.493	25.2793	25.6968	25.1141	21.8314	21.44	22.1739					0.162209	0.150169	-1.15881	-1.71122	0.0555896	0.0671101	1.84753	2.67373	0.0724571	0.0500926	-1.70081	-2.4239	TRIP13	Pachytene checkpoint protein 2 homolog	Q15645	Q15645
26.159	25.2419	25.6265	24.7227	25.061		24.7408	25.2677	25.6747				26.159	25.2419	25.6265	24.7227	25.061	21.9097	24.7408	25.2677	25.6747	22.0024	21.7035	21.9353			+	RCK_Cyto	0.160522	0.148388	-1.77799	-1.72015	0.302796	0.346656	-0.448039	-1.18165	0.000173565	0.0022069	-3.79539	-13.5129	SEC24C	Protein transport protein Sec24C	P53992	P53992
			25.1943	24.5214			24.1688					21.712	23.3267	23.4612	25.1943	24.5214	22.7396	22.6952	24.1688	22.5547	22.3218	23.5222	21.6429					0.226389	0.205188	1.31849	1.42833	0.708683	0.825487	0.306261	0.401344		1	0		RPS17	40S ribosomal protein S17	P08708	P08708
24.9732	24.8206											24.9732	24.8206	22.5829	21.9867	23.5097	22.1835	22.9524	22.3839	21.3047	21.8568	22.3242	21.3735			+	RCK_Cyto	0.15999	0.147854	-1.56559	-1.72299	0.103876	0.129409	-1.91191	-2.0981	0.0501468	0.0305801	-2.27407	-2.77358	PDXDC1	Pyridoxal-dependent decarboxylase domain-containing protein 1	Q6P996	Q6P996
		23.2933										24.4585	24.2344	24.0886	22.0012	22.8261	22.9382	22.3793	22.4702	22.7444	22.0937	23.0029	21.1996	+	+	+	DCP1a_Cyto;LSM14a_Cyto;RCK_Cyto	0.208196	0.210034	-1.67201	-1.72692	0.24638	0.293426	-1.72923	-1.8339	0.418961	0.449248	-2.16178	-2.08757	NEFL	Neurofilament light polypeptide	P07196	P07196
27.4665	25.7957	26.9144				24.3902	25.3801	24.9602		24.2851	24.3497	27.4665	25.7957	26.9144	22.3484	22.7135	21.9474	24.3902	25.3801	24.9602	21.3399	24.2851	24.3497	+	+	+	DCP1a_Cyto;LSM14a_Cyto;RCK_Cyto	0.00123743	0.00109714	-4.38908	-8.14321	0.0332162	0.0468813	-1.81535	-3.19	0.037293	0.0236281	-3.40064	-3.07	EEF1E1	Eukaryotic translation elongation factor 1 epsilon-1	O43324	O43324
25.1041		24.3889	24.2398		24.3015		23.8896					26.4116	24.6037	26.0328	24.4093	23.5536	25.4218	25.156	26.1622	25.6116	22.1129	24.9845	24.1934	+	+		DCP1a_Cyto;LSM14a_Cyto	0.447221	0.47581	-1.22116	-1.73551	0.210158	0.246553	-0.0394382	1.57359	0.202581	0.160046	-1.91913	-1.53437	YWHAQ	14-3-3 protein theta	P27348	P27348
24.7021		24.4063										24.7021	22.4125	24.4063	22.1609	22.8342	22.6253	22.962	22.3513	22.6735	21.446	22.5526	22.5808					0.156329	0.145763	-1.30014	-1.74278	0.186756	0.218525	-1.17805	-1.59129	0.111849	0.0815631	-1.64719	-2.03285	PSMA3	Proteasome subunit alpha type-3	P25788	P25788
24.9975	24.1414	24.3159										24.9975	24.1414	24.3159	22.1989	22.2519	22.4495	22.4815	22.8679	22.689	21.9123	21.5978	22.0754	+	+	+	DCP1a_Cyto;LSM14a_Cyto;RCK_Cyto	0.00130508	0.00108475	-2.18482	-8.03016	0.00313945	0.00954696	-1.80545	-6.35635	0.000900277	0.00354667	-2.62306	-8.84953	GFPT1;GFPT2	Glutamine--fructose-6-phosphate aminotransferase [isomerizing] 1;Glutamine--fructose-6-phosphate aminotransferase [isomerizing] 2	Q06210;O94808	Q06210
23.9136		24.4726										23.9136	22.5664	24.4726	22.7699	22.1403	22.817	22.8296	22.9015	23.066	21.6958	22.2363	22.3346			+	RCK_Cyto	0.150884	0.142039	-1.07513	-1.77315	0.276042	0.315716	-0.718493	-1.26039	0.0597266	0.0399328	-1.56199	-2.6051	ARHGAP17	Rho GTPase-activating protein 17	Q68EM7	Q68EM7
23.4088		23.4289										23.4306	22.1424	23.54	22.4274	22.1846	21.7814	22.3135	22.062	22.7788	22.6861	22.3916	22.1636					0.155173	0.143245	-0.906569	-1.77934	0.31629	0.361713	-0.652927	-1.15626	0.368347	0.375061	-0.623918	-1.18955	PITPNB;PITPNA	Phosphatidylinositol transfer protein beta isoform;Phosphatidylinositol transfer protein alpha isoform	P48739;Q00169	P48739
23.4525		23.6511										23.4306	22.1424	23.54	22.4274	22.1846	21.7814	22.3135	22.062	22.7788	22.6861	22.3916	22.1636					0.155173	0.143245	-0.906569	-1.77934	0.31629	0.361713	-0.652927	-1.15626	0.368347	0.375061	-0.623918	-1.18955	PITPNB	Phosphatidylinositol transfer protein beta isoform	P48739	P48739
25.1477		24.3913				24.0417						25.1477	22.6818	24.3913	22.86	22.7417	22.7172	24.0417	22.5223	21.9177	21.9202	22.9867	22.9123					0.149682	0.140813	-1.30063	-1.78001	0.266073	0.302864	-1.24635	-1.2916	0.142938	0.108727	-1.46718	-1.81964	COG6	Conserved oligomeric Golgi complex subunit 6	Q9Y2V7	Q9Y2V7
22.9923												22.9923	22.23	22.0475	21.7774	22.0953	21.713	22.2759	22.6911	22.7948	21.4964	23.4039	22.2246					0.146898	0.136219	-0.561392	-1.79613	0.645224	0.764339	0.163998	0.497064	0.942268	0.963228	-0.0482915	-0.0770713	TSR1	Pre-rRNA-processing protein TSR1 homolog	Q2NL82	Q2NL82
25.5949						26.309	26.2198	26.5604				25.5949	23.2594	22.538	22.4228	21.7854	22.0897	26.309	26.2198	26.5604	21.8509	23.443	22.0366					0.145368	0.134723	-1.6981	-1.80513	0.0506265	0.0635229	2.56564	2.76429	0.266971	0.216514	-1.35391	-1.28875	NUDCD2	NudC domain-containing protein 2	Q8WVJ2	Q8WVJ2
			25.987		26.605	23.3266						22.3914	22.0691	23.0469	25.987	22.5079	26.605	23.3266	22.4547	22.4613	22.538	22.6783	21.8521					0.12496	0.116059	2.53084	1.93593	0.580589	0.697514	0.245064	0.600417		1	0		L1RE1	LINE-1 retrotransposable element ORF1 protein	Q9UN81	Q9UN81
24.3058	23.0492	24.189					23.5454					24.3058	23.0492	24.189	23.5191	22.4255	22.8075	22.1121	23.5454	22.1793	22.6594	21.6862	22.3794			+	RCK_Cyto	0.143971	0.133566	-0.93058	-1.81344	0.115057	0.142939	-1.23571	-2.00803	0.0313853	0.0210332	-1.60628	-3.24968	STK26;STK24	Serine/threonine-protein kinase 26;Serine/threonine-protein kinase 24;Serine/threonine-protein kinase 24 36 kDa subunit;Serine/threonine-protein kinase 24 12 kDa subunit	Q9P289;Q9Y6E0	Q9P289
23.2766	23.2782											23.2766	23.2782	22.6443	22.5828	22.5418	22.8265	22.5239	21.9574	21.3049	23.2533	21.8839	21.8503					0.143416	0.132777	-0.415979	-1.81676	0.0502814	0.0630947	-1.13762	-2.77096	0.220404	0.173003	-0.737201	-1.45099	TRA2B	Transformer-2 protein homolog beta	P62995	P62995
	26.2028	26.5709						24.5354				22.4032	26.2028	26.5709	22.887	22.813	22.0787	22.9005	23.2637	24.5354	22.3746	22.1744	21.7336					0.1433	0.132786	-2.46608	-1.81746	0.352973	0.405841	-1.49241	-1.04999	0.0923011	0.0689621	-2.96475	-2.20341	ARL6IP5	PRA1 family protein 3	O75915	O75915
23.8144	23.0303	23.7139										23.8144	23.0303	23.7139	23.1962	21.8611	22.9099	21.863	23.0904	23.3895	22.009	21.8174	22.3557			+	RCK_Cyto	0.142952	0.132623	-0.863811	-1.81955	0.234437	0.263476	-0.738589	-1.39879	0.00754746	0.0077439	-1.45886	-4.98929	TOR1AIP1	Torsin-1A-interacting protein 1	Q5JTV8	Q5JTV8
26.1708		23.6777				26.7442	27.5005					26.1708	22.3229	23.6777	21.8607	22.3262	21.7402	26.7442	27.5005	22.3326	22.175	21.6313	21.9963					0.142162	0.132638	-2.08146	-1.82432	0.496639	0.592769	1.46866	0.746892	0.135582	0.102556	-2.12292	-1.8652	PSMC3	26S protease regulatory subunit 6A	P17980	P17980
23.6401	23.0848											23.6401	23.0848	22.1663	22.5058	21.8096	21.9477	22.4439	22.8729	22.3421	21.0785	22.6133	21.7742					0.141736	0.132316	-0.87605	-1.8269	0.421845	0.49372	-0.410772	-0.894014	0.138245	0.104288	-1.14173	-1.8484	TBC1D15	TBC1 domain family member 15	Q8TC07	Q8TC07
24.4129		24.1536					23.7856					24.4129	22.3818	24.1536	22.1748	22.159	22.8774	21.426	23.7856	22.487	22.1127	22.099	21.3759			+	RCK_Cyto	0.141247	0.131309	-1.24569	-1.82988	0.31077	0.356602	-1.08324	-1.15945	0.0590349	0.0397558	-1.78694	-2.61619	KIAA1279	KIF1-binding protein	Q96EK5	Q96EK5
23.978		24.0589				22.8038	22.4341	22.9663				23.978	22.4126	24.0589	21.8529	21.9752	23.0097	22.8038	22.4341	22.9663	22.368	23.0535	22.3862					0.137352	0.125949	-1.20397	-1.854	0.251252	0.283269	-0.748435	-1.34017	0.20439	0.159822	-0.880617	-1.51482	IDE	Insulin-degrading enzyme	P14735	P14735
26.2409		25.9759				26.812	26.6199	26.7991		24.1886		26.2409	22.5159	25.9759	22.5064	22.7033	22.8041	26.812	26.6199	26.7991	22.4739	24.1886	21.915					0.136157	0.124969	-2.23967	-1.86155	0.201865	0.230509	1.83277	1.52534	0.2116	0.165324	-2.05176	-1.48548	SF3B5	Splicing factor 3B subunit 5	Q9BWJ5	Q9BWJ5
25.3708		25.8059										25.3708	22.0328	25.8059	21.7775	22.4752	22.139	22.9902	22.0189	22.4513	23.0617	21.5462	22.418					0.133251	0.12241	-2.27265	-1.8802	0.192626	0.223712	-1.91637	-1.56504	0.179944	0.141568	-2.06124	-1.62284	GNAS;GNAL	Guanine nucleotide-binding protein G(s) subunit alpha isoforms XLas;Guanine nucleotide-binding protein G(s) subunit alpha isoforms short;Guanine nucleotide-binding protein G(olf) subunit alpha	Q5JWF2;P63092;P38405	Q5JWF2
23.9409		23.4511				22.606	23.2345	23.9062				23.9409	22.7689	23.4511	22.3833	22.7627	22.8981	22.606	23.2345	23.9062	22.3936	21.6529	22.2022			+	RCK_Cyto	0.13159	0.121229	-0.705606	-1.89105	0.798617	0.894014	-0.138067	-0.272653	0.032506	0.0215925	-1.30409	-3.21268	ARHGDIA	Rho GDP-dissociation inhibitor 1	P52565	P52565
24.8982	24.0021	24.4149										24.8982	24.0021	24.4149	22.4218	22.8041	22.6883	22.1238	22.3215	23.4546	22.262	21.6019	22.0521	+	+	+	DCP1a_Cyto;LSM14a_Cyto;RCK_Cyto	0.00311452	0.00599197	-1.8003	-6.37007	0.0209673	0.0284985	-1.80508	-3.6928	0.00159855	0.00332995	-2.46639	-7.6122	KPNA4	Importin subunit alpha-3	O00629	O00629
28.6281	28.3502	28.4191				26.8495	26.8386	26.4269			24.7274	28.6281	28.3502	28.4191	22.3924	21.4399	22.1457	26.8495	26.8386	26.4269	22.3961	22.2498	24.7274	+	+	+	DCP1a_Cyto;LSM14a_Cyto;RCK_Cyto	2.63578e-05	0	-6.47311	-21.7665	0.000409162	0.00340541	-1.76079	-10.8521	0.00270125	0.00378333	-5.34136	-6.61925	GNB2L1	Guanine nucleotide-binding protein subunit beta-2-like 1;Guanine nucleotide-binding protein subunit beta-2-like 1, N-terminally processed	P63244	P63244
24.6226	24.1865	24.5955					23.7941					24.6226	24.1865	24.5955	22.1679	22.256	23.0246	21.9731	23.7941	22.4039	21.1046	22.4028	21.6059	+	+	+	DCP1a_Cyto;LSM14a_Cyto;RCK_Cyto	0.00292582	0.00457377	-1.9854	-6.47846	0.0371054	0.0498228	-1.74449	-3.07518	0.00237651	0.00285217	-2.76382	-6.85057	DAK	Bifunctional ATP-dependent dihydroxyacetone kinase/FAD-AMP lyase (cyclizing);ATP-dependent dihydroxyacetone kinase;FAD-AMP lyase (cyclizing)	Q3LXA3	Q3LXA3
24.8496	24.2033	24.7751				23.7535						24.8496	24.2033	24.7751	22.5681	22.6408	21.7978	23.7535	22.7099	22.1393	22.1583	22.3113	21.6071	+	+	+	DCP1a_Cyto;LSM14a_Cyto;RCK_Cyto	0.00255072	0.00439655	-2.27375	-6.72195	0.0277005	0.0382637	-1.74175	-3.38331	0.000944539	0.00345455	-2.58377	-8.73949	EPS15L1	Epidermal growth factor receptor substrate 15-like 1	Q9UBC2	Q9UBC2
24.7175		24.5955				25.8812	25.3244	25.875				24.7175	22.0547	24.5955	21.96	22.2802	22.1566	25.8812	25.3244	25.875	21.2723	22.216	21.322					0.13053	0.120087	-1.65698	-1.89806	0.0984336	0.122232	1.90427	2.1459	0.0764472	0.053616	-2.18583	-2.37448	LCMT1	Leucine carboxyl methyltransferase 1	Q9UIC8	Q9UIC8
27.5078	26.7604	27.8061		26.1982	26.0126	28.3436	28.5924	28.1836	26.4566	26.9042	26.637	27.5078	26.7604	27.8061	22.2353	26.1982	26.0126	28.3436	28.5924	28.1836	26.4566	26.9042	26.637					0.128062	0.118274	-2.54274	-1.91463	0.0380806	0.05068	1.01511	3.04859	0.109276	0.0786905	-0.692163	-2.05334	DCTPP1	dCTP pyrophosphatase 1	Q9H773	Q9H773
24.0445		24.0478										24.0445	22.5117	24.0478	22.7324	22.2389	22.557	21.5385	22.8302	22.7218	21.6318	21.9625	22.0606			+	RCK_Cyto	0.125941	0.11589	-1.02528	-1.92913	0.149621	0.18168	-1.17118	-1.78036	0.035305	0.0225714	-1.64972	-3.12648	FAM83D	Protein FAM83D	Q9H4H8	Q9H4H8
25.1027	24.8582											25.1027	24.8582	22.3139	22.6725	21.8699	22.3913	22.9289	23.5699	21.5206	21.3508	22.4684	21.8972					0.125716	0.115875	-1.78037	-1.93069	0.258451	0.295007	-1.41848	-1.31624	0.0824455	0.0571306	-2.18611	-2.30543	TRIM28	Transcription intermediary factor 1-beta	Q13263	Q13263
23.7042		23.75										23.7042	22.6164	23.75	21.9945	22.3554	22.9904	22.4014	22.6763	22.9532	21.4164	22.309	21.7455			+	RCK_Cyto	0.125587	0.116088	-0.910079	-1.93158	0.167099	0.200804	-0.67986	-1.68588	0.0276595	0.0178111	-1.53322	-3.38492	SYNJ2BP	Synaptojanin-2-binding protein	P57105	P57105
25.9829	25.252	26.1554	23.7859	24.1189	25.7	25.6088	25.7693	25.4331	24.3901	25.2826	24.872	25.9829	25.252	26.1554	23.7859	24.1189	25.7	25.6088	25.7693	25.4331	24.3901	25.2826	24.872			+	RCK_Cyto	0.125088	0.115845	-1.26184	-1.93504	0.546561	0.654942	-0.193027	-0.657862	0.0662867	0.0442295	-0.94855	-2.50675	HGS	Hepatocyte growth factor-regulated tyrosine kinase substrate	O14964	O14964
26.9318	26.1681	26.2894	25.7342	25.9585	26.1505	26.8305	26.7797	27.1919				26.9318	26.1681	26.2894	25.7342	25.9585	26.1505	26.8305	26.7797	27.1919	22.2973	22.8193	21.1341			+	RCK_Cyto	0.124493	0.116274	-0.515328	-1.93919	0.156229	0.187157	0.470984	1.74333	0.00136232	0.00356522	-4.37949	-7.94003	ZYX	Zyxin	Q15942	Q15942
23.0964												23.0964	21.3693	21.9612	22.8186	22.2695	23.1308	22.2677	22.2368	22.406	23.2714	22.6149	20.7584					0.350622	0.336681	0.597372	1.05576	0.767476	0.873854	0.161206	0.316466	0.940046	0.962841	0.0726198	0.0800453	EGLN1	Egl nine homolog 1	Q9GZT9	Q9GZT9
23.6165		23.8019										23.6165	22.5759	23.8019	22.3379	22.1461	22.8955	23.2741	22.1891	23.2539	22.8708	22.9604	20.5286					0.120387	0.112461	-0.871628	-1.96842	0.461619	0.537669	-0.425762	-0.813427	0.241872	0.191733	-1.21151	-1.37237	SUPT5H	Transcription elongation factor SPT5	O00267	O00267
23.6953												23.6953	23.0922	22.7643	22.5423	22.6949	22.6671	22.0861	22.2701	22.8066	21.9227	22.1003	21.8117			+	RCK_Cyto	0.118129	0.110786	-0.549162	-1.98496	0.0839615	0.101637	-0.796326	-2.28887	0.0122259	0.00981319	-1.23904	-4.34281	SRRM2	Serine/arginine repetitive matrix protein 2	Q9UQ35	Q9UQ35
							23.3942					23.9763	22.8773	23.1247	22.3322	22.5419	22.4562	22.4778	22.7745	22.4986	22.4118	22.229	22.1923					0.117362	0.555381	-0.825999	-1.99066	0.468703	0.53722	-0.742464	-0.946537	0.147793	0.556532	-0.729602	-1.79092	EIF1	Eukaryotic translation initiation factor 1	P41567	P41567
24.9459		24.3801										23.9763	22.8773	23.1247	22.3322	22.5419	22.4562	22.4778	22.7745	22.4986	22.4118	22.229	22.1923					0.117362	0.555381	-0.825999	-1.99066	0.468703	0.53722	-0.742464	-0.946537	0.147793	0.556532	-0.729602	-1.79092	EIF1;EIF1B	Eukaryotic translation initiation factor 1;Eukaryotic translation initiation factor 1b	P41567;O60739	P41567
23.2953		22.8172										23.2953	21.5752	22.8172	23.0057	22.9811	23.0118	22.4717	22.9585	22.7124	22.2924	21.3817	21.7053					0.442047	0.464465	0.436988	0.85235	0.789575	0.888329	0.151643	0.285303	0.253747	0.203983	-0.769444	-1.3318	MPP6	MAGUK p55 subfamily member 6	Q9NZW5	Q9NZW5
23.963							22.9704	22.967				23.963	22.3843	22.5096	22.2841	21.602	21.6743	22.7428	22.9704	22.967	21.4363	22.9082	22.5119					0.116816	0.110564	-1.09886	-1.99474	0.913997	0.955963	-0.0588951	-0.114986	0.376487	0.33837	-0.666808	-0.993995	CEP55	Centrosomal protein of 55 kDa	Q53EZ4	Q53EZ4
24.1874	24.3406	24.0745		23.972				24.957				24.1874	24.3406	24.0745	22.3306	23.972	23.3881	22.2745	22.3586	24.957	22.5514	22.4881	22.455			+	RCK_Cyto	0.116761	0.110772	-0.970638	-1.99515	0.319342	0.365525	-1.00421	-1.13616	3.1996e-05	0	-1.70271	-20.7294	WIBG	Partner of Y14 and mago	Q9BRP8	Q9BRP8
24.1307												24.1307	21.9898	21.7367	23.1323	22.5764	22.8262	22.4401	22.2294	23.6114	23.049	22.8043	22.2251					0.785492	0.866652	0.225889	0.291035	0.879301	0.936061	0.141188	0.161808	0.930808	0.959439	0.073719	0.0924195	NOP16	Nucleolar protein 16	Q9Y3C1	Q9Y3C1
24.4198	23.6464											24.4198	23.6464	22.2325	21.6211	22.5759	21.8033	22.5775	22.6459	23.1895	21.5638	23.0721	22.0482					0.111568	0.104917	-1.43285	-2.03506	0.400587	0.467424	-0.628644	-0.939676	0.1971	0.153865	-1.2049	-1.54558	IPO4	Importin-4	Q8TEX9	Q8TEX9
25.2234	23.2618	24.7977										25.2234	23.2278	24.7413	22.6919	22.9652	22.0708	22.6508	22.3935	21.9675	21.9952	22.3766	22.5866		+	+	LSM14a_Cyto;RCK_Cyto	0.137473	0.195246	-1.75827	-2.04119	0.106468	0.215451	-1.93276	-2.45032	0.104361	0.152623	-1.84153	-2.89502	KHSRP;FUBP1	Far upstream element-binding protein 2;Far upstream element-binding protein 1	Q92945;Q96AE4	Q92945
26.059		24.7413										25.6412	22.6868	24.7695	21.9876	23.1316	22.0733	22.7729	22.4225	21.8964	22.0262	22.1797	22.0123		+	+	LSM14a_Cyto;RCK_Cyto	0.137473	0.12346	-1.96831	-2.04119	0.106468	0.129655	-2.00192	-2.45032	0.104361	0.0814986	-2.29309	-2.89502	FUBP1	Far upstream element-binding protein 1	Q96AE4	Q96AE4
24.6549	23.329	22.8672				24.5568	25.1352	24.8229		23.2289		24.6549	23.329	22.8672	22.1949	21.8642	22.9514	24.5568	25.1352	24.8229	21.172	23.2289	21.0563					0.109895	0.101796	-1.28016	-2.04836	0.0951706	0.117879	1.22127	2.17599	0.112315	0.0818085	-1.79795	-2.0292	FARSA	Phenylalanine--tRNA ligase alpha subunit	Q9Y285	Q9Y285
27.4632		27.2676				25.7434	25.6253	25.8454				27.4632	22.8802	27.2676	23.0055	22.839	22.5291	25.7434	25.6253	25.8454	22.4261	22.0076	22.5741					0.109793	0.101338	-3.07918	-2.04918	0.933842	0.965326	-0.13231	-0.0883545	0.0787464	0.0553663	-3.53441	-2.34731	FDPS	Farnesyl pyrophosphate synthase	P14324	P14324
26.2689	25.3618	26.3507	24.416	24.7182		24.684	24.8635	24.9789				25.7626	24.038	25.6963	23.5134	23.9848	22.2951	23.39	23.7786	23.8563	22.0778	22.1385	22.2661		+	+	LSM14a_Cyto;RCK_Cyto	0.116615	0.107469	-1.90118	-2.06228	0.0597853	0.0754591	-1.49067	-2.84359	0.0416181	0.029555	-3.00483	-6.20494	HNRNPR	Heterogeneous nuclear ribonucleoprotein R	O43390	O43390
25.6226		24.9899										25.6226	22.205	24.9899	22.0418	22.0385	22.1435	22.0662	22.7963	22.7947	22.7549	22.8437	22.7131					0.104527	0.0954231	-2.1979	-2.09257	0.185662	0.217686	-1.72007	-1.59628	0.226012	0.17925	-1.50191	-1.42974	EIF6	Eukaryotic translation initiation factor 6	P56537	P56537
25.4427		25.7165										25.4427	22.5338	25.7165	23.0709	21.9741	21.7356	22.8869	22.3766	21.9799	22.5063	22.8487	22.8817					0.103872	0.0953688	-2.30415	-2.09813	0.110397	0.136292	-2.14987	-2.04434	0.150775	0.115674	-1.81879	-1.77377	LAMTOR1	Ragulator complex protein LAMTOR1	Q6IAA8	Q6IAA8
	23.9188	24.7655										22.4534	23.9188	24.7655	22.5667	22.3366	21.5028	22.4925	21.9455	22.6279	21.7651	21.8738	23.4438					0.102885	0.09424	-1.57722	-2.10659	0.127242	0.157645	-1.35728	-1.9202	0.193652	0.151363	-1.35171	-1.56054	LMNB1	Lamin-B1	P20700	P20700
	22.3233											22.3001	22.3233	21.7704	22.3798	22.568	22.504	22.813	22.0435	21.906	21.8433	22.048	21.9866					0.135155	0.123891	0.352671	1.86792	0.73234	0.842411	0.122896	0.366812	0.417631	0.390474	-0.171963	-0.902909	RIOK2	Serine/threonine-protein kinase RIO2	Q9BVS4	Q9BVS4
25.1517		24.4154				24.1714	24.9073	24.3593				25.1517	22.3786	24.4154	22.6234	21.7779	22.0739	24.1714	24.9073	24.3593	22.3585	22.2748	22.2959					0.102876	0.0944198	-1.82344	-2.10667	0.593261	0.711143	0.497431	0.579601	0.114108	0.0833133	-1.67216	-2.0153	CKAP5	Cytoskeleton-associated protein 5	Q14008	Q14008
26.2863	26.5863	25.9		24.6713	25.815	26.9496	26.5978	25.6264				26.2863	26.5863	25.9	23.0529	24.6713	25.815	26.9496	26.5978	25.6264	21.7568	22.6256	21.5641			+	RCK_Cyto	0.102125	0.094069	-1.74448	-2.11317	0.777633	0.881857	0.133757	0.302099	0.000363523	0.0014382	-4.27532	-11.1868	IPO8	Importin-8	O15397	O15397
26.0615		25.817					25.5295					26.0615	22.1729	25.817	22.3394	22.0246	21.5976	22.2997	25.5295	21.995	20.6931	22.6921	22.453					0.102047	0.0942495	-2.69658	-2.11385	0.451594	0.527697	-1.40904	-0.833195	0.123466	0.0913793	-2.7377	-1.9464	COPA	Coatomer subunit alpha;Xenin;Proxenin	P53621	P53621
24.7254	23.0796	24.434				25.3403	24.8887	25.1931				24.7254	23.0796	24.434	23.2776	22.625	22.9019	25.3403	24.8887	25.1931	21.5235	22.3203	21.8662			+	RCK_Cyto	0.101871	0.0941923	-1.14479	-2.11538	0.112974	0.140416	1.06103	2.02406	0.0174455	0.0123005	-2.17632	-3.90649	THOP1	Thimet oligopeptidase	P52888	P52888
24.6023	23.6214	23.9947				23.5556	22.9628	22.9214				24.6023	23.6214	23.9947	22.4	23.0434	23.7199	23.5556	22.9628	22.9214	21.6949	22.0854	21.1794			+	RCK_Cyto	0.0993205	0.0922703	-1.01839	-2.13791	0.0579535	0.0702969	-0.926244	-2.63383	0.00336891	0.00403113	-2.41959	-6.23609	ILF2	Interleukin enhancer-binding factor 2	Q12905	Q12905
24.0601												24.0601	22.4247	22.0471	21.6879	20.9855	21.6185	22.673	23.0005	21.8609	22.0438	22.8369	21.9816					0.0978407	0.0917132	-1.41331	-2.15128	0.661582	0.782276	-0.332485	-0.471911	0.456824	0.443654	-0.55652	-0.822839	TXLNG	Gamma-taxilin	Q9NUQ3	Q9NUQ3
24.9108	22.3077	25.0415										24.9108	22.3077	25.0415	22.3805	21.9286	22.1265	22.4972	22.5662	21.7412	21.9194	22.1409	21.8406					0.0971581	0.0906408	-1.94143	-2.15753	0.121817	0.151358	-1.81846	-1.95812	0.0769167	0.0538406	-2.11968	-2.36886	RPL28	60S ribosomal protein L28	P46779	P46779
26.7327		26.3644										26.7327	22.5463	26.3644	22.1881	21.9985	22.6911	23.0024	22.5658	22.4608	23.2741	22.2456	21.4684					0.0971373	0.0905681	-2.92192	-2.15772	0.132957	0.164163	-2.53811	-1.88211	0.115072	0.083607	-2.88508	-2.00792	TYMS	Thymidylate synthase	P04818	P04818
23.1152												23.1152	22.4777	22.4365	21.6542	22.1225	22.3297	22.4942	22.5855	22.3677	22.8938	22.2878	22.5972					0.0970347	0.0907446	-0.640978	-2.15866	0.443879	0.51928	-0.193978	-0.848648	0.780947	0.855698	-0.083526	-0.297428	KCT2	Keratinocyte-associated transmembrane protein 2	Q8NC54	Q8NC54
25.2655	25.2456					26.5967		27.207				25.2655	25.2456	23.2801	22.5347	22.3665	23.7213	26.5967	23.2689	27.207	22.3816	22.9261	22.6144			+	RCK_Cyto	0.0930377	0.0868235	-1.72291	-2.19628	0.475244	0.559807	1.09378	0.787092	0.0445988	0.0273377	-1.95636	-2.8892	PRRC2A	Protein PRRC2A	P48634	P48634
23.8366						23.4941						23.8366	22.5152	22.3149	21.6776	21.6084	22.0847	23.4941	21.6834	23.0545	21.5022	22.2484	21.9865					0.0929096	0.0869941	-1.09863	-2.19752	0.851304	0.925295	-0.144876	-0.199908	0.136401	0.103032	-0.976535	-1.85999	SMAP1	Stromal membrane-associated protein 1	Q8IYB5	Q8IYB5
		22.796										22.7291	22.3641	22.796	22.1516	22.1194	22.4653	21.5602	23.0659	22.4721	21.4935	22.6495	20.9012					0.0914245	0.0855227	-0.384328	-2.21198	0.595593	0.714245	-0.263709	-0.575802	0.148438	0.113624	-0.94836	-1.78718	GAPDH	Glyceraldehyde-3-phosphate dehydrogenase	P04406	P04406
24.5091							24.3422					24.5091	23.2933	22.8151	22.4339	22.2351	22.5444	22.9056	24.3422	21.9235	21.8959	22.0143	22.1454			+	RCK_Cyto	0.0911251	0.085502	-1.13469	-2.21493	0.606864	0.720421	-0.482073	-0.557575	0.0405227	0.0255516	-1.52062	-2.98538	ABLIM1	Actin-binding LIM protein 1	O14639	O14639
24.671		24.523										24.671	23.1842	24.523	23.1975	23.1453	22.7567	22.6743	22.9228	22.0922	22.1431	22.1764	22.2971			+	RCK_Cyto	0.0908835	0.0850455	-1.09287	-2.21731	0.0427296	0.0555673	-1.56297	-2.93197	0.0155808	0.0119365	-1.92055	-4.0418	OSBPL8	Oxysterol-binding protein-related protein 8	Q9BZF1	Q9BZF1
	24.689	23.7605										22.7578	24.689	23.7605	22.1649	22.6217	22.5836	22.8754	22.0919	22.8389	22.7823	22.5921	22.2253					0.0907511	0.084754	-1.27901	-2.21862	0.138218	0.16793	-1.13368	-1.84857	0.107292	0.0768432	-1.20253	-2.06949	EIF5	Eukaryotic translation initiation factor 5	P55010	P55010
24.7349	25.0398					23.812	24.6914	24.14				24.7349	25.0398	22.1648	21.8546	22.1194	21.8657	23.812	24.6914	24.14	21.6602	21.5021	21.6805			+	RCK_Cyto	0.0906085	0.0844851	-2.03325	-2.22004	0.81658	0.90463	0.234594	0.247675	0.0607142	0.0405607	-2.36557	-2.58953	PRDX2	Peroxiredoxin-2	P32119	P32119
24.1354		24.1728				24.0272	24.2341	23.8694				24.1354	22.3862	24.1728	22.3037	22.1858	22.2552	24.0272	24.2341	23.8694	23.0608	22.6771	22.0602					0.0896078	0.083498	-1.31658	-2.23003	0.468757	0.54742	0.478757	0.799555	0.215928	0.16872	-0.965461	-1.46835	UBE2V2;UBE2V1	Ubiquitin-conjugating enzyme E2 variant 2;Ubiquitin-conjugating enzyme E2 variant 1	Q15819;Q13404	Q15819
25.1595		25.0616				23.988	24.6856	24.4811				25.1595	22.5612	25.0616	21.8908	22.0416	22.8303	23.988	24.6856	24.4811	21.628	22.6334	21.3631			+	RCK_Cyto	0.0893595	0.0832335	-2.00653	-2.23253	0.894057	0.946543	0.124131	0.141848	0.0630291	0.0417438	-2.38593	-2.55413	AP3D1	AP-3 complex subunit delta-1	O14617	O14617
24.6646		25.2546					25.3511	24.1071				24.6646	22.693	25.2546	22.2918	22.5954	22.4685	22.0522	25.3511	24.1071	22.7107	22.1666	21.8224					0.0878516	0.0818277	-1.75221	-2.24788	0.78095	0.882942	-0.36729	-0.297423	0.0732618	0.0502088	-1.97086	-2.41369	BLVRA	Biliverdin reductase A	P53004	P53004
24.8275	24.2043											24.8275	24.2043	22.3575	21.8972	22.4225	21.9329	23.034	22.5274	22.643	21.8426	22.5226	21.2583					0.0875702	0.0819074	-1.71223	-2.25077	0.233584	0.262861	-1.06163	-1.40187	0.0807133	0.0561725	-1.92191	-2.32477	DENR	Density-regulated protein	O43583	O43583
25.2601		24.9083						23.3209				25.2601	22.7515	24.9083	22.5417	22.7894	20.9133	22.7302	23.1416	23.3209	21.936	22.045	21.3604			+	RCK_Cyto	0.0857606	0.0809355	-2.22516	-2.26965	0.196915	0.226389	-1.24241	-1.54638	0.0358934	0.0227002	-2.52614	-3.10938	44811	Septin-7	Q16181	Q16181
25.3285	24.5268	25.5266				23.5143	23.4507	23.2149				25.3285	24.5268	25.5266	21.7552	22.6378	22.7401	23.5143	23.4507	23.2149	22.3018	22.1529	22.4254	+	+	+	DCP1a_Cyto;LSM14a_Cyto;RCK_Cyto	0.00326569	0.00622745	-2.74962	-6.2889	0.00555348	0.0122883	-1.73403	-5.43715	0.000851508	0.00364384	-2.83397	-8.97882	CCT4	T-complex protein 1 subunit delta	P50991	P50991
24.3175	23.2045											24.3175	23.2045	22.5166	21.5863	22.0807	22.4062	22.3811	22.9499	23.1153	22.2305	22.6991	22.5375					0.0835197	0.0788943	-1.32178	-2.29366	0.404399	0.474059	-0.530725	-0.93134	0.189191	0.148239	-0.857119	-1.5803	TXLNA	Alpha-taxilin	P40222	P40222
25.6843	24.4224	25.3538	24.3405	24.1996	24.3021	23.9324	24.8621	24.3707				25.6843	24.4224	25.3538	24.3405	24.1996	24.3021	23.9324	24.8621	24.3707	21.7372	22.4162	21.4613			+	RCK_Cyto	0.0833151	0.079055	-0.872773	-2.29589	0.174173	0.207688	-0.765069	-1.65056	0.00225633	0.00291556	-3.28192	-6.94626	KPNB1	Importin subunit beta-1	Q14974	Q14974
27.2012	23.4765	27.0879				25.5393	25.6688	25.0698		23.556	22.9928	27.2012	23.4765	27.0879	22.9132	22.0653	23.6571	25.5393	25.6688	25.0698	21.5366	23.556	22.9928					0.0803395	0.0755256	-3.04332	-2.32901	0.70892	0.824645	-0.495865	-0.400997	0.0770537	0.0539881	-3.22671	-2.36722	RBBP7;RBBP4	Histone-binding protein RBBP7;Histone-binding protein RBBP4	Q16576;Q09028	Q16576
23.9311		23.8057						23.8902				23.9311	22.5328	23.8057	22.3378	22.4374	22.3594	22.3816	22.7756	23.8902	22.8997	22.6573	21.0481					0.0798765	0.0750965	-1.04504	-2.33428	0.556202	0.665157	-0.407443	-0.641343	0.1709	0.133803	-1.22152	-1.66671	HUWE1	E3 ubiquitin-protein ligase HUWE1	Q7Z6Z7	Q7Z6Z7
24.6201	23.9047	24.0737					22.7536					24.6201	23.9047	24.0737	22.493	22.0227	23.4287	21.9621	22.7536	22.7679	22.2077	22.1318	21.7167	+	+	+	DCP1a_Cyto;LSM14a_Cyto;RCK_Cyto	0.0291704	0.0305314	-1.55139	-3.32762	0.0076279	0.015168	-1.70498	-4.97435	0.00117796	0.00370621	-2.18077	-8.24911	WDR44	WD repeat-containing protein 44	Q5JSH3	Q5JSH3
23.6184	22.657	23.3598										23.6184	22.657	23.3598	22.0739	22.6566	22.502	22.7506	22.4776	22.0732	21.6498	21.8988	21.8593			+	RCK_Cyto	0.0756661	0.0692588	-0.800934	-2.38392	0.0891805	0.109052	-0.777931	-2.23434	0.00905417	0.00807018	-1.40914	-4.73745	MAP7	Ensconsin	Q14244	Q14244
25.906		24.2985										25.906	22.9606	24.2985	22.2302	21.8302	22.7303	23.2141	22.9386	23.3169	23.0145	22.3059	21.2123					0.0754573	0.0687303	-2.12482	-2.38646	0.224817	0.255321	-1.23187	-1.43422	0.0915174	0.0685475	-2.21081	-2.21107	DARS	Aspartate--tRNA ligase, cytoplasmic	P14868	P14868
25.3527	25.0456	25.4802		23.79	24.317	25.3539	25.5952	25.2636				25.2465	23.9604	23.3591	22.3567	23.2711	23.7117	24.8493	25.4669	25.1091	22.1583	21.8423	21.772	+		+	DCP1a_Cyto;RCK_Cyto	0.328148	0.378559	-1.07552	-2.3876	0.365025	0.429601	0.953127	1.11102	0.210847	0.198195	-2.26446	-6.7564	PABPC4	Polyadenylate-binding protein 4	Q13310	Q13310
24.5377												24.5377	23.2369	23.3699	22.4985	21.9811	22.6688	22.1695	21.6894	22.2056	22.29	22.7965	21.729	+	+	+	DCP1a_Cyto;LSM14a_Cyto;RCK_Cyto	0.0448868	0.0420045	-1.33201	-2.88279	0.0190822	0.0260859	-1.69332	-3.80131	0.048868	0.0302087	-1.44296	-2.79887	EFTUD2	116 kDa U5 small nuclear ribonucleoprotein component	Q15029	Q15029
23.3077												23.3077	22.6549	23.1701	22.4165	22.705	22.4257	22.9063	22.66	21.8237	22.7594	22.9787	22.5026					0.0742454	0.0681169	-0.528461	-2.40138	0.204097	0.23359	-0.580866	-1.51603	0.285983	0.235599	-0.297307	-1.23032	FAM98B	Protein FAM98B	Q52LJ0	Q52LJ0
23.499	24.1197	24.5763										23.499	24.1197	24.5763	22.6018	23.067	22.8215	22.0949	22.6696	22.364	22.1723	21.9518	21.0821	+	+	+	DCP1a_Cyto;LSM14a_Cyto;RCK_Cyto	0.0220948	0.0239491	-1.23489	-3.63332	0.00879908	0.0156589	-1.68885	-4.77634	0.0069573	0.00664577	-2.32958	-5.10521	VPS26B	Vacuolar protein sorting-associated protein 26B	Q4G0F5	Q4G0F5
26.778	26.8839	26.5873				24.8225	25.6158	24.763				26.778	26.8839	26.5873	22.3164	21.8965	21.7668	24.8225	25.6158	24.763	22.096	21.6316	22.703	+	+	+	DCP1a_Cyto;LSM14a_Cyto;RCK_Cyto	1.425e-05	0	-4.7565	-25.4077	0.00429345	0.00953234	-1.68262	-5.83718	0.000138949	0	-4.60619	-14.2994	TARS	Threonine--tRNA ligase, cytoplasmic	P26639	P26639
26.777	26.3197	25.9576				24.3614	24.9131	24.7498				26.777	26.3197	25.9576	23.4206	22.6704	22.0883	24.3614	24.9131	24.7498	22.882	21.9081	20.9235	+	+	+	DCP1a_Cyto;LSM14a_Cyto;RCK_Cyto	0.00131879	0.00107865	-3.62504	-8.00813	0.00433928	0.00948515	-1.67667	-5.82021	0.00191797	0.00309434	-4.44689	-7.25349	FLNB	Filamin-B	O75369	O75369
24.3742		23.859				24.4224	24.5502	24.643				24.3742	22.3719	23.859	23.1763	22.6633	22.5442	24.4224	24.5502	24.643	22.3096	22.5968	21.4958	+	+	+	DCP1a_Cyto;LSM14a_Cyto;RCK_Cyto	0.102016	0.158258	-1.00004	-2.47059	0.171766	0.2049	0.888877	1.66241	0.149526	0.187491	-1.69084	-1.97412	YWHAG	14-3-3 protein gamma;14-3-3 protein gamma, N-terminally processed	P61981	P61981
							23.7482					24.3742	22.3719	23.859	23.2155	22.521	22.5442	22.8849	23.7482	23.3489	22.3096	22.5968	22.3345	+	+	+	DCP1a_Cyto;LSM14a_Cyto;RCK_Cyto	0.102016	0.158258	-1.00004	-2.47059	0.171766	0.2049	0.777817	1.55443	0.149526	0.187491	-1.69084	-1.97412	YWHAG;SFN;YWHAZ;YWHAH	14-3-3 protein gamma;14-3-3 protein gamma, N-terminally processed;14-3-3 protein sigma;14-3-3 protein zeta/delta;14-3-3 protein eta	P61981;P31947;P63104;Q04917	P61981
23.3563		23.1195				23.2994	23.9936	23.4693				23.3563	22.831	23.1195	22.3248	21.877	22.8089	23.2994	23.9936	23.4693	21.5486	23.6024	22.8729					0.068446	0.0601845	-0.765315	-2.47679	0.133506	0.16424	0.485229	1.87854	0.528339	0.554107	-0.427596	-0.689649	RRM1	Ribonucleoside-diphosphate reductase large subunit	P23921	P23921
25.8179	24.9843	25.4064				23.546	23.9465	23.8597				25.8179	24.9843	25.4064	22.4328	22.5497	22.8943	23.546	23.9465	23.8597	22.0907	22.6047	21.2141	+	+	+	DCP1a_Cyto;LSM14a_Cyto;RCK_Cyto	0.000561545	0	-2.77725	-10.0021	0.00387497	0.00881633	-1.61877	-6.00319	0.00189718	0.00312381	-3.43301	-7.27453	GPI	Glucose-6-phosphate isomerase	P06744	P06744
23.7775												23.7775	22.3991	22.4513	23.4379	22.4158	23.096	22.4948	23.0358	23.1406	22.5224	22.1228	21.4663					0.852772	0.913279	0.107244	0.197902	0.978073	0.99079	0.0144285	0.0292412	0.19934	0.155814	-0.838775	-1.53601	PELO	Protein pelota homolog	Q9BRX2	Q9BRX2
23.4476		23.4862										24.1933	22.3788	24.6171	22.5498	22.3176	22.1537	22.248	21.7556	21.7997	22.3302	21.9922	21.8477	+	+	+	DCP1a_Cyto;LSM14a_Cyto;RCK_Cyto	0.109901	0.102155	-1.38936	-2.49112	0.0876282	0.106546	-1.7953	-4.41984	0.0983218	0.0738609	-1.67303	-2.41497	RPL13A	60S ribosomal protein L13a	P40429	P40429
24.9389		25.7479										24.1933	22.3788	24.6171	22.5498	22.3176	22.1537	22.248	21.7556	21.7997	22.3302	21.9922	21.8477	+	+	+	DCP1a_Cyto;LSM14a_Cyto;RCK_Cyto	0.109901	0.102155	-1.38936	-2.49112	0.0876282	0.106546	-1.7953	-4.41984	0.0983218	0.0738609	-1.67303	-2.41497	RPL13A;RPL13AP3	60S ribosomal protein L13a;Putative 60S ribosomal protein L13a protein RPL13AP3	P40429;Q6NVV1	P40429
26.6894	26.1051	24.9358	26.0029	25.7143	26.8529	27.9461	28.2215	27.0756	25.059	27.8426		28.4727	28.5345	28.2949	24.7863	22.3782	25.6327	26.4864	26.922	26.6855	25.059	26.0226	24.7965	+	+	+	DCP1a_Cyto;LSM14a_Cyto;RCK_Cyto	0.0174692	0.0197382	-4.51764	-3.90488	0.00347576	0.00914286	-1.59599	-6.18348	0.00186552	0.00313876	-2.63609	-7.30711	HSP90AA1	Heat shock protein HSP 90-alpha	P07900	P07900
24.8643	25.1143	23.4335					24.3951	24.0994				24.8643	25.1143	23.4335	23.3559	23.0483	22.0492	22.4518	24.3951	24.0994	22.084	22.1875	21.7444			+	RCK_Cyto	0.0652606	0.0581772	-1.65288	-2.52138	0.362198	0.415565	-0.821885	-1.02764	0.0103246	0.00883853	-2.4654	-4.56182	PSMA5	Proteasome subunit alpha type-5	P28066	P28066
25.5131	24.4754	25.2094		24.126	23.6839	25.5647	25.4703	25.3268	23.465	23.7821	23.7469	25.5131	24.4754	25.2094	22.0316	24.126	23.6839	25.5647	25.4703	25.3268	23.465	23.7821	23.7469			+	RCK_Cyto	0.0651946	0.0578013	-1.78547	-2.52233	0.286445	0.327047	0.387964	1.22895	0.012392	0.010137	-1.40129	-4.32566	SNAP29	Synaptosomal-associated protein 29	O95721	O95721
24.1838		24.6606										24.1838	22.798	24.6606	22.7451	21.7511	22.3457	21.6174	22.6543	23.0342	22.2233	23.0289	22.1915					0.0636701	0.0561868	-1.60017	-2.54459	0.108187	0.133663	-1.44549	-2.06216	0.0877082	0.0610441	-1.39957	-2.24935	NHP2L1	NHP2-like protein 1;NHP2-like protein 1, N-terminally processed	P55769	P55769
24.386	24.5387	23.182										24.386	24.5387	23.182	21.9259	22.5298	21.6139	22.2101	22.1965	22.9792	22.114	22.4582	22.2746	+	+	+	DCP1a_Cyto;LSM14a_Cyto;RCK_Cyto	0.0164766	0.0184339	-2.01238	-3.9745	0.0348123	0.0480311	-1.57363	-3.14106	0.0163887	0.0120942	-1.75331	-3.98091	FAF1	FAS-associated factor 1	Q9UNN5	Q9UNN5
24.3437	22.5704	24.1639										24.3437	22.5704	24.1639	22.2576	22.2022	22.2487	22.6317	22.0843	23.0857	23.8106	22.1757	22.0422					0.0611035	0.0538081	-1.4565	-2.58347	0.159836	0.190842	-1.09208	-1.72381	0.272967	0.222197	-1.01653	-1.2699	MATR3	Matrin-3	P43243	P43243
23.1922												23.1922	21.5047	22.7939	22.592	22.6429	22.5066	22.5475	22.499	22.4467	23.3359	21.1251	20.3735					0.878031	0.929497	0.0835304	0.16353	0.998834	1	0.000792821	0.00155432	0.43622	0.416204	-0.88545	-0.864206	XPO7	Exportin-7	Q9UIA9	Q9UIA9
24.9554	24.4713	24.7382						23.5062		23.4976		24.9554	24.4713	24.7382	22.7801	22.1976	22.3801	23.0209	22.933	23.5062	22.5005	23.4976	21.5533	+	+	+	DCP1a_Cyto;LSM14a_Cyto;RCK_Cyto	0.000514297	0	-2.26903	-10.2316	0.00228859	0.00649682	-1.56824	-6.91997	0.0189303	0.0135471	-2.20451	-3.81061	CRMP1	Dihydropyrimidinase-related protein 1	Q14194	Q14194
24.6873	24.3596	24.6304										24.6873	24.3596	24.6304	23.2685	21.7022	22.6609	23.2524	22.6442	23.0922	22.1184	21.2682	21.0828	+	+	+	DCP1a_Cyto;LSM14a_Cyto;RCK_Cyto	0.0124933	0.013151	-2.01525	-4.31533	0.00168559	0.00589928	-1.56287	-7.50621	0.000783174	0.00382734	-3.0693	-9.17629	DYNC1I2	Cytoplasmic dynein 1 intermediate chain 2	Q13409	Q13409
30.266	30.2204	29.9529	25.6354	25.6495	26.8994	28.4749	28.8732	28.4126	26.6394	27.0383	26.6996	30.266	30.2204	29.9529	25.6354	25.6495	26.8994	28.4749	28.8732	28.4126	26.6394	27.0383	26.6996	+	+	+	DCP1a_Cyto;LSM14a_Cyto;RCK_Cyto	0.000686663	0	-4.08503	-9.49487	0.000861111	0.00471028	-1.55955	-8.95264	2.90724e-05	0	-3.35397	-21.2358	RPS10	40S ribosomal protein S10	P46783	P46783
24.8295	24.2057											24.8295	24.2057	22.702	22.2895	22.0984	22.3709	21.9077	22.5752	22.4811	21.9112	23.0465	23.1646					0.0596141	0.0526352	-1.65947	-2.6069	0.0749475	0.0896165	-1.5911	-2.3927	0.182126	0.142341	-1.20498	-1.6126	XPNPEP1	Xaa-Pro aminopeptidase 1	Q9NQW7	Q9NQW7
			24.2667	24.2234								21.7773	22.1989	22.1312	24.2667	24.2234	22.2452	22.7577	22.9	22.0118	21.5032	22.1521	21.8591					0.0856844	0.081099	1.54263	2.27046		1	0			1	0		SNRPE	Small nuclear ribonucleoprotein E	P62304	P62304
			24.8171	24.0061								21.7927	23.577	23.0207	24.8171	24.0061	22.4987	22.3618	23.1002	21.9822	21.2018	22.8667	22.3044					0.319196	0.303422	0.97718	1.13655		1	0			1	0		TMEM2	Transmembrane protein 2	Q9UHN6	Q9UHN6
				25.085								22.2217	22.9178	22.6247	22.9264	25.085	22.5784	22.9583	22.8214	21.7458	21.3214	22.2214	22.8428					0.309318	0.290761	0.941876	1.16345		1	0			1	0		UEVLD	Ubiquitin-conjugating enzyme E2 variant 3	Q8IX04	Q8IX04
			23.6703									21.9774	22.2649	22.0952	23.6703	22.2079	23.2739	22.6438	23.1654	22.182	22.7659	22.0721	21.139					0.102448	0.0941262	0.938176	2.11036		1	0			1	0		TMED10	Transmembrane emp24 domain-containing protein 10	P49755	P49755
					24.9							21.7446	22.2818	22.617	21.6326	22.2721	24.9	22.8917	22.0939	21.4505	21.3173	22.7669	21.508					0.523378	0.589048	0.720449	0.698439		1	0			1	0		GP2	Pancreatic secretory granule membrane major glycoprotein GP2	P55259	P55259
				23.6263								22.2658	22.242	23.0731	23.6031	23.6263	22.1764	22.6101	22.2474	22.836	22.3545	21.5945	21.8554					0.332171	0.313909	0.608304	1.10236		1	0			1	0		HELZ	Probable helicase with zinc finger domain	P42694	P42694
				23.6617								22.2775	22.4013	22.6244	22.7841	23.6617	22.5886	22.2079	22.8155	23.1434	22.3359	21.3906	21.6073					0.169931	0.154633	0.577079	1.67156		1	0			1	0		ELOVL4	Elongation of very long chain fatty acids protein 4	Q9GZR5	Q9GZR5
					23.6851							22.2134	23.3683	21.8367	21.6821	22.868	23.6851	22.7307	22.0279	22.6854	22.3145	23.3947	22.3854					0.732238	0.825594	0.272245	0.366959		1	0			1	0		ELAVL2	ELAV-like protein 2	Q12926	Q12926
			22.3748		23.0648							21.792	22.3048	22.5587	22.3748	21.661	23.0648	22.1826	22.1925	23.5523	22.3182	22.1895	21.7589					0.765021	0.850565	0.148385	0.31995		1	0			1	0		NDC80	Kinetochore protein NDC80 homolog	O14777	O14777
												23.716	23.2448	23.6645	22.2344	22.8909	22.1186	22.3477	22.0878	22.2966	21.9354	22.0854	21.8921		+	+	LSM14a_Cyto;RCK_Cyto	0.0592183	0.525837	-1.08918	-2.61324	0.0301893	0.52193	-1.03553	-3.29092	0.0132928	0.505187	-1.37233	-4.23725	KHSRP	Far upstream element-binding protein 2	Q92945	Q92945
25.3839	24.1282	25.2176			24.2126	24.6816	25.4335	25.1856				25.3839	24.1282	25.2176	23.0921	22.6628	24.2126	24.6816	25.4335	25.1856	21.639	21.9992	21.7766			+	RCK_Cyto	0.0591083	0.0515517	-1.5874	-2.61501	0.695187	0.816325	0.190289	0.421304	0.0015932	0.00334694	-3.10498	-7.61894	ABCE1	ATP-binding cassette sub-family E member 1	P61221	P61221
27.0797	25.8055	26.1613		24.09	25.3034	25.344	26.3151	25.9528				27.0797	25.8055	26.1613	22.394	24.09	25.3034	25.344	26.3151	25.9528	22.2577	22.166	21.9724			+	RCK_Cyto	0.0590846	0.0516631	-2.41973	-2.61539	0.369816	0.425967	-0.478197	-1.00956	0.00041012	0.00130612	-4.21679	-10.8456	ABCD3	ATP-binding cassette sub-family D member 3	P28288	P28288
28.9837	27.8907	26.9742	26.3453	26.0581	26.6186	28.6248	28.2466	28.5007		25.3189		28.9837	27.8907	26.9742	26.3453	26.0581	26.6186	28.6248	28.2466	28.5007	22.212	25.3189	22.1953	+		+	DCP1a_Cyto;RCK_Cyto	0.0559	0.0491255	-1.60887	-2.66838	0.438907	0.513596	0.507836	0.858722	0.0167277	0.0120313	-4.70745	-3.95642	FKBP3	Peptidyl-prolyl cis-trans isomerase FKBP3	Q00688	Q00688
	24.6478	24.5078										22.4559	24.6478	24.5078	21.9411	21.7357	22.1424	22.1803	21.1796	23.1523	21.8614	21.3936	21.8664	+		+	DCP1a_Cyto;RCK_Cyto	0.0547375	0.0494466	-1.93075	-2.6886	0.134846	0.16516	-1.69973	-1.86991	0.0406801	0.0256429	-2.16336	-2.98146	NDC1	Nucleoporin NDC1	Q9BTX1	Q9BTX1
24.571		25.4177										24.571	23.1413	25.4177	22.4398	22.8947	22.1761	21.9682	22.6174	22.7316	22.7565	22.5961	21.8036	+		+	DCP1a_Cyto;RCK_Cyto	0.0547282	0.0495546	-1.87311	-2.68876	0.0515717	0.0633713	-1.9376	-2.74627	0.0518913	0.0326194	-1.99124	-2.74027	HNRNPA3	Heterogeneous nuclear ribonucleoprotein A3	P51991	P51991
24.2072		23.8524										24.2072	22.8435	23.8524	22.7153	21.5293	22.3207	23.3881	22.8333	22.2787	21.849	22.2296	21.8998	+		+	DCP1a_Cyto;RCK_Cyto	0.0545317	0.049663	-1.44593	-2.69223	0.197654	0.226882	-0.801018	-1.5432	0.0181869	0.0130619	-1.64156	-3.85744	SPATA5	Spermatogenesis-associated protein 5	Q8NB90	Q8NB90
		22.9065	24.4038	25.0749		25.7365	25.939	25.6131				26.0718	24.6313	25.1227	24.5439	24.894	24.3263	26.2406	26.3558	26.2861	22.0451	22.3536	22.0213	+	+	+	DCP1a_Cyto;LSM14a_Cyto;RCK_Cyto	0.07955	0.0759717	-1.18148	-2.7135	0.356119	0.420698	0.855236	0.621309	0.100308	0.0779374	-2.56472	-2.67158	PABPC1	Polyadenylate-binding protein 1	P11940	P11940
27.8165	27.0006	27.8849	24.684	24.8603	25.5464	27.3983	27.3407	27.351		25.4315		26.0718	24.6313	25.1227	24.5439	24.894	24.3263	26.2406	26.3558	26.2861	22.0451	22.3536	22.0213	+	+	+	DCP1a_Cyto;LSM14a_Cyto;RCK_Cyto	0.07955	0.0759717	-1.18148	-2.7135	0.356119	0.420698	0.855236	0.621309	0.100308	0.0779374	-2.56472	-2.67158	PABPC1;PABPC1L	Polyadenylate-binding protein 1;Polyadenylate-binding protein 1-like	P11940;Q4VXU2	P11940
27.0034	26.3873	27.339	24.9494	24.9277	25.5999	26.7447	26.7727	26.9592				26.0718	24.6313	25.1227	24.5439	24.894	24.3263	26.2406	26.3558	26.2861	22.0451	22.3536	22.0213	+	+	+	DCP1a_Cyto;LSM14a_Cyto;RCK_Cyto	0.07955	0.0759717	-1.18148	-2.7135	0.356119	0.420698	0.855236	0.621309	0.100308	0.0779374	-2.56472	-2.67158	PABPC1;PABPC3	Polyadenylate-binding protein 1;Polyadenylate-binding protein 3	P11940;Q9H361	P11940
25.6569	25.151	25.4408				23.5739	23.9735	24.116				25.6569	25.151	25.4408	21.8627	22.6948	22.6172	23.5739	23.9735	24.116	21.9101	22.5536	21.5116	+	+	+	DCP1a_Cyto;LSM14a_Cyto;RCK_Cyto	0.000566892	0	-3.02467	-9.97765	0.00220358	0.00658065	-1.52844	-6.99027	0.000528545	0.00189655	-3.42446	-10.1597	LARP4B	La-related protein 4B	Q92615	Q92615
24.2589	23.1161	25.3663										24.2589	23.1161	25.3663	22.1623	22.2149	22.7685	22.5481	21.9844	23.7816	22.0107	22.6936	22.5432	+		+	DCP1a_Cyto;RCK_Cyto	0.0513028	0.0463736	-1.86522	-2.75136	0.153342	0.183724	-1.47576	-1.7593	0.0548978	0.0371684	-1.8313	-2.68578	AKAP1	A-kinase anchor protein 1, mitochondrial	Q92667	Q92667
29.566	28.0164	29.2395	27.7294	26.7128	27.6357	28.5055	29.4179	29.3202	26.78	28.0901	27.7315	29.566	28.0164	29.2395	27.7294	26.7128	27.6357	28.5055	29.4179	29.3202	26.78	28.0901	27.7315	+			DCP1a_Cyto	0.0507137	0.0464758	-1.58132	-2.76261	0.811995	0.903658	0.140543	0.254031	0.0832482	0.0574884	-1.40677	-2.29662	COASY	Bifunctional coenzyme A synthase;Phosphopantetheine adenylyltransferase;Dephospho-CoA kinase	Q13057	Q13057
25.0697						24.7819	25.0396	25.182				25.2265	23.3162	23.5675	22.5243	22.9929	22.2846	24.9791	25.3487	25.2357	22.3437	22.7275	21.9566	+		+	DCP1a_Cyto;RCK_Cyto	0.247242	0.268901	-1.43608	-2.78109	0.153017	0.185122	1.15114	1.77217	0.164646	0.139844	-1.69414	-3.06208	PPP1CA	Serine/threonine-protein phosphatase PP1-alpha catalytic subunit	P62136	P62136
25.0774	27.2008	23.7079				25.1151	26.044	25.3597				25.0774	27.2008	23.7079	22.0241	22.2409	22.9025	25.1151	26.044	25.3597	22.3505	22.9742	21.8111	+		+	DCP1a_Cyto;RCK_Cyto	0.04882	0.0441327	-2.9395	-2.79983	0.87429	0.934977	0.177614	0.168604	0.0510327	0.0311983	-2.95006	-2.7565	RPS12	40S ribosomal protein S12	P25398	P25398
24.2937	23.4794	23.9344										24.2937	23.4794	23.9344	23.1686	23.0867	22.2229	22.584	23.4897	22.4419	22.9299	22.2904	21.7755	+		+	DCP1a_Cyto;RCK_Cyto	0.0484466	0.0442306	-1.07642	-2.80737	0.0579621	0.0701438	-1.06394	-2.63368	0.0184078	0.0130283	-1.57057	-3.84329	SEC22B	Vesicle-trafficking protein SEC22b	O75396	O75396
25.9931		25.2503				24.3938		24.5404				25.9931	23.2184	25.2503	22.5922	22.5657	22.1947	24.3938	21.6821	24.5404	22.3483	23.2146	20.6901	+		+	DCP1a_Cyto;RCK_Cyto	0.0476416	0.0438664	-2.36973	-2.82385	0.361567	0.415387	-1.28185	-1.02915	0.0696224	0.047498	-2.73627	-2.46092	PRPS2;PRPS1;PRPS1L1	Ribose-phosphate pyrophosphokinase 2;Ribose-phosphate pyrophosphokinase 1;Ribose-phosphate pyrophosphokinase 3	P11908;P60891;P21108	P11908
24.381	25.0947	23.7426					25.1404	25.1779		27.1937		25.6098	25.6384	25.0708	24.5142	24.0573	24.4893	24.0529	26.2165	26.3184	23.2739	26.1176	23.2289	+		+	DCP1a_Cyto;RCK_Cyto	0.0468664	0.042787	-1.08607	-2.85974	0.371998	0.438454	0.089606	1.26555	0.358422	0.394858	-1.23286	-3.5434	ANXA2	Annexin A2	P07355	P07355
26.8386	26.1821	26.3989	25.5983	25.7636	26.1025	26.9051	27.2926	27.4588	24.6643	25.0415	24.4269	25.6098	25.6384	25.0708	24.5142	24.0573	24.4893	24.0529	26.2165	26.3184	23.2739	26.1176	23.2289	+		+	DCP1a_Cyto;RCK_Cyto	0.0468664	0.042787	-1.08607	-2.85974	0.371998	0.438454	0.089606	1.26555	0.358422	0.394858	-1.23286	-3.5434	ANXA2;ANXA2P2	Annexin A2;Putative annexin A2-like protein	P07355;A6NMY6	P07355
29.5194	29.0656	29.075	24.7924	24.893	25.9883	27.585	27.9947	27.5184	25.9259	26.1792	25.2642	29.5194	29.0656	29.075	24.7924	24.893	25.9883	27.585	27.9947	27.5184	25.9259	26.1792	25.2642	+	+	+	DCP1a_Cyto;LSM14a_Cyto;RCK_Cyto	0.000628082	0	-3.99545	-9.7167	0.00197081	0.00612081	-1.52064	-7.20129	0.000384788	0.0013617	-3.43026	-11.0248	RPL26	60S ribosomal protein L26	P61254	P61254
		23.9252				24.2434		24.2896				23.1552	22.6458	23.9252	21.4305	22.2374	22.1534	24.2434	23.182	24.2896	22.2925	22.658	22.185	+			DCP1a_Cyto	0.0448881	0.0419103	-1.30164	-2.88277	0.270442	0.308866	0.662898	1.27779	0.0961179	0.0717015	-0.863552	-2.16713	NUP37	Nucleoporin Nup37	Q8NFH4	Q8NFH4
25.8352	25.7425	25.877		24.1862		24.0979	24.4189	24.4319				25.8352	25.7425	25.877	22.7431	24.1862	22.6121	24.0979	24.4189	24.4319	22.0115	22.7689	22.5111	+	+	+	DCP1a_Cyto;LSM14a_Cyto;RCK_Cyto	0.0064516	0.00886842	-2.63776	-5.21452	0.000206813	0.0027234	-1.50198	-12.9228	0.000115077	0	-3.38778	-15.0003	ATXN2L	Ataxin-2-like protein	Q8WWM7	Q8WWM7
26.7176	26.529	26.6704	24.9272	24.7839	26.2173	26.6658	26.8659	26.7412	25.7195	25.8663	25.5028	26.7176	26.529	26.6704	24.9272	24.7839	26.2173	26.6658	26.8659	26.7412	25.7195	25.8663	25.5028	+		+	DCP1a_Cyto;RCK_Cyto	0.0443507	0.0415315	-1.32957	-2.89475	0.218422	0.24803	0.118649	1.45863	0.00140935	0.00350802	-0.942827	-7.8694	CTTN	Src substrate cortactin	Q14247	Q14247
25.8066	24.0286	23.8999				24.2392	24.898	25.3905				25.8066	24.0286	23.8999	22.555	22.6898	22.9971	24.2392	24.898	25.3905	21.4698	22.4273	22.5998	+		+	DCP1a_Cyto;RCK_Cyto	0.0436317	0.0414086	-1.83104	-2.91106	0.724939	0.836373	0.264224	0.377557	0.0271484	0.0178978	-2.41274	-3.40514	MYO1E	Unconventional myosin-Ie	Q12965	Q12965
24.5352		24.7648					24.6763	24.7844				24.5352	22.6656	24.7648	22.2655	21.4853	22.0501	22.343	24.6763	24.7844	21.8075	22.3813	21.8851	+		+	DCP1a_Cyto;RCK_Cyto	0.0433478	0.0415023	-2.05489	-2.91759	0.961015	0.981898	-0.0539551	-0.0520097	0.0463128	0.0278162	-1.96389	-2.85177	PLCG1	1-phosphatidylinositol 4,5-bisphosphate phosphodiesterase gamma-1	P19174	P19174
24.5072	23.847	23.3231										24.5072	23.847	23.3231	22.3083	23.1452	22.3018	22.8422	23.467	22.4377	22.128	21.635	23.5121	+			DCP1a_Cyto	0.0417782	0.0398549	-1.30734	-2.95459	0.0983044	0.122944	-0.976786	-2.14707	0.0896127	0.0654351	-1.46741	-2.22998	SNRNP200	U5 small nuclear ribonucleoprotein 200 kDa helicase	O75643	O75643
25.0957	23.3162	23.9913										25.0957	23.3162	23.9913	22.3857	22.8495	22.3516	22.4402	22.7855	23.0867	22.444	22.1545	22.1608	+		+	DCP1a_Cyto;RCK_Cyto	0.0416822	0.0396636	-1.60543	-2.95691	0.0686811	0.0818403	-1.36358	-2.4736	0.0234306	0.0152161	-1.8813	-3.56738	VPS41	Vacuolar protein sorting-associated protein 41 homolog	P49754	P49754
27.4018	26.8758	27.8679	24.184	23.8889	24.9035	25.7858	25.5826	26.2712	24.4915	25.1974	24.4512	27.4018	26.8758	27.8679	24.184	23.8889	24.9035	25.7858	25.5826	26.2712	24.4915	25.1974	24.4512	+	+	+	DCP1a_Cyto;LSM14a_Cyto;RCK_Cyto	0.00182472	0.00257692	-3.05633	-7.35012	0.0129732	0.0181757	-1.50196	-4.26776	0.00206685	0.00296833	-2.66848	-7.11068	HNRNPA2B1	Heterogeneous nuclear ribonucleoproteins A2/B1	P22626	P22626
23.9746	23.9571	23.6217										23.9746	23.9571	23.6217	22.4397	22.3138	22.1475	22.4055	22.5674	22.254	20.9462	23.4109	21.5833	+	+	+	DCP1a_Cyto;LSM14a_Cyto;RCK_Cyto	0.000406424	0	-1.55079	-10.8709	0.000592477	0.00572727	-1.44216	-9.86448	0.066564	0.0443926	-1.87099	-2.50284	ME1	NADP-dependent malic enzyme	P48163	P48163
33.1319	30.318	32.1824	32.9698	33.8616	33.1228	36.1198	36.1911	35.8339	33.5564	33.5869	33.3546	27.732	26.7414	27.2125	22.7739	23.1632	22.6052	26.2864	26.6252	25.7956	23.9518	24.2952	23.9334	+	+	+	DCP1a_Cyto;LSM14a_Cyto;RCK_Cyto	0.0901781	0.158523	-0.844191	-2.97211	0.0566716	0.0686491	-0.992887	-1.23315	0.0641664	0.0907288	-1.72791	-3.50034	ACTG1;ACTB	Actin, cytoplasmic 2;Actin, cytoplasmic 2, N-terminally processed;Actin, cytoplasmic 1;Actin, cytoplasmic 1, N-terminally processed	P63261;P60709	P63261
24.4323	24.0362	27.311										24.4323	24.0362	27.311	21.8313	22.6269	21.6335	22.8558	21.8189	22.4213	22.2938	22.5338	21.8769	+		+	DCP1a_Cyto;RCK_Cyto	0.0398585	0.0381959	-3.22926	-3.00212	0.0544906	0.0655289	-2.8945	-2.69296	0.0449244	0.0277011	-3.02499	-2.88196	LLGL1	Lethal(2) giant larvae protein homolog 1	Q15334	Q15334
24.1071	23.6875	24.6989				24.5672	24.5042	24.5004				24.1071	23.6875	24.6989	22.0385	23.1733	23.0603	24.5672	24.5042	24.5004	21.9214	22.9362	21.7408	+		+	DCP1a_Cyto;RCK_Cyto	0.0389601	0.0370709	-1.40714	-3.02529	0.288868	0.328401	0.359417	1.22178	0.0142904	0.0107413	-1.96505	-4.1474	PSMD11	26S proteasome non-ATPase regulatory subunit 11	O00231	O00231
26.7522	26.0795	26.551	25.265			26.1846	26.9692	26.3792	24.0434	24.1708		26.7522	26.0795	26.551	25.265	21.9804	21.912	26.1846	26.9692	26.3792	24.0434	24.1708	21.3553	+		+	DCP1a_Cyto;RCK_Cyto	0.0387173	0.0366606	-3.40843	-3.03166	0.878963	0.93661	0.0501149	0.162267	0.0253046	0.0171244	-3.27108	-3.48206	TFG	Protein TFG	Q92734	Q92734
24.041		23.4596				24.0867	24.3099	24.3558		23.362		24.041	23.1153	23.4596	22.9164	22.3211	22.362	24.0867	24.3099	24.3558	21.0157	23.362	21.3778	+			DCP1a_Cyto	0.0386363	0.0364598	-1.00545	-3.0338	0.0653776	0.0778291	0.712162	2.5197	0.105638	0.0767782	-1.62011	-2.08322	EXOSC6	Exosome complex component MTR3	Q5RKV6	Q5RKV6
26.7853	27.817	28.057	25.4255		25.1086	27.2681	27.3332	26.5491	25.525	26.6043	25.1898	26.7853	27.817	28.057	25.4255	22.3177	25.1086	27.2681	27.3332	26.5491	25.525	26.6043	25.1898	+		+	DCP1a_Cyto;RCK_Cyto	0.0369557	0.0355648	-3.26914	-3.07933	0.339386	0.388534	-0.502923	-1.08387	0.03698	0.0237358	-1.78003	-3.07865	PEBP1	Phosphatidylethanolamine-binding protein 1;Hippocampal cholinergic neurostimulating peptide	P30086	P30086
24.438	28.2705	27.0643					24.3306			24.5484		24.438	28.2705	27.0643	23.7664	22.358	22.0675	22.1828	24.3306	21.9683	22.8213	24.5484	21.7576	+		+	DCP1a_Cyto;RCK_Cyto	0.0363827	0.035109	-3.8603	-3.09541	0.0504356	0.0630897	-3.7637	-2.76797	0.06352	0.0423753	-3.54851	-2.54681	ACADVL	Very long-chain specific acyl-CoA dehydrogenase, mitochondrial	P49748	P49748
25.0539	25.7268	24.2819				23.5004	23.7767	23.4718				25.0539	25.7268	24.2819	22.4964	23.0282	22.116	23.5004	23.7767	23.4718	22.2544	22.5395	21.4775	+	+	+	DCP1a_Cyto;LSM14a_Cyto;RCK_Cyto	0.00745786	0.00974757	-2.47401	-5.00616	0.0284392	0.0405902	-1.43793	-3.3549	0.00502934	0.00494035	-2.93045	-5.58853	SAR1A	GTP-binding protein SAR1a	Q9NR31	Q9NR31
26.9031	25.7296	26.7842	23.5506		25.1014	25.1345	24.5848	26.2633				26.9031	25.7296	26.7842	23.5506	22.2652	25.1014	25.1345	24.5848	26.2633	21.1568	23.1252	22.6025	+		+	DCP1a_Cyto;RCK_Cyto	0.0346644	0.032634	-2.83329	-3.14548	0.138087	0.167408	-1.14479	-1.84939	0.00389505	0.00386567	-4.17753	-5.99474	KRT18	Keratin, type I cytoskeletal 18	P05783	P05783
31.611	30.5477	31.1167	29.4233	29.4134	30.3273	30.9206	31.0546	30.3029	29.1613	29.5145	29.0338	31.611	30.5477	31.1167	29.4233	29.4134	30.3273	30.9206	31.0546	30.3029	29.1613	29.5145	29.0338	+		+	DCP1a_Cyto;RCK_Cyto	0.0336512	0.0321869	-1.37049	-3.17639	0.436141	0.509957	-0.33246	-0.864367	0.00543342	0.00526027	-1.85529	-5.47024	PRDX1	Peroxiredoxin-1	Q06830	Q06830
25.6272	24.5163	25.2244		23.7573	23.816	25.0284	24.589	24.4687				25.6272	24.5163	25.2244	22.4015	23.7573	23.816	25.0284	24.589	24.4687	22.2089	22.028	22.6259	+		+	DCP1a_Cyto;RCK_Cyto	0.0334243	0.032338	-1.79771	-3.18346	0.30855	0.354388	-0.42725	-1.16558	0.00155655	0.0033641	-2.83503	-7.66593	CLINT1	Clathrin interactor 1	Q14677	Q14677
26.1797	26.6371	25.9031				25.3149		25.1792				24.3798	24.3208	25.0858	22.5665	22.5917	22.8481	23.4516	22.7855	23.4382	22.6288	22.755	21.5992	+		+	DCP1a_Cyto;RCK_Cyto	0.322762	0.375019	-1.92669	-3.1937	0.144375	0.167178	-1.37037	-1.92102	0.457286	0.475109	-2.2678	-3.93859	RPL37A	60S ribosomal protein L37a	P61513	P61513
		24.2686										24.3798	24.3208	25.0858	22.5665	22.5917	22.8481	23.4516	22.7855	23.4382	22.6288	22.755	21.5992	+		+	DCP1a_Cyto;RCK_Cyto	0.322762	0.375019	-1.92669	-3.1937	0.144375	0.167178	-1.37037	-1.92102	0.457286	0.475109	-2.2678	-3.93859	RPL37A;RPL37AP8	60S ribosomal protein L37a;Putative 60S ribosomal protein L37a-like protein	P61513;A6NKH3	P61513
25.3279		23.8761					23.8388					25.3279	23.0644	23.8761	22.0015	22.0778	21.7532	23.1823	23.8388	22.1152	23.5467	22.4936	22.3721	+			DCP1a_Cyto	0.0327323	0.0323121	-2.14528	-3.20539	0.277355	0.316278	-1.04405	-1.25636	0.165997	0.129558	-1.28533	-1.69152	RPS26;RPS26P11	40S ribosomal protein S26;Putative 40S ribosomal protein S26-like 1	P62854;Q5JNZ5	P62854
23.7581		24.2586										25.5071	24.9832	25.72	22.5095	22.2938	23.32	24.1052	24.0808	23.7288	22.8491	23.0322	22.7668	+	+	+	DCP1a_Cyto;LSM14a_Cyto;RCK_Cyto	0.0767918	0.0716427	-2.69568	-14.3057	0.0315426	0.040114	-1.43182	-6.57764	0.0489994	0.0378501	-2.52071	-5.20315	IMPDH1	Inosine-5'-monophosphate dehydrogenase 1	P20839	P20839
26.8035	25.9208	26.6393				24.4833	25.4377	25.1919				26.8035	25.9208	26.6393	22.2563	21.9427	22.8816	24.4833	25.4377	25.1919	22.4349	22.2915	22.1288	+	+	+	DCP1a_Cyto;LSM14a_Cyto;RCK_Cyto	0.000450807	0	-4.09432	-10.5849	0.0228579	0.033113	-1.41687	-3.59509	0.000127198	0	-4.16944	-14.6239	EIF3A	Eukaryotic translation initiation factor 3 subunit A	Q14152	Q14152
26.2445	26.1561	26.5568	24.1942		24.6669	25.8831	25.9446	26.2198				26.2445	26.1561	26.5568	24.1942	21.9814	24.6669	25.8831	25.9446	26.2198	22.3873	22.1895	21.9246	+		+	DCP1a_Cyto;RCK_Cyto	0.0318722	0.031677	-2.70501	-3.23342	0.130262	0.162018	-0.303314	-1.89984	2.13645e-05	0	-4.15202	-22.948	SUGT1	Suppressor of G2 allele of SKP1 homolog	Q9Y2Z0	Q9Y2Z0
24.883	23.4094	24.5621				23.8162	23.8916	23.5294				24.883	23.4094	24.5621	22.8838	22.6476	22.869	23.8162	23.8916	23.5294	22.0216	22.2079	22.4193	+		+	DCP1a_Cyto;RCK_Cyto	0.0307568	0.0314476	-1.48471	-3.27112	0.306989	0.351358	-0.539112	-1.16991	0.0110053	0.00935574	-2.06859	-4.47818	PTPN11	Tyrosine-protein phosphatase non-receptor type 11	Q06124	Q06124
27.1629	26.2975	27.2797	25.6357	25.9565	25.9342	27.2282	27.6405	27.5067		23.6783	22.9127	27.1629	26.2975	27.2797	25.6357	25.9565	25.9342	27.2282	27.6405	27.5067	22.1298	23.6783	22.9127	+		+	DCP1a_Cyto;RCK_Cyto	0.0305011	0.0315227	-1.07119	-3.27999	0.176677	0.209852	0.545146	1.63842	0.00180922	0.00316908	-4.00644	-7.36676	SERBP1	Plasminogen activator inhibitor 1 RNA-binding protein	Q8NC51	Q8NC51
23.9596		23.8772										23.9596	22.871	23.8772	22.3909	22.5272	21.9724	22.4818	22.9899	23.0782	22.5476	22.6961	23.0664	+			DCP1a_Cyto	0.0304458	0.0315981	-1.27246	-3.28192	0.143639	0.17379	-0.719325	-1.81542	0.104841	0.0766934	-0.799276	-2.08991	RNF185	E3 ubiquitin-protein ligase RNF185	Q96GF1	Q96GF1
26.5101	25.8149	26.0274										24.6478	23.8255	24.297	23.2895	22.488	22.3315	22.7164	23.063	23.0032	22.2101	22.7309	22.3558	+	+	+	DCP1a_Cyto;LSM14a_Cyto;RCK_Cyto	0.0302525	0.319992	-1.12356	-3.2887	0.105095	0.122325	0.424748	0.874885	0.236113	0.387463	-1.15495	-1.39276	YWHAZ	14-3-3 protein zeta/delta	P63104	P63104
27.7191	27.0701	27.6768	24.5788	24.6037	26.5421	28.2577	28.4349	28.44		27.7424	25.6833	24.8744	23.4363	24.9317	23.2895	22.5279	22.6842	23.1527	23.8189	23.0661	22.1803	22.6748	22.3558	+	+	+	DCP1a_Cyto;LSM14a_Cyto;RCK_Cyto	0.0302525	0.0946685	-1.62357	-3.2887	0.0979534	0.119155	-0.448037	-0.367151	0.062939	0.0872156	-2.00038	-2.55548	YWHAQ;YWHAB;YWHAG;SFN;YWHAE;YWHAZ;YWHAH	14-3-3 protein theta;14-3-3 protein beta/alpha;14-3-3 protein beta/alpha, N-terminally processed;14-3-3 protein gamma;14-3-3 protein gamma, N-terminally processed;14-3-3 protein sigma;14-3-3 protein epsilon;14-3-3 protein zeta/delta;14-3-3 protein eta	P27348;P31946;P61981;P31947;P62258;P63104;Q04917	P27348
24.1275	23.3335											24.1275	23.3335	23.165	23.2366	22.3935	23.0169	22.3501	22.3103	21.7166	22.2135	22.6787	21.9151		+	+	LSM14a_Cyto;RCK_Cyto	0.165715	0.151304	-0.659666	-1.69297	0.0171384	0.0223019	-1.41633	-3.92754	0.0264472	0.0177157	-1.27292	-3.43364	PAK2	Serine/threonine-protein kinase PAK 2;PAK-2p27;PAK-2p34	Q13177	Q13177
24.5519	23.9229	24.8211					24.3181	22.9496				24.5519	23.9229	24.8211	22.5602	22.2214	23.6126	21.9653	24.3181	22.9496	22.2929	22.116	22.6376	+		+	DCP1a_Cyto;RCK_Cyto	0.030143	0.0306923	-1.63395	-3.29256	0.138072	0.1677	-1.35433	-1.84948	0.00246409	0.00281545	-2.08317	-6.7845	IRS4	Insulin receptor substrate 4	O14654	O14654
25.5069	24.7972	25.4935	23.5772		24.0415	25.909	26.0246	25.8301	23.8991	24.5848	24.058	25.5069	24.7972	25.4935	23.5772	22.1986	24.0415	25.909	26.0246	25.8301	23.8991	24.5848	24.058	+		+	DCP1a_Cyto;RCK_Cyto	0.0294624	0.0307663	-1.99346	-3.31695	0.053071	0.0640538	0.655336	2.71846	0.0256031	0.0170396	-1.08525	-3.46916	DDX1	ATP-dependent RNA helicase DDX1	Q92499	Q92499
27.4559	26.4094	26.899				25.4175	25.9459	25.1711				27.4559	26.4094	26.899	22.4955	23.2052	22.8701	25.4175	25.9459	25.1711	22.4953	22.2032	22.2885	+	+	+	DCP1a_Cyto;LSM14a_Cyto;RCK_Cyto	0.000371059	0	-4.06452	-11.1281	0.0204639	0.0273552	-1.40996	-3.7206	0.000127932	0	-4.59244	-14.6025	RPS13	40S ribosomal protein S13	P62277	P62277
27.7774	24.937	27.8536	23.7797	23.6245		26.5327	26.4889	26.777				27.7774	24.937	27.8536	23.7797	23.6245	22.1572	26.5327	26.4889	26.777	22.3261	23.0574	21.2952	+		+	DCP1a_Cyto;RCK_Cyto	0.0281591	0.0292203	-3.66886	-3.36557	0.803346	0.896338	-0.256463	-0.266057	0.0130774	0.0100543	-4.62976	-4.25771	RPL14	60S ribosomal protein L14	P50914	P50914
24.808	24.5622	24.9829			23.9526	24.445	25.1428	25.1103	23.0459			24.808	24.5622	24.9829	22.1684	22.8142	23.9526	24.445	25.1428	25.1103	23.0459	22.5487	21.6573	+		+	DCP1a_Cyto;RCK_Cyto	0.0280047	0.0286893	-1.80595	-3.3715	0.678923	0.800805	0.115002	0.445626	0.00505441	0.00492308	-2.36706	-5.58086	UBE2C	Ubiquitin-conjugating enzyme E2 C	O00762	O00762
26.1546	27.2474	27.4026		24.3018	25.6028	27.4336	27.6463	27.5096	26.2105	26.6283	26.2773	22.8122	21.5524	22.0861	22.4464	22.8109	22.47	23.4003	22.2156	23.945	22.4069	22.1754	22.1293	+			DCP1a_Cyto	0.0276382	1	0	-3.38575	0.229687	0.260053	0.720952	1.4161	0.245149	1	0	-1.36098	YBX3	Y-box-binding protein 3	P16989	P16989
27.7004	26.8456	27.7315		23.8597	24.4775	26.2402	27.2253	27.1271				26.9014	22.567	24.4523	22.5874	22.355	24.1653	25.4661	25.641	25.7517	22.5413	22.8764	21.9332	+		+	DCP1a_Cyto;RCK_Cyto	0.237674	0.504796	-1.13467	-3.41208	0.317075	0.362272	0.611256	0.778855	0.406303	0.87534	-0.329253	-3.91448	EZR;RDX;MSN	Ezrin;Radixin;Moesin	P15311;P35241;P26038	P15311
26.9014		24.4523	24.2119		24.1653	25.4661	25.641	25.7517	23.8753	24.8728	24.1847	27.3009	24.7063	26.0919	23.3997	22.9996	24.3214	25.8532	26.4332	26.4394	22.0556	23.8027	22.9042	+		+	DCP1a_Cyto;RCK_Cyto	0.237674	0.256043	-2.45948	-3.41208	0.369196	0.43096	0.208904	-0.268085	0.406303	0.439318	-3.11219	-3.91448	EZR	Ezrin	P15311	P15311
25.3198	24.7276	25.2221						24.303				25.3198	24.7276	25.2221	22.4032	22.5066	22.4868	25.4947	26.2545	25.084	22.806	22.3468	22.3607	+	+	+	DCP1a_Cyto;LSM14a_Cyto;RCK_Cyto	0.00230248	0.00443478	-2.93749	-6.91839	0.0218897	0.0312962	-1.4077	-3.12365	0.00608766	0.00814159	-2.38786	-5.48661	TUBB2B	Tubulin beta-2B chain	Q9BVA1	Q9BVA1
28.5656	27.9021	28.7908	25.886	26.0405	27.459	27.3681	27.7702	27.6085		26.3767		28.5656	27.9021	28.7908	25.886	26.0405	27.459	27.3681	27.7702	27.6085	21.4639	26.3767	21.3127	+		+	DCP1a_Cyto;RCK_Cyto	0.0260216	0.0280296	-1.9577	-3.45138	0.0452367	0.0583128	-0.837248	-2.87508	0.0333204	0.0219674	-5.36842	-3.18672	CACYBP	Calcyclin-binding protein	Q9HB71	Q9HB71
23.5135												28.0734	26.6062	27.781	22.379	22.639	23.2291	25.1784	25.7398	25.4268	22.3146	22.8169	22.0357	+	+	+	DCP1a_Cyto;LSM14a_Cyto;RCK_Cyto	0.00202355	0.00251643	-4.58585	-7.15087	0.0129213	0.0182373	-1.39897	-4.2728	0.0157295	0.0118737	-4.86373	-4.03031	ACTN1;ACTN2;ACTN4	Alpha-actinin-1;Alpha-actinin-2;Alpha-actinin-4	P12814;P35609;O43707	P12814
23.8979												23.8979	23.4599	22.9628	21.9864	22.1237	22.2974	22.3972	21.9165	21.8103	22.3382	22.9121	23.1161	+	+		DCP1a_Cyto;LSM14a_Cyto	0.0101725	0.012119	-1.30434	-4.58142	0.0125904	0.0176849	-1.39887	-4.30553	0.141816	0.10802	-0.651374	-1.82642	ACBD3	Golgi resident protein GCP60	Q9H3P7	Q9H3P7
26.3907	26.1893	26.7003				24.9468	25.099	25.1125				26.3907	26.1893	26.7003	22.6456	22.2885	22.3318	24.9468	25.099	25.1125	22.2486	22.2969	22.3561	+	+	+	DCP1a_Cyto;LSM14a_Cyto;RCK_Cyto	2.77618e-05	0	-4.00483	-21.4839	0.000958881	0.00442105	-1.37398	-8.7052	1.09032e-05	0	-4.12622	-27.1752	FAF2	FAS-associated factor 2	Q96CS3	Q96CS3
25.2123		24.7983										25.2123	23.3408	24.7983	22.6143	21.931	22.4541	23.1722	22.8982	22.4987	22.297	21.3266	21.4527	+		+	DCP1a_Cyto;RCK_Cyto	0.0247561	0.026597	-2.11735	-3.50623	0.0566504	0.0688	-1.5941	-2.65559	0.012824	0.0100817	-2.75838	-4.28232	KIF11	Kinesin-like protein KIF11	P52732	P52732
26.953	26.445	26.7816	28.0602	28.3116	28.6022	28.5506	28.7486	28.7418	26.2183	26.2539	25.7241	26.953	26.2564	26.7816	23.8301	22.6662	25.2941	27.5186	28.0672	27.6676	25.3403	26.1581	25.6606	+	+	+	DCP1a_Cyto;LSM14a_Cyto;RCK_Cyto	0.00178938	0.00209137	-2.3044	-3.53097	0.047179	0.0601878	0.946505	2.83347	0.0447554	0.0275507	-1.08498	-2.88571	CNN3	Calponin-3	Q15417	Q15417
	24.059	24.3186	23.5982	23.5856	24.0623	25.5492	25.4593	25.517	22.2154	22.4032	21.8699	25.0449	24.059	24.778	23.5982	22.6662	24.0623	25.5492	25.4593	25.517	23.2048	23.5536	21.8699	+		+	DCP1a_Cyto;RCK_Cyto	0.0242094	0.0264239	-2.3044	-3.53097	0.0658244	0.0779275	0.946505	2.51331	0.105498	0.076918	-1.15999	-2.08438	CNN2	Calponin-2	Q99439	Q99439
24.1044	24.2692	23.7146					24.569	23.9252				24.1044	24.2692	23.7146	23.1394	22.0483	22.9304	22.7175	24.569	23.9252	22.2495	21.816	21.4634	+		+	DCP1a_Cyto;RCK_Cyto	0.0237648	0.02595	-1.32338	-3.55158	0.633515	0.749908	-0.292198	-0.515298	0.00146211	0.00345263	-2.18645	-7.79358	GBE1	1,4-alpha-glucan-branching enzyme	Q04446	Q04446
24.2031		23.7781										24.2031	23.6119	23.7781	21.9175	22.1306	22.829	23.1387	22.5694	21.7677	21.767	22.2937	21.2071	+	+	+	DCP1a_Cyto;LSM14a_Cyto;RCK_Cyto	0.00857839	0.0115418	-1.57198	-4.81111	0.0343206	0.0477173	-1.37243	-3.15585	0.00422995	0.00376727	-2.10842	-5.86106	44813	Septin-9	Q9UHD8	Q9UHD8
22.3068												22.3068	23.1446	22.4434	22.7317	23.4315	22.0302	22.7479	22.5507	22.3646	22.1224	22.9403	22.21					0.846073	0.909645	0.0995146	0.207065	0.79781	0.893811	-0.0772374	-0.273779	0.602026	0.649734	-0.207395	-0.565372	EEF1G	Elongation factor 1-gamma	P26641	P26641
24.5366		24.4708						23.8107				24.5366	22.8397	24.4708	21.6403	22.101	21.9904	22.5879	22.0977	23.8107	21.7654	22.2648	22.6983	+		+	DCP1a_Cyto;RCK_Cyto	0.0235224	0.0251357	-2.03845	-3.56301	0.212303	0.241843	-1.11692	-1.48267	0.0505709	0.030514	-1.7062	-2.76536	COPS6	COP9 signalosome complex subunit 6	Q7L5N1	Q7L5N1
25.1972	23.5226	24.961				23.9601	23.8325	23.0972				25.1972	23.5226	24.961	22.2874	21.6267	22.9096	23.9601	23.8325	23.0972	22.9967	21.6514	22.0267	+		+	DCP1a_Cyto;RCK_Cyto	0.023477	0.025199	-2.28573	-3.56517	0.188968	0.21922	-0.930368	-1.5813	0.0239511	0.01605	-2.33536	-3.54289	CDK1	Cyclin-dependent kinase 1	P06493	P06493
26.631	25.7797	26.3483	24.8141				26.9846	26.7084				26.631	25.7797	26.3483	24.8141	22.2383	22.9929	22.7699	26.9846	26.7084	22.6031	22.6536	21.2884	+		+	DCP1a_Cyto;RCK_Cyto	0.0225461	0.0240808	-2.90458	-3.61052	0.609705	0.722097	-0.765394	-0.553013	0.00135697	0.0035847	-4.07132	-7.94826	KPNA6	Importin subunit alpha-7	O60684	O60684
25.2525	24.7401	24.8875				23.4899	23.2948	23.9873				25.2525	24.7401	24.8875	22.4805	22.3716	22.8087	23.4899	23.2948	23.9873	22.7764	22.9463	22.0012	+	+	+	DCP1a_Cyto;LSM14a_Cyto;RCK_Cyto	0.000279531	0	-2.40643	-11.9658	0.00591584	0.0125639	-1.3694	-5.34238	0.00190657	0.003109	-2.38542	-7.26499	VARS	Valine--tRNA ligase	P26640	P26640
23.8778	22.9962	23.7277										23.8778	22.9962	23.7277	22.6321	22.3686	22.5216	21.7219	22.7748	23.341	21.8161	22.3835	22.65	+		+	DCP1a_Cyto;RCK_Cyto	0.022179	0.0238883	-1.02645	-3.62903	0.167386	0.200474	-0.921334	-1.68441	0.0270627	0.0179415	-1.25067	-3.40858	REEP4	Receptor expression-enhancing protein 4	Q9H6H4	Q9H6H4
24.7584	24.536	24.766				23.9345	22.9226					24.7584	24.536	24.766	22.5335	22.1437	22.5691	23.9345	22.9226	23.1015	21.6224	22.5369	21.5013	+	+	+	DCP1a_Cyto;LSM14a_Cyto;RCK_Cyto	0.00012863	0	-2.27141	-14.5824	0.0130317	0.0180537	-1.36726	-4.26211	0.00112685	0.00309302	-2.79999	-8.34554	PSMB5	Proteasome subunit beta type-5	P28074	P28074
25.0309	23.5171	24.071				24.7623		24.7206				25.0309	23.5171	24.071	22.6091	22.5876	22.5525	24.7623	22.5166	24.7206	21.7679	22.2723	21.3365	+		+	DCP1a_Cyto;RCK_Cyto	0.0214246	0.0240716	-1.62324	-3.66822	0.822763	0.906624	-0.206486	-0.239122	0.00960937	0.00832277	-2.41407	-4.65724	DDB1	DNA damage-binding protein 1	Q16531	Q16531
23.6876		22.9967										23.6876	23.2849	22.9967	22.6707	22.3505	22.9201	21.9957	22.0373	21.902	22.2683	22.3542	22.3929		+	+	LSM14a_Cyto;RCK_Cyto	0.0597208	0.0527281	-0.675992	-2.6052	0.00275909	0.00879532	-1.34473	-6.58164	0.00844064	0.00823881	-0.984639	-4.83336	SF3B1	Splicing factor 3B subunit 1	O75533	O75533
		22.8901										21.7046	21.7402	22.8901	22.5486	22.5034	22.7823	21.4638	22.3041	22.2026	22.7034	22.5992	21.8565					0.278435	0.258155	0.499786	1.25306	0.80913	0.900912	-0.121496	-0.25801	0.591715	0.63853	0.274721	0.582125	SAFB;SAFB2	Scaffold attachment factor B1;Scaffold attachment factor B2	Q15424;Q14151	Q15424
24.511	24.5389	24.4655					25.0463	25.1305				24.511	24.5389	24.4655	21.4371	22.7477	23.2784	22.2865	25.0463	25.1305	23.0753	23.0672	21.5029	+		+	DCP1a_Cyto;RCK_Cyto	0.0211309	0.0235476	-2.01737	-3.68393	0.726521	0.836802	-0.350684	-0.375256	0.0201275	0.0144141	-1.95666	-3.73964	NARS	Asparagine--tRNA ligase, cytoplasmic	O43776	O43776
29.7673	28.7596	29.4425	27.5448	27.3608	28.3252	28.9813	29.5689	29.4267	27.3564	27.527	27.1847	29.7673	28.7596	29.4425	27.5448	27.3608	28.3252	28.9813	29.5689	29.4267	27.3564	27.527	27.1847	+		+	DCP1a_Cyto;RCK_Cyto	0.0196085	0.0215711	-1.57954	-3.76976	0.994655	0.998253	0.00246366	0.00712691	0.00327192	0.00409486	-1.96712	-6.28566	LDHB	L-lactate dehydrogenase B chain	P07195	P07195
26.3926	26.1989	26.5735			24.7291	26.726	27.1819	26.5003	25.301	25.5128	25.0307	26.3926	26.1989	26.5735	22.2563	21.8693	24.7291	26.726	27.1819	26.5003	25.301	25.5128	25.0307	+		+	DCP1a_Cyto;RCK_Cyto	0.0189563	0.0209845	-3.43679	-3.80901	0.142999	0.173172	0.414404	1.81927	0.00330225	0.00406275	-1.10682	-6.26997	CAPN2	Calpain-2 catalytic subunit	P17655	P17655
28.0752	26.6062	27.781			23.8147	25.1784	25.7398	25.4268				25.7944	24.5175	25.0702	22.1837	22.5831	23.3952	24.1606	24.1932	23.8121	22.6429	22.5892	22.2173	+	+	+	DCP1a_Cyto;LSM14a_Cyto;RCK_Cyto	0.328983	0.379112	-2.40669	-3.81571	0.422269	0.465994	-1.07206	-2.24986	0.203755	0.189043	-2.64423	-5.48845	ACTN1	Alpha-actinin-1	P12814	P12814
23.1475		23.1151										23.1475	23.0485	23.1151	22.3025	22.0568	22.7116	22.4768	22.4553	23.0089	21.478	21.5049	21.9194	+		+	DCP1a_Cyto;RCK_Cyto	0.0180667	0.0202286	-0.746754	-3.86522	0.067454	0.0799576	-0.456696	-2.49042	0.000544996	0.00186441	-1.46965	-10.0797	IPO5	Importin-5	O00410	O00410
24.337	23.5602	24.8136										24.337	23.5602	24.8136	22.1794	22.9	22.9972	23.0307	22.721	22.968	23.3045	22.397	22.2918	+	+	+	DCP1a_Cyto;LSM14a_Cyto;RCK_Cyto	0.0259452	0.0280988	-1.5447	-3.4546	0.024318	0.0333143	-1.33035	-3.526	0.031926	0.0212009	-1.57245	-3.23163	SRSF1	Serine/arginine-rich splicing factor 1	Q07955	Q07955
24.775	23.7093	24.4808			23.2067	24.534	24.9933	24.2908				24.775	23.7093	24.4808	22.9524	22.6294	23.2067	24.534	24.9933	24.2908	22.4453	22.3121	22.2292	+		+	DCP1a_Cyto;RCK_Cyto	0.017871	0.0196867	-1.39222	-3.87804	0.494555	0.590969	0.284302	0.75075	0.00354212	0.004	-1.99285	-6.1518	PSMD9	26S proteasome non-ATPase regulatory subunit 9	O00233	O00233
25.8741	25.0015	26.1495				23.6701	23.5293	23.8772				25.634	24.9172	25.5491	22.437	22.2378	22.9742	23.9262	24.0917	24.1223	22.2193	21.6744	22.205	+	+	+	DCP1a_Cyto;LSM14a_Cyto;RCK_Cyto	0.00199933	0.00308949	-2.81709	-7.88477	0.0226822	0.0334549	-1.32002	-4.24902	0.000643435	0.00326231	-3.33385	-9.65896	GSPT1	Eukaryotic peptide chain release factor GTP-binding subunit ERF3A	P15170	P15170
25.3938	24.8329	24.9487				24.1823	24.6541	24.3674	22.2417		22.6693	25.634	24.9172	25.5491	22.437	22.2378	22.9742	23.9262	24.0917	24.1223	22.2193	21.6744	22.205	+	+	+	DCP1a_Cyto;LSM14a_Cyto;RCK_Cyto	0.00199933	0.00308949	-2.81709	-7.88477	0.0226822	0.0334549	-1.32002	-4.24902	0.000643435	0.00326231	-3.33385	-9.65896	GSPT1;GSPT2	Eukaryotic peptide chain release factor GTP-binding subunit ERF3A;Eukaryotic peptide chain release factor GTP-binding subunit ERF3B	P15170;Q8IYD1	P15170
28.7043	29.1526	27.9698				27.0446	27.746	27.1097	26.0412			28.7043	29.1526	27.9698	23.2689	23.1359	22.0181	27.0446	27.746	27.1097	26.0412	22.4231	21.8554	+	+	+	DCP1a_Cyto;LSM14a_Cyto;RCK_Cyto	0.000382859	0	-5.80131	-11.039	0.033389	0.0470947	-1.30882	-3.18457	0.0188866	0.0135816	-5.16902	-3.8133	EIF5A	Eukaryotic translation initiation factor 5A-1	P63241	P63241
25.7027	25.1564	25.4894	24.6512		24.6294	24.2652	24.2623	23.9279				25.7027	25.1564	25.4894	24.6512	21.5052	24.6294	24.2652	24.2623	23.9279	22.9346	23.2276	21.5397		+	+	LSM14a_Cyto;RCK_Cyto	0.154289	0.144427	-1.85418	-1.75403	0.00261958	0.00763855	-1.29766	-6.67407	0.00611184	0.00540717	-2.88219	-5.29402	EIF2S1	Eukaryotic translation initiation factor 2 subunit 1	P05198	P05198
24.1557		24.0456										24.1557	23.9574	24.0456	22.4515	22.6816	21.7495	22.9841	22.2305	23.053	22.3602	21.7996	21.831	+	+	+	DCP1a_Cyto;LSM14a_Cyto;RCK_Cyto	0.00355375	0.00655939	-1.75873	-6.14632	0.00858069	0.0157813	-1.29706	-4.81074	0.000419663	0.00126733	-2.05596	-10.7817	CKAP2	Cytoskeleton-associated protein 2	Q8WWK9	Q8WWK9
25.7781	24.9049	25.7291	22.4141		22.5458	23.7958	24.0784	24.7021			23.3861	25.7781	24.9049	25.7291	22.4141	21.5353	22.5458	23.7958	24.0784	24.7021	21.851	23.3214	23.3861	+	+	+	DCP1a_Cyto;LSM14a_Cyto;RCK_Cyto	0.00147642	0.00215707	-3.30566	-7.77358	0.0304816	0.0437405	-1.27861	-3.28067	0.0104426	0.00940845	-2.61791	-4.54685	ADSS	Adenylosuccinate synthetase isozyme 2	P30520	P30520
24.0137		23.4369										24.0137	23.3064	23.4369	22.8838	22.0958	22.1975	22.0812	21.9988	22.8568	21.9612	22.5742	23.2999	+	+		DCP1a_Cyto;LSM14a_Cyto	0.0222877	0.0238278	-1.19328	-3.62351	0.0218276	0.0314808	-1.27337	-3.64708	0.0932024	0.0705434	-0.973881	-2.1947	QDPR	Dihydropteridine reductase	P09417	P09417
23.5025	23.4378	23.5043										23.5025	23.4378	23.5043	22.3621	22.175	22.8145	21.9896	21.9705	22.6694	22.5729	21.8693	21.8458	+	+	+	DCP1a_Cyto;LSM14a_Cyto;RCK_Cyto	0.00570728	0.00850512	-1.03104	-5.39603	0.00529943	0.0125138	-1.27175	-5.50824	0.00443917	0.00417266	-1.38556	-5.78398	FAM114A2	Protein FAM114A2	Q9NRY5	Q9NRY5
25.5218	24.5971	25.6676				24.6392	25.2679	24.9584				25.5218	24.5971	25.6676	23.366	23.3714	21.8335	24.6392	25.2679	24.9584	23.1943	21.7952	22.4426	+		+	DCP1a_Cyto;RCK_Cyto	0.0170782	0.0193158	-2.40522	-3.93172	0.465758	0.543746	-0.306983	-0.805364	0.00607491	0.00544262	-2.7848	-5.30299	PFDN6	Prefoldin subunit 6	O15212	O15212
30.5174	29.9691	30.3837	26.6705	27.1365	26.9347	28.9098	29.2327	28.9435	26.7576	26.9511	26.7146	30.5174	29.9691	30.3837	26.6705	27.1365	26.9347	28.9098	29.2327	28.9435	26.7576	26.9511	26.7146	+	+	+	DCP1a_Cyto;LSM14a_Cyto;RCK_Cyto	9.29314e-05	0	-3.37619	-15.8355	0.00290235	0.00927273	-1.2614	-6.49254	4.24418e-05	0	-3.48233	-19.3044	RPS9	40S ribosomal protein S9	P46781	P46781
29.0684	28.145	28.6187		25.5474	25.867	27.5339	26.7804	23.8553				25.8861	25.475	25.6316	22.9062	24.0817	24.4527	25.7224	25.6172	23.839	22.3283	22.2107	21.8817	+	+	+	DCP1a_Cyto;LSM14a_Cyto;RCK_Cyto	0.016422	0.509241	-1.91089	-3.97847	0.0469049	0.0600782	-0.604715	2.20585	2.99094e-05	0.5	-3.25019	-21.0846	PFN1	Profilin-1	P07737	P07737
						23.9108	24.4541	23.8226				25.8861	25.475	25.6316	22.9062	24.0817	24.4527	25.7224	25.6172	23.839	22.3283	22.2107	21.8817	+	+	+	DCP1a_Cyto;LSM14a_Cyto;RCK_Cyto	0.016422	0.509241	-1.91089	-3.97847	0.0469049	0.0600782	-0.604715	2.20585	2.99094e-05	0.5	-3.25019	-21.0846	PFN1	Profilin-1	P07737;CON__P02584	P07737
24.8589	23.8815	24.8324			22.8441	24.5974	24.483	24.2946				24.8589	23.8815	24.8324	22.8319	23.4124	22.8441	24.5974	24.483	24.2946	22.012	22.1291	20.8581	+		+	DCP1a_Cyto;RCK_Cyto	0.0162023	0.0185319	-1.4948	-3.99463	0.852894	0.925313	-0.0659211	-0.197735	0.00525091	0.00485517	-2.85789	-5.52229	ATXN10	Ataxin-10	Q9UBB4	Q9UBB4
23.8154	22.9853	23.4615				21.7564	22.082					23.8154	22.9853	23.4615	22.289	21.8101	23.0758	21.7564	22.082	22.6966	22.2179	22.1726	21.5332		+	+	LSM14a_Cyto;RCK_Cyto	0.0796673	0.0745761	-1.02913	-2.33668	0.027369	0.037686	-1.2424	-3.39636	0.0114485	0.00927778	-1.44615	-4.42701	SF3A3	Splicing factor 3A subunit 3	Q12874	Q12874
24.2674	23.9578	24.0704										24.2674	23.9578	24.0704	21.9206	21.5767	22.4535	23.0328	23.2109	22.3448	22.4224	22.402	21.8371	+	+	+	DCP1a_Cyto;LSM14a_Cyto;RCK_Cyto	0.00144711	0.00222703	-2.11494	-7.81479	0.0114512	0.0172958	-1.23571	-4.4267	0.000897553	0.00359459	-1.87807	-8.85652	DYNC1H1	Cytoplasmic dynein 1 heavy chain 1	Q14204	Q14204
22.9822												22.9822	22.3413	22.4369	23.2267	22.2441	22.8937	22.7442	21.8354	22.5481	22.5221	21.8937	22.4412					0.596724	0.69566	0.201364	0.573963	0.569443	0.682848	-0.210892	-0.618975	0.343812	0.297762	-0.301123	-1.0727	NCAPD2	Condensin complex subunit 1	Q15021	Q15021
22.403												22.403	22.8971	22.1229	22.8331	22.5161	22.7194	22.6466	22.0239	22.1174	22.7397	22.116	22.7301					0.428658	0.442935	0.215183	0.879784	0.516662	0.614749	-0.211711	-0.710434	0.868044	0.919216	0.0542329	0.17709	RILPL1	RILP-like protein 1	Q5EBL4	Q5EBL4
29.3071	28.099	28.9553	24.2265	25.5835	25.1435	27.5735	27.3334	27.7825	26.4853	25.6273	25.4431	29.3071	28.099	28.9553	24.2265	25.5835	25.1435	27.5735	27.3334	27.7825	26.4853	25.6273	25.4431	+	+	+	DCP1a_Cyto;LSM14a_Cyto;RCK_Cyto	0.00210092	0.00350685	-3.80265	-7.07978	0.0326424	0.0470507	-1.22399	-3.20828	0.00366282	0.00398462	-2.93523	-6.096	PKM	Pyruvate kinase PKM	P14618	P14618
24.1001		23.7313										24.1001	22.7219	23.7313	21.6397	21.5807	22.0557	23.2177	22.3673	23.4653	21.9149	22.5958	21.3046	+		+	DCP1a_Cyto;RCK_Cyto	0.0159391	0.0187312	-1.75906	-4.01433	0.397525	0.463877	-0.501006	-0.946419	0.0467522	0.0282445	-1.57933	-2.84244	RBM25	RNA-binding protein 25	P49756	P49756
23.6654	22.9557	23.6719										23.6654	22.9557	23.6719	22.5787	22.265	22.3721	22.3924	22.9505	22.5316	22.3356	22.655	23.8091	+			DCP1a_Cyto	0.0158018	0.0187817	-1.02575	-4.02477	0.0502491	0.0632407	-0.8062	-2.77159	0.381518	0.345732	-0.497796	-0.982412	HDAC2	Histone deacetylase 2	Q92769	Q92769
25.6339	24.5069	25.1733										23.7282	23.0266	24.6225	22.3415	21.9743	22.0584	22.8337	22.9597	22.197	22.5387	22.6813	21.7362	+	+	+	DCP1a_Cyto;LSM14a_Cyto;RCK_Cyto	0.313136	0.361574	-1.66769	-4.03654	0.458468	0.485144	-1.12896	-2.15893	0.414942	0.443909	-1.4737	-2.06167	TMPO	Lamina-associated polypeptide 2, isoforms beta/gamma;Thymopoietin;Thymopentin	P42167	P42167
		24.0716										23.7282	23.0266	24.6225	22.3415	21.9743	22.0584	22.8337	22.9597	22.197	22.5387	22.6813	21.7362	+	+	+	DCP1a_Cyto;LSM14a_Cyto;RCK_Cyto	0.313136	0.361574	-1.66769	-4.03654	0.458468	0.485144	-1.12896	-2.15893	0.414942	0.443909	-1.4737	-2.06167	TMPO	Lamina-associated polypeptide 2, isoforms beta/gamma;Thymopoietin;Thymopentin;Lamina-associated polypeptide 2, isoform alpha;Thymopoietin;Thymopentin	P42167;P42166	P42167
23.8264												24.9849	23.6019	24.419	22.4032	22.5789	22.4868	25.4947	26.2545	25.084	22.7935	22.7833	22.3607	+	+	+	DCP1a_Cyto;LSM14a_Cyto;RCK_Cyto	0.0175518	0.0321327	-1.63243	-4.97925	0.0218897	0.0312962	-1.22243	-3.04086	0.00921325	0.00829885	-2.38786	-4.71649	TUBB2A	Tubulin beta-2A chain	Q13885	Q13885
30.2878	28.8241	29.6018			26.5742	29.1008	29.2635	29.0508		26.1994		30.2878	28.8241	29.6018	22.7451	22.4764	26.5742	29.1008	29.2635	29.0508	22.9994	26.1994	23.3549	+		+	DCP1a_Cyto;RCK_Cyto	0.0153602	0.0188835	-5.6394	-4.05909	0.368657	0.425283	-0.432913	-1.01229	0.00799374	0.00831325	-5.3867	-4.90873	PPP2CA;PPP2CB	Serine/threonine-protein phosphatase 2A catalytic subunit alpha isoform;Serine/threonine-protein phosphatase 2A catalytic subunit beta isoform	P67775;P62714	P67775
25.1505	24.8105	24.3508				25.618	23.9373	25.821	23.8342			25.1505	24.8105	24.3508	21.8541	21.8415	23.4627	25.618	23.9373	25.821	23.8342	22.096	22.4072	+		+	DCP1a_Cyto;RCK_Cyto	0.0152395	0.0186848	-2.3845	-4.06868	0.609034	0.722454	0.354802	0.554089	0.0268982	0.0176724	-1.99148	-3.41521	CFL1	Cofilin-1	P23528	P23528
24.3672	23.6556	24.7396					24.3402			23.4344		24.3672	23.6556	24.7396	22.2576	21.2479	22.702	22.3784	24.3402	22.6275	22.0183	23.4344	22.1285	+		+	DCP1a_Cyto;RCK_Cyto	0.0150467	0.0177984	-2.18498	-4.08419	0.176078	0.209357	-1.13876	-1.64131	0.035793	0.0228046	-1.7271	-3.11227	PLIN3	Perilipin-3	O60664	O60664
22.6666												22.6666	21.9016	22.0992	21.9878	23.3108	22.5663	22.3386	21.7854	21.8018	22.143	22.1681	21.6764					0.421659	0.433085	0.399187	0.894404	0.445751	0.519393	-0.247179	-0.844879	0.462925	0.451842	-0.226636	-0.810877	VPS35	Vacuolar protein sorting-associated protein 35	Q96QK1	Q96QK1
26.7276	25.703	26.4062				24.9479	25.0718	25.2401	22.9594		23.1032	26.7276	25.703	26.4062	22.1435	21.6267	22.3262	24.9479	25.0718	25.2401	22.9594	22.3189	23.1032	+	+	+	DCP1a_Cyto;LSM14a_Cyto;RCK_Cyto	0.000322029	0	-4.2468	-11.54	0.0191862	0.0260061	-1.19235	-3.79499	0.000840627	0.00369444	-3.48512	-9.00892	ENAH	Protein enabled homolog	Q8N8S7	Q8N8S7
26.0006	25.908	25.4777				24.3087	24.7531	24.8005				26.0006	25.908	25.4777	23.0497	22.0223	22.3709	24.3087	24.7531	24.8005	22.6947	23.1111	22.5779	+	+	+	DCP1a_Cyto;LSM14a_Cyto;RCK_Cyto	0.000634318	0	-3.31445	-9.69189	0.00639577	0.013265	-1.17466	-5.22723	0.00019368	0.002	-3.00086	-13.1408	EIF3I	Eukaryotic translation initiation factor 3 subunit I	Q13347	Q13347
23.9821	23.2811	24.5557				23.8502	23.6532					23.9821	23.2811	24.5557	22.0622	22.2183	22.5792	23.8502	23.6532	23.6441	22.0091	22.292	21.2769	+		+	DCP1a_Cyto;RCK_Cyto	0.0143532	0.016022	-1.65307	-4.142	0.582493	0.698778	-0.223763	-0.597271	0.0120308	0.00984022	-2.08028	-4.36332	CLIC1	Chloride intracellular channel protein 1	O00299	O00299
24.9691	24.376	25.0174				24.5647		25.031		23.6835		24.9691	24.376	25.0174	21.5995	22.9404	23.1762	24.5647	23.1245	25.031	20.9855	23.6835	22.268	+		+	DCP1a_Cyto;RCK_Cyto	0.0141446	0.0161105	-2.21547	-4.16005	0.420048	0.492476	-0.547426	-0.897799	0.0372576	0.0236818	-2.47514	-3.07097	CORO7	Coronin-7	P57737	P57737
24.0513	23.3715	23.9448				24.1234	24.989	24.7195				24.0513	23.3715	23.9448	22.3258	21.8897	22.8325	24.1234	24.989	24.7195	21.7886	22.0971	22.0424	+		+	DCP1a_Cyto;RCK_Cyto	0.0139432	0.0158556	-1.43985	-4.17779	0.0684212	0.0810042	0.821476	2.47713	0.0014353	0.0034709	-1.81315	-7.83168	XPO1	Exportin-1	O14980	O14980
23.6517	22.787	23.8815										23.6517	22.787	23.8815	23.374	21.8701	22.3647	22.1812	22.568	22.0722	22.8184	23.0401	22.0426		+		LSM14a_Cyto	0.178103	0.162474	-0.903802	-1.63158	0.0332088	0.0470053	-1.16627	-3.19024	0.147592	0.113039	-0.806362	-1.79209	DNAJB6	DnaJ homolog subfamily B member 6	O75190	O75190
26.4895	26.3071	26.4222			24.7737	26.5411	26.51	26.7856	22.668			26.4895	26.3071	26.4222	22.6736	22.538	24.7737	26.5411	26.51	26.7856	22.668	22.5616	22.0821	+		+	DCP1a_Cyto;RCK_Cyto	0.0132483	0.0146667	-3.07784	-4.24144	0.11402	0.141168	0.205918	2.01597	2.96965e-05	0	-3.96905	-21.1225	FASN	Fatty acid synthase;[Acyl-carrier-protein] S-acetyltransferase;[Acyl-carrier-protein] S-malonyltransferase;3-oxoacyl-[acyl-carrier-protein] synthase;3-oxoacyl-[acyl-carrier-protein] reductase;3-hydroxyacyl-[acyl-carrier-protein] dehydratase;Enoyl-[acyl-carrier-protein] reductase;Oleoyl-[acyl-carrier-protein] hydrolase	P49327	P49327
27.5765	25.7095	27.4132			24.5831	25.944	26.2325	25.9583		24.9754		27.5765	25.7095	27.4132	23.1631	23.1077	24.5831	25.944	26.2325	25.9583	22.9072	24.9754	21.5054	+		+	DCP1a_Cyto;RCK_Cyto	0.0129075	0.0136629	-3.28173	-4.27415	0.230141	0.259672	-0.854769	-1.41443	0.0323203	0.0216941	-3.77037	-3.2187	PM20D2	Peptidase M20 domain-containing protein 2	Q8IYS1	Q8IYS1
25.1403						24.3448	25.3387	24.9545				25.3527	25.0456	25.4802	24.4038	24.8603	24.317	25.7365	25.939	25.6131	22.0702	22.2776	21.908	+	+	+	DCP1a_Cyto;LSM14a_Cyto;RCK_Cyto	0.0128955	0.0137014	-1.53897	-4.27532	0.513127	0.613885	0.111391	0.685065	0.02045	0.0143778	-3.51605	-3.72137	PABPC1;PABPC4	Polyadenylate-binding protein 1;Polyadenylate-binding protein 4	P11940;Q13310	P11940
27.7544	26.3156	27.5776	24.2871	25.4464	24.4916	26.7752	27.0349	27.0447		24.9661	26.0856	27.7544	26.3156	27.5776	24.2871	25.4464	24.4916	26.7752	27.0349	27.0447	22.4418	24.9661	26.0856	+			DCP1a_Cyto	0.0127637	0.0133898	-2.47415	-4.28827	0.597568	0.715391	-0.264273	-0.572593	0.0806821	0.0563937	-2.71801	-2.32512	RPS2	40S ribosomal protein S2	P15880	P15880
25.616	25.6308	24.5762				23.976	24.2598	24.1284				25.616	25.6308	24.5762	22.343	22.88	22.9717	23.976	24.2598	24.1284	22.6821	22.6724	20.5681	+	+	+	DCP1a_Cyto;LSM14a_Cyto;RCK_Cyto	0.00314977	0.00594422	-2.54277	-6.35072	0.0324302	0.0469705	-1.15294	-3.21513	0.0136505	0.0103181	-3.30011	-4.20412	COPB2	Coatomer subunit beta'	P35606	P35606
25.2563	22.7142	25.0419										25.4578	24.6223	25.2385	24.416	23.2515	22.8064	24.684	24.8635	24.9789	22.4385	22.7018	22.395		+	+	LSM14a_Cyto;RCK_Cyto	0.158239	0.146838	-1.44788	-1.73239	0.0247103	0.0339259	-1.15168	-2.17891	0.0338318	0.0221019	-1.91161	-2.30266	HNRNPR;SYNCRIP	Heterogeneous nuclear ribonucleoprotein R;Heterogeneous nuclear ribonucleoprotein Q	O43390;O60506	O43390
27.4565	26.9199	26.7093				25.7544	26.0609	25.9438				27.4565	26.9199	26.7093	22.4899	23.0903	22.2412	25.7544	26.0609	25.9438	21.8936	22.2698	23.2814	+	+	+	DCP1a_Cyto;LSM14a_Cyto;RCK_Cyto	0.000192977	0	-4.42144	-13.1529	0.00983341	0.0165651	-1.1089	-4.62644	0.000640344	0.00326154	-4.54698	-9.66819	CCT2	T-complex protein 1 subunit beta	P78371	P78371
24.6938	23.9931	25.6064										28.0307	27.5609	28.4075	25.4562	25.8076	25.7881	26.6859	26.8692	27.1844	25.0764	25.5096	24.9317	+	+	+	DCP1a_Cyto;LSM14a_Cyto;RCK_Cyto	0.00706214	0.00807756	-2.31575	-14.313	0.0221356	0.0297638	-1.08652	-3.66179	0.00479091	0.00417341	-2.82712	-10.3822	EIF4A3	Eukaryotic initiation factor 4A-III;Eukaryotic initiation factor 4A-III, N-terminally processed	P38919	P38919
27.8729	27.1498	27.7817			24.297	26.2746	26.8376	26.5161		25.0335		27.8729	27.1498	27.7817	22.9971	22.3097	24.297	26.2746	26.8376	26.5161	22.9102	25.0335	22.6114	+	+	+	DCP1a_Cyto;LSM14a_Cyto;RCK_Cyto	0.00215149	0.00347511	-4.4002	-7.03503	0.0193718	0.0261398	-1.05868	-3.78382	0.00682994	0.0066877	-4.08312	-5.13181	CARHSP1	Calcium-regulated heat stable protein 1	Q9Y2V2	Q9Y2V2
26.6099	26.5439	26.051				25.2174	25.2431	25.6181				26.6099	26.5439	26.051	22.3059	22.7434	22.6952	25.2174	25.2431	25.6181	21.6623	22.0843	22.1032	+	+	+	DCP1a_Cyto;LSM14a_Cyto;RCK_Cyto	6.96217e-05	0	-3.8201	-17.0362	0.00888502	0.0155985	-1.04205	-4.76309	4.02983e-05	0	-4.45164	-19.5584	HNRNPK	Heterogeneous nuclear ribonucleoprotein K	P61978	P61978
26.8293	25.7315	25.4023				25.888	25.9279	25.1134				26.0504	23.5682	25.078	22.5314	22.5076	22.7592	25.2965	25.9483	24.9156	22.4306	22.0509	21.3702	+		+	DCP1a_Cyto;RCK_Cyto	0.183044	0.175979	-2.29945	-4.36434	0.447396	0.525271	0.487924	0.174616	0.166683	0.14312	-2.94833	-4.3226	USP9X	Probable ubiquitin carboxyl-terminal hydrolase FAF-X	Q93008	Q93008
25.2715		24.7537				24.7051	25.9686	24.7178				26.0504	23.5682	25.078	22.5314	22.5076	22.7592	25.2965	25.9483	24.9156	22.4306	22.0509	21.3702	+		+	DCP1a_Cyto;RCK_Cyto	0.183044	0.175979	-2.29945	-4.36434	0.447396	0.525271	0.487924	0.174616	0.166683	0.14312	-2.94833	-4.3226	USP9X;USP9Y	Probable ubiquitin carboxyl-terminal hydrolase FAF-X;Probable ubiquitin carboxyl-terminal hydrolase FAF-Y	Q93008;O00507	Q93008
25.5182	24.9091	25.6721				24.746	24.231	24.0212				25.5182	24.9091	25.6721	22.0503	22.5139	22.6937	24.746	24.231	24.0212	21.4021	22.4108	21.1889	+	+	+	DCP1a_Cyto;LSM14a_Cyto;RCK_Cyto	0.000615265	0	-2.94714	-9.76867	0.0311302	0.0456388	-1.03372	-3.25832	0.0011245	0.00311111	-3.69919	-8.3501	LARP1	La-related protein 1	Q6PKG0	Q6PKG0
27.4488	26.9571	27.2259	25.055	25.5481	26.2101	27.3233	27.2111	27.4483				27.4488	26.9571	27.2259	25.055	25.5481	26.2101	27.3233	27.2111	27.4483	22.1292	22.8085	21.5896	+		+	DCP1a_Cyto;RCK_Cyto	0.0115301	0.0127072	-1.60618	-4.41786	0.499678	0.597371	0.116975	0.741289	0.000187927	0.00206452	-5.03482	-13.2421	UBE2M	NEDD8-conjugating enzyme Ubc12	P61081	P61081
28.0471	27.7284	28.0266	24.105	23.1676	24.3941	26.7492	27.2252	26.7562	25.6859	26.6068	26.0922	28.0471	27.7284	28.0266	24.105	23.1676	24.3941	26.7492	27.2252	26.7562	25.6859	26.6068	26.0922	+	+	+	DCP1a_Cyto;LSM14a_Cyto;RCK_Cyto	0.000460442	0	-4.04515	-10.5275	0.00554227	0.0124	-1.02384	-5.44021	0.00320431	0.00412749	-1.80576	-6.32129	EIF4H	Eukaryotic translation initiation factor 4H	Q15056	Q15056
24.5301	23.7497	24.8526				25.0568	25.2379	25.5376				24.5301	23.7497	24.8526	22.7446	22.0918	22.8683	25.0568	25.2379	25.5376	21.0489	22.3158	21.9674	+		+	DCP1a_Cyto;RCK_Cyto	0.0112373	0.0127813	-1.80919	-4.45108	0.0648675	0.0770964	0.900032	2.52706	0.00651415	0.00677316	-2.60006	-5.20045	DHX9	ATP-dependent RNA helicase A	Q08211	Q08211
27.7836	26.8136	25.8609			24.2036	25.8503	26.1194	26.0887		24.6548	24.594	27.7836	26.8136	25.8609	21.9399	22.4631	24.2036	25.8503	26.1194	26.0887	22.692	24.6548	24.594	+		+	DCP1a_Cyto;RCK_Cyto	0.0109571	0.0125865	-3.95053	-4.48389	0.227412	0.258156	-0.79992	-1.42452	0.0288821	0.0182885	-2.83912	-3.33828	EIF3E	Eukaryotic translation initiation factor 3 subunit E	P60228	P60228
28.1028	29.2818	29.9553	27.262	26.1592	25.9901	27.8822	28.1591	28.3136				28.1028	28.5345	28.2949	24.3583	22.5591	24.8451	26.4241	26.3222	25.7446	22.4438	22.6963	21.7554	+	+	+	DCP1a_Cyto;LSM14a_Cyto;RCK_Cyto	0.0172822	0.0197382	-2.64287	-3.91771	0.00347576	0.00914286	-0.994985	-1.78991	0.00116811	0.00313876	-2.63609	-8.88747	HSP90AB1	Heat shock protein HSP 90-beta	P08238	P08238
24.1754			24.3583	25.1135	24.8451		24.4613					28.1028	28.5345	28.2949	24.3583	22.5591	24.8451	26.4241	26.3222	25.7446	22.4438	22.6963	21.7554	+	+	+	DCP1a_Cyto;LSM14a_Cyto;RCK_Cyto	0.0172822	0.0197382	-2.64287	-3.91771	0.00347576	0.00914286	-0.994985	-1.78991	0.00116811	0.00313876	-2.63609	-8.88747	HSP90AB1;HSP90AB3P	Heat shock protein HSP 90-beta;Putative heat shock protein HSP 90-beta-3	P08238;Q58FF7	P08238
25.3798	24.2522	24.5776				25.5319		25.677				25.3798	24.2522	24.5776	23.263	22.735	22.344	25.5319	22.7265	25.677	22.0565	22.6465	21.7013	+		+	DCP1a_Cyto;RCK_Cyto	0.0102614	0.0120831	-1.95586	-4.56992	0.932716	0.96522	-0.0913925	-0.0898627	0.00389116	0.00388015	-2.60176	-5.99637	PSMC4	26S protease regulatory subunit 6B	P43686	P43686
26.1045	25.2363					24.697						25.791	24.9166	24.1268	22.9231	21.7762	22.1226	24.0746	23.3738	23.0736	22.2868	22.0579	21.7585	+		+	DCP1a_Cyto;RCK_Cyto	0.0450882	0.042832	-2.67083	-4.57958	0.133681	0.155637	-1.43742	-2.2216	0.0226802	0.0152824	-2.9104	-5.66489	ACTR1A	Alpha-centractin	P61163	P61163
25.4774	24.5969	25.1629				23.4522	24.4473	23.8165				25.791	24.9166	24.1268	22.9231	21.7762	22.1226	24.0746	23.3738	23.0736	22.2868	22.0579	21.7585	+		+	DCP1a_Cyto;RCK_Cyto	0.0450882	0.042832	-2.67083	-4.57958	0.133681	0.155637	-1.43742	-2.2216	0.0226802	0.0152824	-2.9104	-5.66489	ACTR1A;ACTR1B	Alpha-centractin;Beta-centractin	P61163;P42025	P61163
						26.4241	25.9396	25.6703				28.1028	28.5345	28.2949	24.3583	22.5591	24.8451	26.4241	26.3222	25.7446	22.4438	22.6963	21.7554	+	+	+	DCP1a_Cyto;LSM14a_Cyto;RCK_Cyto	0.0172822	0.0197382	-2.64287	-3.91771	0.00347576	0.00914286	-0.994985	-1.78991	0.00116811	0.00313876	-2.63609	-8.88747	HSP90AB1;HSP90AB3P;HSP90AB2P	Heat shock protein HSP 90-beta;Putative heat shock protein HSP 90-beta-3;Putative heat shock protein HSP 90-beta 2	P08238;Q58FF7;Q58FF8	P08238
24.3345	24.3475	24.215						24.1082				24.3345	24.3475	24.215	23.0529	21.5562	22.2846	22.2593	22.0062	24.1082	21.246	21.9586	21.2356	+		+	DCP1a_Cyto;RCK_Cyto	0.00996331	0.0121552	-2.00108	-4.60898	0.0856092	0.105526	-1.50778	-2.27125	0.000315415	0.00154217	-2.81892	-11.6015	ATXN2	Ataxin-2	Q99700	Q99700
23.517		23.5617										23.517	23.0549	23.5617	22.787	22.5168	22.4024	22.3264	22.1771	22.6826	21.9702	22.8661	22.3858	+	+	+	DCP1a_Cyto;LSM14a_Cyto;RCK_Cyto	0.0150451	0.017847	-0.809145	-4.08432	0.0112373	0.0175429	-0.982526	-4.45108	0.0335918	0.0221531	-0.970498	-3.17824	UNC119;UNC119B	Protein unc-119 homolog A;Protein unc-119 homolog B	Q13432;A6NIH7	Q13432
25.5297	25.4248	25.2225				24.0606	24.5548	24.6419				25.5297	25.4248	25.2225	22.8839	22.3517	22.459	24.0606	24.5548	24.6419	22.1388	22.4167	21.4269	+	+	+	DCP1a_Cyto;LSM14a_Cyto;RCK_Cyto	0.000108804	0	-2.82749	-15.2151	0.00856667	0.0158431	-0.973274	-4.81298	0.000384675	0.00137634	-3.3982	-11.0256	PPP1R12A	Protein phosphatase 1 regulatory subunit 12A	O14974	O14974
24.07	23.216	24.7257					23.6818					24.07	23.216	24.7257	22.0255	21.5327	21.9246	22.6212	23.6818	22.8526	22.0176	22.5057	22.6505	+		+	DCP1a_Cyto;RCK_Cyto	0.00924874	0.0120121	-2.17633	-4.70868	0.154336	0.184565	-0.95207	-1.75377	0.0277936	0.0180773	-1.61268	-3.37968	PKP2	Plakophilin-2	Q99959	Q99959
25.3509	24.0814	25.4072										25.3509	24.0814	25.4072	22.8398	22.4381	22.983	23.9369	22.1569	22.7308	22.168	21.9	22.9769	+		+	DCP1a_Cyto;RCK_Cyto	0.00903134	0.0120485	-2.19288	-4.74088	0.0420471	0.0557482	-2.00497	-2.94814	0.00860222	0.00818991	-2.59821	-4.8073	EPB41L3	Band 4.1-like protein 3;Band 4.1-like protein 3, N-terminally processed	Q9Y2J2	Q9Y2J2
24.3126												24.3126	22.5037	21.2909	22.7232	23.2385	22.5756	22.6577	21.5929	22.7722	22.3513	22.6949	21.6219					0.881202	0.930124	0.14341	0.159233	0.724272	0.836296	-0.361436	-0.378528	0.634343	0.6957	-0.479657	-0.514001	TBL1XR1	F-box-like/WD repeat-containing protein TBL1XR1	Q9BZK7	Q9BZK7
24.451	24.5992	23.4378				23.7416	24.3049	24.0365				24.451	24.5992	23.4378	22.0253	22.2384	22.5617	23.7416	24.3049	24.0365	22.2477	23.0922	21.574	+		+	DCP1a_Cyto;RCK_Cyto	0.00892965	0.0120851	-1.88755	-4.75627	0.752409	0.857675	-0.135024	-0.337928	0.0312595	0.0210831	-1.85806	-3.25393	SDCBP	Syntenin-1	O00560	O00560
25.026	24.371	23.5989										25.026	24.371	23.5989	22.3592	22.4527	22.1027	22.5193	23.3498	22.9015	23.2485	21.7749	23.3638	+			DCP1a_Cyto	0.00887871	0.012122	-2.02708	-4.76406	0.0419058	0.0557956	-1.40841	-2.95152	0.0795591	0.0553373	-1.53621	-2.33792	BCLAF1	Bcl-2-associated transcription factor 1	Q9NYF8	Q9NYF8
28.7511	27.7929	28.5115	24.9527	25.4478	26.1011	27.4813	27.444	27.3923		25.4431	24.6548	28.7511	27.7929	28.5115	24.9527	25.4478	26.1011	27.4813	27.444	27.3923	23.3585	25.4431	24.6548	+	+	+	DCP1a_Cyto;LSM14a_Cyto;RCK_Cyto	0.00291929	0.00459259	-2.85132	-6.48236	0.0342662	0.0478425	-0.912662	-3.1575	0.00453671	0.00458571	-3.86637	-5.74955	RPL8	60S ribosomal protein L8	P62917	P62917
25.5979	25.6678	24.3941	22.1452	22.8501	23.2129	24.8751	25.231	24.8875		24.161		25.5979	25.6678	24.3941	22.1452	22.8501	23.2129	24.8751	25.231	24.8875	22.7746	24.161	21.0909	+		+	DCP1a_Cyto;RCK_Cyto	0.00872634	0.0114006	-2.48385	-4.78768	0.63242	0.748913	-0.222078	-0.517012	0.060145	0.0398491	-2.54445	-2.59847	SND1	Staphylococcal nuclease domain-containing protein 1	Q7KZF4	Q7KZF4
25.3832	24.2247	24.718				25.1764	25.6578	25.2894				25.0697	24.0646	24.718	22.4071	22.913	22.1676	24.7819	25.0396	25.182	22.4854	22.5226	21.772	+		+	DCP1a_Cyto;RCK_Cyto	0.00867916	0.0114356	-2.18701	-4.7951	0.176691	0.209514	0.599265	1.63835	0.00751971	0.00776758	-2.37873	-4.99449	PPP1CB;PPP1CC;PPP1CA	Serine/threonine-protein phosphatase PP1-beta catalytic subunit;Serine/threonine-protein phosphatase PP1-gamma catalytic subunit;Serine/threonine-protein phosphatase PP1-alpha catalytic subunit	P62140;P36873;P62136	P62140
23.2543		23.1601										23.2543	23.2572	23.1601	22.5654	21.8191	21.7615	22.1425	22.3267	22.5287	21.4261	23.1923	22.579	+	+		DCP1a_Cyto;LSM14a_Cyto	0.010778	0.0126235	-1.17523	-4.50539	0.00154414	0.00511765	-0.891232	-7.68215	0.18707	0.146378	-0.824724	-1.58986	TBC1D4;TBC1D1	TBC1 domain family member 4;TBC1 domain family member 1	O60343;Q86TI0	O60343
26.457	25.8984	26.991	24.2214	24.2255	25.0028	27.2541	27.6679	27.18	26.4259	27.0054	26.6162	26.457	25.8984	26.991	24.2214	24.2255	25.0028	27.2541	27.6679	27.18	26.4259	27.0054	26.6162	+			DCP1a_Cyto	0.00858463	0.0115062	-1.96556	-4.81011	0.0585443	0.0708113	0.918586	2.62414	0.550111	0.584443	0.233702	0.651757	DNAJA1	DnaJ homolog subfamily A member 1	P31689	P31689
26.3484	25.9731	26.0616			24.5116	24.9629	25.4716	25.2968				26.3484	25.9731	26.0616	22.7202	22.4555	24.5116	24.9629	25.4716	25.2968	22.0855	22.5399	21.4883	+	+	+	DCP1a_Cyto;LSM14a_Cyto;RCK_Cyto	0.0115012	0.0127442	-2.89859	-4.42109	0.00918328	0.0154198	-0.883952	-4.71828	0.0002292	0.00180282	-4.08979	-12.5884	IARS	Isoleucine--tRNA ligase, cytoplasmic	P41252	P41252
25.5968	24.1631	25.677					24.1287					25.5968	24.1631	25.677	22.1766	22.4096	20.8749	22.1221	24.1287	22.9077	22.2171	21.8002	22.206	+		+	DCP1a_Cyto;RCK_Cyto	0.00833305	0.010875	-3.32526	-4.85106	0.0518201	0.0632308	-2.09278	-2.7416	0.00384684	0.00390943	-3.07119	-6.01514	VPS26A	Vacuolar protein sorting-associated protein 26A	O75436	O75436
25.2713	24.6698	25.163				24.1527	24.4239	23.8785				25.2713	24.6698	25.163	22.2347	22.8756	22.4173	24.1527	24.4239	23.8785	22.9921	23.0678	21.6711	+	+	+	DCP1a_Cyto;LSM14a_Cyto;RCK_Cyto	0.000684102	0	-2.52546	-9.50407	0.022095	0.0321637	-0.882975	-3.63331	0.00739736	0.00745679	-2.45768	-5.0177	USP10	Ubiquitin carboxyl-terminal hydrolase 10	Q14694	Q14694
24.2219	23.5719	24.1917				24.159						24.2219	23.5719	24.1917	21.696	22.4911	22.5885	24.159	21.5705	21.8392	22.5987	21.8044	22.3204	+		+	DCP1a_Cyto;RCK_Cyto	0.00795082	0.00981132	-1.73663	-4.91623	0.157763	0.1882	-1.47226	-1.73497	0.00507623	0.00490592	-1.75403	-5.57422	SF3B3	Splicing factor 3B subunit 3	Q15393	Q15393
29.7679	29.1307	29.4574	26.6109	26.8157	27.9974	29.6196	30.0169	29.6345	27.947	28.1748	27.758	29.7679	29.1307	29.4574	26.6109	26.8157	27.9974	29.6196	30.0169	29.6345	27.947	28.1748	27.758	+		+	DCP1a_Cyto;RCK_Cyto	0.00792848	0.00984227	-2.31066	-4.92016	0.247258	0.277828	0.30498	1.35373	0.00246392	0.00282759	-1.4921	-6.78464	PDCD5	Programmed cell death protein 5	O14737	O14737
26.7068	26.4728	27.2092	25.723	25.5207	25.1828	26.9867	27.1232	27.1079				26.7068	26.4728	27.2092	25.723	25.5207	25.1828	26.9867	27.1232	27.1079	21.7088	21.4319	22.6534	+		+	DCP1a_Cyto;RCK_Cyto	0.0079209	0.00987342	-1.32076	-4.9215	0.280196	0.318521	0.276337	1.2477	0.000344224	0.00148837	-4.86487	-11.3445	STAU1	Double-stranded RNA-binding protein Staufen homolog 1	O95793	O95793
26.3665	24.4085	26.372				25.871	25.645	26.2225				26.3665	24.4085	26.372	22.7495	22.1818	22.0052	25.871	25.645	26.2225	22.3191	22.3266	21.6784	+		+	DCP1a_Cyto;RCK_Cyto	0.00790132	0.00990476	-3.40348	-4.92495	0.784669	0.885	0.197179	0.292191	0.00632381	0.00642581	-3.60763	-5.24381	G3BP2	Ras GTPase-activating protein-binding protein 2	Q9UN86	Q9UN86
27.3946	25.7248	26.6672			24.0291	27.0269	27.4199	27.0523				27.3946	25.7248	26.6672	22.4489	22.2016	24.0291	27.0269	27.4199	27.0523	21.7773	21.8904	22.2215	+		+	DCP1a_Cyto;RCK_Cyto	0.0078072	0.00996805	-3.70232	-4.94172	0.317101	0.36179	0.570803	1.14219	0.000762788	0.00385507	-4.63247	-9.23937	OTUB1	Ubiquitin thioesterase OTUB1	Q96FW1	Q96FW1
25.8046	24.3165	25.5778				25.2734	26.2926	25.5262				25.8046	24.3165	25.5778	23.099	22.7636	22.5813	25.2734	26.2926	25.5262	23.4279	21.8756	22.2824	+		+	DCP1a_Cyto;RCK_Cyto	0.00767887	0.01	-2.41832	-4.96498	0.449841	0.525352	0.464449	0.836688	0.0145774	0.0106844	-2.70428	-4.12294	ANXA6	Annexin A6	P08133	P08133
26.2327	25.6263	26.0413	22.7154	23.4954	24.3119	26.4303	26.7465	26.4723	23.7837	24.3014	23.9433	26.2327	25.6263	26.0413	22.7154	23.4954	24.3119	26.4303	26.7465	26.4723	23.7837	24.3014	23.9433	+		+	DCP1a_Cyto;RCK_Cyto	0.00763018	0.0100322	-2.45925	-4.97392	0.0464493	0.0591321	0.582917	2.84886	0.0011445	0.00305747	-1.95733	-8.31163	LASP1	LIM and SH3 domain protein 1	Q14847	Q14847
24.1383	23.0915		24.4713	23.9514	24.6352	24.7626	25.5458	25.5801				25.1434	24.248	24.6162	23.4763	23.0989	23.2642	23.2199	23.9154	24.3001	22.7466	22.4883	21.902	+	+	+	DCP1a_Cyto;LSM14a_Cyto;RCK_Cyto	0.0496274	0.0462244	-1.38938	-5.43269	0.00723803	0.0113129	-0.857387	-1.75475	0.03143	0.021821	-2.29022	-6.5791	EPPK1	Epiplakin	P58107	P58107
27.2376	26.2934	26.343	24.9975	25.0233	25.1736	27.0124	27.718	27.2532				27.2376	26.2934	26.343	24.9975	25.0233	25.1736	27.0124	27.718	27.2532	22.9544	21.5621	22.3327	+		+	DCP1a_Cyto;RCK_Cyto	0.00746455	0.00971613	-1.55988	-5.00489	0.130283	0.161729	0.703166	1.8997	0.00101529	0.00336709	-4.34162	-8.57625	PRKCA;PRKCB;PRKCG	Protein kinase C alpha type;Protein kinase C beta type;Protein kinase C gamma type	P17252;P05771;P05129	P17252
27.6058	26.9742	27.5477				26.5778	26.2858	26.6973				27.6058	26.9742	27.5477	23.1512	23.0773	22.656	26.5778	26.2858	26.6973	21.5349	22.0186	21.7485	+	+	+	DCP1a_Cyto;LSM14a_Cyto;RCK_Cyto	6.41404e-05	0	-4.41437	-17.3931	0.022166	0.03207	-0.855578	-3.62969	2.17066e-05	0	-5.60852	-22.8565	RPL10A	60S ribosomal protein L10a	P62906	P62906
						25.7319	25.5522	25.4256				25.311	22.4136	23.232	22.4667	23.15	22.6052	25.7319	25.5522	25.4256	22.8019	22.6795	22.2986	+	+	+	DCP1a_Cyto;LSM14a_Cyto;RCK_Cyto	0.00683451	0.493355	-0.844191	-5.13084	0.0566716	0.0686491	-0.992887	-1.23315	0.00604913	0.129354	-1.72791	-5.30928	ACTA1	Actin, alpha skeletal muscle	P68133	P68133
24.4687	23.9317	24.3282										23.73	22.8631	23.7482	22.2568	22.4679	21.8809	22.8785	23.0857	21.6808	22.4517	21.9734	21.4591	+		+	DCP1a_Cyto;RCK_Cyto	0.00668563	0.504391	-0.923546	-5.16268	0.0516731	0.531759	-0.614412	-2.74436	0.00742107	0.503717	-1.02716	-5.01316	HSPA4L	Heat shock 70 kDa protein 4L	O95757	O95757
25.4621	24.1453	24.2508				24.556	25.478	24.7389				25.4621	24.1453	24.2508	22.1568	22.5608	22.3339	24.556	25.478	24.7389	21.824	22.3326	21.6707	+		+	DCP1a_Cyto;RCK_Cyto	0.00662327	0.00881046	-2.26889	-5.17628	0.580584	0.698271	0.304918	0.600426	0.0046013	0.00455319	-2.677	-5.72725	ARPC3	Actin-related protein 2/3 complex subunit 3	O15145	O15145
29.9795	29.2551	29.7055	27.0233	26.9686	27.8611	29.1346	28.6063	28.6908	27.1645	27.6093	26.9809	29.9795	29.2551	29.7055	27.0233	26.9686	27.8611	29.1346	28.6063	28.6908	27.1645	27.6093	26.9809	+	+	+	DCP1a_Cyto;LSM14a_Cyto;RCK_Cyto	0.00272579	0.00468908	-2.36234	-6.60317	0.0352351	0.0479383	-0.836134	-3.12853	0.00105025	0.0032638	-2.39511	-8.50069	AHCY	Adenosylhomocysteinase	P23526	P23526
23.3772	23.2762	23.6886										23.7224	23.9459	24.2968	23.2764	22.3728	22.2542	22.9415	22.8036	22.7932	21.5584	23.1332	21.8915	+	+	+	DCP1a_Cyto;LSM14a_Cyto;RCK_Cyto	0.0738158	0.0675732	-1.12352	-2.40673	0.00953954	0.015711	-0.830603	-4.66701	0.00256462	0.00333333	-1.75834	-6.71216	TPM3	Tropomyosin alpha-3 chain	P06753	P06753
23.7224	23.9459	24.2968				23.8136	24.9074	24.2252		23.9812		23.7224	23.9459	24.2968	23.2764	22.3728	22.2542	22.9415	22.8036	22.7932	21.5584	23.1332	21.8915	+	+	+	DCP1a_Cyto;LSM14a_Cyto;RCK_Cyto	0.0738158	0.0675732	-1.12352	-2.40673	0.00953954	0.015711	-0.830603	-4.66701	0.00256462	0.00333333	-1.75834	-6.71216	TPM3;TPM4	Tropomyosin alpha-3 chain;Tropomyosin alpha-4 chain	P06753;P67936	P06753
27.7115	27.1169	27.4675										23.7224	23.9459	24.2968	23.2764	22.3728	22.2542	22.9415	22.8036	22.7932	21.5584	23.1332	21.8915	+	+	+	DCP1a_Cyto;LSM14a_Cyto;RCK_Cyto	0.0738158	0.0675732	-1.12352	-2.40673	0.00953954	0.015711	-0.830603	-4.66701	0.00256462	0.00333333	-1.75834	-6.71216	TPM3;TPM4;TPM1;TPM2	Tropomyosin alpha-3 chain;Tropomyosin alpha-4 chain;Tropomyosin alpha-1 chain;Tropomyosin beta chain	P06753;P67936;CON__Q3SX28;P09493;P07951	P06753
26.0847	25.2268	25.4777			23.3779	25.4018	25.874	25.6128	23.7976	23.8874	24.0049	26.0847	25.2268	25.4777	21.9514	23.2545	23.3779	25.4018	25.874	25.6128	23.7976	23.8874	24.0049	+		+	DCP1a_Cyto;RCK_Cyto	0.00636722	0.00889769	-2.73513	-5.23378	0.914204	0.955243	0.0331491	0.114709	0.00289579	0.0042459	-1.69978	-6.4965	EIF4B	Eukaryotic translation initiation factor 4B	P23588	P23588
26.7954	24.806	27.4045				25.6901	27.2674	26.4187				26.7954	24.806	27.4045	21.7277	22.5262	21.6093	25.6901	27.2674	26.4187	21.5402	21.6368	22.5157	+		+	DCP1a_Cyto;RCK_Cyto	0.00633217	0.00892715	-4.38094	-5.24187	0.898371	0.949565	0.123426	0.136027	0.00625588	0.00613592	-4.43778	-5.25967	CNGB3	Cyclic nucleotide-gated cation channel beta-3	Q9NQW8	Q9NQW8
23.8283	23.2678	23.7655										23.8283	23.2678	23.7655	22.3732	22.5408	22.3585	23.007	22.7232	22.6556	21.8041	22.4235	22.4856	+	+	+	DCP1a_Cyto;LSM14a_Cyto;RCK_Cyto	0.00304644	0.00606504	-1.19638	-6.40822	0.0164227	0.0216102	-0.825238	-3.97842	0.00788941	0.00836364	-1.38283	-4.92706	FKBP8	Peptidyl-prolyl cis-trans isomerase FKBP8	Q14318	Q14318
24.8279	24.0646	24.9249				24.262	24.3087	24.544				25.1056	24.1446	24.8214	22.2003	23.0516	22.1501	24.7192	24.9833	24.9167	22.681	22.2411	21.6417	+		+	DCP1a_Cyto;RCK_Cyto	0.00664722	0.00945597	-2.22322	-5.25878	0.317529	0.372342	0.182521	0.409275	0.00749298	0.00758931	-2.50259	-4.99953	PPP1CB	Serine/threonine-protein phosphatase PP1-beta catalytic subunit	P62140	P62140
25.8825	25.6818	25.5837				24.8584	24.9542	24.8907				25.8825	25.6818	25.5837	23.3714	22.4496	22.5732	24.8584	24.9542	24.8907	21.7142	22.3561	22.4772	+	+	+	DCP1a_Cyto;LSM14a_Cyto;RCK_Cyto	0.000641592	0	-2.91795	-9.66332	0.000909341	0.00454054	-0.814872	-8.82646	0.000151386	0	-3.53352	-13.9912	UBE2K	Ubiquitin-conjugating enzyme E2 K	P61086	P61086
26.4127	25.3985	25.2629		22.3508	23.4877		24.6148	24.6191				26.4127	25.3985	25.2629	21.9932	22.3508	23.4877	22.5533	24.6148	24.6191	21.5673	22.4438	21.6312	+		+	DCP1a_Cyto;RCK_Cyto	0.0059821	0.00901672	-3.08079	-5.32581	0.0861022	0.10576	-1.76228	-2.26605	0.0011551	0.00302273	-3.81058	-8.29158	RPS3	40S ribosomal protein S3	P23396	P23396
25.1706	24.1033	25.0721				23.3018	24.118	23.875				25.1706	24.1033	25.0721	21.3649	22.7239	21.7114	23.3018	24.118	23.875	23.0264	22.4226	22.3252	+		+	DCP1a_Cyto;RCK_Cyto	0.00583766	0.00913898	-2.8486	-5.36221	0.0716236	0.0850293	-1.01708	-2.43461	0.00566113	0.00518919	-2.19065	-5.40823	PSMC1	26S protease regulatory subunit 4	P62191	P62191
30.3711	29.7637	30.1434	26.9748	27.0371	27.8137	29.2158	29.4034	29.2254	26.5612	27.0249	26.7523	30.3711	29.7637	30.1434	26.9748	27.0371	27.8137	29.2158	29.4034	29.2254	26.5612	27.0249	26.7523	+	+	+	DCP1a_Cyto;LSM14a_Cyto;RCK_Cyto	0.000949361	0.000603774	-2.81752	-8.72789	0.0123604	0.0173793	-0.811177	-4.3289	0.000118373	0	-3.31325	-14.8932	EEF1B2	Elongation factor 1-beta	P24534	P24534
26.9935	26.3949	26.9863			24.6423	25.7075	26.2528	26.0277				26.9935	26.3949	26.9863	22.7066	22.148	24.6423	25.7075	26.2528	26.0277	22.4675	23.2194	21.3147	+	+	+	DCP1a_Cyto;LSM14a_Cyto;RCK_Cyto	0.00972927	0.0122282	-3.62592	-4.64065	0.0349999	0.047907	-0.79555	-3.13548	0.00162706	0.00331313	-4.45772	-7.57672	EIF3G	Eukaryotic translation initiation factor 3 subunit G	O75821	O75821
28.6971	28.941	28.4064	25.5791	25.6733	26.4315	27.8716	27.9098	27.9255				28.6971	28.941	28.4064	25.5791	25.6733	26.4315	27.8716	27.9098	27.9255	21.3556	22.1358	21.726	+	+	+	DCP1a_Cyto;LSM14a_Cyto;RCK_Cyto	0.000857103	0.000631579	-2.78687	-8.96352	0.00740643	0.0150367	-0.779198	-5.01596	1.42464e-05	0	-6.94237	-25.4094	EEF1D	Elongation factor 1-delta	P29692	P29692
23.3713		22.7853										23.3713	23.2517	22.7853	22.7892	21.4852	22.8357	22.2146	22.1849	22.7006	20.5392	22.6081	22.1223		+		LSM14a_Cyto	0.183788	0.166224	-0.766102	-1.60489	0.0347268	0.0479169	-0.769385	-3.14361	0.100954	0.0749245	-1.37959	-2.12341	SEC24A	Protein transport protein Sec24A	O95486	O95486
27.1663	26.9349	26.6413	24.1019	23.6365	24.8466	25.9528	26.3002	26.311	24.6044	26.0809	25.375	27.1663	26.9349	26.6413	24.1019	23.6365	24.8466	25.9528	26.3002	26.311	24.6044	26.0809	25.375	+	+	+	DCP1a_Cyto;LSM14a_Cyto;RCK_Cyto	0.00209478	0.00353917	-2.71918	-7.0853	0.0194467	0.0259819	-0.726164	-3.77935	0.0260961	0.0175665	-1.56076	-3.44825	TBCB	Tubulin-folding cofactor B	Q99426	Q99426
23.6742		23.8357			23.401							23.6742	21.5614	23.8357	23.4263	22.8874	23.401	21.8762	22.9157	22.8041	21.8733	22.1337	21.6517					0.790049	0.87036	0.214446	0.284638	0.573528	0.689171	-0.491753	-0.612145	0.201883	0.157586	-1.13752	-1.52527	CUEDC2	CUE domain-containing protein 2	Q9H467	Q9H467
26.3045	26.192	25.6074				25.3187	25.8884	25.4139		23.8027	23.6017	26.3045	26.192	25.6074	21.8075	22.7818	23.7468	25.3187	25.8884	25.4139	21.9076	23.8027	23.6017	+		+	DCP1a_Cyto;RCK_Cyto	0.00559542	0.00856357	-3.25595	-5.42581	0.150881	0.181902	-0.494356	-1.77317	0.0101166	0.00888889	-2.93067	-4.58872	PACSIN2	Protein kinase C and casein kinase substrate in neurons protein 2	Q9UNF0	Q9UNF0
26.192	26.0672	26.1699				25.4571	25.3153	25.53				26.192	26.0672	26.1699	23.2275	22.7339	22.0154	25.4571	25.3153	25.53	21.8369	22.2522	22.1332	+	+	+	DCP1a_Cyto;LSM14a_Cyto;RCK_Cyto	0.00059765	0	-3.48409	-9.84233	0.000657935	0.0053617	-0.708901	-9.60059	6.08274e-06	0	-4.06891	-31.4618	IQGAP1	Ras GTPase-activating-like protein IQGAP1	P46940	P46940
26.1324	26.1565	25.7093				25.2849	25.1565	25.545				26.1324	26.1565	25.7093	22.9823	22.2908	22.1584	25.2849	25.1565	25.545	22.0014	22.7357	21.7052	+	+	+	DCP1a_Cyto;LSM14a_Cyto;RCK_Cyto	0.000277555	0	-3.52226	-11.9875	0.0221816	0.0319767	-0.670583	-3.62889	0.000342047	0.00150588	-3.85193	-11.363	RAB7A	Ras-related protein Rab-7a	P51149	P51149
30.5653	30.1414	30.0923	25.6032	25.377	27.6671	29.8585	29.9893	29.9524	28.0329	28.7586	28.1728	30.5653	30.1414	30.0923	25.6032	25.377	27.6671	29.8585	29.9893	29.9524	28.0329	28.7586	28.1728	+		+	DCP1a_Cyto;RCK_Cyto	0.00552522	0.0085931	-4.05056	-5.44486	0.0983975	0.122705	-0.332903	-2.14623	0.00192068	0.00306542	-1.9449	-7.25077	FKBP4	Peptidyl-prolyl cis-trans isomerase FKBP4;Peptidyl-prolyl cis-trans isomerase FKBP4, N-terminally processed	Q02790	Q02790
24.5873	23.9043	24.4783				23.5896	24.0524	23.7697				24.5873	23.9043	24.4783	22.6477	21.3476	21.8789	23.5896	24.0524	23.7697	21.7897	22.141	21.5138	+		+	DCP1a_Cyto;RCK_Cyto	0.00545141	0.00829066	-2.36525	-5.46523	0.107335	0.132795	-0.519409	-2.06913	0.000846795	0.00366897	-2.50849	-8.9918	HPRT1	Hypoxanthine-guanine phosphoribosyltransferase	P00492	P00492
24.0326	23.3957	23.8072				24.5709	25.491	24.4233				24.0326	23.3957	23.8072	21.6773	22.2932	22.4125	24.5709	25.491	24.4233	21.2105	21.7011	21.7035	+		+	DCP1a_Cyto;RCK_Cyto	0.00534758	0.00831944	-1.61752	-5.49445	0.0472769	0.0605152	1.0832	2.83142	0.000885325	0.00361905	-2.20683	-8.88823	SIRT2	NAD-dependent protein deacetylase sirtuin-2	Q8IXJ6	Q8IXJ6
28.3504	27.5839	28.0134	23.6461		24.2926	27.3109	27.6207	27.5967	24.8365	25.1824		28.3504	27.5839	28.0134	23.6461	21.4749	24.2926	27.3109	27.6207	27.5967	24.8365	25.1824	22.3224	+		+	DCP1a_Cyto;RCK_Cyto	0.00532214	0.00834843	-4.84471	-5.50171	0.123505	0.15269	-0.47313	-1.94613	0.0140501	0.0104813	-3.86879	-4.16833	EIF1AX;EIF1AY	Eukaryotic translation initiation factor 1A, X-chromosomal;Eukaryotic translation initiation factor 1A, Y-chromosomal	P47813;O14602	P47813
27.4704	27.0971	27.467	25.5454	26.1079	25.5912	26.5844	26.6955	26.812		25.1919		27.4704	27.0971	27.467	25.5454	26.1079	25.5912	26.5844	26.6955	26.812	21.8827	25.1919	23.2238	+	+	+	DCP1a_Cyto;LSM14a_Cyto;RCK_Cyto	0.00187526	0.00254028	-1.59665	-7.29702	0.00989963	0.0169778	-0.647518	-4.61751	0.0156374	0.011905	-3.91199	-4.03741	CD2AP	CD2-associated protein	Q9Y5K6	Q9Y5K6
22.3252												22.3252	23.1603	22.6909	22.5634	23.378	23.301	22.5076	22.2789	21.8694	22.5438	22.1347	21.8293					0.373169	0.363605	0.355323	1.00171	0.172308	0.206046	-0.506842	-1.65972	0.155359	0.120279	-0.556227	-1.74811	PTPRK	Receptor-type tyrosine-protein phosphatase kappa	Q15262	Q15262
						25.753	24.7582	24.5279				25.555	24.4775	25.3368	23.6384	23.122	23.2933	23.3894	24.6447	23.5052	21.9143	23.0029	21.9226	+	+	+	DCP1a_Cyto;LSM14a_Cyto;RCK_Cyto	0.00631378	0.0925095	-1.83366	-5.24614	0.0250974	0.0348468	-0.62408	-1.80811	0.00562038	0.0082735	-2.38833	-5.5007	TUBA1C	Tubulin alpha-1C chain	Q9BQE3	Q9BQE3
		23.1882										22.6129	23.2006	23.1882	22.1983	23.3584	22.6226	22.4651	22.3782	22.3292	21.8849	21.0872	21.7445		+	+	LSM14a_Cyto;RCK_Cyto	0.521323	0.588237	-0.274111	-0.702096	0.0369057	0.0499492	-0.609735	-3.08072	0.010322	0.00886364	-1.42838	-4.56215	NEBL	Nebulette	O76041	O76041
25.6383	24.3445	24.4694				25.1463	25.384	25.3108		24.1338		25.6383	24.3445	24.4694	22.6682	22.0282	22.1373	25.1463	25.384	25.3108	21.7839	24.1338	22.6236	+		+	DCP1a_Cyto;RCK_Cyto	0.00513297	0.00764664	-2.53955	-5.55711	0.330183	0.377522	0.462918	1.10752	0.0698188	0.047402	-1.97036	-2.4583	FHL1	Four and a half LIM domains protein 1	Q13642	Q13642
29.825	29.8604	30.2153				25.5022	26.3222	25.7446	27.1003	27.6805	27.2117	27.3961	27.3198	26.6153	24.5723	23.8363	25.2389	26.4553	26.6221	26.2151	23.2665	24.2359	21.6232	+	+	+	DCP1a_Cyto;LSM14a_Cyto;RCK_Cyto	0.0174692	0.0317536	-1.32144	-3.90488	0.00606312	0.0124314	-0.542047	-0.940264	0.00186552	0.00773561	-2.37626	-7.30711	HSP90AA1;HSP90AB1;HSP90AB3P;HSP90AB2P	Heat shock protein HSP 90-alpha;Heat shock protein HSP 90-beta;Putative heat shock protein HSP 90-beta-3;Putative heat shock protein HSP 90-beta 2	P07900;P08238;Q58FF7;Q58FF8	P07900
28.9566	28.5866	28.2949	24.7863		25.6327	27.0949	27.2697	26.6855	25.6677	26.0226	25.3078	27.3961	27.3198	26.6153	24.5723	23.8363	25.2389	26.4553	26.6221	26.2151	23.2665	24.2359	21.6232	+	+	+	DCP1a_Cyto;LSM14a_Cyto;RCK_Cyto	0.0174692	0.0317536	-1.32144	-3.90488	0.00606312	0.0124314	-0.542047	-0.940264	0.00186552	0.00773561	-2.37626	-7.30711	HSP90AA1;HSP90AA2P;HSP90AB1;HSP90AB2P	Heat shock protein HSP 90-alpha;Heat shock protein HSP 90-alpha A2;Heat shock protein HSP 90-beta;Putative heat shock protein HSP 90-beta 2	P07900;Q14568;P08238;Q58FF8	P07900
29.8079	29.1987	29.5497	27.4229	26.5935	27.799	29.474	29.5391	29.7795		27.4059	28.1003	29.8079	29.1987	29.5497	27.4229	26.5935	27.799	29.474	29.5391	29.7795	22.0271	27.4059	28.1003	+			DCP1a_Cyto	0.00482441	0.00778417	-2.24697	-5.65306	0.713198	0.828086	0.0787417	0.39471	0.129263	0.0944	-3.67434	-1.90652	ALDOA	Fructose-bisphosphate aldolase A	P04075	P04075
28.4727	28.5345	28.4036				24.3913	24.5784	24.633	24.0892	25.7755	24.7965	27.3961	27.3198	26.6153	24.5723	23.8363	25.2389	26.4553	26.6221	26.2151	23.2665	24.2359	21.6232	+	+	+	DCP1a_Cyto;LSM14a_Cyto;RCK_Cyto	0.0174692	0.0317536	-1.32144	-3.90488	0.00606312	0.0124314	-0.542047	-0.940264	0.00186552	0.00773561	-2.37626	-7.30711	HSP90AA1;HSP90AB4P;HSP90AB1;HSP90AB3P;HSP90AB2P	Heat shock protein HSP 90-alpha;Putative heat shock protein HSP 90-beta 4;Heat shock protein HSP 90-beta;Putative heat shock protein HSP 90-beta-3;Putative heat shock protein HSP 90-beta 2	P07900;Q58FF6;P08238;Q58FF7;Q58FF8	P07900
25.3898	24.4641	24.962				25.5905	25.6747	25.611	24.5723	24.6534		24.6273	23.5631	24.3925	22.2982	21.7093	22.4389	23.7102	24.8221	23.784	23.5497	23.5792	21.8734	+			DCP1a_Cyto	0.0198588	0.0188467	-2.04552	-5.69652	0.201048	0.232244	-0.0888459	0.735991	0.161217	0.124157	-1.19352	-1.82721	SH3GL1;SH3GL2	Endophilin-A2;Endophilin-A1	Q99961;Q99962	Q99961
23.8649	22.6621	23.823										24.6273	23.5631	24.3925	22.2982	21.7093	22.4389	23.7102	24.8221	23.784	23.5497	23.5792	21.8734	+			DCP1a_Cyto	0.0198588	0.0188467	-2.04552	-5.69652	0.201048	0.232244	-0.0888459	0.735991	0.161217	0.124157	-1.19352	-1.82721	SH3GL1	Endophilin-A2	Q99961	Q99961
25.2991	23.7037	24.064	25.4702	25.2143	25.9578	26.4864	26.922	26.9198				27.3961	27.3198	26.6153	24.5723	23.8363	25.2389	26.4553	26.6221	26.2151	23.2665	24.2359	21.6232	+	+	+	DCP1a_Cyto;LSM14a_Cyto;RCK_Cyto	0.0174692	0.0317536	-1.32144	-3.90488	0.00606312	0.0124314	-0.542047	-0.940264	0.00186552	0.00773561	-2.37626	-7.30711	HSP90AA1;HSP90AB1;HSP90AB2P	Heat shock protein HSP 90-alpha;Heat shock protein HSP 90-beta;Putative heat shock protein HSP 90-beta 2	P07900;P08238;Q58FF8	P07900
25.0017	23.8604	24.9402				24.0395	24.9158	24.55				25.0017	23.8604	24.9402	22.5503	22.3946	22.283	24.0395	24.9158	24.55	22.2082	22.2319	21.9061	+		+	DCP1a_Cyto;RCK_Cyto	0.00442737	0.00705109	-2.19149	-5.78821	0.836389	0.916109	-0.0990136	-0.220349	0.00296905	0.00421138	-2.48536	-6.45288	RPL35	60S ribosomal protein L35	P42766	P42766
24.4471		23.9595										24.4471	22.4656	23.9595	21.9299	22.4406	23.7859	22.993	22.6166	23.3103	22.1797	22.5564	21.467	+	+	+	DCP1a_Cyto;LSM14a_Cyto;RCK_Cyto	0.455932	0.485217	-0.790186	-0.824599	0.011307	0.0174184	-0.485537	-0.619574	0.0534458	0.0705944	-1.6849	-3.29214	INA	Alpha-internexin	Q16352	Q16352
25.5852	24.2044	25.5441				24.0126	24.3141	24.2885				25.5852	24.2044	25.5441	22.4387	22.4814	22.4321	24.0126	24.3141	24.2885	21.9926	22.4707	21.4929	+		+	DCP1a_Cyto;RCK_Cyto	0.0042269	0.00710294	-2.66048	-5.86222	0.122385	0.151804	-0.906155	-1.95406	0.00425645	0.0042029	-3.12584	-5.85104	PSMC2	26S protease regulatory subunit 7	P35998	P35998
25.8475	24.5569	25.3261				25.5549	25.4901	25.2258				25.8475	24.5569	25.3261	21.937	22.6019	22.8987	25.5549	25.4901	25.2258	22.0696	22.7545	22.3784	+		+	DCP1a_Cyto;RCK_Cyto	0.00419191	0.00712915	-2.76426	-5.87558	0.666748	0.788976	0.180105	0.464041	0.00257443	0.00331915	-2.84264	-6.70529	ZC3H15	Zinc finger CCCH domain-containing protein 15	Q8WU90	Q8WU90
27.8326	26.1924	27.4503				26.6265	23.6192	27.2847	24.886	24.8057	24.6566	27.8326	26.1924	27.4503	22.9533	24.1609	23.616	26.6265	23.6192	27.2847	24.886	24.8057	24.6566	+		+	DCP1a_Cyto;RCK_Cyto	0.00410546	0.00718216	-3.58167	-5.90918	0.346033	0.396979	-1.31496	-1.06714	0.00896192	0.00809384	-2.37565	-4.75136	TBCE	Tubulin-specific chaperone E	Q15813	Q15813
25.6718	25.3551	25.5993			23.8756	25.0811	25.2808	24.8997				25.6718	25.3551	25.5993	22.5768	22.4579	23.8756	25.0811	25.2808	24.8997	21.8397	22.5573	22.7876	+	+	+	DCP1a_Cyto;LSM14a_Cyto;RCK_Cyto	0.00518255	0.00843662	-2.57195	-5.54235	0.0356201	0.0480916	-0.454838	-3.11728	0.000473378	0.00203704	-3.14719	-10.4526	DCTN2	Dynactin subunit 2	Q13561	Q13561
							23.1445					25.4248	24.2365	24.7322	22.4117	23.1073	24.0682	24.3225	25.1849	24.9606	21.3886	22.8045	21.7784	+		+	DCP1a_Cyto;RCK_Cyto	0.00381226	0.503645	-1.89214	-6.02997	0.287949	0.328474	0.0248216	-0.0863807	0.00162966	0.501648	-2.94756	-7.57351	MSN	Moesin	P26038	P26038
26.0658	24.579	24.7353				24.444	24.8295	25.1116	24.1801	25.276	24.0008	26.0658	24.579	24.7353	22.4136	21.8871	21.7447	24.444	24.8295	25.1116	24.1801	25.276	24.0008	+			DCP1a_Cyto	0.00374999	0.00684848	-3.11159	-6.05709	0.550813	0.659183	-0.331685	-0.650553	0.357825	0.314552	-0.641101	-1.03817	TCP1	T-complex protein 1 subunit alpha	P17987	P17987
26.038	26.8008	26.5423	24.2246	23.5374	24.6063	25.87	26.1438	26.0694		23.4451		26.038	26.8008	26.5423	24.2246	23.5374	24.6063	25.87	26.1438	26.0694	21.9868	23.4451	22.5654	+		+	DCP1a_Cyto;RCK_Cyto	0.00370423	0.00687452	-2.3376	-6.07737	0.143778	0.173704	-0.432631	-1.81459	0.0013793	0.00354595	-3.79459	-7.91419	CAPRIN1	Caprin-1	Q14444	Q14444
31.3676	31.1288	31.2086	28.5236	28.6754	28.7938	30.7553	30.9424	30.9266	27.7345	28.3748	28.0519	26.7577	26.1243	27.1154	22.3361	22.88	23.5048	27.6513	27.9034	27.7765	24.2999	24.2033	24.4135	+	+	+	DCP1a_Cyto;LSM14a_Cyto;RCK_Cyto	0.00114488	0.00113609	-3.42004	-8.31092	0.0258777	0.0363258	-0.40873	-3.41972	0.00103132	0.00328395	-2.61957	-8.54121	EIF4A2;EIF4A3;EIF4A1	Eukaryotic initiation factor 4A-II;Eukaryotic initiation factor 4A-II, N-terminally processed;Eukaryotic initiation factor 4A-III;Eukaryotic initiation factor 4A-III, N-terminally processed;Eukaryotic initiation factor 4A-I	Q14240;P38919;P60842	Q14240
25.6348	26.0655	25.557					24.4719	24.0041	24.2999	24.2033	24.4135	29.6028	28.9117	29.7051	22.3361	22.7259	25.7012	28.8734	29.2334	28.8867	26.5232	27.4421	26.3956	+	+	+	DCP1a_Cyto;LSM14a_Cyto;RCK_Cyto	0.000401814	0	-3.42004	-10.9028	0.0258777	0.0363258	-0.40873	-3.45746	0.00103132	0.00328395	-2.61957	-8.54121	EIF4A2	Eukaryotic initiation factor 4A-II;Eukaryotic initiation factor 4A-II, N-terminally processed	Q14240	Q14240
29.6028	28.9117	29.7051			25.7012	28.8734	29.2334	28.8867	26.5232	27.4421	26.3956	28.1802	27.518	28.4102	22.3154	22.8029	24.603	28.2623	28.5684	28.3316	25.4115	25.8227	25.4046	+	+	+	DCP1a_Cyto;LSM14a_Cyto;RCK_Cyto	0.000773346	0.000568047	-3.59635	-9.60686	0.023182	0.0317998	-0.384486	-2.47019	0.000739366	0.00269967	-2.90042	-9.57338	EIF4A2;EIF4A1	Eukaryotic initiation factor 4A-II;Eukaryotic initiation factor 4A-II, N-terminally processed;Eukaryotic initiation factor 4A-I	Q14240;P60842	Q14240
26.7577	26.1243	27.1154				27.6513	27.9034	27.7765				29.6028	28.9117	29.7051	22.3361	22.88	25.7012	28.8734	29.2334	28.8867	26.5232	27.4421	26.3956	+	+	+	DCP1a_Cyto;LSM14a_Cyto;RCK_Cyto	0.00114488	0.00113609	-3.77266	-8.31092	0.0204864	0.0272738	-0.360242	-1.48293	0.000447411	0.00211538	-3.18127	-10.6055	EIF4A1	Eukaryotic initiation factor 4A-I	P60842	P60842
26.6709	24.8083	26.4818										25.2812	23.7651	23.4366	24.0076	23.122	23.2933	23.3894	24.6447	23.5653	22.2344	23.1108	21.7649	+	+	+	DCP1a_Cyto;LSM14a_Cyto;RCK_Cyto	0.101031	0.134991	-0.255755	-1.45501	0.0210503	0.0425477	-0.288866	-0.711693	0.00724996	0.212904	-1.0566	-5.04629	TUBA1B;TUBA4A;TUBA1A;TUBA3E;TUBA1C	Tubulin alpha-1B chain;Tubulin alpha-4A chain;Tubulin alpha-1A chain;Tubulin alpha-3E chain;Tubulin alpha-1C chain	P68363;P68366;Q71U36;P0DPH8;P0DPH7;Q6PEY2;Q9BQE3	P68363
26.6471	24.8233	26.36				24.8347	25.678	25.3088	24.0668	24.7097	23.8657	29.501	28.0978	29.3775	24.9145	25.2333	25.9917	28.0689	28.6793	28.4105	26.6683	27.3525	26.4667	+		+	DCP1a_Cyto;RCK_Cyto	0.00345407	0.00591983	-3.61231	-6.23132	0.268299	0.308075	-0.605923	-1.31372	0.0267719	0.0171002	-2.16294	-4.36246	EEF1A1;EEF1A1P5	Elongation factor 1-alpha 1;Putative elongation factor 1-alpha-like 3	P68104;Q5VTE0	P68104
32.355	31.3723	32.395	27.8508	28.0457	29.2743	31.3031	31.6805	31.5121	29.2698	29.9953	29.0678	29.501	28.0978	29.3775	24.9145	25.2333	25.9917	28.0689	28.6793	28.4105	26.6683	27.3525	26.4667	+		+	DCP1a_Cyto;RCK_Cyto	0.00345407	0.00591983	-3.61231	-6.23132	0.268299	0.308075	-0.605923	-1.31372	0.0267719	0.0171002	-2.16294	-4.36246	EEF1A1;EEF1A1P5;EEF1A2	Elongation factor 1-alpha 1;Putative elongation factor 1-alpha-like 3;Elongation factor 1-alpha 2	P68104;Q5VTE0;Q05639	P68104
25.7824	25.6335	24.4703				24.834	24.7055					25.7824	25.6335	24.4703	22.3652	22.4197	21.4834	24.834	24.7055	22.7574	21.6885	22.7675	21.226	+		+	DCP1a_Cyto;RCK_Cyto	0.00336416	0.00613127	-3.20603	-6.23848	0.204247	0.233588	-1.19646	-1.51541	0.00528193	0.00483849	-3.40142	-5.51329	C8orf33	UPF0488 protein C8orf33	Q9H7E9	Q9H7E9
27.2366	25.0098	26.5803					24.343	24.3158				27.2366	25.0098	26.5803	22.1767	22.093	22.1468	22.855	24.343	24.3158	22.1157	22.003	21.9566	+		+	DCP1a_Cyto;RCK_Cyto	0.00332665	0.00615504	-4.13677	-6.25748	0.0415415	0.0553659	-2.43766	-2.96031	0.0030301	0.00417742	-4.2505	-6.41753	RPL29	60S ribosomal protein L29	P47914	P47914
	23.6254	23.8237										21.944	23.6254	23.8237	22.955	23.7493	23.2121	22.8414	22.7584	22.0141	22.4252	22.3235	21.5607					0.798875	0.876744	0.174411	0.272292	0.414273	0.485947	-0.593075	-0.910052	0.192025	0.149878	-1.02793	-1.56769	CLASP1	CLIP-associating protein 1	Q7Z460	Q7Z460
26.9162	25.2379	26.9329					24.5311	24.4357				25.2812	23.7651	23.4366	24.0076	23.122	23.2933	23.3894	24.6447	23.5653	22.2344	23.1108	21.7649	+	+	+	DCP1a_Cyto;LSM14a_Cyto;RCK_Cyto	0.101031	0.134991	-0.255755	-1.45501	0.0210503	0.0425477	-0.288866	-0.711693	0.00724996	0.212904	-1.0566	-5.04629	TUBA1B;TUBA4A;TUBA1A;TUBA1C	Tubulin alpha-1B chain;Tubulin alpha-4A chain;Tubulin alpha-1A chain;Tubulin alpha-1C chain	P68363;P68366;Q71U36;P0DPH8;P0DPH7;Q9BQE3	P68363
25.0792	24.3273	25.2275					24.4555	23.6585				25.0792	24.3273	25.2275	22.5115	23.1304	22.6218	21.7771	24.4555	23.6585	22.9787	22.0909	22.0125	+		+	DCP1a_Cyto;RCK_Cyto	0.00326402	0.00625197	-2.12342	-6.28978	0.133479	0.164531	-1.58097	-1.87872	0.00378708	0.00393916	-2.51727	-6.04087	SEC16A	Protein transport protein Sec16A	O15027	O15027
30.2907	30.1078	29.5941	27.6141	27.7745	28.4349	28.9326	29.7387	29.0141	26.2678	27.6296	27.0099	30.2907	30.1078	29.5941	27.6141	27.7745	28.4349	28.9326	29.7387	29.0141	26.2678	27.6296	27.0099	+		+	DCP1a_Cyto;RCK_Cyto	0.0032455	0.00627668	-2.05636	-6.29947	0.0803932	0.0975366	-0.769077	-2.3284	0.00244529	0.00283983	-3.02844	-6.79844	LDHA	L-lactate dehydrogenase A chain	P00338	P00338
25.2256	24.1059	24.3738				24.9486	24.4499	24.2092				25.2256	24.1059	24.3738	22.472	22.2811	22.4395	24.9486	24.4499	24.2092	22.6043	22.2856	23.2394	+		+	DCP1a_Cyto;RCK_Cyto	0.00317828	0.00592063	-2.17087	-6.33525	0.939352	0.968767	-0.0325267	-0.0809751	0.013307	0.0103459	-1.85866	-4.23591	EIF3D	Eukaryotic translation initiation factor 3 subunit D	O15371	O15371
24.4391	24.1466	24.1917	23.6631	23.2063	24.3735	23.9649	24.8248					25.2812	23.7651	23.4366	24.0076	23.122	23.2933	23.3894	24.6447	23.5653	22.2344	23.1108	21.7649	+	+	+	DCP1a_Cyto;LSM14a_Cyto;RCK_Cyto	0.101031	0.134991	-0.255755	-1.45501	0.0210503	0.0425477	-0.288866	-0.711693	0.00724996	0.212904	-1.0566	-5.04629	TUBA1B;TUBA4A;TUBA8;TUBAL3;TUBA1A;TUBA1C	Tubulin alpha-1B chain;Tubulin alpha-4A chain;Tubulin alpha-8 chain;Tubulin alpha chain-like 3;Tubulin alpha-1A chain;Tubulin alpha-1C chain	P68363;P68366;Q9NY65;A6NHL2;Q71U36;P0DPH8;P0DPH7;Q9BQE3	P68363
29.6055	29.118	29.2497	26.0192	25.733	26.7535	28.5603	28.4973	28.5841	26.9373	26.0919	26.9535	25.2812	23.7651	23.4366	24.0076	23.122	23.2933	23.3894	24.6447	23.5653	22.2344	23.1108	21.7649	+	+	+	DCP1a_Cyto;LSM14a_Cyto;RCK_Cyto	0.101031	0.134991	-0.255755	-1.45501	0.0210503	0.0425477	-0.288866	-0.711693	0.00724996	0.212904	-1.0566	-5.04629	TUBA1B;TUBA4A;TUBA8;TUBA1A;TUBA3E;TUBA1C	Tubulin alpha-1B chain;Tubulin alpha-4A chain;Tubulin alpha-8 chain;Tubulin alpha-1A chain;Tubulin alpha-3E chain;Tubulin alpha-1C chain	P68363;P68366;Q9NY65;Q71U36;P0DPH8;P0DPH7;Q6PEY2;Q9BQE3	P68363
			24.352				23.2107	22.2098				25.2812	23.7651	23.4366	24.0076	23.122	23.2933	23.3894	24.6447	23.5653	22.2344	23.1108	21.7649	+	+	+	DCP1a_Cyto;LSM14a_Cyto;RCK_Cyto	0.101031	0.134991	-0.255755	-1.45501	0.0210503	0.0425477	-0.288866	-0.711693	0.00724996	0.212904	-1.0566	-5.04629	TUBA1B;TUBA1A;TUBA1C	Tubulin alpha-1B chain;Tubulin alpha-1A chain;Tubulin alpha-1C chain	P68363;Q71U36;Q9BQE3	P68363
27.1703	26.5948	27.0991	24.4921	24.1494	25.2444	25.4677	26.2787	25.2181		24.6737		27.4447	26.8325	27.3879	24.5355	24.3765	25.8933	26.8627	27.3568	26.8291	22.178	26.208	23.8083	+	+	+	DCP1a_Cyto;LSM14a_Cyto;RCK_Cyto	0.0167721	0.0186411	-2.2866	-4.78208	0.0196395	0.026095	-0.205519	0.271352	0.123366	0.0984364	-3.15692	-2.95881	YWHAE	14-3-3 protein epsilon	P62258	P62258
24.9849		24.419										23.8264	22.9861	23.1731	22.719	22.5789	24.116	24.2495	24.3018	25.084	22.742	22.4583	22.3607	+	+	+	DCP1a_Cyto;LSM14a_Cyto;RCK_Cyto	0.0175518	0.0321327	-0.394812	-1.89805	0.0218897	0.0312962	-0.0700862	-0.107662	0.00869296	0.905302	0	-4.79292	TUBB;TUBB3;TUBB4B;TUBB2A;TUBB2B	Tubulin beta chain;Tubulin beta-3 chain;Tubulin beta-4B chain;Tubulin beta-2A chain;Tubulin beta-2B chain	P07437;Q13509;P68371;Q13885;Q9BVA1	P07437
												24.4687	23.9317	24.3282	22.3374	22.3971	21.8881	22.8937	23.749	22.3019	22.2472	22.1527	21.3639	+	+	+	DCP1a_Cyto;LSM14a_Cyto;RCK_Cyto	0.00412203	0.00878176	-1.84709	-6.41308	0.0295763	0.0635182	-1.22882	-3.87321	0.0298835	0.0338541	-2.05432	-3.87248	HSPA4L;HSPH1	Heat shock 70 kDa protein 4L;Heat shock protein 105 kDa	O95757;Q92598	O95757
26.2662	25.3896	25.3685					24.7742	24.9072				26.2662	25.3896	25.3685	23.3832	23.2588	22.4754	22.5966	24.7742	24.9072	22.0365	22.7136	21.7546	+		+	DCP1a_Cyto;RCK_Cyto	0.00301513	0.00507755	-2.63564	-6.42612	0.120908	0.150429	-1.58212	-1.96465	0.00103024	0.00330435	-3.50658	-8.54356	RNH1	Ribonuclease inhibitor	P13489	P13489
28.1282	27.594	28.9013			24.116	26.7212	27.1394	27.0956		25.2115	24.8646	23.8264	22.9861	23.1731	22.719	22.5789	24.116	24.2495	24.3018	25.084	22.742	22.4583	22.3607	+	+	+	DCP1a_Cyto;LSM14a_Cyto;RCK_Cyto	0.0175518	0.0321327	-0.394812	-1.89805	0.0218897	0.0312962	-0.0700862	-0.107662	0.00869296	0.905302	0	-4.79292	TUBB;TUBB1;TUBB4B;TUBB2A;TUBB8;TUBB2B	Tubulin beta chain;Tubulin beta-8 chain-like protein LOC260334;Tubulin beta-1 chain;Tubulin beta-4B chain;Tubulin beta-2A chain;Tubulin beta-8 chain;Tubulin beta-2B chain	P07437;A6NNZ2;CON__ENSEMBL:ENSBTAP00000025008;Q9H4B7;P68371;Q13885;Q3ZCM7;Q9BVA1	P07437
						25.4947	26.2545	25.084				23.8264	22.9861	23.1731	22.719	22.5789	24.116	24.2495	24.3018	25.084	22.742	22.4583	22.3607	+	+	+	DCP1a_Cyto;LSM14a_Cyto;RCK_Cyto	0.0175518	0.0321327	-0.394812	-1.89805	0.0218897	0.0312962	-0.0700862	-0.107662	0.00869296	0.905302	0	-4.79292	TUBB;TUBB4A;TUBB4B;TUBB2A;TUBB2B	Tubulin beta chain;Tubulin beta-4A chain;Tubulin beta-4B chain;Tubulin beta-2A chain;Tubulin beta-2B chain	P07437;P04350;P68371;Q13885;Q9BVA1	P07437
26.5486	27.0304	27.0334	24.177	24.6764	25.2023	27.6234	26.9343	27.6371		24.1237		26.5486	27.0304	27.0334	24.177	24.6764	25.2023	27.6234	26.9343	27.6371	22.8842	24.1237	22.2182	+		+	DCP1a_Cyto;RCK_Cyto	0.00291518	0.00461157	-2.18555	-6.48482	0.135237	0.164581	0.527486	1.8674	0.00283851	0.00428099	-3.7954	-6.53156	CPNE3	Copine-3	O75131	O75131
29.5666	29.4752	29.0744	24.2917		24.8638	27.8808	28.2219	27.7904				23.8264	22.9861	23.1731	22.719	22.5789	24.116	24.2495	24.3018	25.084	22.742	22.4583	22.3607	+	+	+	DCP1a_Cyto;LSM14a_Cyto;RCK_Cyto	0.0175518	0.0321327	-0.394812	-1.89805	0.0218897	0.0312962	-0.0700862	-0.107662	0.00869296	0.905302	0	-4.79292	TUBB;TUBB4A;TUBB3;TUBB6;TUBB4B;TUBB2A;TUBB2B	Tubulin beta chain;Tubulin beta-4A chain;Tubulin beta-3 chain;Tubulin beta-6 chain;Tubulin beta-4B chain;Tubulin beta-2A chain;Tubulin beta-2B chain	P07437;P04350;Q13509;Q9BUF5;P68371;Q13885;Q9BVA1	P07437
26.1486	25.4044	25.7779										24.1383	23.0915	23.4545	22.4813	22.7731	23.152	22.5537	22.7039	23.02	22.5256	22.5738	22.1112	+	+	+	DCP1a_Cyto;LSM14a_Cyto;RCK_Cyto	0.0496274	0.0924487	0	-5.43269	0.00723803	0.0181145	0	-1.75475	0.03143	0.0415468	-1.01057	-6.5791	EPPK1;PLEC	Epiplakin;Plectin	P58107;Q15149	P58107
25.5225	24.8357	24.5823					24.7431	24.4447	24.6259	24.96	24.7364	25.5225	24.8357	24.5823	22.677	21.9165	22.7267	21.9686	24.7431	24.4447	24.6259	24.96	24.7364	+			DCP1a_Cyto	0.00271341	0.0043038	-2.54014	-6.61126	0.243566	0.272925	-1.26139	-1.36647	0.526721	0.550788	-0.20606	-0.692509	DNAJA2	DnaJ homolog subfamily A member 2	O60884	O60884
26.9034	25.2843	26.9671				25.359	25.4574	25.4974				26.9034	25.2843	26.9671	22.6376	22.384	21.6227	25.359	25.4574	25.4974	21.9859	22.2859	22.2315	+		+	DCP1a_Cyto;RCK_Cyto	0.00269205	0.00432203	-4.1702	-6.62532	0.161481	0.193382	-0.946998	-1.71506	0.00164609	0.00326368	-4.21717	-7.55345	DDX20	Probable ATP-dependent RNA helicase DDX20	Q9UHI6	Q9UHI6
27.732	26.7414	27.2125			24.9711	26.2864	26.6252	25.7956	23.9518	24.2952	23.9334	26.5215	24.5775	25.2222	22.6203	23.1566	22.7946	26.0092	26.0887	25.6106	23.3768	23.4873	23.116	+	+	+	DCP1a_Cyto;LSM14a_Cyto;RCK_Cyto	0.0901781	0.325939	-0.422095	-2.97211	0.032073	0.0418124	0.00673962	0.0742941	0.0641664	0.110042	-0.863956	-3.50034	ACTG1;ACTB;ACTA1	Actin, cytoplasmic 2;Actin, cytoplasmic 2, N-terminally processed;Actin, cytoplasmic 1;Actin, cytoplasmic 1, N-terminally processed;Actin, alpha skeletal muscle	P63261;P60709;P68133	P63261
31.6863	30.9384	31.4037				27.6611	27.7327	27.3743	25.619	28.284	25.6596	26.5215	24.5775	25.2222	22.6203	23.1566	22.7946	26.0092	26.0887	25.6106	23.3768	23.4873	23.116	+	+	+	DCP1a_Cyto;LSM14a_Cyto;RCK_Cyto	0.0901781	0.325939	-0.422095	-2.97211	0.032073	0.0418124	0.00673962	0.0742941	0.0641664	0.110042	-0.863956	-3.50034	ACTG1;ACTB;POTEE;POTEF;POTEKP;POTEJ;ACTA1;POTEI	Actin, cytoplasmic 2;Actin, cytoplasmic 2, N-terminally processed;Actin, cytoplasmic 1;Actin, cytoplasmic 1, N-terminally processed;POTE ankyrin domain family member E;POTE ankyrin domain family member F;Putative beta-actin-like protein 3;Putative beta-actin-like protein 3, N-terminally processed;POTE ankyrin domain family member J;Actin, alpha skeletal muscle;POTE ankyrin domain family member I	P63261;P60709;Q6S8J3;A5A3E0;Q9BYX7;P0CG39;P68133;P0CG38	P63261
24.6447	24.5006	25.4746										24.6447	24.5006	25.4746	23.2155	22.5349	22.8242	23.4204	22.6465	22.6575	22.1106	22.7529	23.0508	+	+	+	DCP1a_Cyto;LSM14a_Cyto;RCK_Cyto	0.0302525	0.0310791	-2.24711	-3.2887	0.0151379	0.0187803	0.0716801	0.195342	0.236113	0.187491	-2.30991	-1.39276	YWHAB	14-3-3 protein beta/alpha;14-3-3 protein beta/alpha, N-terminally processed	P31946	P31946
22.7855												24.6447	24.5006	25.4746	23.2155	22.521	22.4233	22.8849	22.6465	22.6575	22.1106	22.7529	22.3771	+	+	+	DCP1a_Cyto;LSM14a_Cyto;RCK_Cyto	0.0160711	0.0310791	-2.24711	-5.28547	0.0151379	0.0187803	0.0716801	0.195342	0.122731	0.187491	-2.30991	-3.04346	YWHAB;YWHAZ	14-3-3 protein beta/alpha;14-3-3 protein beta/alpha, N-terminally processed;14-3-3 protein zeta/delta	P31946;P63104	P31946
				25.841	26.6797			27.1911				23.6751	23.0698	23.7961	22.7502	22.8895	24.4899	24.8721	25.2782	26.0898	22.6144	22.4648	22.2967	+	+	+	DCP1a_Cyto;LSM14a_Cyto;RCK_Cyto	0.00251346	0.0182837	-0.816216	-3.20996	0.0124537	0.0202068	0.218817	-1.00102	0.00869296	0.504149	-1.19393	-4.79292	TUBB	Tubulin beta chain	P07437	P07437
26.7207	25.3298	26.2745				25.5902	25.9861	26.1034				26.7207	25.3298	26.2745	22.032	23.1154	22.656	25.5902	25.9861	26.1034	21.4311	21.9358	22.9792	+		+	DCP1a_Cyto;RCK_Cyto	0.00245509	0.00447368	-3.50716	-6.79116	0.649407	0.770364	-0.215093	-0.490598	0.00286934	0.00426337	-3.99291	-6.51258	ASNS	Asparagine synthetase [glutamine-hydrolyzing]	P08243	P08243
			25.5818		25.6005	25.9207	25.4193	26.0474				24.0642	23.294	23.7961	23.5366	22.5196	24.4899	25.7077	25.8369	25.5657	22.6144	22.3734	22.2967	+	+	+	DCP1a_Cyto;LSM14a_Cyto;RCK_Cyto	0.00251346	0.0182837	-0.816216	-3.20996	0.0025882	0.00789199	0.410878	1.69189	0.00869296	0.504149	-1.19393	-4.79292	TUBB4B	Tubulin beta-4B chain	P68371	P68371
23.7024	23.265	23.7995	24.7365	24.7733	23.773	24.159	24.6193	24.1121	23.4832	24.4341	23.6001	23.7024	23.265	23.7995	24.7365	24.7733	23.773	24.159	24.6193	24.1121	23.4832	24.4341	23.6001		+		LSM14a_Cyto	0.0839841	0.0792373	0.838614	2.28863	0.0373404	0.0495718	0.70785	3.06869	0.504543	0.517924	0.250142	0.732373	CRK	Adapter molecule crk	P46108	P46108
25.6884	25.1047	26.2637				25.1023	24.5461	25.4119				25.6884	25.1047	26.2637	22.2911	21.7213	22.9541	25.1023	24.5461	25.4119	21.1025	22.0079	21.4891	+		+	DCP1a_Cyto;RCK_Cyto	0.00233584	0.00398222	-3.36342	-6.88227	0.187963	0.218233	-0.665478	-1.58582	0.000615559	0.00333858	-4.15245	-9.76746	NAP1L4	Nucleosome assembly protein 1-like 4	Q99733	Q99733
25.543	24.887	25.4065	23.7876	23.633	24.1956	26.2237	25.8928	26.009	22.8621	23.4713	23.4401	25.543	24.887	25.4065	23.7876	23.633	24.1956	26.2237	25.8928	26.009	22.8621	23.4713	23.4401	+	+	+	DCP1a_Cyto;LSM14a_Cyto;RCK_Cyto	0.00572702	0.00884354	-1.40677	-5.39085	0.0264085	0.0363231	0.762992	3.43524	0.00199039	0.00300917	-2.02099	-7.18238	CDV3	Protein CDV3 homolog	Q9UKY7	Q9UKY7
26.8111	26.4402	26.6735	24.4464	24.5898	24.7758	27.324	27.6229	27.4933	25.5468	25.2323	27.6881	26.8111	26.4402	26.6735	24.4464	24.5898	24.7758	27.324	27.6229	27.4933	25.5468	25.2323	27.6881	+	+		DCP1a_Cyto;LSM14a_Cyto	0.000145887	0	-2.03762	-14.1234	0.00376664	0.00890722	0.838437	6.04978	0.56666	0.603676	-0.485888	-0.623647	DBNL	Drebrin-like protein	Q9UJU6	Q9UJU6
23.0272												24.0366	23.3433	23.564	22.4257	22.5096	22.5674	22.5517	22.1771	22.7776	21.9733	21.6045	22.0591	+	+	+	DCP1a_Cyto;LSM14a_Cyto;RCK_Cyto	0.329828	0.378986	-1.14708	-6.92152	0.0913393	0.108922	-1.14584	-5.30729	0.0982269	0.0764157	-1.76902	-15.7878	ABI2	Abl interactor 2	Q9NYB9	Q9NYB9
27.8788	26.9877	27.4019	25.7536	26.2138	26.8692	26.6723	26.671	26.9676				26.6828	26.1286	26.3156	23.9737	24.324	24.9287	24.8277	26.8225	24.5994	22.516	22.1388	22.5764	+		+	DCP1a_Cyto;RCK_Cyto	0.0254507	0.0231876	-1.96685	-6.99757	0.257995	0.303339	-0.959118	-1.61269	0.00101888	0.00240236	-3.96525	-9.65238	CLTC	Clathrin heavy chain 1	Q00610	Q00610
25.4867	25.2695	25.2292					26.974					26.6828	26.1286	26.3156	23.9737	24.324	24.9287	24.8277	26.8225	24.5994	22.516	22.1388	22.5764	+		+	DCP1a_Cyto;RCK_Cyto	0.0254507	0.0231876	-1.96685	-6.99757	0.257995	0.303339	-0.959118	-1.61269	0.00101888	0.00240236	-3.96525	-9.65238	CLTC;CLTCL1	Clathrin heavy chain 1;Clathrin heavy chain 2	Q00610;P53675	Q00610
28.8696	29.7248	28.8479	25.8825	25.8247	26.7917	28.3017	28.4004	28.3975	25.7811	25.9766	25.7071	28.8696	29.7248	28.8479	25.8825	25.8247	26.7917	28.3017	28.4004	28.3975	25.7811	25.9766	25.7071	+		+	DCP1a_Cyto;RCK_Cyto	0.00219351	0.00345946	-2.98114	-6.99883	0.0547801	0.0657522	-0.780944	-2.68785	0.000375167	0.00142222	-3.32584	-11.0967	RPS3A	40S ribosomal protein S3a	P61247	P61247
21.8462												21.8462	22.0118	21.9684	23.0932	22.7	22.0083	23.1088	22.6099	22.7398	22.912	22.2727	22.0244		+		LSM14a_Cyto	0.10955	0.101091	0.658363	2.05113	0.00508045	0.0116636	0.877378	5.57294	0.161801	0.125329	0.460865	1.71337	U2AF1L4;U2AF1	Splicing factor U2AF 26 kDa subunit;Splicing factor U2AF 35 kDa subunit	P0DN76;Q8WU68;Q01081	P0DN76
26.4204	25.8261	26.1867				26.746	27.2317	27.3142				26.4204	25.8261	26.1867	23.381	21.2454	22.8187	26.746	27.2317	27.3142	20.8539	22.5103	22.3241	+	+	+	DCP1a_Cyto;LSM14a_Cyto;RCK_Cyto	0.00521695	0.00840702	-3.66271	-5.53221	0.0183233	0.0252346	0.952876	3.84867	0.00152984	0.00338144	-4.24827	-7.70103	EIF2A	Eukaryotic translation initiation factor 2A;Eukaryotic translation initiation factor 2A, N-terminally processed	Q9BY44	Q9BY44
26.824	26.161	25.9525	24.0756		25.3239	27.1227	27.516	27.3039		26.261	24.712	26.824	26.161	25.9525	24.0756	22.2208	25.3239	27.1227	27.516	27.3039	21.7151	26.261	24.712		+		LSM14a_Cyto	0.0602037	0.0531111	-2.43904	-2.59754	0.0249148	0.0342938	1.0017	3.49917	0.200329	0.156418	-2.08313	-1.53181	PDCD6IP	Programmed cell death 6-interacting protein	Q8WUM4	Q8WUM4
27.0072	26.4029	26.64	26.3903	26.1319	26.8462	27.601	28.0517	27.6101	26.0384	25.8556		27.0072	26.4029	26.64	26.3903	26.1319	26.8462	27.601	28.0517	27.6101	26.0384	25.8556	22.7913		+		LSM14a_Cyto	0.451919	0.480015	-0.227254	-0.83255	0.00965808	0.0164091	1.0709	4.65047	0.169294	0.132931	-1.78827	-1.67475	IGF2BP1	Insulin-like growth factor 2 mRNA-binding protein 1	Q9NZI8	Q9NZI8
24.9715	24.3269	25.1294	24.565	24.4515	24.6093	25.7525	26.0913	25.8385	23.7077			24.9715	24.3269	25.1294	24.565	24.4515	24.6093	25.7525	26.0913	25.8385	23.7077	22.5307	21.4387		+	+	LSM14a_Cyto;RCK_Cyto	0.345004	0.32988	-0.267332	-1.06971	0.0150591	0.0188421	1.08482	4.08317	0.0323897	0.0216432	-2.25025	-3.21645	UBAP2	Ubiquitin-associated protein 2	Q5T6F2	Q5T6F2
27.2488	26.299	26.913	26.2026	25.7704	26.9226	27.9114	28.0311	27.7928		26.3292	25.7701	27.2488	26.299	26.913	26.2026	25.7704	26.9226	27.9114	28.0311	27.7928	21.8821	26.3292	25.7701		+		LSM14a_Cyto	0.297668	0.281632	-0.52175	-1.19622	0.0189337	0.0261662	1.09151	3.8104	0.20441	0.159585	-2.15984	-1.51474	VCL	Vinculin	P18206	P18206
26.9933	26.3469	26.4915	26.5511	24.7386	26.2265	27.51	28.0378	27.6216	25.7798	26.5024	26.0163	26.9933	26.3469	26.4915	26.5511	24.7386	26.2265	27.51	28.0378	27.6216	25.7798	26.5024	26.0163		+		LSM14a_Cyto	0.261858	0.242404	-0.771818	-1.30514	0.0117572	0.017115	1.1126	4.39277	0.151862	0.116664	-0.511061	-1.76761	UBAP2L	Ubiquitin-associated protein 2-like	Q14157	Q14157
						23.4951	23.4355	23.5872				22.414	21.9933	22.7066	22.8024	23.0848	22.7688	23.4951	23.4355	23.5872	21.6829	22.8066	22.5248		+		LSM14a_Cyto		1	0		0.00584664	0.0126756	1.13461	5.35992		1	0		TNIK	TRAF2 and NCK-interacting protein kinase	Q9UKE5	Q9UKE5
25.1003	25.0795	25.1951				26.0986	26.3444	26.3639				25.1003	25.0795	25.1951	21.8201	23.0982	22.5595	26.0986	26.3444	26.3639	23.0159	22.2273	21.6631	+	+	+	DCP1a_Cyto;LSM14a_Cyto;RCK_Cyto	0.00210828	0.00349091	-2.63237	-7.07318	0.000245694	0.00241509	1.14399	12.367	0.00200739	0.00299543	-2.82289	-7.16614	SMG9	Protein SMG9	Q9H0W8	Q9H0W8
26.054	25.5654	25.4655	25.117			26.4947	26.8496	27.1747		24.785	24.5049	26.054	25.5654	25.4655	25.117	23.0419	22.9847	26.4947	26.8496	27.1747	21.6031	24.785	24.5049	+	+		DCP1a_Cyto;LSM14a_Cyto	0.0522765	0.047193	-1.98043	-2.73308	0.0128756	0.0182993	1.1447	4.27726	0.116455	0.0848687	-2.06396	-1.99745	PPP1R14B	Protein phosphatase 1 regulatory subunit 14B	Q96C90	Q96C90
						23.7983		23.8465				22.1705	22.1533	22.7594	21.8267	22.4213	22.5629	23.7983	22.877	23.8465	22.9775	22.2629	21.6905		+		LSM14a_Cyto		1	0		0.0372113	0.049697	1.14623	3.07225		1	0		GNG13	Guanine nucleotide-binding protein G(I)/G(S)/G(O) subunit gamma-13	Q9P2W3	Q9P2W3
			25.7179	25.2033	25.9167	23.86	23.8804	23.6392				22.5904	22.3925	22.9553	25.7179	25.2033	25.9167	23.86	23.8804	23.6392	22.6575	21.7222	22.3492	+	+		DCP1a_Cyto;LSM14a_Cyto	0.000384186	0	2.96657	11.0292	0.00324125	0.00944262	1.14716	6.30171		1	0		BAG4	BAG family molecular chaperone regulator 4	O95429	O95429
						23.4989						21.8475	22.466	21.8294	23.1439	22.4304	23.049	23.4989	22.8933	23.2013	22.4715	22.2275	22.2368		+		LSM14a_Cyto		1	0		0.013496	0.0179333	1.15018	4.21829		1	0		EIF4E2	Eukaryotic translation initiation factor 4E type 2	O60573	O60573
26.3606	25.4109	25.4007		23.3681		25.2437	24.5963	25.842				26.3606	25.4109	25.4007	22.8841	23.3681	22.8112	25.2437	24.5963	25.842	21.0974	22.3014	21.1359	+		+	DCP1a_Cyto;RCK_Cyto	0.00173956	0.00201961	-2.70295	-7.44384	0.359476	0.413262	-0.496731	-1.03418	0.00114909	0.00304	-4.21252	-8.30292	HSPA4	Heat shock 70 kDa protein 4	P34932	P34932
							24.0185					22.2932	22.3091	22.0101	23.0047	21.6915	22.5725	23.058	24.0185	23.0837	21.2388	23.0908	22.7722		+		LSM14a_Cyto		1	0		0.0232135	0.0332334	1.18264	3.57779		1	0		ADAMTS9	A disintegrin and metalloproteinase with thrombospondin motifs 9	Q9P2N4	Q9P2N4
							24.018	23.6939				22.0971	22.6256	22.4494	23.1838	23.2162	21.6912	23.2853	24.018	23.6939	23.0036	22.1095	22.9715		+		LSM14a_Cyto		1	0		0.0083315	0.0159055	1.27501	4.85131		1	0		NT5C2	Cytosolic purine 5'-nucleotidase	P49902	P49902
						23.9341		23.88				22.811	22.4711	22.1182	22.708	22.3774	22.7374	23.9341	23.4268	23.88	22.701	21.9655	22.305		+		LSM14a_Cyto		1	0		0.00755579	0.0152289	1.28019	4.98773		1	0		SHFM1	26S proteasome complex subunit DSS1	P60896	P60896
24.6104	24.3643	24.8093				24.6717	24.897	24.3454				24.6104	24.3643	24.8093	22.4829	22.7511	21.8537	24.6717	24.897	24.3454	21.2565	23.0389	20.9627	+		+	DCP1a_Cyto;RCK_Cyto	0.00164469	0.00208081	-2.23209	-7.55515	0.843163	0.921079	0.0433572	0.211052	0.01267	0.0101093	-2.84196	-4.29756	PPP1R2P3;PPP1R2	Protein phosphatase inhibitor 2-like protein 3;Protein phosphatase inhibitor 2	Q6NXS1;P41236	Q6NXS1
25.8933	25.4041	25.0443					24.0149	23.229		24.5718		24.4423	23.5993	24.1063	22.708	22.1783	22.2849	22.8297	23.2187	22.1443	22.146	23.1829	21.3289	+	+	+	DCP1a_Cyto;LSM14a_Cyto;RCK_Cyto	0.00155843	0.501056	-1.33718	-7.66348	0.00747956	0.507676	-1.03402	-5.00205	0.052346	0.516927	-1.37147	-2.7318	HSPH1	Heat shock protein 105 kDa	Q92598	Q92598
28.2059	27.8047	28.5737	26.5019	26.4149	26.5028	28.1697	28.5073	28.4667	26.7332	26.3298		28.2059	27.8047	28.5737	26.5019	26.4149	26.5028	28.1697	28.5073	28.4667	26.7332	26.3298	22.61	+			DCP1a_Cyto	0.00154102	0.00212371	-1.72154	-7.68625	0.491103	0.586354	0.186456	0.757166	0.0894428	0.065109	-2.9704	-2.23169	GSTO1	Glutathione S-transferase omega-1	P78417	P78417
24.5046	24.0767	24.7085					24.7656	25.0677				24.5046	24.0767	24.7085	22.3977	21.9024	22.5802	22.95	24.7656	25.0677	22.7421	23.0883	22.546	+		+	DCP1a_Cyto;RCK_Cyto	0.00148103	0.00214583	-2.13651	-7.7672	0.817981	0.905039	-0.168831	-0.245735	0.00258582	0.00384746	-1.6378	-6.69735	NAA50	N-alpha-acetyltransferase 50	Q9GZZ1	Q9GZZ1
24.3072	24.1022	25.3416	26.1987			25.8628	26.037	25.6948				24.3072	24.1022	25.3416	26.1987	22.0767	21.5254	25.8628	26.037	25.6948	21.5069	22.3386	21.3643		+	+	LSM14a_Cyto;RCK_Cyto	0.436208	0.455927	-1.31672	-0.86423	0.0318338	0.0461828	1.28119	3.23469	0.00434351	0.00418773	-2.84709	-5.81866	PGD	6-phosphogluconate dehydrogenase, decarboxylating	P52209	P52209
24.8679	24.7877	23.7714	23.0446	23.975	22.928	26.1747	25.5063	25.5907	24.2672		24.3737	24.8679	24.7877	23.7714	23.0446	23.975	22.928	26.1747	25.5063	25.5907	24.2672	22.7587	24.3737		+		LSM14a_Cyto	0.0746691	0.067975	-1.1598	-2.39613	0.035516	0.0475714	1.28157	3.12031	0.343595	0.298156	-0.675805	-1.07324	TNPO1	Transportin-1	Q92973	Q92973
26.9292	26.4112	26.9245	25.1401	25.0837	26.5525	27.8238	28.1831	28.1225	26.3904	26.7183	26.3792	26.9292	26.4112	26.9245	25.1401	25.0837	26.5525	27.8238	28.1831	28.1225	26.3904	26.7183	26.3792		+		LSM14a_Cyto	0.0849029	0.0805506	-1.16287	-2.27876	0.0032537	0.0093913	1.28819	6.29517	0.274468	0.223822	-0.259006	-1.26525	TAF15	TATA-binding protein-associated factor 2N	Q92804	Q92804
26.1306	25.5368	25.4227			23.9503	26.4621	27.5694	26.9285	24.6984	24.8755		26.1306	25.5368	25.4227	22.7143	22.7319	23.9503	26.4621	27.5694	26.9285	24.6984	24.8755	21.3545	+	+		DCP1a_Cyto;LSM14a_Cyto	0.00524364	0.00837762	-2.56454	-5.5244	0.0294451	0.0431087	1.28997	3.31758	0.152984	0.11721	-2.05392	-1.7613	PSMA4	Proteasome subunit alpha type-4	P25789	P25789
24.106	23.6745	24.2539				25.0083	25.8144	25.1401				24.106	23.6745	24.2539	22.8755	22.2377	21.5704	25.0083	25.8144	25.1401	22.5964	22.6061	21.3101	+	+	+	DCP1a_Cyto;LSM14a_Cyto;RCK_Cyto	0.0126605	0.0130765	-1.7836	-4.29852	0.0126008	0.0176246	1.30947	4.30449	0.0166033	0.0120627	-1.84057	-3.96534	SHMT1	Serine hydroxymethyltransferase, cytosolic	P34896	P34896
26.0522	25.1806	25.6347				25.6208	25.3458	25.3853	22.7973	23.4363		26.0522	25.1806	25.6347	22.0286	23.0858	22.4165	25.6208	25.3458	25.3853	22.7973	23.4363	22.3984	+		+	DCP1a_Cyto;RCK_Cyto	0.0014488	0.00221505	-3.11218	-7.81238	0.553309	0.661474	-0.171862	-0.64628	0.00221672	0.00292857	-2.74516	-6.9792	EIF4G2	Eukaryotic translation initiation factor 4 gamma 2	P78344	P78344
				23.9539	23.6715	23.4944	24.2013	23.9336				22.2239	22.6782	22.7914	22.6099	23.9539	23.6715	23.4944	24.2013	23.9336	22.0524	22.1794	22.32		+		LSM14a_Cyto	0.129263	0.119095	0.847221	1.90652	0.0082128	0.0159684	1.31191	4.87116		1	0		HNRNPDL	Heterogeneous nuclear ribonucleoprotein D-like	O14979	O14979
						24.4837	24.4712	24.2301				22.844	23.3759	22.9773	22.9778	22.2795	22.2609	24.4837	24.4712	24.2301	21.5783	22.8528	22.076		+		LSM14a_Cyto		1	0		0.00178607	0.00573427	1.32932	7.39196		1	0		SORBS3	Vinexin	O60504	O60504
25.2286	24.6478	24.7137				24.9546						25.2286	24.6478	24.7137	22.7111	22.471	21.8306	24.9546	22.545	22.5237	22.2987	22.0697	21.3339	+		+	DCP1a_Cyto;RCK_Cyto	0.00140269	0.00175824	-2.52581	-7.87924	0.139616	0.169419	-1.5223	-1.83989	0.0010005	0.00343226	-2.96262	-8.60917	RPL26L1	60S ribosomal protein L26-like 1	Q9UNX3	Q9UNX3
						24.2773		24.0241				22.2186	22.7763	22.2533	21.6297	22.1663	22.8645	24.2773	22.996	24.0241	20.8481	21.874	23.1356		+		LSM14a_Cyto		1	0		0.0352092	0.0477835	1.34973	3.12929		1	0		KPNA1	Importin subunit alpha-5;Importin subunit alpha-5, N-terminally processed	P52294	P52294
						24.0746	24.5536	23.9099				22.5521	22.784	23.0479	22.8333	22.8328	21.9343	24.0746	24.5536	23.9099	21.887	21.737	21.8527		+		LSM14a_Cyto		1	0		0.00450514	0.00930097	1.38469	5.76059		1	0		C21orf59	UPF0769 protein C21orf59	P57076	P57076
27.5045	26.9868	27.0196				26.1549	25.6693	26.8712				26.0836	25.5877	25.2363	22.9649	22.8396	23.5262	24.0519	23.8635	24.9069	22.0112	22.1966	21.8672	+	+	+	DCP1a_Cyto;LSM14a_Cyto;RCK_Cyto	0.0275055	0.0246696	-2.52565	-7.90055	0.0459226	0.0560136	-1.36178	-3.10266	0.00498841	0.00430286	-3.61091	-11.9724	ARF1;ARF3;ARF4;ARF5	ADP-ribosylation factor 1;ADP-ribosylation factor 3;ADP-ribosylation factor 4;ADP-ribosylation factor 5	P84077;P61204;P18085;P84085	P84077
24.6628	24.1886	23.4531										26.0836	25.5877	25.2363	22.9649	22.8396	23.5262	24.0519	23.8635	24.9069	22.0112	22.1966	21.8672	+	+	+	DCP1a_Cyto;LSM14a_Cyto;RCK_Cyto	0.0275055	0.0246696	-2.52565	-7.90055	0.0459226	0.0560136	-1.36178	-3.10266	0.00498841	0.00430286	-3.61091	-11.9724	ARF5	ADP-ribosylation factor 5	P84085	P84085
28.2278	28.0255	27.9828	24.9055	24.4629	25.7408	27.7765	28.0043	27.6403		26.4089		28.2278	28.0255	27.9828	24.9055	24.4629	25.7408	27.7765	28.0043	27.6403	23.4567	26.4089	22.1031	+		+	DCP1a_Cyto;RCK_Cyto	0.00134923	0.00106667	-3.04233	-7.96023	0.105466	0.131872	-0.271683	-2.08466	0.0325552	0.0215421	-4.08915	-3.21109	NAP1L1	Nucleosome assembly protein 1-like 1	P55209	P55209
27.21	26.0213	25.4867				24.4737	24.9488	24.9707	23.3568			27.21	26.0213	25.4867	21.9957	22.2513	21.7142	24.4737	24.9488	24.9707	23.3568	21.9152	22.3585	+		+	DCP1a_Cyto;RCK_Cyto	0.00133188	0.00107263	-4.25228	-7.98736	0.0542467	0.0656748	-1.44162	-2.69728	0.00510732	0.00488889	-3.69586	-5.56482	RPL11	60S ribosomal protein L11	P62913	P62913
27.1349	25.8371	26.4359	25.1078	24.6544	24.2583	27.8191	27.7554	28.0416	23.0889	24.1598		27.1349	25.8371	26.4359	25.1078	24.6544	24.2583	27.8191	27.7554	28.0416	23.0889	24.1598	22.3982	+	+	+	DCP1a_Cyto;LSM14a_Cyto;RCK_Cyto	0.0160374	0.018681	-1.79581	-4.00693	0.0218827	0.0313882	1.40272	3.64423	0.00686792	0.00666667	-3.2537	-5.12381	EEF2	Elongation factor 2	P13639	P13639
27.0475	26.1288	26.724	25.783	25.9691	26.0384	28.014	27.963	28.1455				27.0475	26.1288	26.724	25.783	25.9691	26.0384	28.014	27.963	28.1455	21.9783	22.7404	21.0963		+	+	LSM14a_Cyto;RCK_Cyto	0.0657292	0.0580547	-0.703252	-2.51467	0.00685123	0.0129874	1.40744	5.12732	0.00100448	0.00338854	-4.69507	-8.60027	PDLIM1	PDZ and LIM domain protein 1	O00151	O00151
28.8317	26.8537	29.0314				26.4105	26.6262	26.499				28.8317	26.8537	29.0314	21.7189	22.7104	22.1312	26.4105	26.6262	26.499	21.1648	21.3845	22.3659	+		+	DCP1a_Cyto;RCK_Cyto	0.0012951	0.00109091	-6.05204	-8.04637	0.0685904	0.0812968	-1.72699	-2.47483	0.00110574	0.00314793	-6.6005	-8.38697	HIST1H4A	Histone H4	P62805	P62805
			27.8127	26.9543	27.5675	28.4412	29.0772	28.6659	25.9998	26.7179	25.9564	23.4595	22.0519	22.4313	27.8127	26.9543	27.5675	28.4412	29.0772	28.6659	25.9998	26.7179	25.9564	+	+	+	DCP1a_Cyto;LSM14a_Cyto;RCK_Cyto	0.026403	0.0281176	-0.488648	-1.10482	0.006457	0.0132085	1.40986	5.2133	0.598992	0.647255	-0.215789	-0.386839	TAGLN3;TAGLN2	Transgelin-3;Transgelin-2	Q9UI15;P37802	Q9UI15
22.9708						23.752	23.928	24.419		22.2506	22.0236	22.9708	22.3488	22.4514	22.1386	21.9456	22.9924	23.752	23.928	24.419	21.9801	22.2506	22.0236		+		LSM14a_Cyto	0.570306	0.658585	-0.23147	-0.61753	0.006505	0.0131525	1.44268	5.20249	0.0737664	0.0513026	-0.505565	-2.40735	GRSF1	G-rich sequence factor 1	Q12849	Q12849
26.5584	25.6563	26.5953				25.2745	26.29	25.562	24.1976	24.5272	24.1543	26.5584	25.6563	26.5953	22.8018	23.3572	22.3889	25.2745	26.29	25.562	24.1976	24.5272	24.1543	+		+	DCP1a_Cyto;RCK_Cyto	0.00119118	0.00110983	-3.42071	-8.22499	0.262653	0.297952	-0.561169	-1.30257	0.0038538	0.00389474	-1.97701	-6.01217	PAIP1	Polyadenylate-binding protein-interacting protein 1	Q9H074	Q9H074
26.9938	26.139	26.2429					24.7662	25.0281				26.9938	26.139	26.2429	23.348	22.1886	22.193	22.471	24.7662	25.0281	21.863	21.6359	21.9056	+		+	DCP1a_Cyto;RCK_Cyto	0.00117631	0.00111628	-3.88203	-8.25213	0.0503428	0.063235	-2.37011	-2.76977	7.87339e-05	0	-4.65706	-16.5144	SPTBN1	Spectrin beta chain, non-erythrocytic 1	Q01082	Q01082
			25.3919	25.4405	26.723	23.5115	23.9437	24.0421		23.7799		22.4076	22.6188	22.0477	25.3919	25.4405	26.723	23.5115	23.9437	24.0421	21.4443	23.7799	21.5739	+	+		DCP1a_Cyto;LSM14a_Cyto	0.00170164	0.00202956	3.49376	7.48741	0.00319864	0.00949451	1.4744	6.32432	0.911356	0.946804	-0.0919825	-0.118537	KIAA0430	Meiosis arrest female protein 1	Q9Y4F3	Q9Y4F3
26.1507	25.6952	26.6897			23.4833	25.8185	25.1344	22.9692				26.1507	25.6952	26.6897	22.741	22.6715	23.4833	25.8185	25.1344	22.9692	22.0912	22.2443	22.1825	+		+	DCP1a_Cyto;RCK_Cyto	0.00115387	0.00112941	-3.21328	-8.29391	0.164709	0.198258	-1.53784	-1.69816	0.000160968	0.00232727	-4.00588	-13.7745	CHORDC1	Cysteine and histidine-rich domain-containing protein 1	Q9UHD1	Q9UHD1
22.9754						24.1616	23.459	23.9359				22.9754	22.1469	21.8577	22.639	21.8557	21.821	24.1616	23.459	23.9359	21.9331	22.4566	22.1748		+		LSM14a_Cyto	0.632463	0.731507	-0.221437	-0.516945	0.0179339	0.0245325	1.5255	3.8739	0.725378	0.794863	-0.138522	-0.376918	DHX29	ATP-dependent RNA helicase DHX29	Q7Z478	Q7Z478
25.7218	25.0919	25.3021	24.6445	24.4517		26.9036	26.8147	27.0108		24.7791		25.7218	25.0919	25.3021	24.6445	24.4517	23.0617	26.9036	26.8147	27.0108	21.9958	24.7791	21.2483		+	+	LSM14a_Cyto;RCK_Cyto	0.0681721	0.0600504	-1.31931	-2.48053	0.00136161	0.0039375	1.53777	7.94111	0.068605	0.0461626	-2.69752	-2.47463	EIF3K	Eukaryotic translation initiation factor 3 subunit K	Q9UBQ5	Q9UBQ5
24.6762	23.8735	24.6541	25.0349	25.672	25.2842	26.0641	25.4982	26.276	24.0745	23.4493	22.7819	24.6762	23.8735	24.6541	25.0349	25.672	25.2842	26.0641	25.4982	26.276	24.0745	23.4493	22.7819	+	+		DCP1a_Cyto;LSM14a_Cyto	0.0449922	0.0418166	0.929113	2.88046	0.0117418	0.0171748	1.54486	4.39446	0.102121	0.0754569	-0.966005	-2.1132	CCBL2	Kynurenine--oxoglutarate transaminase 3	Q6YP21	Q6YP21
25.4567	24.8247	25.5998				24.5039	24.7107	24.8751		23.194		25.4567	24.8247	25.5998	22.8993	22.0902	22.23	24.5039	24.7107	24.8751	21.9039	23.194	21.6866	+		+	DCP1a_Cyto;RCK_Cyto	0.00111545	0.00115663	-2.88724	-8.36778	0.0842056	0.101433	-0.597211	-2.28624	0.00453361	0.00460215	-3.03225	-5.75063	FXR2	Fragile X mental retardation syndrome-related protein 2	P51116	P51116
						23.4869	23.8027	23.6646				21.6254	22.2872	22.3639	23.0282	22.2778	21.7356	23.4869	23.8027	23.6646	21.2924	21.7769	20.6523		+		LSM14a_Cyto		1	0		0.00344956	0.00919149	1.55918	6.1962		1	0		LIX1L	LIX1-like protein	Q8IVB5	Q8IVB5
25.2025	24.2467	24.8741				24.9222	24.633	24.7575				25.2025	24.2467	24.8741	22.4137	22.3023	22.0725	24.9222	24.633	24.7575	21.987	21.9205	21.9779	+		+	DCP1a_Cyto;RCK_Cyto	0.00108308	0.00117073	-2.51161	-8.43254	0.990913	0.997738	-0.00354576	-0.0121169	0.000561224	0.00177419	-2.81265	-10.0036	AARS	Alanine--tRNA ligase, cytoplasmic	P49588	P49588
25.4205	24.8327	25.3027				24.4346	26.0571	25.139				25.4205	24.8327	25.3027	22.7954	22.8334	22.056	24.4346	26.0571	25.139	22.0005	22.341	22.0956	+		+	DCP1a_Cyto;RCK_Cyto	0.00107168	0.00117791	-2.6237	-8.45592	0.962827	0.981891	0.0249379	0.0495899	0.000123304	0	-3.03962	-14.7398	PRRC2C	Protein PRRC2C	Q9Y520	Q9Y520
26.0307	25.469	25.339				24.5869	25.484	25.2076				26.0307	25.469	25.339	22.1956	22.0081	23.0262	24.5869	25.484	25.2076	23.4781	21.9134	21.7396	+		+	DCP1a_Cyto;RCK_Cyto	0.00106365	0.00119255	-3.20291	-8.47256	0.200544	0.229212	-0.520058	-1.5309	0.00545352	0.00524232	-3.23588	-5.46464	DNAJC2	DnaJ homolog subfamily C member 2;DnaJ homolog subfamily C member 2, N-terminally processed	Q99543	Q99543
25.205	24.7298	25.072				24.503	24.8773	25.0457				25.2374	24.982	24.8403	22.7378	22.3619	23.1448	23.5514	24.6637	24.9633	21.8686	23.1345	21.8957	+		+	DCP1a_Cyto;RCK_Cyto	0.00536337	0.00634911	-2.27175	-8.55074	0.318744	0.3699	-0.627089	-1.17709	0.00429487	0.00447676	-2.72031	-5.98724	FAM120A;C9orf129	Constitutive coactivator of PPAR-gamma-like protein 1;Putative uncharacterized protein C9orf129	Q9NZB2;Q5T035	Q9NZB2
25.2699	25.2343	24.6086			23.8536		24.4502	24.881				25.2374	24.982	24.8403	22.7378	22.3619	23.1448	23.5514	24.6637	24.9633	21.8686	23.1345	21.8957	+		+	DCP1a_Cyto;RCK_Cyto	0.00536337	0.00634911	-2.27175	-8.55074	0.318744	0.3699	-0.627089	-1.17709	0.00429487	0.00447676	-2.72031	-5.98724	FAM120A	Constitutive coactivator of PPAR-gamma-like protein 1	Q9NZB2	Q9NZB2
25.7882	25.3095	25.5096				25.3471	25.894	25.5128				25.7882	25.3095	25.5096	22.6022	22.5661	21.4999	25.3471	25.894	25.5128	23.2659	22.6856	22.3802	+		+	DCP1a_Cyto;RCK_Cyto	0.00102521	0.0012	-3.31303	-8.55448	0.830012	0.913219	0.0488656	0.229123	0.000723688	0.004	-2.75852	-9.36644	GCN1L1	Translational activator GCN1	Q92616	Q92616
			25.6426	25.7654	26.398		24.4198	23.8365				22.8983	22.6914	22.2816	25.6426	25.7654	26.398	24.2991	24.4198	23.8365	21.2961	23.1809	21.9782	+	+		DCP1a_Cyto;LSM14a_Cyto	0.000363313	0	3.31157	11.1885	0.00354453	0.00909474	1.56139	6.15066		1	0		CAT	Catalase	P04040	P04040
23.8792						24.1808	24.5843	25.1615				23.8792	22.654	22.5606	22.6961	22.9206	22.7468	24.1808	24.5843	25.1615	22.0637	22.3011	21.4943		+		LSM14a_Cyto	0.601756	0.702595	-0.243436	-0.565809	0.0345023	0.0479164	1.61092	3.15035	0.0915154	0.0686781	-1.07822	-2.21109	SNX9	Sorting nexin-9	Q9Y5X1	Q9Y5X1
27.8318	26.319	26.9597				26.5033	26.8523	26.8098			23.9911	27.8318	26.319	26.9597	22.9666	23.2283	23.1647	26.5033	26.8523	26.8098	22.3451	23.0002	23.9911	+		+	DCP1a_Cyto;RCK_Cyto	0.000922489	0.000611465	-3.91699	-8.79349	0.524184	0.622211	-0.315037	-0.697006	0.00377106	0.0039542	-3.92469	-6.04785	CCT8	T-complex protein 1 subunit theta	P50990	P50990
29.1817	28.8863	28.8288	26.6993	25.7775	26.4829	29.1782	29.4136	29.4547		25.9713	25.7828	29.1817	28.8863	28.8288	26.6993	25.7775	26.4829	29.1782	29.4136	29.4547	21.6504	25.9713	25.7828	+		+	DCP1a_Cyto;RCK_Cyto	0.000900729	0.000619355	-2.64571	-8.84837	0.0511822	0.063516	0.383255	2.75365	0.0335281	0.0219163	-4.49743	-3.18022	MTHFD1	C-1-tetrahydrofolate synthase, cytoplasmic;Methylenetetrahydrofolate dehydrogenase;Methenyltetrahydrofolate cyclohydrolase;Formyltetrahydrofolate synthetase;C-1-tetrahydrofolate synthase, cytoplasmic, N-terminally processed	P11586	P11586
24.535	24.5145	25.4029				23.446	24.3627	24.0229	23.2181	23.9618	23.0531	24.535	24.5145	25.4029	21.7788	21.7244	22.1837	23.446	24.3627	24.0229	23.2181	23.9618	23.0531	+		+	DCP1a_Cyto;RCK_Cyto	0.000864205	0.000623377	-2.92183	-8.94429	0.0923793	0.114961	-0.873625	-2.20265	0.0254738	0.0170819	-1.40648	-3.47473	CCT5	T-complex protein 1 subunit epsilon	P48643	P48643
24.5275	23.8857	23.9071				24.0401	24.0495					24.5275	23.8857	23.9071	22.2485	22.0197	21.9902	24.0401	24.0495	22.4274	22.0827	22.1336	22.5038	+		+	DCP1a_Cyto;RCK_Cyto	0.000861623	0.000627451	-2.02067	-8.95126	0.357646	0.411903	-0.601111	-1.0386	0.00168841	0.00321569	-1.86676	-7.50289	NUFIP2	Nuclear fragile X mental retardation-interacting protein 2	Q7Z417	Q7Z417
					23.637	24.0289	23.9344	24.0582				22.6408	22.5379	21.996	22.5369	23.3698	23.637	24.0289	23.9344	24.0582	20.8477	22.2865	21.4763		+		LSM14a_Cyto	0.11086	0.103947	0.789676	2.04066	0.0013621	0.00390698	1.61561	7.94037		1	0		ASRGL1	Isoaspartyl peptidase/L-asparaginase;Isoaspartyl peptidase/L-asparaginase alpha chain;Isoaspartyl peptidase/L-asparaginase beta chain	Q7L266	Q7L266
27.891	28.25	29.2266	24.9513	24.6244	24.5721	28.3353	28.4719	28.3876				27.891	28.25	29.2266	24.9513	24.6244	24.5721	28.3353	28.4719	28.3876	23.1041	21.9042	22.2832	+		+	DCP1a_Cyto;RCK_Cyto	0.000849755	0.000635762	-3.73996	-8.98363	0.89279	0.946123	-0.0575708	-0.14356	0.000350329	0.00145455	-6.02535	-11.2935	RANGAP1	Ran GTPase-activating protein 1	P46060	P46060
24.8149	24.3621	24.5989				24.4247	23.9362	23.8715				24.8149	24.3621	24.5989	21.8828	22.4218	21.5163	24.4247	23.9362	23.8715	22.4549	22.3566	21.7119	+		+	DCP1a_Cyto;RCK_Cyto	0.000833367	0.00064	-2.65168	-9.02927	0.0777863	0.0930634	-0.514514	-2.35855	0.000826809	0.00374648	-2.41752	-9.04785	TJP2	Tight junction protein ZO-2	Q9UDY2	Q9UDY2
						23.9106	24.1812	24.3841				22.3434	22.1452	23.0532	21.9977	22.9123	22.111	23.9106	24.1812	24.3841	21.1308	22.855	21.3911		+		LSM14a_Cyto		1	0		0.00591547	0.0126195	1.64466	5.34247		1	0		PRKAR1B;PRKAR1A	cAMP-dependent protein kinase type I-beta regulatory subunit;cAMP-dependent protein kinase type I-alpha regulatory subunit;cAMP-dependent protein kinase type I-alpha regulatory subunit, N-terminally processed	P31321;P10644	P31321
24.9429	24.5019	25.3501				25.2849	24.9958	25.5825				24.9429	24.5019	25.3501	22.4085	22.5816	22.7062	25.2849	24.9958	25.5825	22.717	23.2952	22.3954	+		+	DCP1a_Cyto;RCK_Cyto	0.000804899	0.000648649	-2.36621	-9.11126	0.297871	0.338787	0.356054	1.19564	0.00407517	0.00380882	-2.12911	-5.92117	VBP1	Prefoldin subunit 3	P61758	P61758
24.4866	24.5958	23.9721				25.3092	24.1714					24.4866	24.5958	23.9721	22.5805	22.5936	22.6129	25.3092	24.1714	22.6446	21.9002	21.9082	22.0962	+		+	DCP1a_Cyto;RCK_Cyto	0.000802044	0.000653061	-1.75584	-9.11968	0.716835	0.83056	-0.309765	-0.389383	0.000299258	0.00158025	-2.38328	-11.7588	PFN2	Profilin-2	P35080	P35080
							24.3285	24.2225				22.5629	21.6463	22.5822	23.13	21.8118	22.6992	23.1882	24.3285	24.2225	22.8043	21.1013	21.095		+		LSM14a_Cyto		1	0		0.0258975	0.0362241	1.64931	3.45662		1	0		RNASEH2A	Ribonuclease H2 subunit A	O75792	O75792
			25.4453	25.1656	24.8956	24.2495	24.3018	24.973				23.1435	22.9861	23.1731	22.7815	22.5789	24.8638	25.4947	25.4193	26.0474	22.4353	22.4583	22.2326	+	+	+	DCP1a_Cyto;LSM14a_Cyto;RCK_Cyto	0.0175518	0.0321327	0	-0.824668	0.00301771	0.00911732	1.66007	1.03882	0.00869296	1	0	-4.79292	TUBB;TUBB4B	Tubulin beta chain;Tubulin beta-4B chain	P07437;P68371	P07437
24.8925		23.826			24.7636	25.6377	25.5377	25.6748				24.8925	23.0316	23.826	22.0256	22.9287	24.7636	25.6377	25.5377	25.6748	22.1312	22.0649	21.3962		+	+	LSM14a_Cyto;RCK_Cyto	0.523146	0.589286	-0.677369	-0.698852	0.0346993	0.0480417	1.70005	3.14443	0.0251043	0.0165885	-2.05258	-3.49082	WBP2	WW domain-binding protein 2	Q969T9	Q969T9
25.1001	24.4746	24.8517					24.2184	24.4365				25.1001	24.4746	24.8517	22.9241	22.4393	22.5697	21.6875	24.2184	24.4365	21.3847	22.9564	21.7123	+		+	DCP1a_Cyto;RCK_Cyto	0.000740241	0	-2.16441	-9.31163	0.205242	0.234427	-1.36134	-1.5113	0.00550617	0.00522449	-2.79099	-5.45009	PGK1	Phosphoglycerate kinase 1	P00558	P00558
26.228	25.5701	25.7763	23.1268	23.5704	23.6724	25.7879	26.2347	25.7395	24.3433	24.9206	24.5173	26.228	25.5701	25.7763	23.1268	23.5704	23.6724	25.7879	26.2347	25.7395	24.3433	24.9206	24.5173	+		+	DCP1a_Cyto;RCK_Cyto	0.000724736	0	-2.40157	-9.36292	0.814786	0.90418	0.062589	0.250161	0.00812855	0.00826347	-1.26437	-4.88546	TBCA	Tubulin-specific chaperone A	O75347	O75347
						24.01	24.2551	23.6981				21.7749	22.931	22.109	23.3383	23.1603	22.0142	24.01	24.2551	23.6981	21.91	22.8866	21.8894		+		LSM14a_Cyto		1	0		0.0106355	0.0175766	1.71615	4.52281		1	0		SYNGR2	Synaptogyrin-2	O43760	O43760
						24.1876	24.5215	23.3976				23.0302	21.9044	21.9184	21.4887	21.8576	21.0116	24.1876	24.5215	23.3976	21.9251	23.0302	23.0452		+		LSM14a_Cyto		1	0		0.0248625	0.0343909	1.75125	3.50149		1	0		LIMD2	LIM domain-containing protein 2	Q9BT23	Q9BT23
						24.3436	24.8675	23.8984				22.3571	22.6494	22.7803	22.781	23.3468	22.3577	24.3436	24.8675	23.8984	21.7038	22.2823	22.7383		+		LSM14a_Cyto		1	0		0.00443892	0.00934634	1.77424	5.78407		1	0		DIP2B	Disco-interacting protein 2 homolog B	Q9P265	Q9P265
			24.6734	24.9005	24.4715	24.1038	24.3225	24.1533				22.2795	22.7214	22.2214	24.6734	24.9005	24.4715	24.1038	24.3225	24.1533	22.5871	22.7805	22.7128	+	+		DCP1a_Cyto;LSM14a_Cyto	0.000345693	0	2.27439	11.3321	0.000477357	0.0047	1.78575	10.4301		1	0		PALLD	Palladin	Q8WX93	Q8WX93
						24.4073	24.2153	24.5634				22.8351	22.8847	21.935	21.646	22.9056	22.0793	24.4073	24.2153	24.5634	21.9925	22.469	21.9273		+		LSM14a_Cyto		1	0		0.00474325	0.0118857	1.84371	5.67955		1	0		FAM168A	Protein FAM168A	Q92567	Q92567
						23.6075	24.8769	24.4158				22.7104	22.7608	21.851	22.9768	22.5507	22.4971	23.6075	24.8769	24.4158	21.8851	22.0311	22.0075		+		LSM14a_Cyto		1	0		0.0172233	0.0221625	1.85933	3.92168		1	0		COPS3	COP9 signalosome complex subunit 3	Q9UNS2	Q9UNS2
				24.7048	25.1086	24.2526	24.6558	24.3576				22.3325	22.5189	22.8347	22.304	24.7048	25.1086	24.2526	24.6558	24.3576	22.022	22.2248	21.9417		+		LSM14a_Cyto	0.171398	0.156406	1.4771	1.66423	0.000609209	0.00553846	1.85999	9.7937		1	0		N4BP1	NEDD4-binding protein 1	O75113	O75113
26.0184	25.1304	24.8553				27.0193	27.3787	27.2281				26.0184	25.1304	24.8553	22.2926	22.8658	22.283	27.0193	27.3787	27.2281	21.6891	22.5646	22.4778	+	+	+	DCP1a_Cyto;LSM14a_Cyto;RCK_Cyto	0.00204694	0.00250467	-2.85424	-7.12903	0.00689101	0.0134108	1.87402	5.11898	0.00231476	0.00290265	-3.09084	-6.89897	SYAP1	Synapse-associated protein 1	Q96A49	Q96A49
			24.6165	24.7308	25.2485	24.5809	24.5852	24.3089				23.0152	21.8545	22.8556	24.6165	24.7308	25.2485	24.5809	24.5852	24.3089	23.1014	21.9503	20.6837	+	+		DCP1a_Cyto;LSM14a_Cyto	0.0051283	0.00767376	2.29011	5.55851	0.00690146	0.0133554	1.91652	5.1168		1	0		ZCCHC11	Terminal uridylyltransferase 4	Q5TAX3	Q5TAX3
	23.2212					24.856	23.9075	24.53				22.3711	23.2212	21.8507	22.9577	23.0413	22.0143	24.856	23.9075	24.53	22.7381	22.0262	21.7052		+		LSM14a_Cyto	0.732088	0.826423	0.190073	0.367177	0.0160472	0.0215793	1.95016	4.0062	0.553758	0.587405	-0.324492	-0.645513	NAA15	N-alpha-acetyltransferase 15, NatA auxiliary subunit	Q9BXJ9	Q9BXJ9
		23.2732	23.6492		24.3038	24.8961	24.6091	24.6813		23.5251	23.1418	22.6266	22.3327	23.2732	23.6492	22.4029	24.3038	24.8961	24.6091	24.6813	21.861	23.5251	23.1418		+		LSM14a_Cyto	0.319298	0.303148	0.707792	1.13628	0.00241153	0.0062963	1.98465	6.82379	0.872272	0.920018	0.0984764	0.171344	GRB2	Growth factor receptor-bound protein 2	P62993	P62993
25.1546	24.5906	25.3393				24.3353	24.3875	24.5034				25.1546	24.5906	25.3393	22.581	22.005	22.1554	24.3353	24.3875	24.5034	22.3819	22.4226	22.0859	+		+	DCP1a_Cyto;RCK_Cyto	0.000606644	0	-2.78104	-9.80439	0.0548746	0.0656071	-0.619448	-2.68619	0.000391969	0.00134737	-2.73136	-10.9725	SNCB;SNCA	Beta-synuclein;Alpha-synuclein	Q16143;P37840	Q16143
23.793						24.332	24.8527	24.5885	23.1712	23.3414		23.793	21.8759	22.0389	23.5384	22.8607	22.8565	24.332	24.8527	24.5885	23.1712	23.3414	20.9273		+		LSM14a_Cyto	0.474413	0.509047	0.515949	0.788682	0.0329058	0.0469255	2.02179	3.19984	0.932521	0.959333	-0.0892951	-0.0901236	SPR	Sepiapterin reductase	P35270	P35270
25.664	25.2843	24.8703				24.5603	25.9118	25.6156				25.664	25.2843	24.8703	21.2359	21.9137	20.7725	24.5603	25.9118	25.6156	22.1884	22.4501	22.3247	+		+	DCP1a_Cyto;RCK_Cyto	0.000597599	0	-3.96553	-9.84255	0.857933	0.925902	0.0896715	0.190858	0.000256477	0.00170667	-2.9518	-12.232	WDR61	WD repeat-containing protein 61;WD repeat-containing protein 61, N-terminally processed	Q9GZS3	Q9GZS3
25.2895	25.3577	25.5482					24.9579	24.9117				25.2895	25.3577	25.5482	23.1541	22.4613	22.2601	22.7388	24.9579	24.9117	22.4236	22.1385	22.1784	+		+	DCP1a_Cyto;RCK_Cyto	0.000596461	0	-2.77328	-9.8474	0.179674	0.212083	-1.19569	-1.62412	1.17034e-05	0	-3.15163	-26.696	SPG20	Spartin	Q8N0X7	Q8N0X7
						23.7618	24.2057	24.095				22.4536	22.1752	21.2307	22.7811	22.2459	22.7871	23.7618	24.2057	24.095	22.4256	22.0524	21.7761		+		LSM14a_Cyto		1	0		0.00627037	0.0134372	2.06767	5.25627		1	0		CASC3	Protein CASC3	O15234	O15234
25.9784	25.2222	26.1783				24.1558	24.9683	24.91				25.9784	25.2222	26.1783	22.6984	22.0346	22.2662	24.1558	24.9683	24.91	22.5711	22.6325	22.6939	+		+	DCP1a_Cyto;RCK_Cyto	0.000588626	0	-3.45994	-9.88112	0.046476	0.0589929	-1.11494	-2.84829	0.000420594	0.0012549	-3.16049	-10.7755	SRP68	Signal recognition particle subunit SRP68	Q9UHB9	Q9UHB9
26.2865	25.0026	26.7903	26.2719	24.8727	25.2606	27.3666	28.572	28.3541		25.9244		26.2865	25.0026	26.7903	26.2719	24.8727	25.2606	27.3666	28.572	28.3541	22.6182	25.9244	22.2313		+		LSM14a_Cyto	0.455571	0.484999	-0.558036	-0.825312	0.0331252	0.04713	2.07112	3.19288	0.131446	0.0968776	-2.43514	-1.892	PCBP2	Poly(rC)-binding protein 2	Q15366	Q15366
			24.0272	23.6541	24.7475	25.7652	26.6341	26.5268				23.913	23.5453	24.028	23.2423	23.2345	23.639	25.6344	26.0384	26.056	21.4351	22.2477	22.0465	+	+	+	DCP1a_Cyto;LSM14a_Cyto;RCK_Cyto	0.00622152	0.0066513	-0.456863	-3.50356	0.0270899	0.0335491	2.08082	7.47454	9.38796e-05	0.5	-1.6095	-15.7949	RPS4X	40S ribosomal protein S4, X isoform	P62701	P62701
25.036	24.6794	25.3064				25.5036	25.4427	25.5853				23.913	23.5453	24.028	23.2423	23.2345	23.639	25.6344	26.0384	26.056	21.4351	22.2477	22.0465	+	+	+	DCP1a_Cyto;LSM14a_Cyto;RCK_Cyto	0.00622152	0.0066513	-0.456863	-3.50356	0.0270899	0.0335491	2.08082	7.47454	9.38796e-05	0.5	-1.6095	-15.7949	RPS4X;RPS4Y2	40S ribosomal protein S4, X isoform;40S ribosomal protein S4, Y isoform 2	P62701;Q8TD47	P62701
		24.0328			23.13	24.7548	25.1654	24.9353				22.2536	22.3108	24.0328	22.9788	22.0581	23.13	24.7548	25.1654	24.9353	21.2131	22.5913	22.5126		+		LSM14a_Cyto	0.841652	0.905732	-0.143444	-0.213123	0.0248605	0.0344886	2.0861	3.50159	0.35962	0.316094	-0.760061	-1.03383	CSDE1	Cold shock domain-containing protein E1	O75534	O75534
25.8067	25.8309	25.3575					24.7284	24.6571				25.8067	25.8309	25.3575	22.1752	21.6029	22.657	23.3546	24.7284	24.6571	22.8127	22.8987	21.5537	+		+	DCP1a_Cyto;RCK_Cyto	0.000498742	0	-3.52002	-10.313	0.0398276	0.0543605	-1.41833	-3.00291	0.00215385	0.0029417	-3.24335	-7.03297	SMS	Spermine synthase	P52788	P52788
24.2794			24.6327	25.1668	25.4232	25.2257	25.3437	25.4858				24.2794	22.6201	22.7958	24.6327	25.1668	25.4232	25.2257	25.3437	25.4858	20.9831	22.1377	22.7883	+	+		DCP1a_Cyto;LSM14a_Cyto	0.0328451	0.0322358	1.84245	3.20178	0.0162923	0.0216795	2.11997	3.98798	0.165665	0.12922	-1.26207	-1.69322	TSG101	Tumor susceptibility gene 101 protein	Q99816	Q99816
			25.161			24.2812	25.4037	24.6384				22.9194	21.9929	22.9939	25.161	22.5621	22.085	24.2812	25.4037	24.6384	23.0187	22.5189	21.963		+		LSM14a_Cyto	0.563704	0.650322	0.634019	0.628627	0.00979491	0.0166891	2.13907	4.63168		1	0		IPO7	Importin-7	O95373	O95373
26.0914	25.6695	26.0604	24.2606	23.8541	24.1033	25.1836	25.5764	25.6432	23.6266	24.1135	23.8741	26.0914	25.6695	26.0604	24.2606	23.8541	24.1033	25.1836	25.5764	25.6432	23.6266	24.1135	23.8741	+		+	DCP1a_Cyto;RCK_Cyto	0.000488035	0	-1.86778	-10.3708	0.0748137	0.0895455	-0.472715	-2.39435	0.000450272	0.00207547	-2.06903	-10.5882	TLN1	Talin-1	Q9Y490	Q9Y490
						24.3222	24.4665	24.2656				22.845	22.2195	22.2463	22.624	22.1536	22.4463	24.5877	24.823	24.7177	22.6726	22.634	22.5117		+	+	LSM14a_Cyto;RCK_Cyto	0.48628	1	0	0.766187	0.0026216	0.00783802	2.14745	6.68959	0.124238	0.591512	0	1.19247	YTHDF3	YTH domain-containing family protein 3	Q7Z739	Q7Z739
26.1235	25.2144	25.8839				24.9661	25.4464	24.6112		23.4733	23.2729	26.1235	25.2144	25.8839	22.5779	21.9994	22.4614	24.9661	25.4464	24.6112	22.6367	23.4733	23.2729	+		+	DCP1a_Cyto;RCK_Cyto	0.000471196	0	-3.39439	-10.465	0.114484	0.142199	-0.732742	-2.01241	0.00214165	0.00295495	-2.61298	-7.04364	RPS6	40S ribosomal protein S6	P62753	P62753
25.2788	24.7895	25.3261					25.5356	25.4089				25.2788	24.7895	25.3261	22.439	22.6654	21.9845	21.6567	25.5356	25.4089	21.8363	22.4368	22.036	+		+	DCP1a_Cyto;RCK_Cyto	0.000464818	0	-2.76849	-10.5018	0.508502	0.610991	-0.931028	-0.725163	0.000250782	0.00172973	-3.02842	-12.3024	TPP2	Tripeptidyl-peptidase 2	P29144	P29144
						23.8459						22.845	22.2195	22.2463	22.624	22.1536	22.4463	24.5877	24.823	24.7177	22.6726	22.634	22.5117		+	+	LSM14a_Cyto;RCK_Cyto	0.48628	1	0	0.766187	0.0026216	0.00783802	2.14745	6.68959	0.124238	0.591512	0	1.19247	YTHDF3;YTHDF1	YTH domain-containing family protein 3;YTH domain-containing family protein 1	Q7Z739;Q9BYJ9	Q7Z739
						24.3978	24.2214	24.2929				22.0174	22.0299	22.4066	23.1225	22.9366	22.361	24.3978	24.2214	24.2929	22.3869	21.3546	21.0145		+		LSM14a_Cyto		1	0		9.74584e-05	0.00474074	2.15272	15.6458		1	0		TELO2	Telomere length regulation protein TEL2 homolog	Q9Y4R8	Q9Y4R8
						24.4782	24.8489	24.9647				22.3065	22.1931	23.3072	22.981	22.789	22.9644	24.4782	24.8489	24.9647	23.0506	22.244	21.8278		+		LSM14a_Cyto		1	0		0.0048616	0.0117736	2.16165	5.6411		1	0		VPS4B	Vacuolar protein sorting-associated protein 4B	O75351	O75351
						24.8571	25.0774	24.5009				22.0792	22.4205	22.2688	22.5701	22.5133	22.2197	24.2867	24.7545	24.2141	21.7703	23.2126	22.4221		+		LSM14a_Cyto		1	0		0.00118697	0.00404918	2.16229	9.53744		1	0		MKRN2	Probable E3 ubiquitin-protein ligase makorin-2	Q9H000	Q9H000
						23.7163	24.4315	23.9273				22.0792	22.4205	22.2688	22.5701	22.5133	22.2197	24.2867	24.7545	24.2141	21.7703	23.2126	22.4221		+		LSM14a_Cyto		1	0		0.00118697	0.00404918	2.16229	9.53744		1	0		MKRN2;MKRN1	Probable E3 ubiquitin-protein ligase makorin-2;E3 ubiquitin-protein ligase makorin-1	Q9H000;Q9UHC7	Q9H000
25.9637	24.422	26.3514	25.8885	25.8559	26.3369	28.0454	27.7204	27.5002	25.1359	26.009	25.301	25.9637	24.422	26.3514	25.8885	25.8559	26.3369	28.0454	27.7204	27.5002	25.1359	26.009	25.301		+		LSM14a_Cyto	0.502962	0.556784	0.448023	0.735263	0.0234431	0.0331379	2.17626	3.56678	0.888053	0.926691	-0.0970612	-0.149962	PDLIM5	PDZ and LIM domain protein 5	Q96HC4	Q96HC4
			24.0159		23.8343	24.4756	24.9983	24.8454				21.5409	22.8819	23.2665	24.0159	22.8051	23.8343	24.4756	24.9983	24.8454	22.2514	22.1613	22.2076		+		LSM14a_Cyto	0.199928	0.18151	0.988703	1.53351	0.0154627	0.0206144	2.21002	4.05102		1	0		YTHDC2	Probable ATP-dependent RNA helicase YTHDC2	Q9H6S0	Q9H6S0
24.8632	24.5039	24.8345				23.2971	24.4386	25.2876				23.8082	23.7592	23.9676	22.7403	22.2959	22.3078	22.7479	23.3576	23.8691	22.6597	22.8616	21.8565	+	+	+	DCP1a_Cyto;LSM14a_Cyto;RCK_Cyto	0.171727	0.16385	-1.39699	-11.0555	0.274002	0.330147	-0.520134	-2.85763	0.0246282	0.0165366	-1.38576	-3.51319	KIF5B	Kinesin-1 heavy chain	P33176	P33176
			24.1216	23.7983		25.8264	26.3613	25.6496		23.1225	23.1551	22.8574	22.8359	22.6902	24.1216	23.7983	22.3148	25.8264	26.3613	25.6496	22.927	23.1225	23.1551		+	+	LSM14a_Cyto;RCK_Cyto	0.331395	0.313245	0.617052	1.10437	0.00013874	0.00336842	3.15125	14.3048	0.0364672	0.02379	0.273678	3.09302	PSMD10	26S proteasome non-ATPase regulatory subunit 10	O75832	O75832
24.1612		24.1539	25.1807	26.0083	25.0549	25.9543	25.7877	25.8843		24.5542		24.1612	22.663	24.1539	25.1807	26.0083	25.0549	25.9543	25.7877	25.8843	21.2655	24.5542	21.9383	+	+		DCP1a_Cyto;LSM14a_Cyto	0.0391298	0.0372694	1.75524	3.02087	0.0114429	0.0173569	2.21605	4.42764	0.392154	0.361506	-1.07334	-0.958355	LPP	Lipoma-preferred partner	Q93052	Q93052
26.5839	26.2915	26.3332				26.2865	26.2024	26.794				26.5839	26.2915	26.3332	22.5695	22.6848	23.5019	26.2865	26.2024	26.794	22.0042	22.3552	21.1876	+		+	DCP1a_Cyto;RCK_Cyto	0.000345246	0	-3.48408	-11.3359	0.910024	0.954552	0.0248	0.12033	0.000219318	0.00188235	-4.55384	-12.7308	METAP1	Methionine aminopeptidase 1	P53582	P53582
25.2557	24.8412	24.9923					24.6034	24.9951	23.0121	23.6978	22.4877	25.2557	24.8412	24.9923	21.8407	22.2662	22.5824	22.5923	24.6034	24.9951	23.0121	23.6978	22.4877	+		+	DCP1a_Cyto;RCK_Cyto	0.000343406	0	-2.79994	-11.3514	0.269346	0.308381	-0.966124	-1.28123	0.00609695	0.00542484	-1.96386	-5.29763	STIP1	Stress-induced-phosphoprotein 1	P31948	P31948
22.9141			25.0892	24.504	25.3692	24.6253	24.2771	24.7994	23.278	23.263		22.9141	22.5449	21.5734	25.0892	24.504	25.3692	24.6253	24.2771	24.7994	23.278	23.263	22.6347	+	+		DCP1a_Cyto;LSM14a_Cyto	0.00507478	0.00772857	2.64333	5.57465	0.00655891	0.013097	2.22313	5.19047	0.189569	0.148159	0.714414	1.5786	CDC20	Cell division cycle protein 20 homolog	Q12834	Q12834
						24.1491	24.916	24.1018		22.8299		22.6213	21.5748	22.2255	22.1548	22.9139	22.4428	24.1491	24.916	24.1018	22.268	22.8299	21.2277		+		LSM14a_Cyto		1	0		0.00507634	0.0117183	2.24842	5.57418	0.957128	0.972637	-0.0320212	-0.0572015	TDRD3	Tudor domain-containing protein 3	Q9H7E2	Q9H7E2
25.2413	25.7435	24.8958				25.6062	25.2752	24.978				25.2413	25.7435	24.8958	21.9837	22.3635	22.1605	25.6062	25.2752	24.978	22.4518	22.5982	22.1311	+		+	DCP1a_Cyto;RCK_Cyto	0.000316076	0	-3.12434	-11.5953	0.982508	0.993258	-0.00713158	-0.0233249	0.000505103	0.00196429	-2.89988	-10.2793	PGAM1	Phosphoglycerate mutase 1	P18669	P18669
28.0734	28.4366	27.9341				26.4168	27.0738	26.7567		25.5714		25.7935	25.4328	25.1468	22.4786	22.647	23.1024	24.7798	24.8602	24.4771	21.9856	24.1942	21.9659	+	+	+	DCP1a_Cyto;LSM14a_Cyto;RCK_Cyto	0.327982	0.377854	-2.71498	-11.6929	0.418022	0.461572	-0.751986	-3.00748	0.211345	0.194071	-2.74243	-2.47804	ACTN4	Alpha-actinin-4	O43707	O43707
25.1607	24.4022	24.1186		24.6529	24.9476	26.9192	26.5462	27.0195		26.0356		25.1607	24.4022	24.1186	23.686	24.6529	24.9476	26.9192	26.5462	27.0195	21.6037	26.0356	21.7905		+		LSM14a_Cyto	0.802152	0.87827	-0.131681	-0.267721	0.00270591	0.00819048	2.26778	6.61618	0.392564	0.36229	-1.41723	-0.95744	PPIA	Peptidyl-prolyl cis-trans isomerase A;Peptidyl-prolyl cis-trans isomerase A, N-terminally processed	P62937	P62937
27.9938	29.3976	28.057				26.9972	27.919	27.4113	27.7794	28.4874	27.9214	27.9938	29.3976	28.057	23.0377	22.7999	22.569	26.9972	27.919	27.4113	27.7794	28.4874	27.9214	+			DCP1a_Cyto	0.000285587	0	-5.68059	-11.9004	0.12102	0.150498	-1.04028	-1.96385	0.453359	0.438569	-0.420053	-0.82969	DYDC1	DPY30 domain-containing protein 1	Q8WWB3	Q8WWB3
24.3743						25.2467	24.952	25.5085				24.3743	22.1611	22.321	23.0644	23.113	22.271	25.2467	24.952	25.5085	22.8477	22.1418	22.057		+		LSM14a_Cyto	0.867211	0.922067	-0.13599	-0.178222	0.0353133	0.0478154	2.28362	3.12624	0.469194	0.459018	-0.603306	-0.798713	METTL2A	Methyltransferase-like protein 2A	Q96IZ6	Q96IZ6
			26.5293	25.8447	26.3074	24.9279	25.3387	25.1802				22.9999	22.5275	23.0624	26.5293	25.8447	26.3074	24.9279	25.3387	25.1802	22.2513	23.1592	21.8398	+	+		DCP1a_Cyto;LSM14a_Cyto	0.000215394	0	3.36381	12.7896	0.000381973	0.00177778	2.28564	11.0456		1	0		FAM175B	BRISC complex subunit Abro1	Q15018	Q15018
26.393	26.2466	26.0092				25.4528	24.6041					26.393	26.2466	26.0092	22.5991	23.2888	22.4203	25.4528	24.6041	22.0162	21.9436	22.9312	20.4321	+		+	DCP1a_Cyto;RCK_Cyto	0.00027717	0	-3.4469	-11.9918	0.102662	0.127863	-2.19192	-2.10852	0.00376883	0.00396935	-4.44729	-6.04883	HYPK	Huntingtin-interacting protein K	Q9NX55	Q9NX55
24.1723					24.6737	25.381	25.3607	25.4678				24.1723	22.3236	22.8467	22.4157	22.6276	24.6737	25.381	25.3607	25.4678	21.7253	21.6603	22.7071		+		LSM14a_Cyto	0.897123	0.938011	0.124779	0.137711	0.0142262	0.018299	2.28896	4.15295	0.168877	0.13205	-1.08333	-1.67686	RPL9	60S ribosomal protein L9	P32969	P32969
24.6137		23.6189										28.4323	27.0418	27.8655	22.5138	23.4245	22.3236	24.9549	24.5226	25.0189	23.023	22.968	22.7159	+	+	+	DCP1a_Cyto;LSM14a_Cyto;RCK_Cyto	0.0950035	0.0864318	-5.02586	-12.0857	0.0527961	0.0678891	-2.9477	-8.35973	0.029212	0.0195603	-4.87756	-13.8812	HIST1H2BK;H2BFS;HIST1H2BH;HIST2H2BF;HIST1H2BM;HIST1H2BN;HIST1H2BC;HIST1H2BD;HIST1H2BL	Histone H2B type 1-K;Histone H2B type F-S;Histone H2B type 1-H;Histone H2B type 2-F;Histone H2B type 1-M;Histone H2B type 1-N;Histone H2B type 1-C/E/F/G/I;Histone H2B type 1-D;Histone H2B type 1-L	O60814;P57053;Q93079;Q5QNW6;Q99879;Q99877;P62807;P58876;Q99880	O60814
32.2508	31.248	32.1121				27.3179	27.141	27.1578	23.6572	23.5217	23.2691	28.4323	27.0418	27.8655	22.5138	23.4245	22.3236	24.9549	24.5226	25.0189	23.023	22.968	22.7159	+	+	+	DCP1a_Cyto;LSM14a_Cyto;RCK_Cyto	0.0950035	0.0864318	-5.02586	-12.0857	0.0527961	0.0678891	-2.9477	-8.35973	0.029212	0.0195603	-4.87756	-13.8812	HIST1H2BK;HIST1H2BO;HIST2H2BE;HIST1H2BB;HIST1H2BH;HIST2H2BF;HIST1H2BM;HIST1H2BN;HIST1H2BC;HIST1H2BD;HIST1H2BL;HIST3H2BB	Histone H2B type 1-K;Histone H2B type 1-O;Histone H2B type 2-E;Histone H2B type 1-B;Histone H2B type 1-H;Histone H2B type 2-F;Histone H2B type 1-M;Histone H2B type 1-N;Histone H2B type 1-C/E/F/G/I;Histone H2B type 1-D;Histone H2B type 1-L;Histone H2B type 3-B	O60814;P23527;Q16778;P33778;Q93079;Q5QNW6;Q99879;Q99877;P62807;P58876;Q99880;Q8N257	O60814
26.0618	25.6317	25.9991					24.7896	24.9733				26.0618	25.6317	25.9991	22.9987	22.1842	22.4889	22.3662	24.7896	24.9733	21.8058	21.2071	22.7357	+		+	DCP1a_Cyto;RCK_Cyto	0.000255621	0	-3.3403	-12.2425	0.0947581	0.117221	-1.8545	-2.17987	0.00101746	0.003325	-3.98135	-8.57146	RPS5	40S ribosomal protein S5;40S ribosomal protein S5, N-terminally processed	P46782	P46782
26.5578	25.7136	26.3909				25.8072	25.8322	25.7443				26.5578	25.7136	26.3909	22.7757	22.7667	23.048	25.8072	25.8322	25.7443	22.8548	22.8717	21.577	+		+	DCP1a_Cyto;RCK_Cyto	0.00025521	0	-3.35726	-12.2475	0.175757	0.209236	-0.426195	-1.64286	0.00163621	0.00328	-3.78625	-7.56548	EPRS	Bifunctional glutamate/proline--tRNA ligase;Glutamate--tRNA ligase;Proline--tRNA ligase	P07814	P07814
						24.0244	24.1259	24.2842				21.7658	21.1776	22.4686	22.4341	22.6101	23.1986	24.0244	24.1259	24.2842	21.52	21.833	21.7397		+		LSM14a_Cyto		1	0		0.00355081	0.00904712	2.34084	6.14771		1	0		USP16	Ubiquitin carboxyl-terminal hydrolase 16	Q9Y5T5	Q9Y5T5
						24.4389	23.8715	24.3359				21.4995	21.6228	22.4913	22.4699	22.6004	22.7599	24.4389	23.8715	24.3359	22.766	21.4838	21.7847		+		LSM14a_Cyto		1	0		0.00279921	0.00943353	2.34423	6.55613		1	0		AURKB	Aurora kinase B	Q96GD4	Q96GD4
23.1927	22.2022				23.6575	26.4716	26.6913	26.1459	23.7325	23.7412	23.8514	22.4973	22.2022	22.2361	22.3377	22.2001	22.534	24.8533	25.1795	25.1698	22.2832	22.3316	22.3355		+	+	LSM14a_Cyto;RCK_Cyto	0.48628	1	0	0.766187	0.00229859	0.0064557	2.35028	6.91191	0.124238	1	0	1.19247	YTHDF3;YTHDF1;YTHDF2	YTH domain-containing family protein 3;YTH domain-containing family protein 1;YTH domain-containing family protein 2	Q7Z739;Q9BYJ9;Q9Y5A9	Q7Z739
26.5613	25.9564	26.3123				24.6761	26.0921	26.5566				26.5613	25.9564	26.3123	21.4898	22.0774	22.487	24.6761	26.0921	26.5566	22.0105	22.5296	22.1191	+		+	DCP1a_Cyto;RCK_Cyto	0.000229687	0	-4.25856	-12.5816	0.444558	0.519394	-0.50172	-0.847281	6.74286e-05	0	-4.05687	-17.1747	LBR	Lamin-B receptor	Q14739	Q14739
						24.8533	25.1795	25.1698			22.6879	22.4973	22.2022	22.2361	22.3377	22.2001	22.534	24.8533	25.1795	25.1698	22.2832	22.3316	22.3355		+	+	LSM14a_Cyto;RCK_Cyto	0.48628	1	0	0.766187	0.00229859	0.0064557	2.35028	6.91191	0.124238	1	0	1.19247	YTHDF3;YTHDF2	YTH domain-containing family protein 3;YTH domain-containing family protein 2	Q7Z739;Q9Y5A9	Q7Z739
26.3026	26.0736	25.9246				24.3413	26.0556	26.1381				26.3026	26.0736	25.9246	22.8762	22.2867	21.9577	24.3413	26.0556	26.1381	21.2197	22.6824	22.208	+		+	DCP1a_Cyto;RCK_Cyto	0.000212256	0	-3.7267	-12.8375	0.379164	0.434794	-0.588627	-0.987816	0.000795509	0.0038	-4.06355	-9.1391	RPL23A	60S ribosomal protein L23a	P62750	P62750
24.3744						25.154	25.9293	25.2405				24.3744	22.6687	22.1775	22.8428	22.702	22.4254	25.154	25.9293	25.2405	22.5083	22.5149	21.9044		+		LSM14a_Cyto	0.571404	0.66042	-0.416758	-0.615694	0.0289048	0.041079	2.36776	3.33743	0.333671	0.285548	-0.764307	-1.09849	CLUH	Clustered mitochondria protein homolog	O75153	O75153
28.6023	27.3398	28.0936				27.6961	28.4345	27.7594				28.6023	27.3398	28.0936	22.4482	21.6741	22.4519	27.6961	28.4345	27.7594	22.0986	21.7557	21.5675	+		+	DCP1a_Cyto;RCK_Cyto	0.000203903	0	-5.82051	-12.9696	0.916757	0.956977	-0.0485471	-0.111276	9.91932e-05	0	-6.20462	-15.576	RAN	GTP-binding nuclear protein Ran	P62826	P62826
					24.793	25.1188	24.9644	25.0929				22.8163	22.428	22.8204	21.9347	22.127	24.793	25.1188	24.9644	25.0929	21.9473	22.6425	22.2768		+		LSM14a_Cyto	0.791451	0.869987	0.263323	0.282675	6.85603e-05	0.00533333	2.37048	17.1026		1	0		RIPK1	Receptor-interacting serine/threonine-protein kinase 1	Q13546	Q13546
												24.09	23.7367	24.1565	22.3699	22.5098	22.5227	22.1154	22.4945	22.9576	21.6561	22.5984	22.304	+	+	+	DCP1a_Cyto;LSM14a_Cyto;RCK_Cyto	0.000201693	0.5	-1.78498	-13.0057	0.00147566	0.502256	-1.72476	-7.77464	0.000449181	0.501048	-1.78493	-10.5948	PLEC	Plectin	Q15149	Q15149
24.9395	24.6039	24.935				25.0199	24.7664	24.6976				24.9395	24.6039	24.935	22.6378	22.921	22.5142	25.0199	24.7664	24.6976	22.1314	22.9145	21.9778	+		+	DCP1a_Cyto;RCK_Cyto	0.000200203	0	-2.13512	-13.0303	0.99042	0.998134	0.00189273	0.0127737	0.00132371	0.0036044	-2.48488	-8.0003	FAM98A	Protein FAM98A	Q8NCA5	Q8NCA5
						24.8351	25.2266	24.8529				22.539	21.6141	23.6235	22.7378	22.2124	21.966	24.8351	25.2266	24.8529	20.9945	22.4338	21.8272		+		LSM14a_Cyto		1	0		0.0161025	0.0214405	2.37932	4.00206		1	0		BUB3	Mitotic checkpoint protein BUB3	O43684	O43684
						25.7226	25.1333	24.4186				22.2043	23.4201	22.4895	22.0708	22.6041	22.4767	25.7226	25.1333	24.4186	21.7585	22.3083	21.5836		+		LSM14a_Cyto		1	0		0.0105284	0.0172454	2.38689	4.53609		1	0		ANXA5	Annexin A5	P08758	P08758
27.0568	26.8407	26.546				26.7592	26.6975	26.3696				27.0568	26.8407	26.546	23.5318	22.8138	22.8302	26.7592	26.6975	26.3696	21.5888	21.6153	22.0762	+		+	DCP1a_Cyto;RCK_Cyto	0.000176491	0	-3.75588	-13.4555	0.342361	0.393035	-0.205725	-1.07635	2.00198e-05	0	-5.05437	-23.3264	APRT	Adenine phosphoribosyltransferase	P07741	P07741
24.4859	24.0624	24.4134	24.5658	24.839	24.2888	26.6491	26.8212	26.7294	24.0064	24.4644	24.0693	24.4859	24.0624	24.4134	24.5658	24.839	24.2888	26.6491	26.8212	26.7294	24.0064	24.4644	24.0693		+		LSM14a_Cyto	0.301266	0.283909	0.244006	1.18598	6.63385e-05	0.00556522	2.41271	17.2456	0.509027	0.524248	-0.140516	-0.724211	DHX36	ATP-dependent RNA helicase DHX36	Q9H2U1	Q9H2U1
27.0688	26.2146	26.424				25.6555		25.3046				27.0688	26.2146	26.424	22.6709	22.4351	22.2151	25.6555	22.8573	25.3046	22.168	21.7909	22.4385	+		+	DCP1a_Cyto;RCK_Cyto	0.00013904	0	-4.12877	-14.297	0.0989409	0.122854	-1.96333	-2.14132	0.00015371	0.00241509	-4.43666	-13.9371	AIMP2	Aminoacyl tRNA synthase complex-interacting multifunctional protein 2	Q13155	Q13155
23.3109					23.5953	25.2493	25.7122	25.8798				23.3109	23.0717	23.1586	22.6638	22.4467	23.5953	25.2493	25.7122	25.8798	22.5265	21.9686	22.4828		+	+	LSM14a_Cyto;RCK_Cyto	0.481421	0.520697	-0.278484	-0.775346	0.000267559	0.0022069	2.43335	12.1005	0.0113035	0.00930362	-0.85446	-4.44349	SH3GLB2	Endophilin-B2	Q9NR46	Q9NR46
						24.3243	24.6308	24.9888				22.6193	21.8949	22.102	23.2659	23.0337	22.0733	24.3243	24.6308	24.9888	21.8485	22.0328	23.0913		+		LSM14a_Cyto		1	0		0.00106765	0.00413115	2.44256	8.46425		1	0		METTL2B	Methyltransferase-like protein 2B	Q6P1Q9	Q6P1Q9
						24.3337	25.6981	24.9869		24.4333		22.2914	23.036	22.2263	23.78	22.2942	22.0523	24.3337	25.6981	24.9869	22.242	24.4333	21.4121		+		LSM14a_Cyto		1	0		0.00619988	0.0130526	2.48833	5.27291	0.858787	0.913652	0.177903	0.189693	APOBEC3F	DNA dC->dU-editing enzyme APOBEC-3F	Q8IUX4	Q8IUX4
						24.7156	25.0941	24.8457				22.6616	22.2846	22.2264	22.3757	22.9023	22.3866	24.7156	25.0941	24.8457	22.2243	21.9412	21.5804		+		LSM14a_Cyto		1	0		0.00014354	0.00328205	2.49429	14.1817		1	0		SRI	Sorcin	P30626	P30626
			25.9226	25.76	25.2075	24.6312	25.3221	25.0634		24.833		21.8172	22.8363	22.8205	25.9226	25.76	25.2075	24.6312	25.3221	25.0634	21.3925	24.833	22.2365	+	+		DCP1a_Cyto;LSM14a_Cyto	0.0014328	0.00223913	3.13869	7.83528	0.00305834	0.00906667	2.51425	6.40147	0.777357	0.854621	0.329333	0.302488	NENF	Neudesin	Q9UMX5	Q9UMX5
24.3566						25.5648	25.8896	25.7841				24.3566	22.7932	22.5156	22.6114	21.9181	22.4072	25.5648	25.8896	25.7841	22.2736	22.1185	21.9918		+		LSM14a_Cyto	0.209482	0.190091	-0.90956	-1.49399	0.0122017	0.0170556	2.52439	4.34534	0.13178	0.0970594	-1.09379	-1.88981	PTGR2	Prostaglandin reductase 2	Q8N8N7	Q8N8N7
25.6163	25.4079	25.0648				25.4437		25.3673				25.6163	25.4079	25.0648	22.3044	22.1453	21.7722	25.4437	23.0568	25.3673	22.2152	22.0893	22.1303	+		+	DCP1a_Cyto;RCK_Cyto	0.000127863	0	-3.28907	-14.6045	0.406833	0.476053	-0.740411	-0.926051	4.07401e-05	0	-3.21808	-19.5047	UBA5	Ubiquitin-like modifier-activating enzyme 5	Q9GZZ9	Q9GZZ9
						25.5558	24.4654	24.5688				22.224	22.1287	22.6548	22.7899	21.9815	22.2932	25.5558	24.4654	24.5688	22.8291	22.6409	21.9974		+		LSM14a_Cyto		1	0		0.00274157	0.00884706	2.52745	6.59293		1	0		PREP	Prolyl endopeptidase	P48147	P48147
24.248	23.6463					26.1393	25.8028	25.9291				24.248	23.6463	22.3516	23.3711	22.548	22.1733	26.1393	25.8028	25.9291	21.8924	22.1264	22.3937		+		LSM14a_Cyto	0.339147	0.322921	-0.717873	-1.08448	0.0110367	0.0176691	2.54173	4.47447	0.0915249	0.0684175	-1.27784	-2.21099	ANXA7	Annexin A7	P20073	P20073
						25.092	24.779	24.7828				22.4875	22.878	21.6004	22.5825	22.5284	22.4939	25.092	24.779	24.7828	20.9133	22.2563	22.0413		+		LSM14a_Cyto		1	0		0.00282793	0.00937931	2.56262	6.53813		1	0		SMAD3;SMAD2	Mothers against decapentaplegic homolog 3;Mothers against decapentaplegic homolog 2	P84022;Q15796	P84022
25.6838	25.2598	25.0534				25.7167	26.0031	25.4045				25.6838	25.2598	25.0534	22.3669	22.3941	22.1392	25.7167	26.0031	25.4045	22.2727	23.2394	22.3608	+		+	DCP1a_Cyto;RCK_Cyto	0.00011567	0	-3.03224	-14.9808	0.212526	0.241991	0.375779	1.48178	0.00167383	0.00323153	-2.70804	-7.52013	NAMPT	Nicotinamide phosphoribosyltransferase	P43490	P43490
					25.022	25.2919	25.7167	24.7822				22.6294	22.0375	23.2667	22.347	22.9951	25.022	25.2919	25.7167	24.7822	22.6982	22.3365	22.6732		+		LSM14a_Cyto	0.409521	0.413361	0.810166	0.920245	0.00420123	0.00962814	2.61903	5.87201		1	0		MAD2L1	Mitotic spindle assembly checkpoint protein MAD2A	Q13257	Q13257
26.1882	25.6659	25.2397	26.8657	25.2827	26.1717	28.2892	28.2394	28.4271	24.9571	25.4649	25.0503	26.1882	25.6659	25.2397	26.8657	25.2827	26.1717	28.2892	28.2394	28.4271	24.9571	25.4649	25.0503		+		LSM14a_Cyto	0.486613	0.526809	0.408764	0.765563	0.000725347	0.00519588	2.62064	9.36087	0.161903	0.125333	-0.54051	-1.71283	CIRBP	Cold-inducible RNA-binding protein	Q14011	Q14011
24.2363	24.4451	24.2085				24.4502	24.6579	24.6482				24.2363	24.4451	24.2085	22.7872	22.6743	22.5283	24.4502	24.6579	24.6482	21.9182	21.9971	22.6654	+		+	DCP1a_Cyto;RCK_Cyto	0.000102624	0	-1.6334	-15.4424	0.0456199	0.0589787	0.288808	2.8667	0.00106794	0.00320482	-2.10309	-8.46364	CTNND1	Catenin delta-1	O60716	O60716
						23.541	23.9464	24.0472				23.3465	22.3086	24.0951	23.9548	23.8216	23.734	25.6785	25.9756	25.9904	24.0608	24.4804	22.189		+		LSM14a_Cyto	0.159383	0.573878	0.680699	1.72623	0.0321823	0.0421546	2.63139	4.07344	0.56046	0.797914	0.455846	0.634111	TIAL1	Nucleolysin TIAR	Q01085	Q01085
27.7076	27.3266	27.3076	27.9198	28.0624	28.4237	29.9372	30.3349	30.2579	28.2694	28.6034	28.2588	27.7076	27.3266	27.3076	27.9198	28.0624	28.4237	29.9372	30.3349	30.2579	28.2694	28.6034	28.2588	+	+	+	DCP1a_Cyto;LSM14a_Cyto;RCK_Cyto	0.0257299	0.028	0.688054	3.46374	0.000106245	0.00412903	2.72939	15.3072	0.0057334	0.00517172	0.929918	5.38918	CNBP	Cellular nucleic acid-binding protein	P62633	P62633
			23.3147			24.3844	25.7477	25.0951				21.7205	23.0254	22.2995	23.3147	21.9293	22.5636	24.3844	25.7477	25.0951	22.5269	23.0851	21.9853		+		LSM14a_Cyto	0.668261	0.764756	0.254078	0.461742	0.00748806	0.0152903	2.72725	5.00045		1	0		ISYNA1	Inositol-3-phosphate synthase 1	Q9NPH2	Q9NPH2
						24.8874	24.8141	24.2924	23.7842	24.2852	23.8222	22.8031	21.9358	22.6141	22.8241	22.3018	22.4397	24.8874	24.8141	24.2924	23.7842	24.2852	23.8222		+	+	LSM14a_Cyto;RCK_Cyto		1	0		0.00237674	0.0063354	2.21366	6.85038	0.00803489	0.00828829	1.51287	4.90158	BRE	BRCA1-A complex subunit BRE	Q9NXR7	Q9NXR7
28.0663	27.2982	27.1306				27.1107	28.129	27.3278				28.0663	27.2982	27.1306	22.3192	22.2596	22.6613	27.1107	28.129	27.3278	22.3568	23.1955	22.4425	+		+	DCP1a_Cyto;RCK_Cyto	8.51402e-05	0	-5.08498	-16.1906	0.957273	0.97959	0.0241102	0.057008	0.000249547	0.00175342	-4.83346	-12.318	OLA1	Obg-like ATPase 1	Q9NTK5	Q9NTK5
		23.4208				26.0429	25.2875	25.298				22.5021	22.4723	23.4208	22.3748	21.9753	22.6621	26.0429	25.2875	25.298	22.0489	22.6502	21.0498		+		LSM14a_Cyto	0.280313	0.259709	-0.460989	-1.24735	0.00234805	0.006375	2.74442	6.87268	0.191011	0.148907	-0.882053	-1.57218	PFKP	ATP-dependent 6-phosphofructokinase, platelet type	Q01813	Q01813
25.0477	25.246	25.0586				24.8414	25.2189	25.2117				25.0477	25.246	25.0586	22.5517	22.0394	22.1206	24.8414	25.2189	25.2117	22.3671	22.3786	22.2834	+		+	DCP1a_Cyto;RCK_Cyto	7.37078e-05	0	-2.88021	-16.7923	0.858104	0.925199	-0.0267391	-0.190624	2.56113e-06	0	-2.77442	-39.0802	ACLY	ATP-citrate synthase	P53396	P53396
						25.0729	24.4946	25.0674				21.8211	22.0164	22.43	22.545	22.6973	23.0207	25.0729	24.4946	25.0674	22.7072	21.984	21.4279		+		LSM14a_Cyto		1	0		0.000445623	0.00494737	2.78913	10.6165		1	0		NUPL2	Nucleoporin-like protein 2	O15504	O15504
24.7159	25.5211			24.8399	25.077	27.4421	27.2118	26.8888				24.7159	25.5211	22.7734	22.7674	24.8399	25.077	27.4421	27.2118	26.8888	21.9032	23.3902	22.5176		+		LSM14a_Cyto	0.925811	0.95409	-0.108725	-0.0991211	0.0267341	0.0368222	2.84411	3.42188	0.133506	0.0997898	-1.73315	-1.87854	VTA1	Vacuolar protein sorting-associated protein VTA1 homolog	Q9NP79	Q9NP79
			24.1286		24.8438	25.4474	26.2308	25.565				22.4572	22.4294	22.596	23.8146	21.5859	22.1833	24.5712	25.458	25.0298	21.9762	22.102	22.1959		+	+	LSM14a_Cyto;RCK_Cyto	0.390512	0.613431	0	-0.35609	0.00380466	0.00886154	2.85904	6.03325	0.0628682	1	0	-2.55654	ARPP19;ENSA	cAMP-regulated phosphoprotein 19;Alpha-endosulfine	P56211;O43768	P56211
						25.1703	25.7156	24.8731				22.2806	22.0732	22.7975	22.3363	21.9857	22.2656	25.1703	25.7156	24.8731	21.5316	22.4404	22.622		+		LSM14a_Cyto		1	0		0.000935228	0.0045	2.86922	8.7621		1	0		PSME2	Proteasome activator complex subunit 2	Q9UL46	Q9UL46
						24.5135	25.458	25.0298				22.4355	22.4455	22.4999	23.5832	21.5525	23.5136	24.9805	25.8444	25.2974	22.1809	22.435	22.1605		+		LSM14a_Cyto	0.541152	0.806715	0.358999	0.667219	0.00319802	0.00789744	2.91378	6.36337		1	0		ENSA	Alpha-endosulfine	O43768	O43768
24.3873	24.3018	24.0746				24.1059		24.78				24.3873	24.3018	24.0746	22.3202	22.3372	22.1751	24.1059	22.3579	24.78	22.033	22.8393	22.1607	+		+	DCP1a_Cyto;RCK_Cyto	4.96626e-05	0	-1.97706	-18.5541	0.52465	0.621991	-0.506641	-0.696178	0.00202064	0.00298182	-1.91023	-7.15362	HNRNPA0	Heterogeneous nuclear ribonucleoprotein A0	Q13151	Q13151
28.6941	28.2148	28.2505				26.974		25.3528				28.6941	28.2148	28.2505	23.4817	22.7402	23.1942	26.974	23.0325	25.3528	23.5292	23.3017	22.2948	+		+	DCP1a_Cyto;RCK_Cyto	3.85023e-05	0	-5.24776	-19.7845	0.0473221	0.0603738	-3.26669	-2.83048	0.000198766	0.00193939	-5.34456	-13.0543	FLNA	Filamin-A	P21333	P21333
				23.994		25.751	26.3897	25.4193				22.7997	23.4662	22.5329	22.7185	23.994	21.7504	25.751	26.3897	25.4193	22.5091	23.8236	21.3379		+		LSM14a_Cyto	0.881766	0.929554	-0.11196	-0.158469	0.00183043	0.00565517	2.92041	7.34402		1	0		CCDC50	Coiled-coil domain-containing protein 50	Q8IVM0	Q8IVM0
			24.2104			25.1374	25.3904	25.4124				22.1059	22.6701	22.224	24.2104	22.3316	23.1592	25.1374	25.3904	25.4124	21.4644	22.8335	21.4407		+		LSM14a_Cyto	0.189442	0.171974	0.900346	1.57917	0.000102949	0.00441379	2.98003	15.43		1	0		PTBP3	Polypyrimidine tract-binding protein 3	O95758	O95758
			25.1896	24.2062	25.378	24.7822	25.0439	25.2614	22.804	25.0041		21.8477	22.6592	21.5992	25.1896	24.2062	25.378	24.7822	25.0439	25.2614	22.804	25.0041	22.5851	+	+		DCP1a_Cyto;LSM14a_Cyto	0.00396098	0.00726316	2.88922	5.96733	0.00101188	0.00427119	2.99379	8.58378	0.162611	0.125904	1.42902	1.7091	IGF2BP2	Insulin-like growth factor 2 mRNA-binding protein 2	Q9Y6M1	Q9Y6M1
						25.1794	25.4296	23.8173				22.0471	21.9742	21.4194	22.6808	21.8266	22.1224	25.1794	25.4296	23.8173	22.6228	21.9288	22.5091		+		LSM14a_Cyto		1	0		0.00512498	0.0116093	2.99518	5.55951		1	0		ZNF330	Zinc finger protein 330	Q9Y3S2	Q9Y3S2
24.4607						25.9546	26.2355	26.2966		23.2243		24.4607	22.4923	22.4161	22.9617	21.895	22.3904	25.9546	26.2355	26.2966	21.8407	23.2243	21.4458		+		LSM14a_Cyto	0.391372	0.390967	-0.707341	-0.960106	0.0109349	0.0173863	3.0392	4.48653	0.329747	0.282451	-0.952759	-1.10865	ANXA11	Annexin A11	P50995	P50995
26.4797	25.0876	26.0925	27.6316	28.0684	26.4352	28.7607	29.0747	28.7982	26.2124	27.4022	26.4833	26.2005	25.2543	25.9311	26.9244	26.7068	25.9513	28.7361	28.9714	28.8271	26.3187	27.1767	26.2626		+	+	LSM14a_Cyto;RCK_Cyto	0.507215	0.516885	0.732225	1.1203	0.00110718	0.00757835	3.04956	13.4412	0.138441	0.104322	0.790719	2.01127	DDX3X	ATP-dependent RNA helicase DDX3X	O00571	O00571
27.0248	26.8796	26.7243				23.5728				24.5565		25.8088	24.5101	25.7307	22.088	22.3017	22.3253	24.3309	23.6461	23.4824	22.3496	23.5243	21.8941	+	+	+	DCP1a_Cyto;LSM14a_Cyto;RCK_Cyto	0.107029	0.0970906	-3.11149	-24.1746	0.155147	0.180375	-1.53	-4.6587	0.132228	0.105198	-2.76049	-2.73861	UBC;UBB;UBA52;RPS27A	Polyubiquitin-C;Ubiquitin;Polyubiquitin-B;Ubiquitin;Ubiquitin-60S ribosomal protein L40;Ubiquitin;60S ribosomal protein L40;Ubiquitin-40S ribosomal protein S27a;Ubiquitin;40S ribosomal protein S27a	P0CG48;P0CG47;P62987;P62979	P0CG48
24.5927		24.737				25.089	24.7839	24.5793				25.8088	24.5101	25.7307	22.088	22.3017	22.3253	24.3309	23.6461	23.4824	22.3496	23.5243	21.8941	+	+	+	DCP1a_Cyto;LSM14a_Cyto;RCK_Cyto	0.107029	0.0970906	-3.11149	-24.1746	0.155147	0.180375	-1.53	-4.6587	0.132228	0.105198	-2.76049	-2.73861	RPS27A	Ubiquitin-40S ribosomal protein S27a;Ubiquitin;40S ribosomal protein S27a	P62979	P62979
25.9212	25.4209	25.7697	26.2173	25.3453	25.4673	28.7115	28.868	28.8559	26.425	26.9511	26.042	26.2005	25.2543	25.9311	26.9244	26.7068	25.9513	28.7361	28.9714	28.8271	26.3187	27.1767	26.2626		+	+	LSM14a_Cyto;RCK_Cyto	0.507215	0.516885	0.732225	1.1203	0.00110718	0.00757835	3.04956	13.4412	0.138441	0.104322	0.790719	2.01127	DDX3X;DDX3Y	ATP-dependent RNA helicase DDX3X;ATP-dependent RNA helicase DDX3Y	O00571;O15523	O00571
					24.686	24.7915	25.0797	25.2444				21.8346	21.3987	22.6507	21.9101	21.916	24.686	24.7915	25.0797	25.2444	22.0138	22.116	22.3662		+		LSM14a_Cyto	0.428132	0.443064	0.876032	0.880876	0.00139646	0.00381818	3.07722	7.88847		1	0		GIGYF2	PERQ amino acid-rich with GYF domain-containing protein 2	Q6Y7W6	Q6Y7W6
						25.3832	25.7488	24.7029				22.3351	21.6525	22.6148	22.4511	21.7882	22.4521	25.3832	25.7488	24.7029	23.0242	23.0141	22.233		+		LSM14a_Cyto		1	0		0.00183024	0.00569444	3.07752	7.34423		1	0		SNRPC	U1 small nuclear ribonucleoprotein C	P09234	P09234
					24.4987	24.6528	26.4869	25.7996				22.294	22.579	22.8278	22.7953	22.6406	24.4987	24.6528	26.4869	25.7996	22.2584	22.5135	21.1239		+		LSM14a_Cyto	0.292573	0.274667	0.744606	1.21093	0.0052212	0.0125714	3.07949	5.53097		1	0		GART	Trifunctional purine biosynthetic protein adenosine-3;Phosphoribosylamine--glycine ligase;Phosphoribosylformylglycinamidine cyclo-ligase;Phosphoribosylglycinamide formyltransferase	P22102	P22102
			25.4841	24.996	26.5108	25.6397	26.0946	25.9086	24.9727	25.4215	24.678	23.3315	21.7318	22.6422	25.4841	24.996	26.5108	25.6397	26.0946	25.9086	24.9727	25.4215	24.678	+	+	+	DCP1a_Cyto;LSM14a_Cyto;RCK_Cyto	0.00857803	0.0115776	3.09519	4.81116	0.00234308	0.00641509	3.31251	6.87657	0.00862606	0.00816568	2.45561	4.80351	DCP1B	mRNA-decapping enzyme 1B	Q8IZD4	Q8IZD4
			27.8648	27.5554	28.2368	26.784	26.7756	27.0358	25.4789	26.3014	25.5609	22.8638	22.6382	24.0163	27.8648	27.5554	28.2368	26.784	26.7756	27.0358	25.4789	26.3014	25.5609	+	+	+	DCP1a_Cyto;LSM14a_Cyto;RCK_Cyto	0.000556249	0	4.7129	10.0266	0.0010584	0.00416529	3.69238	8.48354	0.00647467	0.00679487	2.60763	5.20931	LSM14B	Protein LSM14 homolog B	Q9BX40	Q9BX40
24.3239		23.6973				26.0872	27.0596	26.2342	25.6869		25.4	24.3239	21.818	23.6973	23.3078	22.3945	22.1916	26.0872	27.0596	26.2342	25.6869	23.0287	25.4		+		LSM14a_Cyto	0.477083	0.514357	-0.648409	-0.783583	0.017254	0.0220935	3.18059	3.91957	0.275617	0.224183	1.42546	1.2617	LSM2	U6 snRNA-associated Sm-like protein LSm2	Q9Y333	Q9Y333
22.8457	23.0939				23.7568	26.0519	26.6301	25.0144				22.8457	23.0939	22.1899	22.877	22.9099	23.7568	26.0519	26.6301	25.0144	22.5015	22.4748	22.0626		+		LSM14a_Cyto	0.298151	0.281715	0.471364	1.19484	0.00423235	0.00958	3.18895	5.86015	0.298847	0.24776	-0.363576	-1.19285	CDC37	Hsp90 co-chaperone Cdc37;Hsp90 co-chaperone Cdc37, N-terminally processed	Q16543	Q16543
						25.3685	25.2702	25.6332				21.667	21.4688	23.3926	23.4349	22.3353	22.7166	25.3685	25.2702	25.6332	21.631	22.6311	23.3261		+		LSM14a_Cyto		1	0		0.00636375	0.0133219	3.24783	5.23458		1	0		IGBP1	Immunoglobulin-binding protein 1	P78318	P78318
25.1326				24.6981	24.3223	26.3603	26.3497	26.3747				25.1326	22.1022	22.0743	22.6948	24.6981	24.3223	26.3603	26.3497	26.3747	21.2783	22.1677	22.424		+		LSM14a_Cyto	0.536126	0.608186	0.802039	0.675971	0.0325616	0.0471765	3.25851	3.21088	0.34536	0.298672	-1.14636	-1.06882	STRAP	Serine-threonine kinase receptor-associated protein	Q9Y3F4	Q9Y3F4
						25.4704	25.826	25.3951				22.2328	22.2812	22.2922	23.2373	22.1388	23.0352	25.4704	25.826	25.3951	23.0108	22.5563	22.355		+		LSM14a_Cyto		1	0		1.63e-05	0	3.2951	24.5638		1	0		CKS2	Cyclin-dependent kinases regulatory subunit 2	P33552	P33552
			27.2268	26.9341	26.9634	26.766	27.1845	27.2836	25.8847	25.6597	25.0229	22.8323	22.9626	22.2709	27.2268	26.9341	26.9634	26.766	27.1845	27.2836	25.8847	25.6597	25.0229	+	+	+	DCP1a_Cyto;LSM14a_Cyto;RCK_Cyto	4.72857e-05	0	4.35284	18.7852	7.7732e-05	0.00512	4.38946	16.568	0.00105945	0.0032439	2.83382	8.48133	XRN1	5'-3' exoribonuclease 1	Q8IZH2	Q8IZH2
						25.5714	25.1656	25.1336				21.7405	21.0531	23.0999	21.8727	22.1221	22.3782	25.5714	25.1656	25.1336	22.4558	22.4158	21.8593		+		LSM14a_Cyto		1	0		0.00575158	0.0121786	3.32574	5.38444		1	0		SRA1	Steroid receptor RNA activator 1	Q9HD15	Q9HD15
			25.0131	25.0032	24.8764	25.5053	26.1001	25.5863				23.3077	22.1844	21.6899	25.0131	25.0032	24.8764	25.5053	26.1001	25.5863	22.1042	21.5518	21.4607	+	+		DCP1a_Cyto;LSM14a_Cyto	0.00589566	0.00907744	2.57026	5.34747	0.00289579	0.00932571	3.33657	6.4965		1	0		RUVBL1	RuvB-like 1	Q9Y265	Q9Y265
						25.1762	25.5235	25.4628				22.0375	22.2552	21.7604	22.4224	22.7099	23.0082	25.1762	25.5235	25.4628	22.7986	23.0471	22.7209		+		LSM14a_Cyto		1	0		4.66824e-05	0.00673684	3.36982	18.8461		1	0		UFD1L	Ubiquitin fusion degradation protein 1 homolog	Q92890	Q92890
			26.8108	27.0422	27.4136	25.2069	25.4525	25.0601	25.4066	25.237	25.6324	22.5919	22.3433	22.6042	26.8108	27.0422	27.4136	25.2069	25.4525	25.0601	25.4066	25.237	25.6324	+	+	+	DCP1a_Cyto;LSM14a_Cyto;RCK_Cyto	1.95695e-05	0	4.57571	23.4602	4.40406e-05	0.00711111	2.72665	19.1252	3.39603e-05	0	2.9122	20.4205	EIF4ENIF1	Eukaryotic translation initiation factor 4E transporter	Q9NRA8	Q9NRA8
24.45		24.6763	24.6673	25.276	25.6278	27.816	28.0048	27.9335	25.7738	26.166		23.2352	22.3607	23.514	24.0555	23.7463	24.5382	26.157	26.7445	26.5283	24.1703	24.6368	22.2822	+	+	+	DCP1a_Cyto;LSM14a_Cyto;RCK_Cyto	0.0868421	0.147757	1.00909	2.93637	0.00521592	0.0126296	3.37236	5.53252	0.281153	0.595828	0.911691	3.98073	TIA1;TIAL1	Nucleolysin TIA-1 isoform p40;Nucleolysin TIAR	P31483;Q01085	P31483
			24.6486	25.851	26.0076	25.9067	26.4024	25.7049				21.7544	22.6425	23.3594	24.6486	25.851	26.0076	25.9067	26.4024	25.7049	21.6458	23.2195	22.1815	+	+		DCP1a_Cyto;LSM14a_Cyto	0.00993077	0.0121916	2.91695	4.61333	0.002545	0.00697561	3.41922	6.726		1	0		PDLIM3	PDZ and LIM domain protein 3	Q53GG5	Q53GG5
			23.7644	24.043	24.9111	25.8854	26.643	25.82		24.3228		22.5745	22.8022	22.6173	23.7644	24.043	24.9111	25.8854	26.643	25.82	22.1765	24.3228	21.4128	+	+		DCP1a_Cyto;LSM14a_Cyto	0.011073	0.0128187	1.57488	4.4702	0.000225993	0.0025098	3.45149	12.6338	0.97661	0.985923	-0.0272592	-0.0311933	CHMP4B	Charged multivesicular body protein 4b	Q9H444	Q9H444
					25.1522	26.1614	26.2383	26.2711				22.6182	22.7041	22.895	23.3504	22.5625	25.1522	26.1614	26.2383	26.2711	22.2713	22.0212	22.4143		+		LSM14a_Cyto	0.28556	0.266713	0.949286	1.23158	2.43179e-06	0	3.4845	39.5909		1	0		TAX1BP3	Tax1-binding protein 3	O14907	O14907
27.9651	27.3979	26.016	28.6577	26.8853	28.1508	30.2059	31.2144	30.5028	29.9305	26.9952	29.8923	27.9651	27.3979	26.016	28.6577	26.8853	28.1508	30.2059	31.2144	30.5028	29.9305	26.9952	29.8923		+		LSM14a_Cyto	0.380108	0.374035	0.771581	0.985645	0.00571484	0.0122332	3.51472	5.39404	0.184315	0.144074	1.81301	1.60246	CKB	Creatine kinase B-type	P12277	P12277
22.6825						25.0433	25.8244	25.0548				22.6825	20.3343	22.2937	22.6521	21.81	21.9544	25.0433	25.8244	25.0548	21.8256	23.0084	21.3739		+		LSM14a_Cyto	0.657803	0.756301	0.368655	0.47769	0.0101335	0.0173088	3.5373	4.58651	0.74967	0.823817	0.299092	0.341848	PEF1	Peflin	Q9UBV8	Q9UBV8
			24.3006	25.0624	25.423	26.0168	26.5307	25.934				23.2647	21.7468	22.7323	24.3006	25.0624	25.423	26.0168	26.5307	25.934	21.4572	22.07	21.8646	+	+		DCP1a_Cyto;LSM14a_Cyto	0.0133127	0.0153296	2.3474	4.23537	0.00175865	0.00577465	3.57924	7.42234		1	0		RUVBL2	RuvB-like 2	Q9Y230	Q9Y230
						25.0947	25.6788	25.7017				22.211	21.6657	21.7382	22.3249	21.9353	22.0433	25.0947	25.6788	25.7017	21.1332	21.4835	22.0677		+		LSM14a_Cyto		1	0		0.000159161	0.00304762	3.62012	13.8141		1	0		SNX12	Sorting nexin-12	Q9UMY4	Q9UMY4
25.8496		25.8886	26.5347	26.365	26.7725	28.5171	28.3984	28.4573	25.789	25.4295		25.8496	22.7402	25.8886	26.5347	26.365	26.7725	28.5171	28.3984	28.4573	25.789	25.4295	21.4066		+		LSM14a_Cyto	0.174428	0.158912	1.73128	1.64932	0.025356	0.0345465	3.63148	3.47983	0.741851	0.814397	-0.617744	-0.353078	CSRP2	Cysteine and glycine-rich protein 2	Q16527	Q16527
							25.5389	24.9413	24.1018			23.1833	21.1411	22.1519	22.4416	22.1118	21.7375	22.7815	25.5389	24.9413	24.1018	22.2891	21.9671						1	0		0.0917927	0.11383	2.26181	2.20837	0.51906	0.54018	0.627255	0.706138	CNOT4	CCR4-NOT transcription complex subunit 4	O95628	O95628
24.0818	24.2477	23.8695	29.3394	29.5278	30.4044	28.3176	28.4395	28.2917	26.6874	26.7091	27.578	24.0818	24.2477	23.8695	29.3394	29.5278	30.4044	28.3176	28.4395	28.2917	26.6874	26.7091	27.578	+	+	+	DCP1a_Cyto;LSM14a_Cyto;RCK_Cyto	7.99112e-05	0	5.69084	16.4525	3.50329e-06	0	4.28326	36.1298	0.000730355	0.00397015	2.92517	9.34418	EDC3	Enhancer of mRNA-decapping protein 3	Q96F86	Q96F86
									26.0401		25.6404	22.7955	21.4904	21.3301	22.0224	21.9185	23.1842	21.9686	22.7023	23.0539	26.0401	22.7887	25.6404			+	RCK_Cyto		1	0			1	0		0.0584552	0.039038	2.95108	2.6256	DYNC2H1	Cytoplasmic dynein 2 heavy chain 1	Q8NCM8	Q8NCM8
27.8271	26.3793	27.3992	28.7111	27.5331	28.1038	30.8328	30.9162	31.005	27.7478	27.2065	26.4714	27.8271	26.3793	27.3992	28.7111	27.5331	28.1038	30.8328	30.9162	31.005	27.7478	27.2065	26.4714		+		LSM14a_Cyto	0.170502	0.1549	0.914152	1.66869	0.00100642	0.00434483	3.71615	8.59592	0.920825	0.952321	-0.0599715	-0.105813	RBM3	RNA-binding protein 3	P98179	P98179
23.2352	22.9645	23.113	24.0555	23.7463	24.5382	26.157	26.7445	26.5283	24.1703	24.6368	24.2104	23.8426	22.6626	23.8947	24.3614	24.5111	25.083	26.9865	27.3747	27.2309	24.9721	25.4014	23.2463	+	+	+	DCP1a_Cyto;LSM14a_Cyto;RCK_Cyto	0.0868421	0.0819115	1.18524	2.93637	0.00263669	0.00951481	3.73075	11.7075	0.281153	0.299491	1.07331	3.98073	TIA1	Nucleolysin TIA-1 isoform p40	P31483	P31483
						25.017	25.3922	26.4179				23.1927	22.2022	22.2361	22.9103	22.2815	22.534	25.017	25.3922	26.1459	22.2495	22.3316	22.6879		+	+	LSM14a_Cyto;RCK_Cyto	0.48628	1	0	0.766187	0.00136485	0.00387692	3.76226	7.93616	0.124238	0.183023	0	1.19247	YTHDF2	YTH domain-containing family protein 2	Q9Y5A9	Q9Y5A9
30.8892	30.0701	30.2144	29.5277	29.3482	29.5907	31.6153	31.9426	31.8454	28.4805	30.761	30.6024	26.7212	26.061	26.3229	28.6702	28.1512	28.5791	30.0283	30.5099	30.2556	27.2402	28.7395	28.2794	+	+	+	DCP1a_Cyto;LSM14a_Cyto;RCK_Cyto	0.0132351	0.0140588	2.09846	6.87912	0.00323441	0.00660426	3.89623	15.9203	0.299586	0.324694	1.71798	6.41672	TAGLN2	Transgelin-2	P37802	P37802
							25.0214	24.548				22.6574	21.0708	22.9641	22.6828	22.3269	22.6864	22.958	25.0214	24.548	22.1233	21.3434	21.8298						1	0		0.0856517	0.105315	1.94502	2.2708		1	0		CDK4	Cyclin-dependent kinase 4	P11802	P11802
							24.9483	24.3667				21.7436	21.9383	22.9167	22.1793	21.6501	22.745	23.0947	24.9483	24.3667	22.4054	22.6359	21.7728						1	0		0.0419914	0.0558835	1.93705	2.94947		1	0		NECAP2	Adaptin ear-binding coat-associated protein 2	Q9NVZ3	Q9NVZ3
24.5885						27.2119	27.529	27.0388				24.5885	22.9102	22.1011	22.8876	21.7465	22.7104	27.2119	27.529	27.0388	22.3007	22.216	21.5027		+		LSM14a_Cyto	0.407876	0.411339	-0.751796	-0.923795	0.00554651	0.0123439	4.05994	5.43905	0.198401	0.154877	-1.19351	-1.54	PHPT1	14 kDa phosphohistidine phosphatase	Q9NRX4	Q9NRX4
			25.4448	24.3178	25.0591	25.7961	27.065	26.1421				23.1098	21.6283	21.9163	25.4448	24.3178	25.0591	25.7961	27.065	26.1421	22.1103	21.4115	22.0156	+	+		DCP1a_Cyto;LSM14a_Cyto	0.00833783	0.0108411	2.72243	4.85026	0.00223156	0.00653846	4.11628	6.96677		1	0		PMM2	Phosphomannomutase 2	O15305	O15305
								26.8511				21.9329	22.457	22.6981	22.2675	22.2604	21.7192	23.2326	22.4395	26.8511	21.2969	22.3601	21.2881						1	0		0.258456	0.294589	1.81172	1.31622		1	0		TACC3	Transforming acidic coiled-coil-containing protein 3	Q9Y6A5	Q9Y6A5
						26.8071						21.6019	23.0628	21.7605	22.5304	22.2757	22.4159	26.8071	23.441	21.5892	22.4726	22.8509	21.7456						1	0		0.321478	0.366485	1.80403	1.13045		1	0		USP46;USP12	Ubiquitin carboxyl-terminal hydrolase 46;Ubiquitin carboxyl-terminal hydrolase 12	P62068;O75317	P62068
						24.5546	24.4002					21.1531	22.1724	22.4726	22.1756	22.7035	21.8466	24.5546	24.4002	22.2527	21.119	22.0821	22.5716						1	0		0.0993339	0.123463	1.80307	2.13779		1	0		RAC1	Ras-related C3 botulinum toxin substrate 1	P63000	P63000
24.0044						27.1403	28.1269	26.9401				24.0044	22.2365	23.3923	22.3829	22.558	21.764	27.1403	28.1269	26.9401	21.9007	22.9276	22.7655		+		LSM14a_Cyto	0.16286	0.150131	-0.9761	-1.7078	0.00272977	0.00889941	4.19138	6.60059	0.326506	0.278219	-0.67977	-1.11713	APOBEC3C	DNA dC->dU-editing enzyme APOBEC-3C	Q9NRW3	Q9NRW3
			26.1378	26.3611	25.9588	25.9587	26.1108	25.7667	24.9658	26.4632	25.9694	23.0177	21.8595	22.849	26.1378	26.3611	25.9588	25.9587	26.1108	25.7667	24.9658	26.4632	25.9694	+	+	+	DCP1a_Cyto;LSM14a_Cyto;RCK_Cyto	0.000706341	0	3.57717	9.42557	0.00084602	0.00484615	3.37	8.99394	0.00480559	0.00497527	3.22408	5.65915	LSM4	U6 snRNA-associated Sm-like protein LSm4	Q9Y4Z0	Q9Y4Z0
							25.2275	24.345				22.4198	23.4005	22.1296	22.5609	22.9232	23.4998	23.5289	25.2275	24.345	22.5062	23.6776	22.0836						1	0		0.0510934	0.0636613	1.71714	2.75534		1	0		CYP7B1	25-hydroxycholesterol 7-alpha-hydroxylase	O75881	O75881
			24.7437	25.1324	25.9241	26.4437	26.408	26.7276				21.8811	22.4803	22.1811	24.7437	25.1324	25.9241	26.4437	26.408	26.7276	22.4743	22.7748	21.6577	+	+		DCP1a_Cyto;LSM14a_Cyto	0.00135346	0.00106077	3.08589	7.95366	2.67382e-05	0	4.34556	21.6881		1	0		PDCD6	Programmed cell death protein 6	O75340	O75340
			27.8248	28.0682	28.4779	25.2219	25.9972	25.7082	25.08	25.5292	24.8878	22.0874	22.183	21.5436	27.8248	28.0682	28.4779	25.2219	25.9972	25.7082	25.08	25.5292	24.8878	+	+	+	DCP1a_Cyto;LSM14a_Cyto;RCK_Cyto	2.33367e-05	0	6.18565	22.4438	0.000251577	0.00237037	3.70446	12.2925	0.000302548	0.00156098	3.22767	11.7259	DCP2	m7GpppN-mRNA hydrolase	Q8IU60	Q8IU60
						26.3501	26.6599	26.319				21.395	22.9792	21.7133	22.3456	22.2638	22.9369	26.3501	26.6599	26.319	21.597	22.179	21.8843		+		LSM14a_Cyto		1	0		0.000880501	0.00466667	4.41382	8.90088		1	0		UBL5	Ubiquitin-like protein 5	Q9BZL1	Q9BZL1
						24.2829	25.0032					21.9689	22.7377	21.925	22.7131	22.3185	22.6032	24.2829	25.0032	22.1645	22.2371	21.717	22.1664						1	0		0.14606	0.177463	1.60634	1.80105		1	0		CKS1B	Cyclin-dependent kinases regulatory subunit 1	P61024	P61024
			25.5517	23.9081	23.9793	26.4483	26.6563	26.1359				22.5661	21.2736	21.8204	25.5517	23.9081	23.9793	26.4483	26.6563	26.1359	22.2834	21.6181	21.9801	+	+		DCP1a_Cyto;LSM14a_Cyto	0.016631	0.0187124	2.59301	3.96335	0.000361052	0.00185507	4.52681	11.2064		1	0		PPA1	Inorganic pyrophosphatase	Q15181	Q15181
						24.1787		24.4561				21.6213	22.224	23.2059	22.8695	23.0566	22.9788	24.1787	23.075	24.4561	22.8785	22.1237	22.1309						1	0		0.0679954	0.080685	1.55288	2.48296		1	0		ARFGAP3	ADP-ribosylation factor GTPase-activating protein 3	Q9NP61	Q9NP61
						24.6402	24.9206					22.5366	21.8385	22.169	22.7878	22.1735	23.0868	24.6402	24.9206	21.5288	23.1316	21.9031	23.0581						1	0		0.242361	0.270935	1.51517	1.37066		1	0		SMAP2	Stromal membrane-associated protein 2	Q8WU79	Q8WU79
						24.2107		24.758				22.3425	21.8648	22.7757	23.2212	21.7275	21.8205	24.2107	22.5174	24.758	22.6398	21.9489	22.1574						1	0		0.106815	0.132459	1.50096	2.07343		1	0		NECAP1	Adaptin ear-binding coat-associated protein 1	Q8NC96	Q8NC96
							24.0548	23.713				22.6725	21.7565	21.7169	22.0619	23.2406	21.6403	22.8123	24.0548	23.713	22.8288	22.238	22.0521						1	0		0.0380092	0.0501855	1.47806	3.05051		1	0		NABP2;NABP1	SOSS complex subunit B1;SOSS complex subunit B2	Q9BQ15;Q96AH0	Q9BQ15
							24.0933	24.6006				22.1047	22.5212	22.1252	22.6091	22.3719	22.5606	22.4063	24.0933	24.6006	21.9836	21.8642	21.8577						1	0		0.098922	0.123091	1.44969	2.14149		1	0		DVL3	Segment polarity protein dishevelled homolog DVL-3	Q92997	Q92997
25.5214			26.3374	25.7287	26.4328	28.0902	28.5078	28.6329				25.5214	22.1268	22.1446	26.3374	25.7287	26.4328	28.0902	28.5078	28.6329	23.0275	23.4649	22.235		+		LSM14a_Cyto	0.0650991	0.0577203	2.90208	2.52371	0.0107209	0.0175127	5.14608	4.51234	0.779286	0.854952	-0.355101	-0.299768	ACTL6A	Actin-like protein 6A	O96019	O96019
						24.3067	24.5795					21.6959	22.4336	23.0206	22.7497	21.5921	23.5603	24.3067	24.5795	22.4042	22.1748	22.5924	21.9454						1	0		0.153238	0.184034	1.38008	1.75988		1	0		UAP1	UDP-N-acetylhexosamine pyrophosphorylase;UDP-N-acetylgalactosamine pyrophosphorylase;UDP-N-acetylglucosamine pyrophosphorylase	Q16222	Q16222
25.8191	25.2695	24.6018	30.0299	30.2523	30.5022	30.0761	30.8097	30.6661	29.1784	29.5617	29.0347	25.8191	25.2695	24.6018	30.0299	30.2523	30.5022	30.0761	30.8097	30.6661	29.1784	29.5617	29.0347	+	+	+	DCP1a_Cyto;LSM14a_Cyto;RCK_Cyto	0.00018314	0	5.03135	13.3294	0.000223762	0.00256	5.28719	12.6658	0.00047396	0.00201835	4.02816	10.4493	LSM14A	Protein LSM14 homolog A	Q8ND56	Q8ND56
			25.7949	26.3881	26.5754	27.2806	27.7117	27.2977	25.254	26.2776		22.521	21.817	22.2062	25.7949	26.3881	26.5754	27.2806	27.7117	27.2977	25.254	26.2776	21.8849	+	+		DCP1a_Cyto;LSM14a_Cyto	0.000196933	0	4.07139	13.0851	2.93007e-05	0	5.2486	21.194	0.163134	0.126667	2.29076	1.70636	HINT1	Histidine triad nucleotide-binding protein 1	P49773	P49773
							24.4362					21.5569	21.4296	21.9411	22.5134	22.7691	22.2236	21.854	24.4362	22.5923	22.7345	21.5262	22.2289						1	0		0.167591	0.200499	1.31826	1.68337		1	0		PGM1	Phosphoglucomutase-1	P36871	P36871
							25.0564					22.2118	21.6195	22.5685	21.9255	22.2676	22.2728	22.489	25.0564	22.799	21.8612	21.8053	23.4448						1	0		0.198951	0.227721	1.31488	1.53766		1	0		MAPRE2	Microtubule-associated protein RP/EB family member 2	Q15555	Q15555
						23.114	24.2399	23.5053				22.863	22.0548	22.0595	23.2898	21.5095	22.7879	23.114	24.2399	23.5053	22.1553	22.5308	22.8775						1	0		0.0383727	0.0509254	1.29396	3.04079		1	0		CNOT1	CCR4-NOT transcription complex subunit 1	A5YKK6	A5YKK6
			28.0075	28.1593	28.5128	27.5366	28.0183	28.2409	26.8468	27.3829	26.9224	22.3388	22.1625	23.554	28.0075	28.1593	28.5128	27.5366	28.0183	28.2409	26.8468	27.3829	26.9224	+	+	+	DCP1a_Cyto;LSM14a_Cyto;RCK_Cyto	0.000277669	0	5.54144	11.9863	0.000411801	0.00336	5.24684	10.8342	0.000737531	0.00394074	4.36561	9.3205	PATL1	Protein PAT1 homolog 1	Q86TB9	Q86TB9
			27.2381	26.9195	27.8741	28.0335	27.8984	28.1818			26.2461	22.8822	22.3884	22.3995	27.2381	26.9195	27.8741	28.0335	27.8984	28.1818	22.0633	22.0871	26.2461	+	+		DCP1a_Cyto;LSM14a_Cyto	0.000122686	0	4.78721	14.7586	7.26774e-06	0	5.48118	30.0878	0.551584	0.586038	0.908811	0.649231	FUBP3	Far upstream element-binding protein 3	Q96I24	Q96I24
							23.9824	24.2075				22.5078	22.4727	21.7168	22.4997	21.9588	22.6855	22.257	23.9824	24.2075	22.9405	22.272	22.2155						1	0		0.134628	0.164873	1.24991	1.8713		1	0		MPG	DNA-3-methyladenine glycosylase	P29372	P29372
						23.245	23.9616					22.701	21.9807	21.7349	23.8514	22.9873	22.6367	23.245	23.9616	22.9014	21.9295	22.2062	22.3716						1	0		0.0446705	0.0575677	1.23045	2.8876		1	0		CCDC25	Coiled-coil domain-containing protein 25	Q86WR0	Q86WR0
								24.1786				22.2429	21.4549	22.3295	22.5895	22.7873	22.7423	22.9447	22.5146	24.1786	22.1127	23.1036	22.0748						1	0		0.102777	0.12762	1.20352	2.10753		1	0		OSBP	Oxysterol-binding protein 1	P22059	P22059
						22.8277	23.9925	23.4172				21.9548	21.991	22.6833	22.7809	22.3473	22.7554	22.8277	23.9925	23.4172	22.2179	21.8258	20.8349						1	0		0.0430979	0.0558278	1.20276	2.92338		1	0		PURB	Transcriptional activator protein Pur-beta	Q96QR8	Q96QR8
			27.8733	28.3611	28.2216	27.9988	28.4263	27.8615	26.3639	27.079	26.6472	22.1634	21.9188	21.8393	27.8733	28.3611	28.2216	27.9988	28.4263	27.8615	26.3639	27.079	26.6472	+	+	+	DCP1a_Cyto;LSM14a_Cyto;RCK_Cyto	3.82159e-06	0	6.17815	35.3507	6.26667e-06	0	6.12168	31.2275	3.3011e-05	0	4.72286	20.5669	LSM1	U6 snRNA-associated Sm-like protein LSm1	O15116	O15116
								24.6314				23.0332	21.9572	21.5848	21.7075	21.655	23.3007	22.6372	22.8253	24.6314	23.4612	22.3606	21.5845						1	0		0.202298	0.230855	1.17291	1.52353		1	0		EPS8	Epidermal growth factor receptor kinase substrate 8	Q12929	Q12929
								25.4514				22.6037	22.5922	23.0559	21.9738	22.1313	22.9692	23.3038	23.0077	25.4514	22.3914	21.9443	21.204						1	0		0.210216	0.240516	1.17039	1.49103		1	0		CAPN7	Calpain-7	Q9Y6W3	Q9Y6W3
							24.1269	24.2173				23.1798	22.235	22.6232	22.7247	22.0956	21.4885	23.1871	24.1269	24.2173	21.888	22.1618	22.0925						1	0		0.0531402	0.0639105	1.16448	2.7172		1	0		WIPI2	WD repeat domain phosphoinositide-interacting protein 2	Q9Y4P8	Q9Y4P8
						24.1423		24.2742				22.1555	22.557	22.2357	23.048	22.5946	22.9042	24.1423	22.0016	24.2742	22.3889	23.1213	22.1376						1	0		0.196285	0.226231	1.15666	1.54909		1	0		SPEN	Msx2-interacting protein	Q96T58	Q96T58
							24.6718	24.3646				22.4844	22.0739	22.6879	21.7123	21.9518	22.2542	21.6673	24.6718	24.3646	22.2165	21.8122	22.4717						1	0		0.301104	0.344158	1.15247	1.18643		1	0		C12orf10	UPF0160 protein MYG1, mitochondrial	Q9HB07	Q9HB07
			29.5429	29.6751	29.7429	27.9875	28.2751	28.3054	26.3947	27.1668	26.7057	21.6413	21.9242	21.5949	29.5429	29.6751	29.7429	27.9875	28.2751	28.3054	26.3947	27.1668	26.7057	+	+	+	DCP1a_Cyto;LSM14a_Cyto;RCK_Cyto	2.98077e-07	0	7.93348	66.9567	1.4844e-06	0	6.46917	44.8012	3.40562e-05	0	5.03555	20.406	DCP1A	mRNA-decapping enzyme 1A	Q9NPI6	Q9NPI6
24.1566	24.0778		29.0483	29.2041	29.2405	29.8541	30.0698	29.9632	29.7522	30.052	29.5944	24.1566	24.0778	22.7729	29.0483	29.2041	29.2405	29.8541	30.0698	29.9632	29.7522	30.052	29.5944	+	+	+	DCP1a_Cyto;LSM14a_Cyto;RCK_Cyto	0.000263922	0	5.49519	12.1429	0.000155652	0.00312195	6.29323	13.8927	0.000196643	0.00196923	6.13044	13.09	DDX6	Probable ATP-dependent RNA helicase DDX6	P26196	P26196
						24.4823						22.3022	22.5184	21.791	22.7263	22.7176	22.6087	24.4823	22.5887	22.9611	21.6961	21.8778	22.1456						1	0		0.138814	0.16834	1.14019	1.84486		1	0		CDK6	Cyclin-dependent kinase 6	Q00534	Q00534
							23.9462	23.828				22.3399	22.0499	22.4343	21.6556	22.8929	22.771	22.4689	23.9462	23.828	20.492	22.4087	21.5334						1	0		0.0797299	0.0960896	1.13962	2.33596		1	0		ANXA4	Annexin A4	P09525	P09525
25.744			32.222	32.2944	32.1288	30.5369	31.1525	30.481	29.4644	30.1272	29.823	25.744	22.0664	22.2596	32.222	32.2944	32.1288	30.5369	31.1525	30.481	29.4644	30.1272	29.823	+	+	+	DCP1a_Cyto;LSM14a_Cyto;RCK_Cyto	0.00177227	0.002	8.85842	7.40717	0.00372676	0.00895337	7.36681	6.06735	0.00597283	0.00508609	6.44818	5.32812	EDC4	Enhancer of mRNA-decapping protein 4	Q6P2E9	Q6P2E9
							23.5207	23.1649				21.7511	23.0613	21.1914	22.0104	23.8995	22.0107	22.7131	23.5207	23.1649	22.1299	22.763	21.5867						1	0		0.133004	0.163872	1.13164	1.8818		1	0		ITCH	E3 ubiquitin-protein ligase Itchy homolog	Q96J02	Q96J02
						25.0501						21.772	22.5671	21.9814	22.4713	22.2954	22.8005	25.0501	21.967	22.6858	22.3203	21.5066	22.4816						1	0		0.305886	0.350214	1.12749	1.17298		1	0		SMG1	Serine/threonine-protein kinase SMG1;Putative uncharacterized SMG1-like protein	Q96Q15;Q6P435	Q96Q15
								23.8303				22.9766	21.9393	22.0472	22.4315	21.3917	22.7466	22.8833	23.6245	23.8303	21.7529	22.6726	23.1233						1	0		0.0617616	0.0740216	1.12497	2.57332		1	0		CRIP2	Cysteine-rich protein 2	P52943	P52943
						26.3822						22.3582	22.3048	23.2156	22.2894	22.9299	22.9339	26.3822	22.376	22.4423	21.8361	22.0995	22.2447						1	0		0.460293	0.537163	1.10731	0.816021		1	0		BMPR2	Bone morphogenetic protein receptor type-2	Q13873	Q13873
								23.7737				21.8205	22.89	21.9868	23.1414	23.0278	22.6638	23.3623	22.8422	23.7737	21.4593	22.014	21.5548						1	0		0.0628896	0.0752876	1.09365	2.55622		1	0		BROX	BRO1 domain-containing protein BROX	Q5VW32	Q5VW32
							23.7672	23.8892			23.4415	21.8881	22.7433	22.011	22.3825	22.5972	21.6425	22.2299	23.7672	23.8892	21.8181	22.2523	23.4415						1	0		0.144312	0.174676	1.08131	1.8114	0.628339	0.685027	0.289888	0.523423	RPTOR	Regulatory-associated protein of mTOR	Q8N122	Q8N122
							24.538					22.2905	21.4106	22.9794	22.3252	22.9039	21.9495	22.5397	24.538	22.7741	22.0984	22.1845	21.3037						1	0		0.245334	0.27499	1.05709	1.36035		1	0		PRAMEF1	PRAME family member 1	O95521	O95521
							23.9733	23.6845				21.9035	22.7737	22.0506	22.4671	22.2114	23.0263	22.2132	23.9733	23.6845	22.0483	22.4207	21.9789						1	0		0.15981	0.19116	1.0477	1.72395		1	0		IPO9	Importin-9	Q96P70	Q96P70
							24.0473					21.9166	21.9527	22.1027	22.6376	22.6641	22.4904	22.4308	24.0473	22.627	22.7265	22.1329	21.9276						1	0		0.111222	0.1365	1.04435	2.0378		1	0		CANX	Calnexin	P27824	P27824
						24.4862	24.4635					22.1525	22.3687	23.0518	22.225	22.7169	23.3357	24.4862	24.4635	21.6911	21.9187	22.0448	21.8646						1	0		0.349798	0.40158	1.02258	1.0578		1	0		CBL	E3 ubiquitin-protein ligase CBL	P22681	P22681
							23.5558	23.6379				22.1657	21.8441	22.7659	23.6963	22.9495	23.0135	22.6248	23.5558	23.6379	21.5423	22.3361	22.1152						1	0		0.074315	0.0882816	1.01422	2.40051		1	0		DTWD2	DTW domain-containing protein 2	Q8NBA8	Q8NBA8
							24.3524					22.7703	21.5455	22.436	21.5466	21.7923	22.759	22.7294	24.3524	22.6589	22.817	22.7858	21.9563						1	0		0.207334	0.236304	0.996274	1.50272		1	0		PSMB2	Proteasome subunit beta type-2	P49721	P49721
							23.8502					21.3532	21.941	23.1959	21.4174	22.5	22.4549	23.1961	23.8502	22.4303	22.046	22.8887	22.4516						1	0		0.217589	0.247558	0.995465	1.46187		1	0		TTK	Dual specificity protein kinase TTK	P33981	P33981
						23.3199	23.7664					22.7396	22.2651	22.0161	23.2105	22.7304	21.3535	23.3199	23.7664	22.871	22.1073	21.392	21.2284						1	0		0.0429544	0.0559616	0.978792	2.92672		1	0		SH3GLB1	Endophilin-B1	Q9Y371	Q9Y371
							24.542					22.3456	21.9311	22.9946	22.3404	22.7383	23.6528	23.2209	24.542	22.426	21.7487	22.0313	22.3661						1	0		0.231698	0.260602	0.972537	1.40873		1	0		COPB1	Coatomer subunit beta	P53618	P53618
						24.0568	23.8348					22.6732	22.2847	22.6899	22.5551	23.0136	22.328	24.0568	23.8348	22.6535	22.4182	22.2919	22.0682						1	0		0.101142	0.126031	0.965784	2.12176		1	0		RPS21	40S ribosomal protein S21	P63220	P63220
						23.6225	23.7886					22.2741	22.0646	22.4641	22.4395	22.7888	22.984	23.6225	23.7886	22.2791	21.3798	22.2432	21.0379						1	0		0.121871	0.151082	0.962461	1.95773		1	0		RAB5C;RAB5B;RAB5A	Ras-related protein Rab-5C;Ras-related protein Rab-5B;Ras-related protein Rab-5A	P51148;P61020;P20339	P51148
							24.7368					22.3094	22.2943	21.9205	23.2605	22.3643	22.1311	22.4967	24.7368	22.1674	22.2694	22.7759	21.6108						1	0		0.305728	0.35052	0.958897	1.17343		1	0		AHCYL1	Putative adenosylhomocysteinase 2	O43865	O43865
								25.0308				22.7625	21.6917	22.3337	22.7395	22.2799	22.0139	22.0213	22.6105	25.0308	21.1885	22.9136	22.8949						1	0		0.380002	0.435772	0.958247	0.985889		1	0		CTPS1	CTP synthase 1	P17812	P17812
							23.5305					21.6627	22.4616	22.6308	22.987	22.6717	22.2768	22.9106	23.5305	23.1684	21.6558	23.0103	21.1171						1	0		0.0524245	0.0637658	0.951438	2.73034		1	0		SZRD1	SUZ domain-containing protein 1	Q7Z422	Q7Z422
							24.5472	22.9304	26.2534	26.0468		22.0839	23.2847	22.0423	22.5282	22.3898	22.4615	22.7471	24.5472	22.9304	26.2534	26.0468	22.9602						1	0		0.25257	0.284776	0.937949	1.33574	0.0834246	0.0573772	2.61649	2.2947	ALDH1A2	Retinal dehydrogenase 2	O94788	O94788
						23.4186						21.9497	21.7257	22.2111	21.8728	22.3062	21.938	23.4186	22.4972	22.739	21.8331	22.6967	22.1878						1	0		0.0406388	0.0546241	0.922799	2.98249		1	0		LARS	Leucine--tRNA ligase, cytoplasmic	Q9P2J5	Q9P2J5
							24.1078	24.0205				22.2402	22.5624	22.7933	22.5355	22.8459	22.8051	22.2288	24.1078	24.0205	22.0372	22.4978	22.3806						1	0		0.21961	0.249417	0.920383	1.45405		1	0		AIP	AH receptor-interacting protein	O00170	O00170
						25.0815						22.8412	22.2012	22.746	23.2571	22.6377	22.8124	25.0815	22.568	22.8975	21.8686	21.8726	21.8954						1	0		0.321509	0.366	0.919544	1.13037		1	0		EIF4E	Eukaryotic translation initiation factor 4E	P06730	P06730
								24.476				22.3706	22.2839	22.0923	21.9611	23.1434	23.0477	21.9285	23.0771	24.476	20.8447	22.1411	23.2801						1	0		0.28609	0.327371	0.911619	1.23001		1	0		SLK	STE20-like serine/threonine-protein kinase	Q9H2G2	Q9H2G2
							24.368					22.5201	21.8784	22.1109	22.731	22.6089	23.1268	22.4252	24.368	22.4364	23.0072	21.4163	21.619						1	0		0.248817	0.279382	0.906738	1.34841		1	0		MAPK3	Mitogen-activated protein kinase 3	P27361	P27361
								25.0984				23.0072	22.1199	21.6135	22.4886	21.8423	22.6381	21.9516	22.3056	25.0984	22.0325	22.2131	21.4505						1	0		0.463049	0.539409	0.871692	0.810634		1	0		VPS28	Vacuolar protein sorting-associated protein 28 homolog	Q9UK41	Q9UK41
							25.3935					22.1334	22.7086	23.4414	22.313	22.19	22.0023	23.1526	25.3935	22.3184	22.901	22.7021	21.4578						1	0		0.435175	0.509153	0.860366	0.866345		1	0		TRIM26	Tripartite motif-containing protein 26	Q12899	Q12899
							24.5661	23.7294				22.5442	22.6046	22.8918	22.9541	22.8521	22.4874	22.3091	24.5661	23.7294	23.1853	21.5407	22.0082						1	0		0.269574	0.308218	0.854657	1.28052		1	0		FLII	Protein flightless-1 homolog	Q13045	Q13045
								23.2691				21.6068	22.045	22.2847	23.1785	22.4609	22.4485	22.8112	22.4139	23.2691	22.9771	24.2832	22.1161						1	0		0.0546451	0.0653836	0.852569	2.69023		1	0		NUP88	Nuclear pore complex protein Nup88	Q99567	Q99567
						23.6126						22.5313	21.109	22.5641	22.8488	21.5111	24.0729	23.6126	21.8206	23.3107	21.616	23.1959	20.7317						1	0		0.312313	0.356992	0.846488	1.15521		1	0		CPEB4	Cytoplasmic polyadenylation element-binding protein 4	Q17RY0	Q17RY0
						24.8426						23.2573	22.6981	22.7457	22.6634	21.9296	22.5728	24.8426	22.3811	24.007	23.2717	22.3264	22.4068						1	0		0.320687	0.365602	0.843208	1.13256		1	0		GRIP1	Glutamate receptor-interacting protein 1	Q9Y3R0	Q9Y3R0
							24.6098					22.6745	21.7819	22.4541	22.8314	22.0123	22.5238	21.954	24.6098	22.8005	21.9524	21.4137	22.2111						1	0		0.379129	0.435334	0.817976	0.987895		1	0		PSMF1	Proteasome inhibitor PI31 subunit	Q92530	Q92530
							24.673	23.822				21.9081	23.1078	22.7122	23.2951	21.9094	22.5209	21.6697	24.673	23.822	21.5879	22.6688	21.7779						1	0		0.445538	0.519584	0.812213	0.845309		1	0		SEC23B	Protein transport protein Sec23B	Q15437	Q15437
							23.7256					22.0076	22.6496	22.545	23.2496	22.1302	22.946	22.8393	23.7256	23.0736	21.4616	22.7412	21.4067						1	0		0.0704337	0.0844864	0.812084	2.45015		1	0		MAPKAPK2	MAP kinase-activated protein kinase 2	P49137	P49137
								24.7339				22.9965	22.6448	22.4642	22.3251	22.1962	22.4705	23.0559	22.7268	24.7339	22.2021	21.7941	22.0939						1	0		0.278086	0.316616	0.803694	1.25413		1	0		STAT3	Signal transducer and activator of transcription 3	P40763	P40763
							22.4289					21.7546	22.6464	21.3913	22.4704	22.0551	22.6694	23.0151	22.4289	22.7272	22.2337	22.471	21.1862						1	0		0.124885	0.154004	0.792917	1.93646		1	0		CCNDBP1	Cyclin-D1-binding protein 1	O95273	O95273
						24.1684						22.1782	22.2642	22.0556	23.2876	22.7484	22.418	24.1684	22.1973	22.4857	21.7809	21.1532	22.3192						1	0		0.272896	0.312173	0.784416	1.27012		1	0		CLASP2	CLIP-associating protein 2	O75122	O75122
								23.9942				22.6129	21.8954	22.4933	22.0617	22.8751	22.1921	22.5017	22.8193	23.9942	23.3575	23.4342	22.4314						1	0		0.201634	0.230273	0.771184	1.52632		1	0		TPPP	Tubulin polymerization-promoting protein	O94811	O94811
							23.4274					22.3594	21.7736	22.5969	22.7266	22.6938	21.848	22.9838	23.4274	22.5957	21.9201	22.2705	21.3222						1	0		0.0912642	0.113077	0.759009	2.21356		1	0		PSMD8	26S proteasome non-ATPase regulatory subunit 8	P48556	P48556
						23.6546						21.8236	22.4623	22.5231	22.1173	21.587	21.3831	23.6546	22.1464	23.2366	22.4632	22.0628	21.861						1	0		0.213127	0.241958	0.742891	1.47939		1	0		LCP1	Plastin-2	P13796	P13796
							24.5722					22.0153	23.6563	21.7736	22.2502	22.251	22.0084	23.0076	24.5722	22.0486	22.2791	22.5919	22.0851						1	0		0.483663	0.573327	0.727729	0.771112		1	0		BBS9	Protein PTHB1	Q3SYG4	Q3SYG4
						23.4977	24.6785					22.6883	22.7417	22.6943	21.9166	22.0092	22.8189	23.4977	24.6785	22.1158	22.6454	22.2193	21.9476						1	0		0.384568	0.441807	0.722565	0.975457		1	0		PAICS	Multifunctional protein ADE2;Phosphoribosylaminoimidazole-succinocarboxamide synthase;Phosphoribosylaminoimidazole carboxylase	P22234	P22234
								23.7954				21.3427	22.029	23.2414	22.1579	22.7164	21.4636	22.834	22.1353	23.7954	21.808	22.6036	22.4094						1	0		0.38423	0.441696	0.717161	0.976226		1	0		TKT	Transketolase	P29401	P29401
								23.7781				21.9918	22.1467	23.0542	22.938	21.5712	22.4563	22.3189	23.2398	23.7781	21.7016	22.9413	22.2555						1	0		0.256017	0.291312	0.714714	1.32426		1	0		IRAK1	Interleukin-1 receptor-associated kinase 1	P51617	P51617
							24.3698					22.1848	22.0337	22.7581	21.7892	23.0118	22.1128	22.2426	24.3698	22.4419	22.1917	22.0421	22.4343						1	0		0.386564	0.444793	0.692544	0.970928		1	0		NUP54	Nucleoporin p54	Q7Z3B4	Q7Z3B4
							23.4345					21.444	22.6745	22.6945	21.4875	22.4153	22.5292	22.5776	23.4345	22.8324	21.4475	22.6605	22.9232						1	0		0.235414	0.264058	0.677177	1.39527		1	0		OSTF1	Osteoclast-stimulating factor 1	Q92882	Q92882
								23.6998				23.319	22.1626	21.6716	22.6261	22.4326	22.7083	23.3463	22.0418	23.6998	22.522	22.6832	23.1235						1	0		0.410192	0.480044	0.644907	0.918799		1	0		PPP1R14C	Protein phosphatase 1 regulatory subunit 14C	Q8TAE6	Q8TAE6
							23.5769	23.7814				22.8994	23.4203	22.8249	23.2357	23.1066	23.0326	23.5118	23.5769	23.7814	21.679	21.1761	21.9351						1	0		0.0479611	0.0610256	0.575174	2.81727		1	0		KIAA0355	Uncharacterized protein KIAA0355	O15063	O15063
							23.2005					21.3991	22.1111	23.4367	22.9023	22.2186	22.5752	21.9646	23.2005	23.3659	22.589	22.9168	21.6505						1	0		0.516495	0.616125	0.528021	0.710733		1	0		RNF25	E3 ubiquitin-protein ligase RNF25	Q96BH1	Q96BH1
								23.1517				22.1231	22.2551	21.8724	21.7805	22.6011	22.2133	22.3629	22.2938	23.1517	21.0858	21.3242	21.8031						1	0		0.155482	0.186792	0.519278	1.74743		1	0		ARPIN	Arpin	Q7Z6K5	Q7Z6K5
								24.1886				21.7783	22.6703	21.8276	22.3886	22.2078	22.7686	21.9344	21.6077	24.1886	22.1992	22.1779	22.3625						1	0		0.603621	0.71858	0.484809	0.562797		1	0		PEG10	Retrotransposon-derived protein PEG10	Q86TG7	Q86TG7
							23.3371					21.8649	22.4574	23.0399	21.5904	21.8732	22.5451	22.4478	23.3371	23.0158	22.0031	23.4389	22.0397						1	0		0.324641	0.370103	0.479521	1.12205		1	0		RQCD1	Cell differentiation protein RCD1 homolog	Q92600	Q92600
								24.4492				23.7296	21.9216	22.6109	22.9101	22.0566	22.2247	22.6182	22.616	24.4492	22.077	21.7797	22.5584						1	0		0.588488	0.705528	0.473757	0.587407		1	0		NFX1	Transcriptional repressor NF-X1	Q12986	Q12986
						23.8302						22.2029	22.8765	22.4732	22.389	22.7786	22.4657	23.8302	23.3331	21.7873	22.1756	21.4454	21.9995						1	0		0.510318	0.613162	0.465956	0.721871		1	0		ATP6V1G1	V-type proton ATPase subunit G 1	O75348	O75348
							23.8497					22.4389	21.8464	22.7761	22.8092	22.7189	23.0623	22.0172	23.8497	22.5726	22.7151	21.9972	22.4893						1	0		0.49116	0.585685	0.459333	0.75706		1	0		RAB9A	Ras-related protein Rab-9A	P51151	P51151
								23.7194				22.4995	22.0546	22.3793	21.9423	23.4189	22.41	22.0058	22.507	23.7194	22.9789	21.9878	21.5825						1	0		0.456513	0.533621	0.432926	0.823453		1	0		DVL2	Segment polarity protein dishevelled homolog DVL-2	O14641	O14641
							23.637					22.0444	22.9963	23.3706	22.251	22.3759	22.1722	22.9573	23.637	23.1021	22.6937	21.402	22.7894						1	0		0.390783	0.452531	0.428397	0.961425		1	0		PROSC	Proline synthase co-transcribed bacterial homolog protein	O94903	O94903
							23.4594					22.8964	21.5479	23.2497	22.9439	22.7143	22.3365	22.546	23.4594	22.939	21.7395	22.0182	22.5296						1	0		0.513577	0.613613	0.416766	0.715983		1	0		SMG5	Protein SMG5	Q9UPR3	Q9UPR3
							23.843					22.4469	22.0983	22.5793	22.936	21.0343	22.5665	21.7359	23.843	22.6786	21.6318	23.2061	22.0785						1	0		0.578884	0.696748	0.377647	0.60324		1	0		PTK2	Focal adhesion kinase 1	Q05397	Q05397
							23.2513					22.3995	21.5853	22.7677	22.763	22.6076	23.0273	21.5878	23.2513	22.9539	22.6675	23.0875	21.7798						1	0		0.605716	0.719744	0.346832	0.559421		1	0		ECD	Protein SGT1	O95905	O95905
							24.247					23.5335	22.0743	22.4491	22.9281	23.8615	22.7241	21.89	24.247	22.9203	22.6348	21.7221	22.6558						1	0		0.701839	0.820586	0.333453	0.411441		1	0		VPS37B	Vacuolar protein sorting-associated protein 37B	Q9H9H4	Q9H9H4
							24.3296					22.8273	22.7195	23.6086	21.7281	22.3493	22.2567	22.4953	24.3296	23.3142	22.6011	21.8823	22.1459						1	0		0.613779	0.727551	0.327861	0.546496		1	0		TK1	Thymidine kinase, cytosolic	P04183	P04183
							24.2076					22.3642	21.7482	23.0657	22.737	22.6756	22.2768	21.486	24.2076	22.44	22.037	21.7503	21.3919						1	0		0.736694	0.846364	0.318499	0.360515		1	0		SULT1A1;SULT1A4;SULT1A3	Sulfotransferase 1A1;Sulfotransferase 1A4;Sulfotransferase 1A3	P50225;P0DMN0;P0DMM9	P50225
							24.1934	23.9924				22.9315	23.2258	23.07	22.6467	22.2476	23.1415	21.9724	24.1934	23.9924	22.3732	22.074	22.0772						1	0		0.686355	0.807537	0.310335	0.434474		1	0		RTCB	tRNA-splicing ligase RtcB homolog	Q9Y3I0	Q9Y3I0
								24.2752				22.9277	23.1349	22.3255	23.0034	22.4704	23.154	21.9837	23.0452	24.2752	21.5589	22.4927	22.5307						1	0		0.68735	0.807574	0.305333	0.432986		1	0		CSRP1	Cysteine and glycine-rich protein 1	P21291	P21291
							23.2145	23.4256				23.1339	22.5847	22.2629	22.1232	22.0597	22.34	22.1499	23.2145	23.4256	21.2023	22.8504	21.5243						1	0		0.596723	0.71484	0.269513	0.573965		1	0		FBXO45	F-box/SPRY domain-containing protein 1	P0C2W1	P0C2W1
							23.42					22.976	22.168	21.9745	22.1502	22.3025	23.2049	21.6838	23.42	22.7684	22.0536	22.5464	22.3026						1	0		0.693096	0.815345	0.251259	0.424414		1	0		SESN1	Sestrin-1	Q9Y6P5	Q9Y6P5
							24.5589					23.2312	22.623	22.6221	22.4331	21.8013	22.9769	22.3237	24.5589	22.2396	22.9753	22.2908	22.3941						1	0		0.797743	0.894571	0.215298	0.273874		1	0		MMACHC	Methylmalonic aciduria and homocystinuria type C protein	Q9Y4U1	Q9Y4U1
							24.0748					22.5176	22.9473	22.4956	22.1217	22.9667	22.1807	22.3886	24.0748	22.0369	21.902	21.9442	21.7332						1	0		0.794389	0.891798	0.179918	0.278562		1	0		ADSL	Adenylosuccinate lyase	P30566	P30566
							23.5172					22.266	22.9315	22.5745	22.1861	23.5885	23.2532	22.151	23.5172	22.6364	22.0704	21.6488	22.1495						1	0		0.709527	0.824465	0.177521	0.400104		1	0		KIAA1191	Putative monooxygenase p33MONOX	Q96A73	Q96A73
								23.1228				21.7492	22.6874	23.1583	21.8477	22.9808	22.1655	22.6989	22.2633	23.1228	22.3471	22.747	22.0571						1	0		0.752117	0.858411	0.163346	0.338345		1	0		FMR1	Fragile X mental retardation protein 1	Q06787	Q06787
							23.548					21.8244	23.2183	22.889	22.4108	22.9746	22.7702	23.0884	23.548	21.7063	22.0202	21.9262	22.0467						1	0		0.853349	0.925058	0.137019	0.197114		1	0		PRKCD	Protein kinase C delta type;Protein kinase C delta type regulatory subunit;Protein kinase C delta type catalytic subunit	Q05655	Q05655
								23.62				22.3693	22.5252	22.2654	23.2495	23.2774	22.6063	22.2609	21.6418	23.62	22.2032	22.7476	21.7131						1	0		0.847419	0.923637	0.120895	0.205223		1	0		TMOD3	Tropomodulin-3	Q9NYL9	Q9NYL9
							23.4899					23.7007	22.1481	22.4334	21.9721	21.3612	23.2506	22.6954	23.4899	22.3617	23.2459	22.7258	21.4374						1	0		0.886971	0.941667	0.0882498	0.151425		1	0		RNF181	E3 ubiquitin-protein ligase RNF181	Q9P0P0	Q9P0P0
							23.1379					22.7906	22.4244	22.4323	22.9517	22.2445	22.6499	22.2491	23.1379	22.3077	21.7738	23.32	22.9557						1	0		0.961982	0.982148	0.0157935	0.0507184		1	0		44806	Septin-2	Q15019	Q15019
												22.3036	23.597	22.3654	22.1787	22.65	21.9618	23.0751	22.5628	22.6071	22.4529	22.3254	22.6688						1	0			1	0			1	0		GOLGA5	Golgin subfamily A member 5	Q8TBA6	Q8TBA6
												22.2033	21.3139	22.9101	22.4159	22.664	22.3603	22.8459	22.7786	23.5237	21.3661	22.0759	22.1884						1	0			1	0			1	0		CHMP5	Charged multivesicular body protein 5	Q9NZZ3	Q9NZZ3
										26.1818		21.9758	23.0593	21.6217	22.7529	22.3715	22.3864	22.6319	22.4161	22.3686	21.7969	26.1818	21.3417						1	0			1	0		0.609067	0.659464	0.887873	0.554037	0	0	A0A0U1RRE5	A0A0U1RRE5
												22.8757	21.9039	21.6753	22.0229	22.576	21.7771	22.7799	23.8224	21.6685	21.2673	22.669	21.922						1	0			1	0			1	0		KPNA5	Importin subunit alpha-6	O15131	O15131
												22.8825	22.7867	22.3013	22.4092	21.7646	22.1469	21.867	22.7271	22.715	22.419	22.4589	21.2806						1	0			1	0			1	0		CALU	Calumenin	O43852	O43852
												22.2837	22.985	21.4088	23.4465	22.0019	22.4178	22.9051	22.7056	22.2565	21.826	22.618	21.9372						1	0			1	0			1	0		BUB1B	Mitotic checkpoint serine/threonine-protein kinase BUB1 beta	O60566	O60566
												22.3243	21.6064	23.1193	22.1234	22.3196	22.6918	22.0655	22.7203	22.7543	21.9956	22.3276	20.5773						1	0			1	0			1	0		SNUPN	Snurportin-1	O95149	O95149
												22.4838	22.3033	21.6879	22.5728	22.5733	23.055	22.353	22.0656	22.0657	22.5946	23.1213	21.9338						1	0			1	0			1	0		ZWINT	ZW10 interactor	O95229	O95229
												22.5253	23.2054	22.4134	23.173	22.8397	22.8898	22.824	23.2031	22.6629	21.2958	22.0878	22.1671						1	0			1	0			1	0		GOSR1	Golgi SNAP receptor complex member 1	O95249	O95249
												22.4755	21.8929	22.2602	22.8448	22.563	22.7767	22.7554	22.0505	22.5176	21.5079	22.1703	23.0816						1	0			1	0			1	0		AHSA1	Activator of 90 kDa heat shock protein ATPase homolog 1	O95433	O95433
												22.5767	21.5658	23.0193	21.7171	22.5694	22.6762	21.307	22.6417	22.6791	22.1485	22.2095	21.7813						1	0			1	0			1	0		PRKAR2A	cAMP-dependent protein kinase type II-alpha regulatory subunit	P13861	P13861
												22.1256	22.2182	21.5975	22.0533	22.957	22.1413	22.7553	22.017	24.21	21.6869	22.7548	21.7884						1	0			1	0			1	0		NSF	Vesicle-fusing ATPase	P46459	P46459
												22.3323	23.0265	22.6395	22.2065	22.3106	22.8957	23.3021	22.0269	22.9799	22.3243	22.7166	22.0516						1	0			1	0			1	0		RAB13;RAB8B;RAB8A;RAB3B;RAB3D;RAB3A;RAB3C	Ras-related protein Rab-13;Ras-related protein Rab-8B;Ras-related protein Rab-8A;Ras-related protein Rab-3B;Ras-related protein Rab-3D;Ras-related protein Rab-3A;Ras-related protein Rab-3C	P51153;Q92930;P61006;P20337;O95716;P20336;Q96E17	P51153
												22.1924	22.4854	23.0672	23.0099	22.3552	22.7343	22.2273	22.6762	23.4752	22.1257	22.5673	21.6444						1	0			1	0			1	0		PTTG1IP	Pituitary tumor-transforming gene 1 protein-interacting protein	P53801	P53801
												22.5057	22.8573	22.8164	22.5945	22.9662	21.8661	22.0404	22.9501	22.4401	20.8701	22.4726	21.4417						1	0			1	0			1	0		HMGCS1	Hydroxymethylglutaryl-CoA synthase, cytoplasmic	Q01581	Q01581
												22.3879	22.4969	21.2948	22.4284	22.1585	22.5873	22.7141	22.8326	22.6824	22.9458	22.3358	21.9868						1	0			1	0			1	0		PRKAA1	5'-AMP-activated protein kinase catalytic subunit alpha-1	Q13131	Q13131
												22.701	21.9385	21.8964	22.2362	22.7107	21.8939	22.8431	22.2677	23.1191	22.2997	23.1055	21.3846						1	0			1	0			1	0		PSMD2	26S proteasome non-ATPase regulatory subunit 2	Q13200	Q13200
												21.2672	22.1411	22.5769	22.8443	22.5728	23.0755	22.3082	22.2617	21.8261	22.6328	22.1768	21.5791						1	0			1	0			1	0		NAE1	NEDD8-activating enzyme E1 regulatory subunit	Q13564	Q13564
												22.5221	23.2381	20.9284	21.4232	22.3649	21.5831	22.677	22.2836	22.3579	22.7414	22.1615	20.8065						1	0			1	0			1	0		ADRM1	Proteasomal ubiquitin receptor ADRM1	Q16186	Q16186
												22.2727	21.8006	22.5563	22.2774	22.9585	22.7317	23.5278	21.8815	22.0226	21.8598	22.1168	21.3731						1	0			1	0			1	0		GRIPAP1	GRIP1-associated protein 1	Q4V328	Q4V328
										24.8817		22.2295	22.92	21.6264	23.0394	22.7761	21.5869	22.9127	23.3094	22.8777	22.1305	24.8817	22.351						1	0			1	0		0.419129	0.391754	0.862399	0.899739	PLEKHG4	Puratrophin-1	Q58EX7	Q58EX7
												22.4162	22.6219	22.2887	22.4984	20.6654	22.5164	22.9028	23.157	22.3229	21.8346	22.4785	21.8768						1	0			1	0			1	0		RC3H1	Roquin-1	Q5TC82	Q5TC82
												23.0861	21.9999	22.7942	22.585	22.7053	23.0804	21.8292	22.4293	22.672	21.9436	21.6237	21.8082						1	0			1	0			1	0		TTI2	TELO2-interacting protein 2	Q6NXR4	Q6NXR4
												22.511	22.8288	22.3371	21.8592	22.4472	22.0231	22.2147	23.6902	22.827	22.1836	22.7958	22.4129						1	0			1	0			1	0		CENPV	Centromere protein V	Q7Z7K6	Q7Z7K6
												22.6539	21.9823	22.0131	23.0905	22.364	23.2676	22.3175	22.0742	22.0122	22.2064	21.8677	23.1022						1	0			1	0			1	0		ASCC3	Activating signal cointegrator 1 complex subunit 3	Q8N3C0	Q8N3C0
												21.9298	22.345	22.6891	22.7452	21.9419	22.2314	22.2729	22.1356	23.1474	21.5936	21.5638	21.757						1	0			1	0			1	0		OTUD6B	OTU domain-containing protein 6B	Q8N6M0	Q8N6M0
												22.3462	22.2173	22.1228	23.0192	22.1868	22.195	22.2552	22.6359	22.2187	21.9115	22.684	22.191						1	0			1	0			1	0		NEK9	Serine/threonine-protein kinase Nek9	Q8TD19	Q8TD19
												22.7887	22.6982	22.758	22.2357	21.9557	22.792	22.7341	22.5216	22.0563	21.9076	22.5923	22.0923						1	0			1	0			1	0		FAM222B	Protein FAM222B	Q8WU58	Q8WU58
												21.8279	22.1541	22.8123	22.642	22.6157	23.1303	21.7456	22.0032	22.3584	21.6608	21.9191	21.8099						1	0			1	0			1	0		VPS33A	Vacuolar protein sorting-associated protein 33A	Q96AX1	Q96AX1
												21.846	21.7573	22.6789	22.033	21.6748	22.0139	23.0932	22.1842	22.6549	22.5826	22.4876	21.5067						1	0			1	0			1	0		PPP1R9B	Neurabin-2	Q96SB3	Q96SB3
											24.6001	22.5098	22.6569	21.9769	22.3124	22.6586	23.108	22.3422	22.6741	22.7636	22.6515	23.1011	24.6001						1	0			1	0		0.161748	0.125325	1.0697	1.71365	NOL11	Nucleolar protein 11	Q9H8H0	Q9H8H0
												22.2862	21.8626	22.2958	21.6692	22.8664	22.4217	22.1379	22.3871	22.5809	22.973	22.0197	22.6067						1	0			1	0			1	0		INTS7	Integrator complex subunit 7	Q9NVH2	Q9NVH2
												22.2529	23.0454	23.1704	21.1705	21.9079	23.0962	21.4405	23.6054	22.4865	22.0809	21.4662	21.1638						1	0			1	0			1	0		KCTD5	BTB/POZ domain-containing protein KCTD5	Q9NXV2	Q9NXV2
												21.1578	21.9888	21.6434	22.0875	22.9762	22.2498	21.9981	22.3359	22.7473	22.3207	22.4759	22.5468						1	0			1	0			1	0		ACTR10	Actin-related protein 10	Q9NZ32	Q9NZ32
												22.1155	22.863	22.4756	22.4839	23.677	23.1728	22.8101	24.146	22.4268	22.0939	21.5428	22.4778						1	0			1	0			1	0		RAI14	Ankycorbin	Q9P0K7	Q9P0K7
												21.2612	23.5008	21.1699	22.8944	22.8173	22.7567	22.5674	22.8624	22.4069	21.7087	22.7936	22.4404						1	0			1	0			1	0		NRBP1	Nuclear receptor-binding protein	Q9UHY1	Q9UHY1
												22.3123	23.1034	23.3464	23.2507	22.5327	22.684	21.847	22.1033	23.3376	21.7167	22.1063	22.4067						1	0			1	0			1	0		SNX6	Sorting nexin-6;Sorting nexin-6, N-terminally processed	Q9UNH7	Q9UNH7
												22.3217	22.2707	22.5852	22.2823	21.5392	22.6005	23.5469	22.2423	22.3762	22.4047	22.3102	22.104						1	0			1	0			1	0		FAM96B	Mitotic spindle-associated MMXD complex subunit MIP18	Q9Y3D0	Q9Y3D0
												22.9692	22.2919	22.2923	22.1244	22.5644	22.2072	22.3786	23.3457	22.8384	22.4332	23.6564	21.0467						1	0			1	0			1	0		ATP6V0A2	V-type proton ATPase 116 kDa subunit a isoform 2	Q9Y487	Q9Y487
												22.1344	22.0023	22.2704	21.5218	22.6712	22.8596	22.9415	23.4661	22.041	22.7256	23.1225	21.935						1	0			1	0			1	0		ARIH1	E3 ubiquitin-protein ligase ARIH1	Q9Y4X5	Q9Y4X5
												23.1839	22.6384	22.4643	21.3312	22.857	22.2722	22.4199	22.4073	23.6415	21.7981	22.237	21.5295						1	0			1	0			1	0		FLVCR1	Feline leukemia virus subgroup C receptor-related protein 1	Q9Y5Y0	Q9Y5Y0
												21.6507	22.1874	22.4828	22.094	21.3833	23.0105	22.6864	22.3509	22.1223	21.6441	21.4474	22.3209						1	0			1	0			1	0		CFAP20	Cilia- and flagella-associated protein 20	Q9Y6A4	Q9Y6A4
											24.847	22.3033	22.2015	23.4246	22.5971	21.7505	22.7144	23.0208	22.7731	22.0927	22.6136	22.0041	24.847						1	0			1	0		0.618267	0.672987	0.511758	0.539348	CCDC61	Coiled-coil domain-containing protein 61	Q9Y6R9	Q9Y6R9
							23.3307					22.7671	23.4364	22.2504	23.1605	21.3844	22.3928	23.1379	23.3307	21.9832	21.9059	23.0472	22.3393						1	0		0.99903	0.999345	-0.00070254	-0.00129378		1	0		ERI3	ERI1 exoribonuclease 3	O43414	O43414
						24.3113						22.8224	22.6889	22.8124	23.6222	22.0517	22.547	24.3113	21.8203	22.1878	21.8361	22.3079	21.6837						1	0		0.998601	1	-0.00145022	-0.00186509		1	0		ZNF22	Zinc finger protein 22	P17026	P17026
						23.0266						22.7937	22.8228	21.9522	22.9406	23.0669	22.6206	23.0266	22.3839	22.1276	21.9211	22.8921	22.0979						1	0		0.980484	0.992036	-0.0101802	-0.0260257		1	0		PSMD3	26S proteasome non-ATPase regulatory subunit 3	O43242	O43242

## Sheet: b.TurboID
Intensity DCP1a-1	Intensity DCP1a-2	Intensity DCP1a-3	Intensity LSM14a-1	Intensity LSM14a-2	Intensity LSM14a-3	Intensity RCK-1	Intensity RCK-2	Intensity RCK-3	Intensity Turbo-NES-1	Intensity Turbo-NES-2	Intensity Turbo-NES-3	Intensity DCP1a_Imputed-1	Intensity DCP1a_Imputed-2	Intensity DCP1a_Imputed-3	Intensity LSM14a_Imputed-1	Intensity LSM14a_Imputed-2	Intensity LSM14a_Imputed-3	Intensity RCK_Imputed-1	Intensity RCK_Imputed-2	Intensity RCK_Imputed-3	Intensity Turbo-NES_Imputed-1	Intensity Turbo-NES_Imputed-2	Intensity Turbo-NES_Imputed-3	Student's T-test Significant DCP1a_Cyto	Student's T-test Significant LSM14a_Cyto	Student's T-test Significant RCK_Cyto	Student's T-test significant	Student's T-test p-value DCP1a_Cyto	Student's T-test q-value DCP1a_Cyto	Student's T-test Difference DCP1a_Cyto	Student's T-test Test statistic DCP1a_Cyto	Student's T-test p-value LSM14a_Cyto	Student's T-test q-value LSM14a_Cyto	Student's T-test Difference LSM14a_Cyto	Student's T-test Test statistic LSM14a_Cyto	Student's T-test p-value RCK_Cyto	Student's T-test q-value RCK_Cyto	Student's T-test Difference RCK_Cyto	Student's T-test Test statistic RCK_Cyto	Gene Names	Gene Names	Protein Names	Row_ID	Leading Protein
28.051	28.2747	28.7151	28.2059	28.0763	28.0512				27.4065	27.5648	27.5948	28.051	28.2747	28.7151	28.2059	28.0763	28.0512	22.6593	23.4048	22.745	27.4065	27.5648	27.5948	+	+	+	DCP1a_Cyto;LSM14a_Cyto;RCK_Cyto	0.0154669	0.0475789	0.824923	4.05069	0.00146134	0.0111933	0.589114	7.79466	4.61805e-05	0	-4.58562	-18.8976	CCDC102A	CCDC102A	Coiled-coil domain-containing protein 102A	Q96A19	Q96A19
30.1781	30.3983	30.56	29.6042	26.1347	32.3939	25.2854	26.6122	26.7091	29.3549	29.3728	29.8687	30.1781	30.3983	30.56	29.6042	26.1347	32.3939	25.2854	26.6122	26.7091	29.3549	29.3728	29.8687	+		+	DCP1a_Cyto;RCK_Cyto	0.0136719	0.0443415	0.846664	4.20217	0.936345	0.969114	-0.154553	-0.0850016	0.00243322	0.000578313	-3.32991	-6.80745	RPS2	RPS2	40S ribosomal protein S2	P15880	P15880
		23.8451		25.6638	25.9262						24.0094	22.9121	22.1449	23.614	22.7257	23.7871	24.1962	21.8956	22.6411	22.5992	22.8289	22.2854	23.6598					0.943435	0.989947	0.0354493	0.0755099	0.155784	0.218267	0.644967	-0.113596	0.856637	0.953024	-0.0724694	-0.192626	SH3PXD2B	SH3PXD2B	SH3 and PX domain-containing protein 2B	A1X283	A1X283
	22.8604	23.5807	24.5764	25.0332	24.4427						23.3332	22.84	22.8604	23.5807	24.5764	25.0332	24.4427	21.8221	23.3931	22.4721	22.0255	22.6901	23.3332		+		LSM14a_Cyto	0.412245	0.531337	0.4108	0.914391	0.00870474	0.0248522	2.00116	4.79107	0.848614	0.898717	-0.12048	-0.203587	OPTN	OPTN	Optineurin	Q96CV9	Q96CV9
24.5941	24.2843	24.6516	25.2819	25.7612	25.3541				23.713	24.2707	24.4061	24.5941	24.2843	24.6516	25.2819	25.7612	25.3541	22.7862	22.5046	23.3803	23.713	24.2707	24.4061		+	+	LSM14a_Cyto;RCK_Cyto	0.189626	0.265302	0.380094	1.57835	0.00673851	0.0210144	1.33585	5.15128	0.0206475	0.00607874	-1.23952	-3.71036	FAM127A	FAM127A	Protein FAM127A	A6ZKI3	A6ZKI3
			22.5225	22.9518	21.9899							22.3352	23.0448	22.4581	22.5225	22.9518	21.9899	21.971	22.4285	23.0865	23.4324	22.4632	22.754						1	0		0.378957	0.478341	-0.395134	-0.988293		1	0		DDX11L8	DDX11L8;DDX12P;DDX11	Putative ATP-dependent RNA helicase DDX11-like protein 8;Putative ATP-dependent RNA helicase DDX12;Probable ATP-dependent RNA helicase DDX11	A8MPP1;Q92771;Q96FC9	A8MPP1
			24.2024	24.6662	24.2295							22.269	22.6461	21.6623	24.2024	24.6662	24.2295	22.7931	23.1259	22.9066	22.5566	22.9585	23.2162		+		LSM14a_Cyto		1	0		0.00395244	0.0189885	1.45561	5.97085		1	0		FAM195B	FAM195B	Protein FAM195B	C9JLW8	C9JLW8
	24.2196	24.8302	25.722	26.5091	26.464				25.4081	25.5134	26.3444	24.0392	24.7592	25.4793	24.3417	24.6055	24.6795	21.7163	22.3645	23.2754	24.0356	24.2929	25.9547			+	RCK_Cyto	0.0899048	0.150293	-0.00180817	-0.285729	0.330941	0.418347	-0.218826	0.107253	0.121846	0.0883954	-2.30899	-3.75814	NACA	NACA;NACAP1	Nascent polypeptide-associated complex subunit alpha, muscle-specific form;Nascent polypeptide-associated complex subunit alpha;Putative nascent polypeptide-associated complex subunit alpha-like protein	E9PAV3;Q13765;Q9BZK3	E9PAV3
24.5991	25.728	26.8478	26.7884	27.0843	27.0983				25.3958		26.3087	24.5991	25.728	26.8478	26.7884	27.0843	27.0983	21.9382	21.7093	23.3292	25.3958	22.6932	26.3087					0.504783	0.641737	0.92574	0.731934	0.114821	0.169713	2.1911	2.00983	0.107795	0.0650256	-2.4737	-2.06537	PDLIM1	PDLIM1	PDZ and LIM domain protein 1	O00151	O00151
26.6493	26.6842	27.3979	27.0146	27.8321	27.1563				25.4137	25.5876	26.0497	26.6493	26.6842	27.3979	27.0146	27.8321	27.1563	22.2106	22.6494	22.6668	25.4137	25.5876	26.0497	+	+	+	DCP1a_Cyto;LSM14a_Cyto;RCK_Cyto	0.0165451	0.0495172	1.22679	3.96953	0.00638654	0.0210588	1.65066	5.22935	0.00019323	0	-3.17469	-13.1486	GPATCH1	GPATCH1	G patch domain-containing protein 1	Q9BRR8	Q9BRR8
24.3064	24.7772	23.9635		25.1731	24.3802				23.9765			24.3064	24.7772	23.9635	22.244	25.1731	24.3802	21.9012	22.9559	22.4723	23.9765	22.4852	23.1094					0.0783207	0.137486	1.15864	2.35227	0.489323	0.611585	0.742041	0.760487	0.230672	0.169533	-0.747279	-1.41248	EEF2K	EEF2K	Eukaryotic elongation factor 2 kinase	O00418	O00418
					26.9501							23.3031	23.2708	22.8866	22.0065	21.6935	26.9501	22.8638	21.7188	22.1651	23.2424	22.847	23.2455						1	0		0.81004	0.911544	0.438406	0.256746		1	0		IGF2BP3	IGF2BP3	Insulin-like growth factor 2 mRNA-binding protein 3	O00425	O00425
24.2632	24.6822	25.1777			24.7031							24.2632	24.6822	25.1777	22.8715	22.0217	24.7031	23.4298	23.1003	23.5363	23.177	23.6028	23.4139	+			DCP1a_Cyto	0.0108918	0.0394248	1.30982	4.49168	0.815865	0.913461	-0.199107	-0.248666		1	0		N4BP2	N4BP2	NEDD4-binding protein 2	Q86UW6	Q86UW6
27.9327	28.2577	28.6882	29.8062	31.0424	30.8593	25.4938	26.2551	26.5233	27.4606	27.5356	27.6493	26.2692	26.4899	25.601	26.2323	27.8595	27.7757	24.805	25.3361	25.4871	24.8525	25.1757	26.2781		+	+	LSM14a_Cyto;RCK_Cyto	0.312163	0.404028	0.684601	1.93866	0.275871	0.349139	1.85373	4.20788	0.147488	0.108949	-0.22604	-1.71131	DDX3X	DDX3X	ATP-dependent RNA helicase DDX3X	O00571	O00571
24.6058	24.7221			24.6766	24.6922	24.1162	24.417	24.4509			24.9068	26.2692	26.4899	25.601	26.2323	27.8595	27.7757	24.805	25.3361	25.4871	24.8525	25.1757	26.2781		+	+	LSM14a_Cyto;RCK_Cyto	0.312163	0.404028	0.684601	1.93866	0.275871	0.349139	1.85373	4.20788	0.147488	0.108949	-0.22604	-1.71131	DDX3X	DDX3X;DDX3Y	ATP-dependent RNA helicase DDX3X;ATP-dependent RNA helicase DDX3Y	O00571;O15523	O00571
			21.9874	23.4136	22.4074							21.8951	23.0219	22.1299	21.9874	23.4136	22.4074	21.4511	22.884	23.2506	23.8487	22.6468	22.5572						1	0		0.523236	0.652841	-0.414773	-0.69869		1	0		TXNDC9	TXNDC9	Thioredoxin domain-containing protein 9	O14530	O14530
26.3398	26.4697	27.1866	26.2416	27.6343	26.6883						25.53	26.3398	26.4697	27.1866	26.2416	27.6343	26.6883	21.7507	22.4367	22.6042	22.2036	23.704	25.53					0.0458873	0.0864516	2.85282	2.86091	0.0437159	0.0674178	3.04218	2.90914	0.195149	0.14002	-1.54871	-1.55401	ABLIM1	ABLIM1	Actin-binding LIM protein 1	O14639	O14639
27.3287	27.6248	27.9542	27.7708	28.4445	27.7827				27.8035	27.7236	28.3084	27.3287	27.6248	27.9542	27.7708	28.4445	27.7827	22.8536	22.5682	22.1269	27.8035	27.7236	28.3084			+	RCK_Cyto	0.295544	0.392512	-0.309245	-1.20233	0.860008	0.928906	0.0541929	0.188028	4.15064e-05	0	-5.42891	-19.4132	IRS4	IRS4	Insulin receptor substrate 4	O14654	O14654
25.7861	24.71	25.5862	25.7788	27.225	27.6515	21.3195	22.3831	22.6314	24.9721	24.8867	25.7588	25.7861	24.71	25.5862	25.7788	27.225	27.6515	21.3195	22.3831	22.6314	24.9721	24.8867	25.7588			+	RCK_Cyto	0.737777	0.852243	0.154909	0.358951	0.056325	0.0876234	1.6792	2.66111	0.00318628	0.000542373	-3.09452	-6.33095	PDCD5	PDCD5	Programmed cell death protein 5	O14737	O14737
		24.7528										22.5901	22.6654	24.7528	22.9062	22.2466	22.2173	22.648	23.2473	23.8881	23.3285	22.5654	22.832					0.595936	0.747402	0.427479	0.575245		1	0			1	0		HGS	HGS	Hepatocyte growth factor-regulated tyrosine kinase substrate	O14964	O14964
24.9829	25.4018	25.7531	26.9356	27.22	27.5297				26.5652	26.4778	26.8594	24.9829	25.4018	25.7531	26.9356	27.22	27.5297	21.8656	23.5047	22.2613	26.5652	26.4778	26.8594	+		+	DCP1a_Cyto;RCK_Cyto	0.00747049	0.0360882	-1.25487	-5.00377	0.0452832	0.0708723	0.594303	2.87406	0.00128361	0.000695652	-4.09028	-8.06524	PPP1R12A	PPP1R12A	Protein phosphatase 1 regulatory subunit 12A	O14974	O14974
23.6982			24.2266	24.7661	24.4371					22.9323		23.6982	22.1804	23.1505	24.2266	24.7661	24.4371	22.1776	22.7561	22.9268	22.5824	22.9323	22.7133		+		LSM14a_Cyto	0.589105	0.740571	0.267034	0.586397	0.00075649	0.010988	1.73389	9.25929	0.647976	0.728299	-0.122519	-0.492806	GAK	GAK	Cyclin-G-associated kinase	O14976	O14976
			25.1197	23.1988	25.5119							22.5873	23.4221	23.6031	25.1197	23.1988	25.5119	22.1307	22.7405	21.8187	22.6147	22.3578	23.2391						1	0		0.0696295	0.107502	1.87292	2.46083		1	0		MAST4	MAST4	Microtubule-associated serine/threonine-protein kinase 4	O15021	O15021
	24.6917	25.2764										22.9135	24.6917	25.2764	23.3068	22.4001	22.1899	22.4885	22.3718	22.5502	23.3535	22.558	22.7979					0.136725	0.214754	1.39077	1.85795		1	0			1	0		SEC16A	SEC16A	Protein transport protein Sec16A	O15027	O15027
27.0351	26.6721	27.2117	26.3894	27.1678	26.7355				25.5865	25.7447	26.5284	27.0351	26.6721	27.2117	26.3894	27.1678	26.7355	21.54	23.16	23.2064	25.5865	25.7447	26.5284			+	RCK_Cyto	0.0371387	0.07163	1.01971	3.07426	0.0923304	0.141459	0.810973	2.20313	0.00589628	0.00164	-3.31777	-5.34731	SYNJ2	SYNJ2	Synaptojanin-2	O15056	O15056
25.5628	25.9635	26.6034		26.3464	26.1385				24.5845	24.6455	24.9355	25.5628	25.9635	26.6034	22.6714	26.3464	26.1385	22.3772	21.8374	21.9576	24.5845	24.6455	24.9355	+		+	DCP1a_Cyto;RCK_Cyto	0.0147732	0.0459524	1.32143	4.10659	0.796242	0.902084	0.330271	0.275971	0.000170304	0	-2.66442	-13.5783	MTF1	MTF1	Metal regulatory transcription factor 1	Q14872	Q14872
27.4494	27.9791	28.356	26.0563	27.45	27.1674		24.6836	24.863	26.2843	26.2162	26.978	27.4494	27.9791	28.356	26.0563	27.45	27.1674	22.1183	24.6836	24.863	26.2843	26.2162	26.978	+		+	DCP1a_Cyto;RCK_Cyto	0.016048	0.0484624	1.43535	4.00614	0.461833	0.57933	0.398423	0.813008	0.0471917	0.0238869	-2.60456	-2.8332	IARS2	IARS2	Isoleucine--tRNA ligase, mitochondrial	Q9NSE4	Q9NSE4
25.3165	25.8893	26.4276		24.9918	27.3521				25.189	25.1945	25.8492	25.3165	25.8893	26.4276	22.1726	24.9918	27.3521	22.255	22.1388	22.7203	25.189	25.1945	25.8492			+	RCK_Cyto	0.295741	0.391729	0.466885	1.20176	0.724587	0.856385	-0.572058	-0.378069	0.000420736	0.00102128	-3.03955	-10.7746	EIF3D	EIF3D	Eukaryotic translation initiation factor 3 subunit D	O15371	O15371
24.2245	24.0712	23.6951		22.2826	24.3592							24.2245	24.0712	23.6951	23.0638	22.2826	24.3592	22.5107	21.9954	23.1444	22.703	22.2202	22.6511	+			DCP1a_Cyto	0.00256907	0.0262178	1.47218	6.70904	0.318863	0.404293	0.710431	1.13745		1	0		CRYBG3	CRYBG3	Very large A-kinase anchor protein	Q68DQ2	Q68DQ2
			24.6032	24.9962	24.7416							23.9488	22.7465	22.9356	24.6032	24.9962	24.7416	22.094	23.7227	23.5587	23.1942	22.5589	22.5278		+		LSM14a_Cyto		1	0		0.00119398	0.0117692	2.02004	8.21994		1	0		DLD	DLD	Dihydrolipoyl dehydrogenase, mitochondrial	P09622	P09622
23.7507	23.6492	24.0435	24.8883	25.8638	26.0355				24.0009	23.8262	24.9402	23.7507	23.6492	24.0435	24.8883	25.8638	26.0355	22.333	22.0493	22.7963	24.0009	23.8262	24.9402			+	RCK_Cyto	0.293836	0.390509	-0.441322	-1.20726	0.0543809	0.085018	1.34009	2.6949	0.0103548	0.00433043	-1.86294	-4.55797	DYNC1LI2	DYNC1LI2	Cytoplasmic dynein 1 light intermediate chain 2	O43237	O43237
	23.912		25.8959	26.7159	26.5814				24.9671	25.0556	25.0445	22.4538	23.912	21.9284	25.8959	26.7159	26.5814	21.7869	22.7055	23.3557	24.9671	25.0556	25.0445		+	+	LSM14a_Cyto;RCK_Cyto	0.0190893	0.0534066	-2.25768	-3.80087	0.00575038	0.0193	1.37536	5.38475	0.00617802	0.0022266	-2.40635	-5.27812	SART1	SART1	U4/U6.U5 tri-snRNP-associated protein 1	O43290	O43290
26.4286	26.6504	27.4707	28.7333	27.6728	27.2593				26.6504	26.3387	26.2633	26.4286	26.6504	27.4707	28.7333	27.6728	27.2593	22.7357	22.6957	23.1051	26.6504	26.3387	26.2633			+	RCK_Cyto	0.270351	0.366385	0.432446	1.27807	0.0318202	0.0544	1.47099	3.23514	3.49081e-05	0	-3.57193	-20.2794	EIF4G3	EIF4G3	Eukaryotic translation initiation factor 4 gamma 3	O43432	O43432
	24.2486			26.8572	26.5565				28.018	27.9595	27.7925	22.1315	23.1497	23.1252	24.8911	25.471	24.8569	21.7114	23.1047	22.682	25.2235	24.6983	25.5293	+		+	DCP1a_Cyto;RCK_Cyto	0.00357138	0.0268108	-2.1791	-6.13806	0.307247	0.391633	-0.541204	-0.744419	0.00578975	0.00164824	-2.66993	-5.37453	EPB41L2	EPB41L2	Band 4.1-like protein 2	O43491	O43491
23.7843		23.8629	25.1012	25.471					25.2235	24.6983	25.5293	22.2438	22.9916	23.0473	24.9961	25.7605	25.37	21.739	22.9785	22.7517	24.8843	24.6403	25.3257	+	+	+	DCP1a_Cyto;LSM14a_Cyto;RCK_Cyto	0.00274781	0.0246554	-2.11671	-6.69264	0.216928	0.28747	-0.121049	0.212386	0.00979475	0.00341484	-2.50307	-4.78257	EPB41L2	EPB41L2;EPB41L3;EPB41	Band 4.1-like protein 2;Band 4.1-like protein 3;Band 4.1-like protein 3, N-terminally processed;Protein 4.1	O43491;Q9Y2J2;P11171	O43491
27.4195	27.9036	28.632	28.3166	29.1401	28.9472				26.5343	26.7286	27.0721	27.4195	27.9036	28.632	28.3166	29.1401	28.9472	21.3041	22.4002	21.7717	26.5343	26.7286	27.0721		+	+	LSM14a_Cyto;RCK_Cyto	0.0352836	0.0688393	1.20669	3.12711	0.00234456	0.0177063	2.02295	6.87542	0.000151953	0	-4.95302	-13.9779	STAMBPL1	STAMBPL1	AMSH-like protease	Q96FJ0	Q96FJ0
24.7166	25.4001	25.9696	25.0241	24.8858	25.9011						25.1654	24.7166	25.4001	25.9696	25.0241	24.8858	25.9011	21.9097	22.6293	22.9484	22.3594	23.1835	25.1654					0.119601	0.194895	1.79265	1.97414	0.129	0.186232	1.70088	1.90829	0.293003	0.218078	-1.07364	-1.20968	BUB1	BUB1	Mitotic checkpoint serine/threonine-protein kinase BUB1	O43683	O43683
25.5199	25.9232	26.7166	26.5759	27.1225	26.8846				25.7792	25.5214	26.3194	25.5199	25.9232	26.7166	26.5759	27.1225	26.8846	23.0402	22.8961	23.2429	25.7792	25.5214	26.3194		+	+	LSM14a_Cyto;RCK_Cyto	0.692414	0.821475	0.179917	0.425429	0.0252342	0.0458264	0.987694	3.48512	0.000387773	0.00105495	-2.81359	-11.0029	ENSA	ENSA	Alpha-endosulfine	O43768	O43768
24.7267	24.5276	25.1752			23.685							24.7267	24.5276	25.1752	22.0824	22.5409	23.685	22.4388	22.3418	21.8347	23.0269	22.9971	23.8843	+			DCP1a_Cyto	0.0123791	0.0419241	1.50702	4.32698	0.39353	0.498011	-0.533356	-0.955285		1	0		TANK	TANK	TRAF family member-associated NF-kappa-B activator	Q92844	Q92844
				23.9284	24.3479							22.3676	22.7989	23.4948	22.2562	23.9284	24.3479	21.467	22.1599	23.6242	23.4157	22.5513	23.1887						1	0		0.541958	0.676406	0.458959	0.665819		1	0		KIF1C	KIF1C	Kinesin-like protein KIF1C	O43896	O43896
28.0906	27.2688	29.0536	26.871	27.4273	28.7128				26.8022	27.1124	27.236	28.0906	27.2688	29.0536	26.871	27.4273	28.7128	22.6977	22.2754	22.3051	26.8022	27.1124	27.236			+	RCK_Cyto	0.110255	0.183616	1.08746	2.04548	0.330556	0.422713	0.620159	1.10655	1.60559e-05	0	-4.62415	-24.6571	SPAG9	SPAG9	C-Jun-amino-terminal kinase-interacting protein 4	O60271	O60271
				26.9209	26.9017							23.0274	22.7849	22.9511	22.8078	26.9209	26.9017	22.4045	22.7735	22.4033	23.4269	22.1426	22.5381						1	0		0.115953	0.170294	2.84088	2.00123		1	0		SYNCRIP	SYNCRIP	Heterogeneous nuclear ribonucleoprotein Q	O60506	O60506
		24.8992	24.5799	25.7682	25.0512							22.4567	22.0031	24.8992	24.5799	25.7682	25.0512	21.9887	22.4147	22.4031	22.6659	23.1284	23.5238		+		LSM14a_Cyto	0.989022	0.992127	0.013656	0.0146384	0.00885815	0.0250815	2.02706	4.76721		1	0		ZWINT	ZWINT	ZW10 interactor	O95229	O95229
			23.7843	23.4036	23.9931							22.1822	22.4581	21.2107	23.7843	23.4036	23.9931	23.222	22.2826	22.6066	22.9393	22.9115	23.3459						1	0		0.0410142	0.0639008	0.661453	2.9732		1	0		DIAPH1	DIAPH1	Protein diaphanous homolog 1	O60610	O60610
				23.8266	24.5311							23.0951	22.857	23.4374	22.8071	23.8266	24.5311	21.9626	22.9087	22.4809	23.0538	22.4248	23.2736						1	0		0.225243	0.297553	0.804209	1.43262		1	0		SNX2	SNX2	Sorting nexin-2	O60749	O60749
25.7003		26.4313		24.3228	27.8518				26.2684	26.0517	26.599	25.7003	22.0238	26.4313	22.7031	24.3228	27.8518	21.9622	22.7193	22.7564	26.2684	26.0517	26.599			+	RCK_Cyto	0.311833	0.407984	-1.5879	-1.15653	0.427849	0.539413	-1.34712	-0.881465	0.000228497	0	-3.82707	-12.5983	EDF1	EDF1	Endothelial differentiation-related factor 1	O60869	O60869
24.8159	25.0797	26.1797			24.6758							24.8159	25.0797	26.1797	23.5025	22.5231	24.6758	21.6655	21.5566	22.9064	23.1006	22.9047	24.0348					0.0208746	0.0552553	2.01174	3.69785	0.772722	0.893278	0.220436	0.309036		1	0		N4BP1	N4BP1	NEDD4-binding protein 1	O75113	O75113
			23.9958	24.5884	25.6993							22.7356	22.0467	22.1133	23.9958	24.5884	25.6993	22.9512	22.2135	22.4344	22.7157	22.9873	23.4559						1	0		0.0348663	0.0586433	1.70819	3.13945		1	0		CNOT3	CNOT3	CCR4-NOT transcription complex subunit 3	O75175	O75175
26.1787	26.4099	27.1315	26.4642	27.0923	27.1901				25.3242	24.932	25.9506	25.6214	25.9634	26.7741	26.4558	26.9776	26.7836	22.9	22.8576	22.2158	25.2825	25.0115	25.5828		+	+	LSM14a_Cyto;RCK_Cyto	0.17022	0.239197	0.827321	2.023	0.00822561	0.0226724	1.44672	6.37845	0.00306477	0.000948009	-2.63447	-7.05893	ANKRD17	ANKRD17	Ankyrin repeat domain-containing protein 17	O75179	O75179
25.064	25.5169	26.4166	26.4473	26.863	26.3772				25.2408	25.0911	25.215	25.064	25.5169	26.4166	26.4473	26.863	26.3772	22.5589	22.8943	22.2392	25.2408	24.932	25.215		+	+	LSM14a_Cyto;RCK_Cyto	0.29346	0.389783	0.483557	1.20835	0.0154937	0.0348448	1.38022	4.0486	0.00306477	0.00115183	-2.59994	-7.05893	ANKRD17	ANKRD17;ANKHD1	Ankyrin repeat domain-containing protein 17;Ankyrin repeat and KH domain-containing protein 1	O75179;Q8IWZ3	O75179
25.3787	25.3753	25.8783	28.1755	28.3412	29.0033				27.1665	26.9308	27.7433	25.3787	25.3753	25.8783	28.1755	28.3412	29.0033	22.6849	21.7141	22.4515	27.1665	26.9308	27.7433	+	+	+	DCP1a_Cyto;LSM14a_Cyto;RCK_Cyto	0.00409254	0.0283761	-1.73615	-5.91428	0.0247067	0.0455065	1.2264	3.50844	0.000191723	0	-4.99675	-13.1748	HMMR	HMMR	Hyaluro mediated motility receptor	O75330	O75330
25.5955	25.8495	27.0572	27.5261	28.0579	27.9525				28.8762	28.1404	29.4494	25.5955	25.8495	27.0572	27.5261	28.0579	27.9525	22.4964	22.6276	23.4403	28.8762	28.1404	29.4494	+		+	DCP1a_Cyto;RCK_Cyto	0.0107603	0.0390993	-2.65459	-4.50754	0.0769307	0.119254	-0.97647	-2.36869	0.00024125	0	-5.96723	-12.4248	SEC22B	SEC22B	Vesicle-trafficking protein SEC22b	O75396	O75396
29.7342	29.9231	30.7357	29.2921	30.8182	30.5924		24.6507	25.5464	28.1699	27.7234	28.7114	29.7342	29.9231	30.7357	29.2921	30.8182	30.5924	22.3851	24.6507	25.5464	28.1699	27.7234	28.7114	+	+	+	DCP1a_Cyto;LSM14a_Cyto;RCK_Cyto	0.0100352	0.0393103	1.92945	4.59943	0.0215	0.0451973	2.03267	3.66423	0.0151447	0.00503279	-4.0075	-4.07627	SF3B3	SF3B3	Splicing factor 3B subunit 3	Q15393	Q15393
[truncated: 1,136 more rows]
