# Supplementary material for: Super-resolution proximity labeling with enhanced direct identification of biotinylation sites
Source: Commun Biol. 2024 May 9;7:554. doi: 10.1038/s42003-024-06112-w (PMC11082246; doi:10.1038/s42003-024-06112-w)
Supplement: Supplementary file 9 — Supplementary Data 6 [file 42003_2024_6112_MOESM9_ESM.xlsx]

## Sheet: Sheet2
Sequence	Modifications	Protein Groups	Proteins	Experiment GE_NA1	Experiment GE_NA2	Experiment GE_SA1	Experiment GE_SA2	Experiment PIERCE_SA1	Experiment PIERCE_SA2	Intensity GE_NA1	Intensity GE_NA2	Intensity GE_SA1	Intensity GE_SA2	Intensity PIERCE_SA1	Intensity PIERCE_SA2
AAASTDYYK	DBP	214	sp|P08559|ODPA_HUMAN	3	3	3	3	2	3	30668000	27538000	38780000	49568000	12715000	55216000
AAFDDAIAELDTLSEESYK	DBP	508	sp|P62258|1433E_HUMAN	1	1	1	2	1	1	4476100	15457000	11148000	22047000	12421000	19909000
AALADYK	DBP	1000	sp|Q9H1K1|ISCU_HUMAN	4	3	4	3	3	2	20037000	103940000	106050000	78363000	49358000	89236000
AAPLAGFGYGLPISR	DBP	632	sp|Q15120|PDK3_HUMAN	2	2	2	2	2	1	59746000	65421000	63495000	59186000	36274000	29069000
AASLGLLQFPILNASVDENCQNITYK	DBP	243	sp|P11182|ODB2_HUMAN	4	3	4	4	4	3	14714000	26714000	39238000	56002000	23571000	69968000
AAYEAFCR	DBP	450	sp|P51649|SSDH_HUMAN	1	3	3	2	2	2	72088000	96224000	100130000	97146000	32701000	108090000
AAYGGGGR	DBP	246	sp|P11498|PYC_HUMAN	1	1	1	1	1	1	25092000	33315000	24107000	25616000	4497000	29300000
ADALYQK	DBP	815	sp|Q8NC60|NOA1_HUMAN	1					1	4240700	0	0	0	0	10847000
ADIQLLVYTIDDLIDK	DBP	1076	sp|Q9NUJ1|ABHDA_HUMAN		4	1	6	6	5	0	52262000	3945100	105400000	45826000	45493000
ADKEGDYYVLNGSK	DBP	412	sp|P45954|ACDSB_HUMAN	2	1	1	1	2	1	29275000	28966000	38892000	49808000	30757000	42631000
ADLYLEGK	DBP	1067	sp|Q9NSE4|SYIM_HUMAN	1	1			1		40501000	47637000	0	0	26283000	0
ADTQTYQPYNK	DBP	550	sp|P84090|ERH_HUMAN	3	2	3	3	3	3	89968000	77889000	107090000	119030000	37143000	119830000
AEAIVYK	DBP	549	sp|P82933|RT09_HUMAN	2	2	2	2	2	2	81282000	91654000	83730000	85598000	44872000	105990000
AEFPILSYADFYQLAGVVAVEVTGGPK	DBP	1212	sp|UNIST|APEX2	1	2	2	6		5	656890	4222800	2441000	25905000	0	26158000
AEWQVYK	DBP	554	sp|Q00059|TFAM_HUMAN	1	1		1		1	15381000	33385000	0	45685000	0	98095000
AEWQVYKEEISR	DBP	554	sp|Q00059|TFAM_HUMAN	3	3	2	2	1	3	118910000	201930000	156140000	169230000	50448000	210620000
AEYLASIFGTEK	Acetyl (Protein N-term);DBP	235	sp|Q8WU68|U2AF4_HUMAN;sp|Q01081|U2AF1_HUMAN;sp|P0DN76|U2AF5_HUMAN	1	1	1	1	1	1	849430	4487300	2389800	7684300	3172200	6532600
AFAGDIANQLATDAVQILGGNGFNTEYPVEK	DBP	244	sp|P11310|ACADM_HUMAN		6	6	6	5	6	0	54271000	19036000	108050000	43077000	129280000
AFKDEYMVNLVR	Oxidation (M);DBP	1102	sp|Q9NYK5|RM39_HUMAN	1	1	1	1		1	25909000	0	12799000	27392000	0	24019000
AFKDEYMVNLVR	DBP	1102	sp|Q9NYK5|RM39_HUMAN	3	3	3	2	2	3	65939000	150910000	149480000	118270000	25573000	176330000
AFLASGPYLTHQQK	Acetyl (Protein N-term);DBP	1210	sp|Q9Y6M9|NDUB9_HUMAN	6	6	7	6	6	6	326580000	339820000	366220000	366800000	191390000	457390000
AFLMQHAPANDYLVTSHIHLHVPEGATPK	DBP	381	sp|P36776|LONM_HUMAN		1	4	3		2	0	52022000	229690000	154110000	0	122600000
AFQYVETHGEVCPANWTPDSPTIK	DBP	346	sp|P30048|PRDX3_HUMAN	1	1	1	1	1	2	56009000	65169000	88290000	57291000	18870000	114050000
AFQYVETHGEVCPANWTPDSPTIKPSPAASK	DBP	346	sp|P30048|PRDX3_HUMAN	5	4	8	7	4	6	1631100000	2195600000	4101400000	4457600000	595940000	4628400000
AFQYVETHGEVCPANWTPDSPTIKPSPAASKEYFQK	DBP	346	sp|P30048|PRDX3_HUMAN	3	3	4	4	2	3	657410000	1102700000	1105900000	1130500000	105440000	1095900000
AFSSLNTLPEELRPYVPLFCSVLTK	DBP	684	sp|Q5JRX3|PREP_HUMAN			1	3	1	2	0	0	1922400	12101000	2069800	10462000
AFVAIGDYNGHVGLGVK	DBP	277	sp|P15880|RS2_HUMAN	1				1	1	15427000	0	0	0	9410800	19640000
AFYGDTLVTGFAR	DBP	1043	sp|Q9HCC0|MCCB_HUMAN	2	2	2	3	2	3	49130000	60201000	61767000	74051000	39055000	80157000
AFYNNVLGEYEEYITK	DBP	188	sp|P04181|OAT_HUMAN	10	10	7	11	12	12	163160000	814240000	207500000	754310000	533930000	953900000
AFYNNVLGEYEEYITK	2 DBP	188	sp|P04181|OAT_HUMAN	1	2	1	2	2	1	2603000	40997000	5297000	26496000	27005000	12944000
AGEYIFER	DBP	563	sp|Q02252|MMSA_HUMAN	1	1		1		1	10522000	15067000	0	20684000	0	19773000
AGGAGVPAFYTPTGYGTLVQEGGSPIK	DBP	483	sp|P55809|SCOT1_HUMAN	3	2	2	4	2	2	83365000	81836000	100460000	144110000	54251000	84604000
AGGAGVPAFYTPTGYGTLVQEGGSPIKYNK	DBP	483	sp|P55809|SCOT1_HUMAN	4	4	7	7	6	7	538840000	596400000	730810000	723990000	331550000	843900000
AGGAGVPAFYTPTGYGTLVQEGGSPIKYNK	2 DBP	483	sp|P55809|SCOT1_HUMAN	5	5	5	5	2	3	221630000	297740000	225560000	219430000	76000000	238000000
AGLLPSGPRPGYAAIQALLSSR	DBP	305	sp|P22570|ADRO_HUMAN	4	4	4	3	3	3	76212000	122810000	214410000	256000000	95658000	243430000
AGPESDAQYQFTGIK	DBP	903	sp|Q96IX5|USMG5_HUMAN	7	6	9	8	7	8	636360000	763640000	1541100000	1671600000	444540000	1781500000
AGPESDAQYQFTGIKK	DBP	903	sp|Q96IX5|USMG5_HUMAN	3	2	6	6	3	6	119900000	141810000	374560000	393910000	145560000	481560000
AGQPLQLLDASWYLPK	DBP	323	sp|P25325|THTM_HUMAN	1	1	1	1	1	1	3403200	4337300	4369800	5532400	1669600	8241300
AGYPQYVSEILEK	DBP	402	sp|P42704|LPPRC_HUMAN	4	4	5	5	4	4	99814000	239010000	180180000	273070000	128690000	296160000
AHCQTSGWSLTEQDPYNNIVR	DBP	300	sp|P22033|MUTA_HUMAN	1		1	1			11038000	0	16083000	17866000	0	0
AHGGYSVFAGVGER	DBP	199	sp|P06576|ATPB_HUMAN	8	7	10	9	10	8	2518400000	3735300000	3206000000	3587300000	1567400000	4167200000
AHYNSSNK	DBP	860	sp|Q92947|GCDH_HUMAN	6	6	6	6		6	51580000	83412000	81732000	93137000	0	116660000
AIAELGIYPAVDPLDSTSR	DBP	199	sp|P06576|ATPB_HUMAN	7	6	9	9	10	7	1531600000	2468000000	4711600000	4993800000	3010500000	5083800000
AIAFTQYPQYSCSTTGSSLNAIYR	DBP	309	sp|P22830|HEMH_HUMAN	3	3	3	3	2	2	148310000	165720000	217830000	176620000	76285000	153990000
AIAFTQYPQYSCSTTGSSLNAIYR	2 DBP	309	sp|P22830|HEMH_HUMAN	2				1	1	23123000	0	0	0	10788000	27461000
AIAYLFPSGLFEK	DBP	549	sp|P82933|RT09_HUMAN	4	4	6	6	4	6	48651000	101790000	91559000	124190000	14984000	159330000
AIDYEIQR	DBP	141	sp|O75879|GATB_HUMAN	1	1	1	1	1		28437000	52972000	33242000	43520000	22418000	0
AIEALLQYWINTLQGK	DBP	1046	sp|Q9HD23|MRS2_HUMAN		2	1	2	2	2	0	8926900	2167900	24072000	4073900	28371000
AIESLYR	DBP	468	sp|P54098|DPOG1_HUMAN	1	1	1	1	1	1	17748000	19342000	22648000	14980000	14919000	17126000
AIFAGYKR	DBP	288	sp|P18077|RL35A_HUMAN	1	1	1		1	1	7091400	11359000	0	0	5649200	6547400
AIGLLDVDVYGPSVPK	DBP	829	sp|Q8TB37|NUBPL_HUMAN	2	2	2	3	4	3	22937000	48086000	28067000	53158000	36644000	33059000
AIRDEAIYHFR	DBP	1180	sp|Q9Y375|CIA30_HUMAN	1	2	2	2	1	2	19422000	57154000	41419000	50495000	10440000	54030000
AISPDKDNFYFDVK	DBP	597	sp|Q13423|NNTM_HUMAN	2	2		1	1	2	22800000	62940000	0	32198000	17971000	34273000
AIYDFTDTVIR	DBP	630	sp|Q15118|PDK1_HUMAN	4	2	7	6	6	5	62219000	11911000	166640000	169440000	83677000	152850000
AIYFDGDFGQIVR	DBP	917	sp|Q96RP9|EFGM_HUMAN	3	1		2	2	2	25750000	0	0	51159000	8074900	34579000
AKCELSSSVQTDINLPYLTMDSSGPK	DBP	387	sp|P38646|GRP75_HUMAN	1		3	1	2	3	13801000	0	100320000	52769000	40051000	146030000
AKCELSSSVQTDINLPYLTMDSSGPK	Oxidation (M);DBP	387	sp|P38646|GRP75_HUMAN			1	1			0	0	27810000	36505000	0	0
AKLYPVASLFTQK	DBP	816	sp|Q8NCN5|PDPR_HUMAN	2		1	1	1		14704000	0	9133300	0	6733700	0
AKPYEGSILEADCDILIPAASEK	DBP	177	sp|P00367|DHE3_HUMAN	1	2	3	2	3	1	19847000	125060000	62348000	140150000	116050000	67445000
ALAMGYKPK	Oxidation (M);DBP	478	sp|P55084|ECHB_HUMAN	8	6	6	9	4	5	97277000	99858000	63328000	109970000	42816000	90111000
ALAMGYKPK	DBP	478	sp|P55084|ECHB_HUMAN	5	5	5	5	2	4	89103000	162430000	120510000	118440000	35770000	79298000
ALAQGYR	DBP	682	sp|Q5HYK3|COQ5_HUMAN	1	1	1	1			29392000	38162000	28626000	29809000	0	0
ALIESGLGTDFSPDVGYNGYTR	DBP	684	sp|Q5JRX3|PREP_HUMAN	3	2	2	4	4	4	79907000	112020000	97140000	185400000	113280000	245570000
ALLNNSHYYHMAHGK	DBP	224	sp|P09622|DLDH_HUMAN	3	2	2	2		2	34181000	47988000	32604000	38575000	0	50734000
ALMGLYHGQVLCK	Oxidation (M);DBP	394	sp|P40939|ECHA_HUMAN	4	4	2	3	1	2	126630000	118020000	57671000	105280000	72599000	90521000
ALMGLYHGQVLCK	DBP	394	sp|P40939|ECHA_HUMAN	1	3	3	3	1	2	127650000	187560000	234770000	241800000	10319000	83475000
ALSYLYEK	DBP	738	sp|Q6YP21|KAT3_HUMAN	1	1	1	1	1	1	29202000	39097000	31663000	27387000	15701000	35507000
ALVFDSTFDQYR	DBP	800	sp|Q8N442|GUF1_HUMAN	3	1	1	1	2	1	21226000	0	11476000	16497000	7751900	12344000
ALVLDCHYPEDEVGQEDEAESDIFSIR	DBP	574	sp|Q07021|C1QBP_HUMAN					1		0	0	0	0	21030000	0
ALYAIPGLDYVSHEDILPYTSTDQVPIQHELFER	DBP	1175	sp|Q9Y2S7|PDIP2_HUMAN	1	4	3	5	6	5	9391100	255460000	119350000	332620000	255420000	389070000
ALYAIPGLDYVSHEDILPYTSTDQVPIQHELFER	2 DBP	1175	sp|Q9Y2S7|PDIP2_HUMAN		1	1	1	1	1	0	35319000	8897900	37008000	24311000	37626000
ALYEHLTAK	DBP	402	sp|P42704|LPPRC_HUMAN	6	6	7	6	6	7	592680000	707740000	750080000	797950000	350360000	838900000
ALYPVIPR	DBP	831	sp|Q8TCS8|PNPT1_HUMAN	2	1	2	2	1	1	43179000	49839000	50184000	40088000	23382000	47301000
ALYTLVNK	DBP	848	sp|Q92552|RT27_HUMAN	4	2	4	5	3	4	100580000	86637000	82219000	114020000	47190000	113840000
AMDSDWFAENYMGR	DBP	478	sp|P55084|ECHB_HUMAN		1					0	11238000	0	0	0	0
AMLSYVWPK	DBP	112	sp|O75027|ABCB7_HUMAN	1	1	1	1	1	1	28403000	44459000	36183000	44260000	8402900	42950000
AMYLPDTLSPADQLK	Oxidation (M);DBP	158	sp|O95202|LETM1_HUMAN	3	2	1		2		20649000	29883000	14775000	0	9702400	0
AMYLPDTLSPADQLK	DBP	158	sp|O95202|LETM1_HUMAN	3	3	5	5	5	5	39458000	82104000	152320000	154370000	65685000	157950000
AMYPDYFAK	DBP	1210	sp|Q9Y6M9|NDUB9_HUMAN	2	2	2	1	1	2	47912000	67446000	74165000	26281000	19663000	81469000
ANEMNISPASLASLYEEDFK	DBP	1035	sp|Q9HA77|SYCM_HUMAN			1	1	1	2	0	0	6696400	12025000	5952300	44030000
ANNSTYGLAAAVFTK	DBP	192	sp|P05091|ALDH2_HUMAN	6	7	6	6	6	7	462830000	520940000	540430000	560680000	285400000	582200000
ANYLSQALQAGTVWVNCYDVFGAQSPFGGYK	DBP	192	sp|P05091|ALDH2_HUMAN		1		2		3	0	5155500	0	18993000	0	29661000
APDLEYLFEKPR	DBP	1094	sp|Q9NX18|SDHF2_HUMAN	1	1	1	1	1	1	8142000	10899000	11807000	9385200	10665000	15101000
APSEEDSLSSVPISPYKDEPWK	DBP	1205	sp|Q9Y676|RT18B_HUMAN	1	1	1	1	1	1	53878000	104640000	85422000	132380000	31511000	126500000
APSTWEESGLRYDK	DBP	1042	sp|Q9HC36|MRM3_HUMAN		1		1			0	23018000	0	16311000	0	0
APTIETVVLYTGETPSEQDQGKR	DBP	973	sp|Q9BYC8|RM32_HUMAN			1				0	0	22904000	0	0	0
AQFYASEK	DBP	954	sp|Q9BSJ5|CQ080_HUMAN	1			1	1	1	5395300	0	0	9859700	3729600	9660900
AQGPQQQPGSEGPSYAK	DBP	668	sp|Q3ZCQ8|TIM50_HUMAN	6	6	6	6	6	6	267900000	312160000	333920000	367480000	26832000	403070000
AQLTQLFLASVLECPFYK	DBP	624	sp|Q14CZ7|FAKD3_HUMAN				1	1	1	0	0	0	2373200	1279700	5401400
AQYPIADLVK	DBP	597	sp|Q13423|NNTM_HUMAN	2	1	2	1	2	2	36251000	31405000	57222000	48962000	23205000	63697000
ASTPYIEK	DBP	867	sp|Q969Z0|TBRG4_HUMAN	3	3	3	3	3	3	75795000	101070000	140820000	129250000	77170000	156500000
ASYGVEDPEYAVTQLAQTTMR	DBP	1144	sp|Q9UJZ1|STML2_HUMAN	1	1	1	3	1	2	21682000	33841000	41834000	67020000	25503000	64608000
ASYVAWGHSTVVNPWGEVLAK	DBP	1058	sp|Q9NQR4|NIT2_HUMAN	1	1	1	1			8958200	18401000	0	19274000	0	0
ATAAPAGAPPQPQDLEFTKLPNGLVIASLENYSPVSR	DBP	307	sp|P22695|QCR2_HUMAN	1	3	3	8	4	3	25412000	108600000	172150000	377120000	138180000	109680000
ATEYAPK	DBP	853	sp|Q92665|RT31_HUMAN	4	3	4	4	5	4	172630000	201530000	299990000	305480000	92040000	230610000
ATGEVLGQFYLDLYPR	DBP	980	sp|Q9BYT8|NEUL_HUMAN	1	4	3	3	3	4	3622500	34019000	14930000	29297000	9866300	35280000
ATGEVLGQFYLDLYPREGK	DBP	980	sp|Q9BYT8|NEUL_HUMAN			1			1	0	0	6510800	0	0	8651300
ATLNAFLYR	DBP	1082;697	sp|Q9NVI7|ATD3A_HUMAN;sp|Q5T2N8|ATD3C_HUMAN	3	2	2	3	3	3	147850000	160980000	119080000	159010000	74166000	165690000
ATMESHLDTPYNVPDVVITIANNDVDLIIR	DBP	64	sp|O14874|BCKD_HUMAN		1		3		2	0	1534700	0	10623000	0	9721300
ATNQISPAQVQGYFMLYK	DBP	1165	sp|Q9Y276|BCS1_HUMAN	3	2	3	2		3	31325000	51880000	60286000	24802000	0	106110000
ATPEQYQILK	DBP	267	sp|P14324|FPPS_HUMAN	1	1	1	1	1	1	16333000	23073000	27414000	21490000	14127000	39581000
ATQASQEY	DBP	280	sp|P16104|H2AX_HUMAN	1	1	1	1	1	1	20438000	24531000	23014000	22011000	10655000	33075000
ATQRPPYCDGTHR	DBP	231	sp|P0C7P0|CISD3_HUMAN	3	2	4	4		4	52478000	56540000	72460000	82527000	0	93221000
ATSILEFYR	DBP	219	sp|P09001|RM03_HUMAN	1	1	1	1	1	1	27383000	34162000	28649000	0	13882000	31176000
ATVELYEDRK	DBP	632	sp|Q15120|PDK3_HUMAN	2	2	2	2	3	2	29389000	31326000	35531000	20493000	25691000	50976000
ATYQLTK	DBP	691	sp|Q5ST30|SYVM_HUMAN	1	1	1	1	1	1	15025000	16115000	12680000	13218000	6474900	17691000
AVACDCLLQEHFYLR	DBP	1052	sp|Q9NP92|RT30_HUMAN	1	1		1		1	15169000	19412000	0	34732000	0	27043000
AVAENQPFLIEAMTYR	DBP	253	sp|P12694|ODBA_HUMAN	1	1	2	2	1	1	10770000	27273000	25501000	30296000	13618000	33294000
AVDVLSELSYAPMTPDHFPSLFCK	DBP	816	sp|Q8NCN5|PDPR_HUMAN			1		1	1	0	0	3159700	0	2163800	7974900
AVENTVQEAVGQDEAVYMEEVPLALTAQVPGLR	DBP	687	sp|Q5JTZ9|SYAM_HUMAN				1	1	1	0	0	0	10754000	5009500	7398500
AVEYAVR	DBP	832	sp|Q8TD30|ALAT2_HUMAN	3	3	3	3	3	3	211860000	324620000	285420000	292650000	116060000	339170000
AVGVVPQDAVLFHNTIYYNLLYGNISASPEEVYAVAK	DBP	112	sp|O75027|ABCB7_HUMAN	2	1	3	3	4	4	3813100	15899000	51279000	64825000	38281000	119380000
AVHAHVNLGYTK	DBP	1129	sp|Q9UFN0|NPS3A_HUMAN	5	5	5	5	4	4	111870000	145750000	146090000	167390000	30640000	197610000
AVINTVPYDVVHR	DBP	1080	sp|Q9NVH6|TMLH_HUMAN	1	1	1				11671000	15165000	14210000	0	0	0
AVLDSYEYFAVLAAK	DBP	540	sp|P82664|RT10_HUMAN	4	4	6	6	7	6	114210000	226220000	268290000	329150000	173950000	371830000
AVLDSYEYFAVLAAK	2 DBP	540	sp|P82664|RT10_HUMAN	5	4	6	5	5	8	26345000	131380000	68654000	118650000	53114000	169460000
AVTNHSVYCSTK	DBP	760	sp|Q7Z4W1|DCXR_HUMAN	1			1		1	4877000	0	0	6839100	0	6612700
AWVGGVGNYK	DBP	77	sp|O15382|BCAT2_HUMAN	3	4	2	2	1	3	110960000	168520000	95153000	140950000	11722000	141480000
AYAPGGPAYQPVVEAFGTDILHK	DBP	591	sp|Q13057|COASY_HUMAN	3	4	4	3	4	4	189080000	282360000	300070000	244490000	166380000	381550000
AYAPGGPAYQPVVEAFGTDILHK	2 DBP	591	sp|Q13057|COASY_HUMAN	3	5	3	4	4	4	79322000	219220000	68239000	177610000	80557000	229020000
AYAQGISR	DBP	125	sp|O75390|CISY_HUMAN	3	4	3	2	4	2	913100000	1106400000	1141700000	1198100000	343510000	1280400000
AYDIYSR	DBP	652	sp|Q16740|CLPP_HUMAN	7	7	5	6	4	5	226610000	283600000	173590000	140650000	124170000	205560000
AYEQALNLYTELLNNR	DBP	894	sp|Q96EY7|PTCD3_HUMAN	3	4	4	5	4	5	64230000	171500000	166240000	217370000	119340000	259490000
AYGELPEHAK	DBP	56	sp|P47813|IF1AX_HUMAN;sp|O14602|IF1AY_HUMAN	1	1	1	1	1		12336000	10452000	10779000	11974000	3631300	0
AYHEQLSVAEITNACFEPANQMVK	DBP	530;743	sp|P68363|TBA1B_HUMAN;sp|P68366|TBA4A_HUMAN;sp|Q71U36|TBA1A_HUMAN;sp|Q6PEY2|TBA3E_HUMAN;sp|Q13748|TBA3C_HUMAN	1		1	1		1	21879000	0	35966000	42760000	0	40964000
AYLPQELLGK	DBP	448	sp|P51398|RT29_HUMAN	2	2	1	1	2	1	20883000	29731000	19263000	18421000	12278000	10066000
AYPGDRR	DBP	1042	sp|Q9HC36|MRM3_HUMAN	3	3	4	3		4	68937000	100700000	107160000	108610000	0	134770000
AYPGYYFTGDGAYR	DBP	1075	sp|Q9NUB1|ACS2L_HUMAN	5	4	1	2	5	2	165940000	262980000	50911000	53112000	74158000	82983000
AYPHVFTK	DBP	68	sp|O14949|QCR8_HUMAN	3	2	2	3	2	2	83107000	72109000	73033000	69000000	41979000	95320000
AYQIDTVINLNVPFEVIK	DBP	1140	sp|Q9UIJ7|KAD3_HUMAN		2	4	5	1	4	0	11177000	25227000	35719000	5698900	44589000
AYSEALAAFGNGALFVEK	DBP	246	sp|P11498|PYC_HUMAN	2	1	2	1	2	2	17764000	27550000	36126000	27143000	26441000	42738000
AYYQLAK	DBP	893	sp|Q96EY1|DNJA3_HUMAN	6	4	5	7	5	6	311520000	367090000	392600000	413530000	186060000	419240000
AYYQLAK	2 DBP	893	sp|Q96EY1|DNJA3_HUMAN	2	1	1			1	18507000	20006000	9559800	0	0	16546000
DAGIEPGPDTYLALLNAYAEK	DBP	402	sp|P42704|LPPRC_HUMAN		2	3	4	4	4	0	13471000	14155000	41836000	36381000	62581000
DAHALIYK	DBP	1102	sp|Q9NYK5|RM39_HUMAN	6	6	8	7	8	8	200990000	244430000	410540000	377210000	208610000	436260000
DAHWFYDTPGITK	DBP	815	sp|Q8NC60|NOA1_HUMAN	2	2	1	1		1	24619000	23313000	22907000	36632000	0	32584000
DAIITCNPEEFIVEALQLPNFQQSVQEYR	DBP	941	sp|Q9BQ52|RNZ2_HUMAN		2	1	4	4	3	0	11367000	1032200	22435000	18652000	25289000
DAVTYTEHAK	DBP	518	sp|P62805|H4_HUMAN	2	2	1	1		3	9625300	9225600	16112000	8108900	0	5229700
DAYETAK	DBP	632	sp|Q15120|PDK3_HUMAN	1		1	1			3274100	0	8243100	0	0	0
DCGEYAHTR	DBP	1182	sp|Q9Y399|RT02_HUMAN	1	1	1	1		1	7036800	10098000	6937600	11272000	0	11068000
DDLYNNLIVNPR	DBP	536	sp|P78540|ARGI2_HUMAN	2	1	1	2	1	2	25408000	13693000	20440000	9898300	9951000	47998000
DDNGKPYVLPSVR	DBP	181	sp|P00505|AATM_HUMAN	4	6	7	8	5	7	738720000	931490000	1038700000	1138400000	582830000	1241400000
DDTIYEDEDVK	DBP	274	sp|P14927|QCR7_HUMAN				1	1		0	0	0	15984000	9431700	0
DEAIYHFR	DBP	1180	sp|Q9Y375|CIA30_HUMAN	1	1	1	1	1	1	24411000	0	14591000	0	11622000	22673000
DELGDYLKPK	DBP	1007	sp|Q9H2W6|RM46_HUMAN	6	6	7	5	5	6	168540000	228960000	190750000	223520000	75716000	230760000
DFIYSLHSTER	DBP	729	sp|Q6PI78|TMM65_HUMAN	3	5	9	8	9	6	142240000	185740000	258870000	307330000	146650000	331450000
DFLSKFYVGHDP	DBP	489	sp|P56556|NDUA6_HUMAN	1		1		1	1	2820200	0	6310400	0	7047900	18758000
DFPLSGYVELR	DBP	130	sp|O75489|NDUS3_HUMAN	9	8	10	11	12	9	151980000	242920000	270820000	352420000	226890000	383790000
DFYDLAAFITEGLEVHFVEHYR	DBP	381	sp|P36776|LONM_HUMAN		1		2		1	0	4464100	0	5533400	0	2858000
DGDILGKYVD	DBP	504	sp|P61604|CH10_HUMAN	2	3					77622000	106060000	0	0	0	0
DGLTDVYNK	DBP	321	sp|P24752|THIL_HUMAN	5	5	6	5	4	4	328850000	345450000	469520000	427960000	236020000	451700000
DGSVLVPPALQSYLGTDR	DBP	1051	sp|Q9NP81|SYSM_HUMAN	6	6	7	7	4	8	72603000	130860000	144360000	190310000	87098000	232510000
DGTVLCELINALYPEGQAPVK	DBP	384	sp|P37802|TAGL2_HUMAN				1			0	0	0	3270200	0	0
DGYADIVDVLNSPLEGPDQK	DBP	769	sp|Q86TX2|ACOT1_HUMAN;sp|P49753|ACOT2_HUMAN		1		2	3	3	0	12202000	0	36871000	52074000	51969000
DGYAQILR	DBP	934	sp|Q99798|ACON_HUMAN	1						19017000	0	0	0	0	0
DHGLLIYHIPQVEPR	DBP	1205	sp|Q9Y676|RT18B_HUMAN	2	2	2	2	3	2	44068000	39123000	82839000	74513000	39984000	68382000
DHSVAESLNYVASWNMSMLQTQDLVK	DBP	590	sp|Q13011|ECH1_HUMAN	2	6	6	6	6	6	4813700	100350000	164890000	284090000	75284000	317200000
DHSVAESLNYVASWNMSMLQTQDLVK	2 Oxidation (M);DBP	590	sp|Q13011|ECH1_HUMAN	2		1	2	2		7582900	0	18241000	49236000	15846000	0
DHSVAESLNYVASWNMSMLQTQDLVK	Oxidation (M);DBP	590	sp|Q13011|ECH1_HUMAN		2	6	5	6	6	0	13521000	70708000	95883000	62046000	83890000
DHVYLQLHHLPPEQLATR	DBP	353	sp|P31040|SDHA_HUMAN				1			0	0	0	25804000	0	0
DIAAGDFIEHAEFSGNLYGTSK	DBP	654	sp|Q16774|KGUA_HUMAN		1	1	1	2		0	0	13562000	19677000	29679000	0
DIAEPHIPCLMPEYFEPQIK	DBP	894	sp|Q96EY7|PTCD3_HUMAN	1	1	2	1	2	2	5038700	26630000	39791000	58740000	25595000	89219000
DIIALNPLYR	DBP	381	sp|P36776|LONM_HUMAN	6	6	5	5	5	5	123930000	177160000	143460000	167080000	92865000	192590000
DIITRYQETFNVIER	DBP	590	sp|Q13011|ECH1_HUMAN	3	3	2	2	3	3	171230000	272280000	472330000	558010000	230560000	542580000
DILIEHYK	DBP	1024	sp|Q9H857|NT5D2_HUMAN	2	2	1		2	2	14384000	23280000	10139000	0	10037000	28182000
DILIEHYKYPEGIR	DBP	1024	sp|Q9H857|NT5D2_HUMAN	2	2	1	1			21780000	28675000	18331000	20882000	0	0
DINQEVYNFLATAGAK	DBP	934	sp|Q99798|ACON_HUMAN	3	1	4	3	3	4	8770900	8077800	36915000	19418000	14885000	54751000
DIVHSGLAYTMER	DBP	177	sp|P00367|DHE3_HUMAN	1	2	2	2	1	2	16777000	44553000	45453000	31136000	10258000	67272000
DKATGEVLGQFYLDLYPR	DBP	980	sp|Q9BYT8|NEUL_HUMAN	1	1	1	1	1	1	2811000	8975500	8864600	15656000	7629500	19647000
DKLEYFEERPFAAASIGQVHLAR	DBP	827	sp|Q8NI60|COQ8A_HUMAN		1	1	1	1	1	0	38420000	13091000	22793000	22455000	15919000
DKLVYVHTNGPK	DBP	750	sp|Q7L2E3|DHX30_HUMAN	1	2	1	1	1	1	16186000	26949000	18929000	23091000	3749100	22430000
DKTSPFELYQFFVR	DBP	1178	sp|Q9Y2Z4|SYYM_HUMAN	1	1	2	2	2	2	3231300	10712000	11582000	21216000	7078500	30071000
DLATALEQLLQAYPR	DBP	484	sp|P55957|BID_HUMAN						1	0	0	0	0	0	940020
DLEKPFLLPVEAVYSVPGR	DBP	432	sp|P49411|EFTU_HUMAN	10	10	17	14	13	18	436720000	944400000	1671300000	2106400000	1011700000	2498800000
DLGAYLR	DBP	950	sp|Q9BRT2|UQCC2_HUMAN	1	1	1	1	1	1	0	101760000	0	0	0	98467000
DLLQSSYNK	DBP	448	sp|P51398|RT29_HUMAN	1	1		1		1	11890000	17383000	0	0	0	15879000
DLVDYITTHYK	DBP	127	sp|O75439|MPPB_HUMAN	3	2	3	2	3	2	23529000	53545000	55013000	10636000	24886000	19611000
DLVPDLSNFYAQYK	DBP	298	sp|P21912|SDHB_HUMAN	3	2	2	2	3	2	21758000	16701000	32147000	42937000	32499000	35968000
DMGGYSTTTDFIK	DBP	97	sp|O43837|IDH3B_HUMAN	4	2	5	4	3	5	48074000	52515000	154240000	130530000	48464000	166040000
DMLGGNGISDEYHVIR	DBP	860	sp|Q92947|GCDH_HUMAN	1	1	1	1		1	24795000	32899000	42038000	55372000	0	46218000
DNVCYSR	DBP	1084	sp|Q9NVS2|RT18A_HUMAN	1	1	1	1	1	1	12336000	12097000	17821000	13728000	3107700	18466000
DPEAPIFQVADYGIVADLFK	DBP	264	sp|P13804|ETFA_HUMAN		1		2	2	1	0	5336700	0	10826000	11708000	9527300
DPLIDKEYYR	DBP	1174	sp|Q9Y2R9|RT07_HUMAN	2	2	3	1	2	2	31412000	39488000	34763000	17698000	20236000	26913000
DPLIDKEYYR	2 DBP	1174	sp|Q9Y2R9|RT07_HUMAN	1	1		1	1	1	15445000	21270000	0	19807000	0	25379000
DPPVILYDEATSSLDSITEETILGAMK	DBP	112	sp|O75027|ABCB7_HUMAN				1			0	0	0	1572800	0	0
DQACYIFHHR	DBP	982	sp|Q9BZE1|RM37_HUMAN	1	1	2	1	2	2	39459000	65171000	64012000	53545000	30691000	75160000
DQDELNPYAAWR	DBP	85	sp|O43615|TIM44_HUMAN	2	2	2	4	2	2	57513000	196400000	54577000	247670000	41476000	215020000
DQLIYNLLK	DBP	176	sp|P00338|LDHA_HUMAN	4	4	5	3	4	4	40310000	65506000	65210000	57620000	37028000	89693000
DQMYYNLLK	DBP	402	sp|P42704|LPPRC_HUMAN	1	1	1	1		1	18724000	0	14807000	23793000	0	21427000
DQPSAYSK	DBP	411	sp|P43897|EFTS_HUMAN	4	5	5	5	7	3	99455000	174490000	152160000	139210000	29067000	138870000
DRLYCEK	DBP	1067	sp|Q9NSE4|SYIM_HUMAN	2	2	4	3	2	5	32512000	45985000	68231000	64193000	19036000	73603000
DRQYLLFFHK	DBP	820	sp|Q8NE86|MCU_HUMAN	2	2	2	2	2	2	54200000	73967000	15058000	80349000	25754000	68130000
DSHEPTYGIY	DBP	887	sp|Q96DV4|RM38_HUMAN	2	2	3	1	3	1	17042000	31918000	27797000	41212000	37835000	46876000
DSNTILLPSNPGDVTSMVAQAMGVYGALTK	DBP	1144	sp|Q9UJZ1|STML2_HUMAN		1	3	4	3	5	0	5677600	13178000	28270000	9962600	34902000
DSNYHLLMSVQESLER	Oxidation (M);DBP	177	sp|P00367|DHE3_HUMAN	2	2	1	2	4	2	27107000	41894000	21027000	52367000	54041000	51789000
DSNYHLLMSVQESLER	DBP	177	sp|P00367|DHE3_HUMAN	2	4	5	6	6	6	41463000	176920000	172020000	210710000	130350000	291100000
DSQLYAVDYETLTRPFSGR	DBP	547	sp|P82930|RT34_HUMAN	3	2	5	5	5	4	70707000	93756000	169160000	235830000	127870000	230660000
DSSVCPVCQPHPVYR	DBP	599	sp|Q13472|TOP3A_HUMAN	1	1	1	1			0	11879000	9984300	9317500	0	0
DSYGGPPR	DBP	386	sp|Q96E39|RMXL1_HUMAN;sp|P38159|RBMX_HUMAN	1	1	1	1	1	1	4362600	8069000	6405800	8567200	0	5800000
DSYIEVLLPLGSEPELR	DBP	1179	sp|Q9Y305|ACOT9_HUMAN		1	2	2	2	4	0	7732000	15432000	26755000	21979000	112510000
DTNYTLNTDSLDWALYDHLMDFLADR	Oxidation (M);DBP	574	sp|Q07021|C1QBP_HUMAN					1		0	0	0	0	1857000	0
DTSYLFITGPDVVK	DBP	194	sp|P05166|PCCB_HUMAN	4	3	4	4	4	2	32031000	39501000	51511000	44789000	33778000	40166000
DTVYAVIPAEK	DBP	702	sp|Q5TC12|ATPF1_HUMAN	3	4	4	4	4	4	76909000	110490000	163820000	149020000	64130000	171120000
DTYLLYEGR	DBP	952	sp|Q9BSH4|TACO1_HUMAN	1	1	1	1	1	1	16800000	28804000	23181000	24561000	12931000	30055000
DVAHLYR	DBP	96	sp|O43824|GTPB6_HUMAN	3	2	1	2	1	2	18152000	43855000	0	46266000	12290000	30165000
DVAYQYVK	DBP	570	sp|Q04837|SSBP_HUMAN	10	9	9	14	8	10	2422800000	2866400000	3545900000	3550700000	1669200000	3929500000
DVAYQYVK	2 DBP	570	sp|Q04837|SSBP_HUMAN	14	15	15	12	13	12	574030000	783220000	775120000	851120000	333420000	912150000
DVAYQYVKK	DBP	570	sp|Q04837|SSBP_HUMAN	2	3	3	2	1	3	18324000	31699000	35930000	16876000	5728500	47348000
DVEVYGFDYDYTLAQYADALHPEIFSTAR	DBP	1024	sp|Q9H857|NT5D2_HUMAN			2	1	2		0	0	7919300	10323000	16601000	0
DVIDGGDQYR	DBP	72	sp|O15091|MRRP3_HUMAN	1	2	2	1	1	1	6075100	10522000	23167000	10969000	0	15727000
DVIDGGDQYRK	DBP	72	sp|O15091|MRRP3_HUMAN	2	2	2	2	1	2	29420000	10164000	39447000	37910000	8562800	53198000
DVIIDLLCYR	DBP	900	sp|Q96HY7|DHTK1_HUMAN	1	2		1	2	2	1751100	9630600	0	5303800	5042200	15605000
DVIYDIASQAHLHLK	DBP	666	sp|Q330K2|NDUF6_HUMAN	1	1	2	2	1	2	16206000	11647000	53882000	11066000	6788500	44879000
DVLLDVAYAYGK	DBP	867	sp|Q969Z0|TBRG4_HUMAN	2	2	2	1	2	4	38753000	66427000	62367000	62575000	45768000	87295000
DVVFNYLHATAFQGTPLAQAVEGPSENVR	DBP	355	sp|P31930|QCR1_HUMAN			1	3	3	1	0	0	5990600	45370000	18401000	13768000
DVYVDSK	DBP	1109	sp|Q9P032|NDUF4_HUMAN	1	1	1				5405800	0	8897100	0	0	0
DWCYEATYSQLAHPIQQAK	DBP	85	sp|O43615|TIM44_HUMAN	1	1	1	1		1	30937000	32752000	39586000	55082000	0	63420000
DYAAYNVLDDPELR	DBP	766	sp|Q86SX6|GLRX5_HUMAN	2	2	2	2	2	2	29870000	117220000	37021000	89279000	75623000	130110000
DYAVQQYVR	DBP	1149	sp|Q9UKU7|ACAD8_HUMAN		1	1	1	1	1	0	0	0	12460000	8921100	0
DYDANFK	DBP	949	sp|Q9BRJ2|RM45_HUMAN	2	2	1	3	3	2	48887000	75464000	18748000	82954000	45394000	78478000
DYDLLVVGGGSGGLACAK	DBP	1049	sp|Q9NNW7|TRXR2_HUMAN	2	2	1	2	1	1	25300000	17662000	12413000	33766000	22072000	27879000
DYGVQLVEEGADTFTAK	DBP	1108	sp|Q9P015|RM15_HUMAN	3	2	2	4	5	3	24886000	19676000	12338000	31024000	66327000	46064000
DYIWNTLNSGR	DBP	125	sp|O75390|CISY_HUMAN	4	5	2	3	5	4	108700000	214300000	113080000	145010000	63225000	204570000
DYLSPVLADLAQR	DBP	864	sp|Q969S9|RRF2M_HUMAN	2	1	1	1	1	2	7362200	12266000	7544300	9486600	5757200	28914000
DYNHLPTGPLDKYK	DBP	932	sp|Q99766|ATP5S_HUMAN	1	1	1	1	1	1	16509000	18351000	23609000	18818000	16446000	25446000
DYQNVPGIEK	DBP	545	sp|P82914|RT15_HUMAN	1	1	2	1	1	1	14377000	20089000	21838000	36755000	12845000	45266000
DYVDHSETLQK	DBP	888	sp|Q96E29|MTEF3_HUMAN	1		1	1	1	1	10209000	0	17355000	19163000	5516500	16580000
EAAEAEAEVPVVQYVGER	DBP	901	sp|Q96I51|RCC1L_HUMAN			1	1	1	2	0	0	31197000	23873000	15720000	54301000
EAAQAMYIDSYNSR	Oxidation (M);DBP	959	sp|Q9BU61|NDUF3_HUMAN	2	1	1	1	1	1	18810000	0	12737000	11668000	4735600	24222000
EAEEEFWYR	DBP	1210	sp|Q9Y6M9|NDUB9_HUMAN	1	1		1	1	1	7286100	46152000	0	28565000	14375000	31732000
EAEIEYR	DBP	731	sp|Q6PML9|ZNT9_HUMAN	1	1	1	1	1	1	8841800	12766000	15736000	10286000	4059500	15768000
EAHGEILYSAFFLEWFSEEAR	DBP	450	sp|P51649|SSDH_HUMAN		1	1	2	1		0	5539200	836930	5157500	953470	0
EALAQCVLAEIPQQVVGYFNTYK	DBP	114	sp|O75131|CPNE3_HUMAN	1	1	3	1	2	3	1125000	5933200	9248400	10754000	6205400	18405000
EAPFVPVGIAGFAAIVAYGLYK	DBP	1163	sp|Q9Y241|HIG1A_HUMAN		1	1	1		1	0	1312900	816980	1657300	0	2887400
EAQLEEQFYLQALK	DBP	1051	sp|Q9NP81|SYSM_HUMAN	2	1	2	2	2	2	21483000	16813000	59134000	73830000	35919000	87208000
EAQNSHVYWWR	DBP	1175	sp|Q9Y2S7|PDIP2_HUMAN	2	3	1	3		2	43209000	87950000	25173000	68964000	0	35157000
EAQVYQAFK	DBP	902	sp|Q96I99|SUCB2_HUMAN	2	1	1	1	1	1	42516000	40560000	55330000	53086000	24365000	56748000
EATSVPHIYAIGDVVEGRPELTPIAIMAGR	DBP	1049	sp|Q9NNW7|TRXR2_HUMAN		1	1	1	1	1	0	14527000	18436000	30308000	12122000	32367000
EAYPGDVFYLHSR	DBP	324	sp|P25705|ATPA_HUMAN	3	3	2	3	2	2	61646000	86719000	58782000	91849000	31637000	87464000
ECEGIVPVPLAEKLYSTK	DBP	548	sp|P82932|RT06_HUMAN	1		1	1	1	1	9856000	0	76214000	52815000	32910000	67332000
ECFTGYR	DBP	1080	sp|Q9NVH6|TMLH_HUMAN	1	1		1	1	1	5368100	10833000	0	9370800	7423200	14914000
EDEEYKR	DBP	321	sp|P24752|THIL_HUMAN	3	4	2	3		4	31426000	49059000	34672000	54648000	0	61441000
EDILNYLEK	DBP	243	sp|P11182|ODB2_HUMAN		1	1	1	1	1	0	14836000	12374000	13713000	8627000	17587000
EDLGQLEYK	DBP	761	sp|Q7Z6M4|MTEF4_HUMAN	1		1	1		1	11605000	0	25857000	31398000	0	27732000
EDSQYLELATLEHR	DBP	892	sp|Q96ER9|CCD51_HUMAN	1	2	2	2	2	2	11006000	55273000	45216000	66393000	35253000	77068000
EECDKYALQSQQR	DBP	403	sp|P42765|THIM_HUMAN	1	1	1	2		2	9185000	14084000	17620000	21646000	0	36752000
EEFRPNAPYR	DBP	537	sp|P80404|GABT_HUMAN		1		1	1	1	0	35247000	0	29435000	11365000	39702000
EEGFPIRPHYFWPLLVGR	DBP	402	sp|P42704|LPPRC_HUMAN	1	2	2	2	2	3	2640700	38419000	21930000	30449000	9518700	54332000
EEHIYPTIIGTER	DBP	1203	sp|Q9Y606|TRUA_HUMAN		1	1	1	1	1	0	0	0	36865000	0	31042000
EEHYFCK	DBP	943	sp|Q9BQ69|MACD1_HUMAN		2	1	1	1	3	0	21710000	19647000	15423000	4857900	12811000
EEIDHAEYYLYK	DBP	848	sp|Q92552|RT27_HUMAN	4	6	3	5	4	5	93547000	180810000	133510000	304380000	132200000	302240000
EEIDHAEYYLYK	2 DBP	848	sp|Q92552|RT27_HUMAN		1				1	0	26655000	0	0	0	0
EEIFGPVLSVYVYPDDKYK	DBP	342	sp|P30038|AL4A1_HUMAN				1	1	1	0	0	0	23279000	17708000	35806000
EEIIPVAAEYDK	DBP	244	sp|P11310|ACADM_HUMAN	5	6	6	5	6	6	178800000	315300000	295830000	362580000	162980000	410720000
EEPEPLSPELEYIPR	DBP	802	sp|Q8N490|PNKD_HUMAN		2	3	4	5	3	0	62226000	56873000	143300000	116180000	139350000
EGDLPPLWWYIVTRPR	DBP	1210	sp|Q9Y6M9|NDUB9_HUMAN		1	1	1	1	1	0	10122000	5295400	14174000	4683400	16909000
EGDYYVLNGSK	DBP	412	sp|P45954|ACDSB_HUMAN	1	1	1	1	1	1	20184000	27488000	30978000	33535000	17406000	35247000
EGFDKIDLTVEELPAVYTGLFYK	DBP	463	sp|P53370|NUDT6_HUMAN						1	0	0	0	0	0	11312000
EGFFKPEYQAR	DBP	691	sp|Q5ST30|SYVM_HUMAN	1	2	1	1	1	2	41114000	52125000	45669000	44913000	21148000	71378000
EGGTVVYGGK	DBP	433	sp|P49419|AL7A1_HUMAN	3	3	3	3	3	2	243780000	318040000	317620000	310000000	147850000	350150000
EGNDLYHEMIESGVINLK	DBP	199	sp|P06576|ATPB_HUMAN	3	4	4	4	3	5	64544000	191880000	192440000	310550000	161660000	347860000
EGNQEVPFDVPELWYEDEK	DBP	402	sp|P42704|LPPRC_HUMAN			1	1	1	1	0	0	7144800	15506000	11011000	10752000
EGNQEVPFDVPELWYEDEKHSLNSSSASTTEPDFQK	DBP	402	sp|P42704|LPPRC_HUMAN				1	1	2	0	0	0	79930000	24621000	148130000
EGPHYTPPIPNYQPPEGR	DBP	1055	sp|Q9NQ50|RM40_HUMAN	2	2	2	1	2	2	45324000	49084000	86740000	52031000	42741000	0
EGSGIGAIDSNLDWSHNFTNMLGYTDHQFTELTR	DBP	125	sp|O75390|CISY_HUMAN				2		1	0	0	0	30332000	0	18598000
EGYRPFDFSATDVMDIIINSGLIK	DBP	1031	sp|Q9H9P8|L2HDH_HUMAN				1		1	0	0	0	1892000	0	2197600
EGYSALPQLDIER	DBP	1051	sp|Q9NP81|SYSM_HUMAN	3	3	1	3	4	3	96923000	142170000	47459000	112880000	104940000	247130000
EHALLAYTLGVK	DBP	529	sp|Q5VTE0|EF1A3_HUMAN;sp|P68104|EF1A1_HUMAN;sp|Q05639|EF1A2_HUMAN	5	3	4	3	4	4	123420000	127750000	178430000	187600000	88845000	197830000
EHAVMHLFYAR	Oxidation (M);DBP	627	sp|Q15031|SYLM_HUMAN	2	2	1		1	1	21494000	19346000	16489000	0	13442000	19088000
EHAVMHLFYAR	DBP	627	sp|Q15031|SYLM_HUMAN				1			0	0	0	0	0	0
EHIDKYKN	DBP	244	sp|P11310|ACADM_HUMAN	3	3	4	4		3	39485000	45968000	49665000	56271000	0	61563000
EHTAYYIK	DBP	355	sp|P31930|QCR1_HUMAN	2	3	2	3	2	2	17606000	36868000	18936000	34678000	12295000	30489000
EIAEAYLGYPVTNAVITVPAYFNDSQR	DBP	234	sp|P0DMV9|HS71B_HUMAN;sp|P0DMV8|HS71A_HUMAN	1	2	1	2	2	2	4497800	22209000	14032000	33477000	22878000	37188000
EIDDSVLGQTGPYR	DBP	85	sp|O43615|TIM44_HUMAN	5	6	7	7	6	8	162420000	254830000	253550000	343680000	170210000	375370000
EIEHVMYHDWR	DBP	547	sp|P82930|RT34_HUMAN		1		1			0	10519000	0	13116000	0	0
EIPYTFEDR	DBP	367	sp|P34897|GLYM_HUMAN	3	3	2	3	2	3	61453000	108430000	93387000	132840000	61324000	154220000
EIQYGIR	DBP	77	sp|O15382|BCAT2_HUMAN	2	2	2	2	2	2	79136000	106940000	90999000	100260000	52322000	113000000
EIYPYVIQELR	DBP	295	sp|P20674|COX5A_HUMAN		2	4	2	5	3	0	31410000	62276000	46711000	49735000	76804000
EIYPYVIQELRPTLNELGISTPEELGLDK	DBP	295	sp|P20674|COX5A_HUMAN		1			2		0	5577900	0	0	7150000	0
EKADIQLLVYTIDDLIDK	DBP	1076	sp|Q9NUJ1|ABHDA_HUMAN		2		4	3	3	0	7680300	0	25080000	15692000	10316000
EKEHYCLADLASLMDK	DBP	848	sp|Q92552|RT27_HUMAN			1	1		1	0	0	19448000	14068000	0	29054000
EKFPEADPYEIIESFNVVAK	DBP	831	sp|Q8TCS8|PNPT1_HUMAN	1	2	4	3	4	3	3224400	28836000	48998000	51010000	50800000	87893000
EKGGAYGGGAK	DBP	684	sp|Q5JRX3|PREP_HUMAN	2	2	1	2		2	19905000	20726000	19546000	22529000	0	30811000
EKPLWFDVYDAFPPLR	DBP	1190	sp|Q9Y3D9|RT23_HUMAN		1	1	2	2	1	0	3330900	2375300	7148700	3544300	6716800
EKYCTFNDDIQGTAAVALAGLLAAQK	DBP	311	sp|P23368|MAOM_HUMAN		1		1		1	0	8889600	0	8642200	0	14941000
EKYGHLLWK	DBP	414	sp|P46199|IF2M_HUMAN	1	1	1	1		1	16293000	19279000	17270000	19956000	0	18032000
ELAAGYR	DBP	145	sp|O75976|CBPD_HUMAN	3	3	3	2	2	2	96372000	137710000	28036000	29429000	54005000	130100000
ELAYTVCQEVK	DBP	1132	sp|Q9UGM6|SYWM_HUMAN	1	1	1	1	1	2	7453900	22297000	18658000	13848000	7569200	0
ELEALYFLR	DBP	712	sp|Q6IPR1|ETFR1_HUMAN	1	1	1	1	2	1	3751200	16479000	5773500	11957000	10115000	14006000
ELEQVCNPIISGLYQGAGGPGPGGFGAQGPK	DBP	234	sp|P0DMV9|HS71B_HUMAN;sp|P0DMV8|HS71A_HUMAN	2	2	1	3	2	2	33137000	59257000	38220000	96785000	47388000	102370000
ELESAHHPFTAPHPSDIHLLYTEPK	DBP	728	sp|Q6PI48|SYDM_HUMAN	2	1	9	8	7	7	59142000	38605000	569870000	524260000	154550000	528310000
ELGSSVALYSR	DBP	587	sp|Q12931|TRAP1_HUMAN	6	6	6	6	6	6	2519300000	2839100000	2910700000	2879000000	1299300000	3435500000
ELIESYSVK	DBP	759	sp|Q7Z4G4|TRM11_HUMAN	1	1	1	1	1	1	7613100	8120900	14963000	12054000	6885900	23596000
ELLTEFGYK	DBP	432	sp|P49411|EFTU_HUMAN	1	1	1	2	1	1	30219000	28639000	28932000	27559000	19213000	40090000
ELLTEFGYKGEETPVIVGSALCALEGR	DBP	432	sp|P49411|EFTU_HUMAN		1	2	3	3	2	0	16770000	19187000	52041000	22135000	41519000
ELPSQLSGEGQLVTYPLPFEFR	DBP	1046	sp|Q9HD23|MRS2_HUMAN		1		1	1	1	0	4567100	0	10648000	4914300	17452000
ELVLYEIPTKPGEK	DBP	691	sp|Q5ST30|SYVM_HUMAN	1	1	2	1	2	3	14196000	26891000	44217000	45750000	29990000	90410000
ELVYVLFMVK	DBP	44	sp|O00411|RPOM_HUMAN		1				1	0	2833900	0	0	0	5956100
ELYGSILQENPQVVYK	DBP	877	sp|Q96BW9|TAM41_HUMAN	4	2	4	3	2	2	69767000	51949000	102160000	33878000	31399000	78668000
ELYIQHAK	DBP	554	sp|Q00059|TFAM_HUMAN	4	5	6	7	6	6	316670000	422230000	400490000	430530000	175500000	465850000
ELYIQHAKEDETR	DBP	554	sp|Q00059|TFAM_HUMAN	1	1	2	1		1	6298200	12255000	25236000	14575000	0	19598000
ELYLEEALQNER	DBP	1073	sp|Q9NTX5|ECHD1_HUMAN	2	2	2	2	3	4	41359000	100040000	50190000	94831000	54043000	59901000
ELYPGNYKPNVTHYFLR	DBP	1070	sp|Q9NTG7|SIR3_HUMAN	1	1	1	1			23119000	28791000	27156000	50784000	0	0
ELYVAADEASIAPILAEAQAHFGR	DBP	822	sp|Q8NFF5|FAD1_HUMAN	1	1	1	1	2	2	2016100	10564000	8161800	11911000	10720000	26833000
EMQEVETNLQEVVFDYLHATAYQNTALGR	Oxidation (M);2 DBP	127	sp|O75439|MPPB_HUMAN		2			1		0	12783000	0	0	4202300	0
EMQEVETNLQEVVFDYLHATAYQNTALGR	Oxidation (M);DBP	127	sp|O75439|MPPB_HUMAN		1	1	1	3	2	0	7550700	7605400	6453500	27329000	26498000
EMQEVETNLQEVVFDYLHATAYQNTALGR	DBP	127	sp|O75439|MPPB_HUMAN		2	2	6	5	5	0	21279000	5520500	65004000	37201000	76356000
EMQNLSFQDCYSSK	Oxidation (M);DBP	347	sp|P30084|ECHM_HUMAN	1	1	3	1	3		7680600	11527000	37725000	18847000	46630000	0
EMQNLSFQDCYSSK	DBP	347	sp|P30084|ECHM_HUMAN	3	4	3	4	1	4	75293000	116010000	80323000	129720000	6864800	171400000
ENPVVPIGCLATAAALTYGLYSFHR	DBP	967	sp|Q9BW72|HIG2A_HUMAN	1	1	2	4	1	2	2102000	3463100	8982300	14039000	2850600	12654000
ENTEGEYSGIEHVIVDGVVQSIK	DBP	443	sp|P50213|IDH3A_HUMAN	3	1	2	1	2	2	24168000	55340000	66630000	66434000	53319000	95668000
ENYENYFVK	DBP	998	sp|Q9H0R6|GATA_HUMAN	1	2	1	1	1	1	42677000	63731000	49855000	50293000	23305000	71185000
ENYLEENLLYAPSLR	DBP	750	sp|Q7L2E3|DHX30_HUMAN	1	1	1	1	1	2	9483400	19954000	9141100	14899000	12149000	51065000
EPATINYPFEK	DBP	41	sp|O00217|NDUS8_HUMAN	2	1	1	2	2	1	41961000	46572000	61317000	83810000	29157000	74605000
EPIPVLPTVHYNMGGIPTNYK	Oxidation (M);DBP	353	sp|P31040|SDHA_HUMAN	1	1	1	1			24527000	25506000	14332000	0	0	0
EPIPVLPTVHYNMGGIPTNYK	DBP	353	sp|P31040|SDHA_HUMAN	2	1	1	1	2	2	28286000	26347000	20794000	28417000	18881000	98701000
EPPPVYPDLAEVVGYQWSSPSEATESFLSK	DBP	38	sp|A8MXV4|NUD19_HUMAN				1	2	1	0	0	0	18926000	12474000	20255000
EPVFEFVRPPPYHPK	DBP	887	sp|Q96DV4|RM38_HUMAN	2	2	1	1	1	2	36607000	59530000	35286000	33870000	28921000	69222000
EQAEEERYFR	DBP	1139	sp|Q9UII2|ATIF1_HUMAN	6	7	9	8	6	9	537660000	965860000	943070000	1290700000	478710000	1325400000
EQAKQEYQAQK	DBP	848	sp|Q92552|RT27_HUMAN	1	1	2	2		2	13764000	15963000	18352000	19486000	0	23187000
EQISLYPEVK	DBP	1109	sp|Q9P032|NDUF4_HUMAN	4	4	7	7	7	7	164120000	228860000	447410000	446970000	176120000	462030000
EQTEGEYSSLEHESAR	DBP	97	sp|O43837|IDH3B_HUMAN		1	2	1	2	2	0	45339000	97648000	110050000	7672800	111120000
EQTVYYAK	DBP	127	sp|O75439|MPPB_HUMAN	4	3	5	4	4	4	94961000	100080000	134860000	101260000	59074000	151710000
EQWTKYEEENFYLEPYLK	DBP	274	sp|P14927|QCR7_HUMAN		1		1	1	1	0	18774000	0	0	13823000	32518000
EQYLELVSAALR	DBP	815	sp|Q8NC60|NOA1_HUMAN	2	2	2	3	2	2	14567000	21570000	12754000	10659000	4717700	14024000
EQYLYTK	DBP	1199	sp|Q9Y4W6|AFG32_HUMAN	3	3	3	3	3	3	118240000	143990000	130570000	117900000	71537000	169760000
ERVEDVPIPIYFPPESQR	DBP	592	sp|Q13084|RM28_HUMAN		1	2	3	2	2	0	10349000	51581000	73431000	39703000	72083000
ESGEGQGGYAK	DBP	597	sp|Q13423|NNTM_HUMAN	4	5	4	4	6	4	584830000	826300000	992720000	1057700000	67934000	1176100000
ESTITLQQAEYEFLSFVR	DBP	1184	sp|Q9Y3B8|ORN_HUMAN		1	1	3	3	3	0	5506500	2799200	24406000	12722000	24976000
ESTYQGHHTPPVQK	DBP	180	sp|P00414|COX3_HUMAN	2	2	2	2		2	22116000	30227000	44435000	40246000	0	51807000
ETAENYLGHTAK	DBP	387	sp|P38646|GRP75_HUMAN	4	4	4	5	3	5	142800000	202960000	229680000	259280000	81111000	275110000
ETAIELGYLTAEQFDEWVKPK	DBP	212	sp|P07954|FUMH_HUMAN	2	3	4	5	2	5	4373600	25870000	33861000	71359000	15873000	93644000
ETYGLVETFNLRPNEFK	DBP	702	sp|Q5TC12|ATPF1_HUMAN	1	1	2		1	1	24660000	42646000	46676000	0	27433000	52959000
ETYLAILMDR	DBP	902	sp|Q96I99|SUCB2_HUMAN	2	2	2	2	2	2	17836000	44444000	23996000	41841000	24034000	57413000
ETYTEDFIK	DBP	549	sp|P82933|RT09_HUMAN	1	1	1	1	1	1	51180000	77430000	42817000	76113000	24791000	92964000
ETYTEDFIKK	DBP	549	sp|P82933|RT09_HUMAN	5	4	4	5	3	2	116710000	131610000	165000000	157900000	85886000	175880000
EVDYEAGDIPTEWEAWIR	DBP	795	sp|Q8N183|MIMIT_HUMAN		2		1	1		0	10772000	0	10474000	5069400	0
EVESMGAHLNAYSTR	Oxidation (M);DBP	355	sp|P31930|QCR1_HUMAN	3	2	3	5	4	3	39320000	33499000	52677000	51615000	59166000	116710000
EVESMGAHLNAYSTR	DBP	355	sp|P31930|QCR1_HUMAN	5	2	2	5	2	5	140190000	139140000	166540000	213880000	68443000	333460000
EVGATIESYISYCGGLPAPEHSNNPLR	DBP	1125	sp|Q9UDR5|AASS_HUMAN	4	4	6	5	4	6	129530000	212770000	660990000	669470000	369470000	884170000
EVGATIESYISYCGGLPAPEHSNNPLR	2 DBP	1125	sp|Q9UDR5|AASS_HUMAN	1		1			2	4884300	0	13930000	0	0	81523000
EVLVSHLASYNTWALQGIEFVAAQLK	DBP	808	sp|Q8N5M1|ATPF2_HUMAN		2	1	2		2	0	5353700	3768400	9504000	0	6708300
EVVDYIIFGTVIQEVK	DBP	478	sp|P55084|ECHB_HUMAN		1	1	1	1	1	0	2420400	4309900	5161900	3038800	11914000
EVVYRDYIDISVAVATPR	DBP	383	sp|P36957|ODO2_HUMAN	1	1	1	1	1	1	4931800	20990000	38096000	34830000	11098000	35860000
EVYVPHPR	DBP	1111	sp|Q9P0M9|RM27_HUMAN	5	6	5	5	3	6	162970000	230160000	135810000	193450000	82403000	250190000
EWYPSLATMQESLR	DBP	828	sp|Q8TAE8|G45IP_HUMAN	3	4	4	5	2	3	53818000	146780000	89514000	184760000	32502000	168960000
EYEAEGIAK	DBP	1043	sp|Q9HCC0|MCCB_HUMAN	3	4	4	4	5	4	384840000	653460000	673530000	786570000	328840000	928520000
EYGCPCITGKPK	DBP	917	sp|Q96RP9|EFGM_HUMAN	4	2	4	4	1	3	111200000	110960000	143660000	166730000	21285000	180930000
EYGHTFR	DBP	894	sp|Q96EY7|PTCD3_HUMAN	1	1	1	1	1	1	12014000	16779000	15682000	16369000	5655500	18876000
EYGLETYLGPLQVAYR	DBP	864	sp|Q969S9|RRF2M_HUMAN	4	2	2	3	3	3	11610000	35244000	16723000	44140000	28878000	56432000
EYGQTQK	DBP	299	sp|P21953|ODBB_HUMAN	2	2	2	2	1	1	37987000	42046000	30909000	42931000	6347800	30142000
EYKYGAHNYHPLPVALER	2 DBP	188	sp|P04181|OAT_HUMAN	1	2	1	1		2	27416000	112360000	48401000	60242000	0	89201000
EYLLQYNDPNRR	DBP	155	sp|O95168|NDUB4_HUMAN	1	1	1	1	1	1	32121000	0	34212000	33447000	22706000	46766000
EYLTTLGQR	DBP	750	sp|Q7L2E3|DHX30_HUMAN	4	3	3	4	2	4	138960000	162920000	176650000	191760000	52469000	229240000
EYQDLLNVK	DBP	218	sp|P08670|VIME_HUMAN;sp|P17661|DESM_HUMAN;sp|Q16352|AINX_HUMAN;sp|P07196|NFL_HUMAN;sp|P07197|NFM_HUMAN;sp|P12036|NFH_HUMAN	1			1			9606500	0	0	17727000	0	0
EYQNEEDSLGGSR	DBP	682	sp|Q5HYK3|COQ5_HUMAN	2	2	1	2	2	3	7102900	27425000	17230000	36660000	5552900	53465000
EYTSNVFLQGK	DBP	947	sp|Q9BQP7|MGME1_HUMAN	1			1	2		13721000	0	0	18998000	0	0
FAAAYCR	DBP	214	sp|P08559|ODPA_HUMAN	3	3	3	4	3	3	140900000	137920000	115460000	103930000	64407000	59704000
FAFDYATK	DBP	97	sp|O43837|IDH3B_HUMAN	2	2	2	2	2	2	51663000	48792000	42303000	52414000	23382000	50965000
FANYIDK	DBP	218	sp|P08670|VIME_HUMAN	1				1		17574000	0	0	0	10214000	0
FASYLTFSPSEVK	DBP	476	sp|P54886|P5CS_HUMAN	9	7	7	7	7	8	2191700000	2683300000	2618000000	2587700000	1535100000	2947800000
FDEVLYK	DBP	695	sp|Q5T160|SYRM_HUMAN	1	2	2	1	1	2	0	0	0	0	12335000	0
FDLNSPWEAFPVYR	DBP	130	sp|O75489|NDUS3_HUMAN	7	8	5	7	7	9	24434000	81312000	25321000	84412000	31198000	125620000
FDPYEHEALFHTPVEGK	DBP	1037	sp|Q9HAV7|GRPE1_HUMAN	6	6	6	6	7	7	321670000	652520000	1121200000	1181900000	449400000	1239800000
FEVLNYTSIPIFLPEVTIGAHQTDR	DBP	159	sp|O95299|NDUAA_HUMAN		1	2	3	3	2	0	6122600	6793100	15771000	8833500	24073000
FFALPYVDHFLR	DBP	1047	sp|Q9HD33|RM47_HUMAN	5	4	5	5	5	5	46432000	122260000	111430000	136210000	57803000	173890000
FGFDPFISTNIQYFLDR	DBP	632	sp|Q15120|PDK3_HUMAN		2	1	4	3	2	0	11980000	2074000	18162000	13987000	16014000
FGTPLFSVYDNLSPVVTTWQNFDSLLIPADHPSR	DBP	162	sp|O95363|SYFM_HUMAN			1	1		1	0	0	1621100	5343300	0	5459100
FGYPFVIIAGK	DBP	752	sp|Q7L3T8|SYPM_HUMAN	1	1		1			2423100	0	0	4249400	0	0
FHSFPNVYHELSK	DBP	706	sp|Q5VWZ2|LYPL1_HUMAN	2	1	2	2	1	1	29721000	26128000	39368000	47247000	11939000	13696000
FIINSYPK	DBP	894	sp|Q96EY7|PTCD3_HUMAN	5	5	5	5	5	5	810970000	967600000	857400000	763620000	333920000	893470000
FKKYEEIDNAPEER	DBP	432	sp|P49411|EFTU_HUMAN	2	2	2	2	2	2	17095000	49102000	123930000	145560000	39788000	148110000
FLAPYGR	DBP	799	sp|Q8N3Z3|GTPB8_HUMAN	1	1	1	1	1	1	16518000	20120000	17368000	14828000	13099000	13756000
FLGNAPCGHYTFK	DBP	1007	sp|Q9H2W6|RM46_HUMAN	5	6	4	5	4	5	353240000	436830000	382650000	459970000	190220000	480610000
FLLYDQTK	DBP	1175	sp|Q9Y2S7|PDIP2_HUMAN	3	3	4	3	4	2	123630000	91787000	137610000	100620000	67174000	92008000
FLQEWEVYATALLQQANENR	DBP	1064	sp|Q9NRP4|SDHF3_HUMAN		1	1	2	2	2	0	3880400	3582100	11908000	6091900	15175000
FLTGYEVK	DBP	827	sp|Q8NI60|COQ8A_HUMAN	4	3	3	3	3	3	150710000	206220000	268610000	274560000	111600000	320930000
FLYECPWR	DBP	246	sp|P11498|PYC_HUMAN	2	2	1	2	1	1	97451000	131660000	70810000	127170000	20458000	105140000
FLYVGGALHALPTGLR	DBP	444	sp|P50336|PPOX_HUMAN	1	1	1	1	1	1	10866000	12384000	14801000	18799000	7300000	14709000
FMEPYIFGSR	DBP	1182	sp|Q9Y399|RT02_HUMAN	3	4	2	3	3	2	39803000	97053000	37496000	88748000	36162000	66895000
FNPETDYLTGTDGK	DBP	934	sp|Q99798|ACON_HUMAN	2	2	2	2	2	2	34502000	35996000	53911000	66500000	36808000	60823000
FNPETDYLTGTDGKK	DBP	934	sp|Q99798|ACON_HUMAN	3	2	3	3	1	2	66384000	85026000	126260000	165540000	69941000	148260000
FNPSGYLLLASEK	DBP	884	sp|Q96CU9|FXRD1_HUMAN	4	4	4	4	4	4	66592000	113360000	84719000	97312000	53703000	104060000
FPEADPYEIIESFNVVAK	DBP	831	sp|Q8TCS8|PNPT1_HUMAN	1	2	1	4	5	3	1252900	12243000	4495800	29005000	23154000	26415000
FPFIPMPLDYILPELLK	Oxidation (M);DBP	64	sp|O14874|BCKD_HUMAN		2	2	3	3	2	0	27959000	2868300	24273000	18997000	23804000
FPICNPTPYR	DBP	815	sp|Q8NC60|NOA1_HUMAN		1					0	24144000	0	0	0	0
FPNKPYLS	DBP	876	sp|Q96BP2|CHCH1_HUMAN	1	1	1	1	1	1	26647000	31054000	32331000	34547000	15830000	33346000
FQFLYDVQVPIVDK	DBP	732	sp|Q6UB35|C1TM_HUMAN	2	2	2	2	2	3	19218000	36788000	30841000	36210000	17617000	53651000
FRLENDLEELALYQIQLLK	DBP	591	sp|Q13057|COASY_HUMAN				1	1	1	0	0	0	5525000	1825000	6400900
FRLEQVVPAFQDLVYGWNR	DBP	683	sp|Q5JPH6|SYEM_HUMAN		1	1	1		1	0	4721100	2262700	7022000	0	7425900
FSAYNYR	DBP	1048	sp|Q9HD34|LYRM4_HUMAN	1	1					9501200	17666000	0	0	0	0
FSDLYMASLSCLLNYR	DBP	1024	sp|Q9H857|NT5D2_HUMAN	1	1		1	1	1	548520	3020300	0	4745300	2391800	0
FSHLVGYGAR	DBP	933	sp|Q99797|MIPEP_HUMAN		1	1	1	1	1	0	0	13922000	0	8592200	0
FSIYPPIPGEESSLR	DBP	544	sp|P82912|RT11_HUMAN	2	2	6	6	6	5	50009000	68849000	137130000	174380000	89558000	159200000
FSQLAEAYEVLSDEVK	DBP	893	sp|Q96EY1|DNJA3_HUMAN	1	2	2	3	3	4	4555700	39255000	20514000	55097000	25536000	93201000
FSQLAEAYEVLSDEVKR	DBP	893	sp|Q96EY1|DNJA3_HUMAN	1	1	1	1	1	1	10055000	30348000	21992000	48264000	24252000	43426000
FTLLQSVHIYK	DBP	540	sp|P82664|RT10_HUMAN	5	4	4	4	3	2	65506000	74125000	67676000	54676000	24055000	50106000
FTLLQSVHIYKK	DBP	540	sp|P82664|RT10_HUMAN	2	2	1	2	1	2	32534000	47132000	19169000	43425000	9728000	49153000
FTPPIYQPK	DBP	949	sp|Q9BRJ2|RM45_HUMAN	5	6	4	5	4	5	482000000	675500000	636640000	703600000	281600000	978350000
FVDLYGAQK	DBP	394	sp|P40939|ECHA_HUMAN	5	5	5	5	5	6	898120000	1028000000	1040900000	989650000	305520000	1152600000
FVESVDEYQFVER	DBP	596	sp|Q13405|RM49_HUMAN	2	4	1	2	4	2	21230000	82993000	0	70128000	57524000	70249000
FVFFNIPQIQYK	DBP	539	sp|P82663|RT25_HUMAN	6	6	6	6	5	6	188460000	346290000	249170000	378330000	40822000	467970000
FVGPGGYNLK	DBP	831	sp|Q8TCS8|PNPT1_HUMAN	3	3	3	2	2	3	202930000	222790000	219920000	169860000	104380000	263650000
FVGVNASDINYSAGR	DBP	804	sp|Q8N4Q0|PTGR3_HUMAN	4	3	2	1	1	3	57517000	42892000	27845000	21251000	13489000	50313000
FYFLLDK	DBP	29	sp|A0PJW6|TM223_HUMAN	2	2	1	2	1		6286100	9600800	3864100	8677800	3259300	0
FYISDLWK	DBP	726	sp|Q6P4H8|F173B_HUMAN	1	1					2152100	6896500	0	0	0	0
FYPEDVAEELIQDITQK	DBP	276	sp|P15311|EZRI_HUMAN					2		0	0	0	0	1169400	0
FYPGQAPSLAENFAEHVLR	DBP	1165	sp|Q9Y276|BCS1_HUMAN	1			1		1	4745200	0	0	14610000	0	17404000
FYQVPVPLPDR	DBP	1174	sp|Q9Y2R9|RT07_HUMAN	3	2	2	2	2	2	67884000	64966000	49006000	51432000	28311000	62169000
FYQVPVPLPDRR	DBP	1174	sp|Q9Y2R9|RT07_HUMAN	2	3	2	3	1	3	94926000	142090000	114910000	162830000	78333000	213250000
FYSLPQSPQQFK	DBP	728	sp|Q6PI48|SYDM_HUMAN	2	2		1	2	2	61817000	55582000	0	40626000	29468000	37613000
FYSVYGSGQR	DBP	1190	sp|Q9Y3D9|RT23_HUMAN	4	4	3	4	5	4	117960000	158100000	109660000	78206000	53578000	190110000
FYTDPVEAVK	DBP	483	sp|P55809|SCOT1_HUMAN			1	1		1	0	0	0	0	0	25541000
FYVGHDP	DBP	489	sp|P56556|NDUA6_HUMAN	2	2	3	3	2	3	11391000	52796000	62345000	80989000	33135000	77512000
GAIDHYVTPVK	DBP	1095	sp|Q9NX20|RM16_HUMAN	3	3	4	4	2	3	88026000	119740000	138200000	152810000	44316000	135580000
GAPYNALTGK	DBP	1155	sp|Q9UMX5|NENF_HUMAN	2	2	2	2	2	2	36684000	46349000	37376000	42360000	21188000	55110000
GATGHLLGAAGAVEAAFTTLACYYQK	DBP	1091	sp|Q9NWU1|OXSM_HUMAN		1	3	4	1	3	0	2480800	6015000	8954600	875010	8814900
GATLSHYNIVNNSNILGER	DBP	881	sp|Q96CM8|ACSF2_HUMAN	1						13005000	0	0	0	0	0
GAYDIFLNAK	DBP	402	sp|P42704|LPPRC_HUMAN	2	2	1	1	2	1	32482000	24486000	30101000	28197000	6044000	33463000
GAYIELTLQTYQEALSR	DBP	538	sp|P82650|RT22_HUMAN	3	3	6	8	4	7	16773000	69085000	88464000	145550000	33657000	172070000
GCLAGALLGDCVGSFYEAHDTVDLTSVLR	DBP	1096	sp|Q9NX46|ARHL2_HUMAN			1	3	1	1	0	0	5462500	29424000	3086400	12652000
GDKPVTYEEAHAPHYIAHR	DBP	890	sp|Q96EL2|RT24_HUMAN	4	2	3	4		3	33430000	23398000	53756000	67289000	0	53604000
GDPYPQEVSATVQK	DBP	309	sp|P22830|HEMH_HUMAN	4	4	4	4	3	4	340890000	401300000	410760000	449700000	138760000	526350000
GDTAYTK	DBP	1080	sp|Q9NVH6|TMLH_HUMAN	1	1	2	1		2	28672000	42394000	42390000	37279000	0	49742000
GDTGVFLQYTHAR	DBP	695	sp|Q5T160|SYRM_HUMAN	1	1				1	14228000	14023000	0	0	0	60229000
GDYLLLK	DBP	1031	sp|Q9H9P8|L2HDH_HUMAN	1						4136300	0	0	0	0	0
GDYLLLKPEK	DBP	1031	sp|Q9H9P8|L2HDH_HUMAN	3	2	2	2	2	2	73997000	92928000	61017000	105890000	27102000	86759000
GDYPLEAVR	DBP	269	sp|P14618|KPYM_HUMAN	1	1	1	1	1	1	18300000	20344000	28855000	18613000	10034000	29750000
GEAAASQLILYHYPELK	DBP	702	sp|Q5TC12|ATPF1_HUMAN	5	4	7	6	6	8	274350000	257380000	588620000	552050000	257430000	636970000
GEAAASQLILYHYPELK	2 DBP	702	sp|Q5TC12|ATPF1_HUMAN	1		2	3	3	5	22601000	0	68531000	57945000	38008000	141460000
GEAAASQLILYHYPELKEEK	DBP	702	sp|Q5TC12|ATPF1_HUMAN		1	5	3	2	4	0	15336000	150290000	94187000	44090000	158490000
GEFDPGQDTYQHPPK	DBP	934	sp|Q99798|ACON_HUMAN		1	1	1		1	0	9138100	13420000	20193000	0	24526000
GEVITTYCPANNEPIAR	DBP	433	sp|P49419|AL7A1_HUMAN	4	3	4	6	4	5	263320000	308490000	555670000	577110000	293660000	602270000
GEYTMEYSR	DBP	917	sp|Q96RP9|EFGM_HUMAN	1	1	1	1		1	8276800	14883000	7455400	0	0	11090000
GEYVVAK	DBP	117	sp|O75251|NDUS7_HUMAN	3	4	4	3	4	3	223640000	286010000	275040000	279910000	126360000	319870000
GFAVMALAYYNYEDLPK	DBP	769	sp|Q86TX2|ACOT1_HUMAN;sp|P49753|ACOT2_HUMAN		1	1	2		2	0	7998300	4285500	18972000	0	26634000
GFQQILAGEYDHLPEQAFYMVGPIEEAVAK	DBP	199	sp|P06576|ATPB_HUMAN		4	4	5	3	3	0	51901000	42172000	156260000	39270000	139300000
GFTTNYK	DBP	922	sp|Q96SZ6|CK5P1_HUMAN	2	1	1	2	2	1	56296000	44986000	0	47128000	19044000	0
GGAYGGGAK	DBP	684	sp|Q5JRX3|PREP_HUMAN	3	3	3	3	4	3	97143000	135210000	110870000	119030000	14422000	140540000
GGAYYPVTVK	DBP	1043	sp|Q9HCC0|MCCB_HUMAN	1	1	1	1	1	1	25568000	22868000	23071000	20070000	17671000	26433000
GGENIYPAELEDFFHTHPK	DBP	881	sp|Q96CM8|ACSF2_HUMAN	2	2	4	2	2	3	26356000	45459000	157440000	128060000	59074000	172300000
GGGSVVIVSSIAAFSPSPGFSPYNVSK	DBP	730	sp|Q6PKH6|DR4L2_HUMAN;sp|Q9BTZ2|DHRS4_HUMAN	1		1	1	1		6724900	0	16755000	14592000	7351000	0
GGPAGPYQQSQR	DBP	683	sp|Q5JPH6|SYEM_HUMAN	2	1	2	1	1	1	15044000	10345000	17971000	9486200	0	9647000
GGSDGYGSGR	DBP	306	sp|P22626|ROA2_HUMAN		2	1	1	1		0	27521000	25618000	24548000	0	0
GGSPYIAAK	DBP	886	sp|Q96DA6|TIM14_HUMAN		2					0	0	0	0	0	0
GGVADALLYR	DBP	268	sp|P14406|CX7A2_HUMAN	1	1	1				13543000	12702000	20923000	0	0	0
GGYFLVDFYAPTAAVESMVEHLSR	Oxidation (M);DBP	548	sp|P82932|RT06_HUMAN	1	4	1	5	3	5	4060100	23557000	3713300	23033000	8828600	24671000
GGYFLVDFYAPTAAVESMVEHLSR	DBP	548	sp|P82932|RT06_HUMAN		5	4	6	4	8	0	40190000	19447000	125800000	12067000	155660000
GHASAPYFGK	DBP	795	sp|Q8N183|MIMIT_HUMAN	4	5	7	7	5	7	105480000	130060000	202070000	239710000	101420000	228790000
GHASAPYFGKEEPSVAPSSTGK	DBP	795	sp|Q8N183|MIMIT_HUMAN	7	5	9	8	9	9	289730000	400390000	1037200000	1123700000	344590000	1220900000
GHIDFIYLALR	DBP	944	sp|Q9BQ95|ECSIT_HUMAN	1	1	1	1	1	1	4916600	18114000	13108000	30011000	6455800	21815000
GIAGLYK	DBP	1028	sp|Q9H936|GHC1_HUMAN	1	1	1	1	1	1	92213000	109310000	102890000	94448000	45107000	113350000
GINTLVTYDMVPEPK	Oxidation (M);DBP	295	sp|P20674|COX5A_HUMAN	5	7	8	10	7	6	232480000	262290000	349360000	386400000	238350000	281420000
GINTLVTYDMVPEPK	DBP	295	sp|P20674|COX5A_HUMAN	6	6	7	6	6	6	285220000	493560000	695580000	510570000	273420000	770380000
GISEETTTGVHNLYK	DBP	314	sp|P23526|SAHH_HUMAN	1	1	1	1	1	1	12824000	15184000	21999000	20400000	6697100	24547000
GITINAAHVEYSTAAR	DBP	432	sp|P49411|EFTU_HUMAN	5	4	4	4	4	4	254830000	280530000	285080000	305540000	154550000	315650000
GITNLGYK	DBP	1125	sp|Q9UDR5|AASS_HUMAN	1	1	1	1	1	1	9525800	14857000	12782000	0	6977600	12886000
GIYAYGFEKPSAIQQR	DBP	499;388	sp|P38919|IF4A3_HUMAN;sp|P60842|IF4A1_HUMAN;sp|Q14240|IF4A2_HUMAN	3	2	2	2	2	2	76234000	101710000	95254000	71752000	41748000	72236000
GIYLWDVEGR	DBP	188	sp|P04181|OAT_HUMAN	3	3	2	2	2	2	30010000	76188000	29899000	72782000	25511000	26467000
GIYSSSVYLEEISSIISK	DBP	913	sp|Q96QE5|TEFM_HUMAN	1	1	1	1	1	1	0	3554400	4045200	3613400	2269800	4349600
GKYDCGHVQK	DBP	74	sp|O15235|RT12_HUMAN	3	2	3	3		4	37317000	38202000	40077000	42734000	0	37311000
GLADYVAATFDIWK	DBP	1103	sp|Q9NYY8|FAKD2_HUMAN		4		3	1	4	0	5916400	0	6305400	618850	11410000
GLAPDLPEDLYHLIK	DBP	510	sp|P62277|RS13_HUMAN	1	1	1	1	1	1	1796600	6832800	3763600	6658500	3466400	6806100
GLDPYNVLAPK	DBP	239	sp|P10606|COX5B_HUMAN	7	7	8	8	8	8	719180000	767910000	850350000	942870000	401010000	1025200000
GLGMTLSYLFR	Oxidation (M);DBP	41	sp|O00217|NDUS8_HUMAN	5	2	5	2	5	3	15002000	16539000	8557400	2577100	11683000	22711000
GLGMTLSYLFR	DBP	41	sp|O00217|NDUS8_HUMAN	2	3	3	3	3	4	2271600	39065000	27627000	43348000	13531000	54823000
GLGYAQYLPK	DBP	1199	sp|Q9Y4W6|AFG32_HUMAN	3	4	3	2	6	4	121840000	261950000	122580000	246110000	61599000	252670000
GLLNYPR	DBP	784	sp|Q8IVS2|FABD_HUMAN	2	1			1	1	21938000	18052000	0	0	4929900	0
GLLTYTSWEDALSR	DBP	337	sp|P28331|NDUS1_HUMAN	6	6	7	7	4	6	101580000	239890000	148920000	279960000	72486000	321810000
GLPYSCNEK	DBP	584	sp|Q12849|GRSF1_HUMAN	3	3	2	2	1	2	79343000	98307000	100330000	84284000	34252000	107520000
GLQPVPDEEVIELYGGTQHIPLYQMSGFYGK	Oxidation (M);DBP	1024	sp|Q9H857|NT5D2_HUMAN		2			2		0	65309000	0	0	37329000	0
GLQPVPDEEVIELYGGTQHIPLYQMSGFYGK	DBP	1024	sp|Q9H857|NT5D2_HUMAN		2			1	1	0	36559000	0	0	17855000	22909000
GLQTAVLSNNFYLPNQK	DBP	713	sp|Q6JQN1|ACD10_HUMAN	1	1	1	1	1	1	20061000	29409000	20882000	20436000	13258000	27434000
GLSSLLYGSIPK	DBP	462	sp|P53007|TXTP_HUMAN	2	2	2	2	1	2	38425000	54671000	45540000	29903000	19252000	43558000
GLWGGEGWILGQIYANNDK	DBP	592	sp|Q13084|RM28_HUMAN		1		1	1		0	7931600	0	15073000	1888500	0
GLYPAPLK	DBP	394	sp|P40939|ECHA_HUMAN	2	2	2	3	3	3	81314000	88780000	88331000	102580000	44371000	114970000
GNEYQPSNIK	DBP	940	sp|Q9BQ48|RM34_HUMAN	1	1	2	1	1	2	18704000	19320000	23635000	25223000	5254000	39675000
GNILSYWIR	DBP	993	sp|Q9H061|T126A_HUMAN	3	2	2	2	1	1	7268900	14257000	9356000	5126700	2754200	12209000
GNSGQSVYSASK	DBP	805	sp|Q8N4T8|CBR4_HUMAN	1	1	1	1		1	10267000	13160000	10853000	13281000	0	13060000
GPAYGLSR	DBP	384	sp|P37802|TAGL2_HUMAN	2	2	2	2	2	2	75198000	88415000	85635000	77627000	40509000	99608000
GPILMELQTYR	Oxidation (M);DBP	214	sp|P08559|ODPA_HUMAN;sp|P29803|ODPAT_HUMAN	8	9	4	3	6	1	85136000	89188000	26718000	38649000	49555000	0
GPILMELQTYR	DBP	214	sp|P08559|ODPA_HUMAN;sp|P29803|ODPAT_HUMAN	7	7	7	7	7	6	249840000	485190000	346170000	470460000	172450000	458260000
GPSTEYGFYHDFFLGK	DBP	968	sp|Q9BW92|SYTM_HUMAN	6	7	8	8	8	8	152930000	340580000	294360000	395350000	197080000	412370000
GPSTEYGFYHDFFLGK	2 DBP	968	sp|Q9BW92|SYTM_HUMAN	1	3	1	1	1	2	10979000	73233000	29908000	36980000	19358000	54173000
GPTEAVGYFLYNLIDSMSDSEVQAK	Oxidation (M);DBP	402	sp|P42704|LPPRC_HUMAN		1			2		0	8184600	0	0	10387000	0
GQPCSQNYR	DBP	1006	sp|Q9H2U2|IPYR2_HUMAN	2	2	1	2		1	12923000	19322000	10265000	16535000	0	17809000
GQPDVVVKEDEEYK	DBP	321	sp|P24752|THIL_HUMAN	1	1	1	1	1		8506000	14661000	15172000	18066000	4020400	0
GQPDVVVKEDEEYKR	DBP	321	sp|P24752|THIL_HUMAN	2	2	2	2		2	31586000	53626000	59974000	66533000	0	64272000
GSITSVQAIYVPADDLTDPAPATTFAHLDATTVLSR	DBP	199	sp|P06576|ATPB_HUMAN	1	1	2	1	3	3	6601400	14414000	60004000	40220000	38685000	88317000
GSIYLAGQNIQDVSLESLR	DBP	112	sp|O75027|ABCB7_HUMAN	3	2	3	3	3	2	89773000	96834000	90523000	135740000	79160000	143260000
GSSYSGLLER	DBP	671	sp|Q4G0N4|NAKD2_HUMAN	1	1	1	1	1	1	61791000	80271000	76235000	74652000	40226000	93719000
GSTPYGGVK	DBP	321	sp|P24752|THIL_HUMAN	7	7	8	8	7	8	2530600000	3107900000	3664000000	3882500000	1504100000	4145500000
GSYGDLGGPIITTQVTIPK	DBP	506	sp|P61978|HNRPK_HUMAN	1	1	1	1	1	2	6962600	0	20420000	18726000	0	18807000
GSYVSIHSSGFR	DBP	607	sp|Q13838|DX39B_HUMAN;sp|O00148|DX39A_HUMAN	1	1	1	1		1	24479000	36700000	27780000	39383000	0	25464000
GTEPPFSGIYLNNK	DBP	1186	sp|Q9Y3D2|MSRB2_HUMAN	1	1	1	2	1		19550000	22733000	21551000	87813000	0	0
GTYLASK	DBP	737	sp|Q6YN16|HSDL2_HUMAN	1	1		1	1	1	14382000	17852000	0	0	2955900	20975000
GVAYDVPNPVFLEQK	DBP	659	sp|Q16850|CP51A_HUMAN	2	2			1		11347000	8031500	0	0	0	0
GVDNTFADELVELSTALEHQEYITFLEDLK	DBP	574	sp|Q07021|C1QBP_HUMAN		3		3			0	16254000	0	13927000	0	0
GVEVTVGHEQEEGGKWPYAGTAEAIK	DBP	344	sp|P30042|ES1_HUMAN	5	6	7	7	5	6	368640000	767380000	1853800000	2226100000	511000000	2446600000
GVFHGIENFINEASYMSILGMTPGFGDK	DBP	177	sp|P00367|DHE3_HUMAN		1	1	3		2	0	1479300	2140700	19848000	0	19912000
GVIINTASVAAFEGQVGQAAYSASK	DBP	930	sp|Q99714|HCD2_HUMAN	5	5	5	5	4	5	279530000	394090000	318860000	421800000	222850000	421840000
GVPGQVDFYAR	DBP	630	sp|Q15118|PDK1_HUMAN	2	2	4	4	3	4	112230000	137590000	184410000	150430000	61427000	200980000
GVQPLLDAVLEYLPNPSEVQNYAILNK	DBP	917	sp|Q96RP9|EFGM_HUMAN		3	3	5	2	5	0	4510700	7425900	32332000	7269200	38000000
GVVLFPWQARLYDR	DBP	1175	sp|Q9Y2S7|PDIP2_HUMAN	1	1	1	1	1	1	4739000	11481000	15145000	13899000	5490400	14114000
GVYGYRPR	DBP	900	sp|Q96HY7|DHTK1_HUMAN	8	8	5	7	7	7	278990000	309810000	236110000	276520000	102980000	320550000
GVYPPIQVHVTLGNEDLTVK	DBP	630	sp|Q15118|PDK1_HUMAN	2	2	2	1	1	2	18810000	40313000	57203000	44094000	9582800	51406000
GVYVLMSGLDLER	Oxidation (M);DBP	326	sp|P26440|IVD_HUMAN	1	1	1	1	1	1	8146500	12888000	0	0	10188000	15625000
GVYVLMSGLDLER	DBP	326	sp|P26440|IVD_HUMAN	2	2	2	2	2	3	8111200	35141000	16064000	32908000	13350000	57153000
GWDENVYYTVPLVR	DBP	939	sp|Q9BPW8|NIPS1_HUMAN	9	9	11	11	10	11	428490000	898900000	621070000	1051400000	281600000	1146400000
GWDENVYYTVPLVR	2 DBP	939	sp|Q9BPW8|NIPS1_HUMAN	3	4	3	4	2	6	33597000	143180000	34171000	127900000	26158000	201760000
GYADSPSK	DBP	560	sp|Q01518|CAP1_HUMAN	1	1	1	1		1	5367700	8478100	5344800	6670800	0	0
GYDSDNPR	DBP	300	sp|P22033|MUTA_HUMAN	5	4	4	4	5	4	72846000	121690000	97986000	111960000	20821000	143700000
GYDVIAQAQSGTGK	DBP	499	sp|P60842|IF4A1_HUMAN;sp|Q14240|IF4A2_HUMAN	2	2	1	2			18353000	24423000	0	19465000	0	0
GYEYVLEPSPVSLPLDRPQETR	DBP	901	sp|Q96I51|RCC1L_HUMAN	1	1	2	3	2	2	32514000	54556000	78617000	121040000	52272000	69362000
GYEYVLEPSPVSLPLDRPQETR	2 DBP	901	sp|Q96I51|RCC1L_HUMAN				1			0	0	0	18210000	0	0
GYFIQPTVFGDVQDGMTIAK	Oxidation (M);DBP	192	sp|P05091|ALDH2_HUMAN	5	2	3	3	1	2	71870000	46368000	66767000	66980000	15330000	60560000
GYFIQPTVFGDVQDGMTIAK	DBP	192	sp|P05091|ALDH2_HUMAN	3	4	5	3	1	5	39747000	94307000	112540000	122100000	30351000	188800000
GYISPYFINTSK	DBP	240	sp|P10809|CH60_HUMAN	6	6	7	6	7	6	2407100000	2940700000	2703700000	2744800000	1235900000	2893600000
GYISPYFINTSK	2 DBP	240	sp|P10809|CH60_HUMAN	6	4	5	5	4	3	401250000	363040000	513060000	565690000	287660000	321030000
GYLDKLEPSK	DBP	324	sp|P25705|ATPA_HUMAN	6	6	6	6	5	6	1374900000	1783800000	1813400000	1876000000	854610000	2145100000
GYLGPEQLPDCLK	DBP	393	sp|P40926|MDHM_HUMAN	4	4	6	4	6	5	350760000	450090000	507720000	587000000	236630000	684740000
GYQGDPSSALLELLDPEQNANFLDHYLDVPVDLSK	DBP	381	sp|P36776|LONM_HUMAN		2		2	3	2	0	16243000	0	12556000	25907000	6618600
GYSFTTTAER	DBP	497	sp|P63261|ACTG_HUMAN;sp|P60709|ACTB_HUMAN	2	1	1	2	1	2	51934000	21035000	23665000	26022000	27190000	74668000
GYSFYLAHEFFDVLPVHK	DBP	753	sp|Q7L592|NDUF7_HUMAN	3	3	3	3	2	4	8220100	37220000	24494000	35113000	9949000	53158000
GYTPEGTVLTVRPPLLPYIVNIK	DBP	815	sp|Q8NC60|NOA1_HUMAN	1	1		1	1		0	0	0	0	0	0
GYVGHEFILDTR	DBP	312	sp|P23378|GCSP_HUMAN	1	1	1				21428000	33190000	19327000	0	0	0
GYVGHEFILDTRPFK	DBP	312	sp|P23378|GCSP_HUMAN	1		1	1	1	1	9956400	0	20924000	27810000	14145000	14675000
GYVSCALGCPYEGK	DBP	376	sp|P35914|HMGCL_HUMAN	1						6419600	0	0	0	0	0
HASASIGGSEAYR	DBP	1130	sp|Q9UGC7|RF1ML_HUMAN	1	1	1	1		1	9827900	10347000	7084400	10001000	0	9938100
HCPYGQVNVK	DBP	705	sp|Q5VUE5|CA053_HUMAN	1	1					0	6879400	0	0	0	0
HDYVLNVQAK	DBP	1168	sp|Q9Y2D0|CAH5B_HUMAN	1	1	1			1	19424000	20364000	10412000	0	0	0
HEEEAFTAFTPAPEDSLASVPYPPLLR	DBP	547	sp|P82930|RT34_HUMAN		1	1	3	3	3	0	18467000	7273900	65781000	42967000	71714000
HEWVTTENGIGTVGISNFAQEALGDVVYCSLPEVGTK	DBP	313	sp|P23434|GCSH_HUMAN		2	3	4	4	5	0	25026000	48465000	193790000	63682000	229110000
HFPIEIDSTDYVSSGPSVR	DBP	541	sp|P82673|RT35_HUMAN	1	1	1		1	1	18648000	20951000	20236000	0	18892000	30695000
HGVYNPNK	DBP	393	sp|P40926|MDHM_HUMAN	9	9	12	10	9	13	1405400000	1825500000	1722300000	1931200000	100960000	2035200000
HGWEELVYYTVPLIQEMESR	DBP	119	sp|O75323|NIPS2_HUMAN		2	1	3	2	4	0	7424600	0	41762000	6058800	47140000
HGYVVGR	DBP	815	sp|Q8NC60|NOA1_HUMAN	2	2	2	2	1	2	21240000	32670000	21753000	23743000	5926700	38337000
HHAAYVNNLNVTEEK	DBP	187	sp|P04179|SODM_HUMAN	2	2	2	2		2	28351000	45098000	42378000	37732000	0	50806000
HHVLQTAHPSPLSVYR	DBP	257	sp|P13051|UNG_HUMAN	2	3	3	4	2	4	44040000	86323000	74804000	95788000	37319000	129210000
HHYPGCINLSFAYVEGESLLMALK	Oxidation (M);DBP	1206	sp|Q9Y697|NFS1_HUMAN		3	1	4	1	1	0	19086000	10880000	26260000	3216300	19231000
HHYPGCINLSFAYVEGESLLMALK	DBP	1206	sp|Q9Y697|NFS1_HUMAN		1	1	1		2	0	5262600	4823700	8911800	0	12581000
HILLYGPPGTGK	DBP	697;700	sp|Q5T2N8|ATD3C_HUMAN;sp|Q5T9A4|ATD3B_HUMAN	2	1	1	1	2	1	26377000	23231000	18891000	21196000	18760000	28444000
HLAEHSPYYEAMK	Oxidation (M);DBP	587	sp|Q12931|TRAP1_HUMAN	2	2	1	2	3	1	9320900	15509000	7956600	27023000	12369000	6775000
HLAEHSPYYEAMK	DBP	587	sp|Q12931|TRAP1_HUMAN	3	3	3	4	2	3	35420000	55313000	49009000	72409000	11141000	61751000
HLFLTYLGR	DBP	888	sp|Q96E29|MTEF3_HUMAN	3	2	3	4	2	1	40088000	56401000	44164000	53737000	15999000	38381000
HLGGIPWTYAEDAVPTLTPCR	DBP	355	sp|P31930|QCR1_HUMAN	3	3	7	7	3	8	139950000	303690000	760550000	1083100000	14212000	1118100000
HLNLEYHSSMIADAVK	Oxidation (M);DBP	97	sp|O43837|IDH3B_HUMAN	2	2	1	7	4	2	25979000	35792000	22987000	49896000	50140000	24846000
HLNLEYHSSMIADAVK	DBP	97	sp|O43837|IDH3B_HUMAN	4	4	5	7		4	77533000	148020000	214990000	283230000	0	249520000
HLQTYGEHYPLDHFDK	DBP	253	sp|P12694|ODBA_HUMAN	2	1	2		2	1	22860000	20236000	46129000	0	27370000	40525000
HLYDIHVTVQPK	DBP	38	sp|A8MXV4|NUD19_HUMAN	1	2			1	1	18416000	28563000	0	0	14401000	31221000
HNIAYFPQIVSVAAR	DBP	872	sp|Q96AB3|ISOC2_HUMAN	4	4	4	5	4	5	181440000	192520000	181420000	217570000	113910000	327970000
HPDYDEEGLYGAILPQVVTAGTITR	DBP	468	sp|P54098|DPOG1_HUMAN			1	1	1	1	0	0	12482000	32565000	15457000	33346000
HPLGEAYATK	DBP	953	sp|Q9BSH5|HDHD3_HUMAN	3	3	3	3	2	3	89205000	114170000	117540000	110160000	12252000	143540000
HSLLQTLYKV	DBP	413	sp|P46060|RAGP1_HUMAN	1	1			1		12904000	17219000	0	0	8084500	0
HSNLLYVNVIGLADDSVR	DBP	673	sp|Q4J6C6|PPCEL_HUMAN	1	1	2	2	1	2	15279000	35840000	45079000	70513000	27099000	60537000
HSPNCWYLR	DBP	848	sp|Q92552|RT27_HUMAN	1	1	3	1		1	15318000	24895000	0	16715000	0	15865000
HSTLVNDAYK	DBP	785	sp|Q8IWL3|HSC20_HUMAN	4	3	3	3	1	3	34569000	46305000	34538000	40510000	8411500	51776000
HTLSYVDVGTGK	DBP	353	sp|P31040|SDHA_HUMAN	2	1	2	2	2	3	45941000	21345000	44148000	44982000	24794000	41278000
HTSYISGPWFDMYLSAR	Oxidation (M);DBP	317	sp|P23786|CPT2_HUMAN	2				1		18453000	0	0	0	3647200	0
HVFTTFYAK	DBP	960	sp|Q9BUB7|TMM70_HUMAN	4	3	3	3	3	3	126970000	189200000	134030000	144590000	54344000	171830000
HVISYSLSPFEQR	DBP	68	sp|O14949|QCR8_HUMAN	7	6	9	8	9	6	1496500000	2036600000	1879200000	2157500000	738180000	2488200000
HVLCAYCYEK	DBP	973	sp|Q9BYC8|RM32_HUMAN	2	2	3	2	3	2	77743000	97389000	91692000	95034000	44720000	133360000
HVYEIAR	DBP	1183	sp|Q9Y3B7|RM11_HUMAN	3	3	3	3	1	2	24092000	27594000	28197000	26416000	7076500	21322000
HYAHTDCPGHADYVK	DBP	432	sp|P49411|EFTU_HUMAN	5	8	8	9	2	10	212240000	341110000	371960000	433240000	10184000	449580000
HYFYADLPAGYQITQQR	DBP	141	sp|O75879|GATB_HUMAN	2	2	1	1	1	1	41240000	70041000	52755000	41490000	18339000	56452000
HYLFDVQR	DBP	320	sp|P24539|AT5F1_HUMAN	2	1	1	1	1	1	25495000	23663000	15078000	14403000	10320000	22300000
HYNTNHEADDWCVPSR	DBP	630	sp|Q15118|PDK1_HUMAN		2		1			0	20545000	0	9622900	0	0
HYQTGQPLPK	DBP	933	sp|Q99797|MIPEP_HUMAN	2	2	1	1		2	18381000	23161000	17381000	18265000	0	20877000
IAAQDYIIGVFR	DBP	919	sp|Q96RR1|PEO1_HUMAN	2	2	3	2	2	2	19600000	29349000	22495000	32133000	14349000	37014000
IAEFAFEYAR	DBP	443	sp|P50213|IDH3A_HUMAN	6	6	6	6	6	5	266570000	423660000	292010000	382790000	200790000	414430000
IAEYAFK	DBP	449	sp|P51553|IDH3G_HUMAN	2	2	3	1	2	2	171020000	235570000	181960000	149230000	101720000	257620000
IAIYELLFK	DBP	419	sp|P46783|RS10_HUMAN	1	1	1	1	1	1	3418100	7445300	5908600	10035000	5128300	11932000
IALTSSELLYIYGALDSR	DBP	1087	sp|Q9NVV4|PAPD1_HUMAN		2	1	1	1	1	0	19798000	6558400	29012000	13843000	35495000
IAYDVQCPK	DBP	1089	sp|Q9NWR8|MCUB_HUMAN		1	1		1		0	17340000	21118000	0	7888600	0
ICLGNTYHLGLRPGPELIQK	DBP	971	sp|Q9BXR0|TGT_HUMAN	2	1			1	2	42837000	17966000	0	0	9435200	62398000
IDAFHYIQLGTVYR	DBP	772	sp|Q86UY8|NT5D3_HUMAN	1	1	1	1	1	1	15276000	24910000	28165000	25008000	10428000	28226000
IDAFHYVQLGTAYR	DBP	1024	sp|Q9H857|NT5D2_HUMAN	1		1	1	1	1	28726000	0	23273000	28230000	12855000	38378000
IDEYDYSKPIQGQQK	DBP	353	sp|P31040|SDHA_HUMAN	5	6	5	7	4	4	375460000	582150000	494540000	713470000	199770000	722630000
IDEYDYSKPIQGQQK	2 DBP	353	sp|P31040|SDHA_HUMAN	1	1	1	2	2	2	18633000	38265000	29519000	67843000	36332000	72578000
IDLNYLR	DBP	778	sp|Q86X76|NIT1_HUMAN	1	2	1	1	1	1	14810000	18543000	18027000	19638000	7456900	19904000
IDLTVEELPAVYTGLFYK	DBP	463	sp|P53370|NUDT6_HUMAN		1	1		1	1	0	4653800	3143900	0	4652900	8429800
IDSYQEPFTHSAPESIPDTFEDAVNILKPSTIIGVAGAGR	DBP	311	sp|P23368|MAOM_HUMAN		2	2	2	3	2	0	308120000	227050000	432690000	289620000	518410000
IDYGEYMDK	Oxidation (M);DBP	570	sp|Q04837|SSBP_HUMAN	6	6	8	6	6	5	134740000	151060000	152530000	263170000	201760000	248910000
IDYGEYMDK	DBP	570	sp|Q04837|SSBP_HUMAN	5	4	7	7	3	6	153350000	264800000	285990000	291960000	38541000	316030000
IDYGEYMDKNNVR	Oxidation (M);DBP	570	sp|Q04837|SSBP_HUMAN	8	7	9	8	8	8	357380000	366420000	443470000	469300000	226860000	583120000
IDYGEYMDKNNVR	DBP	570	sp|Q04837|SSBP_HUMAN	5	5	4	5	4	5	440300000	663120000	726170000	898270000	262220000	887890000
IDYGEYMDKNNVR	2 DBP	570	sp|Q04837|SSBP_HUMAN	3	2	4	3	1	2	84241000	119820000	120510000	194150000	9517800	111890000
IEATYESVLFHQLQEIK	DBP	1177	sp|Q9Y2Z2|MTO1_HUMAN	1	1		1	1	1	4871500	13134000	0	28074000	8958900	24109000
IEGVYAR	DBP	288	sp|P18077|RL35A_HUMAN	1	1	1	1		1	16092000	19313000	17561000	24091000	0	21849000
IETFLNHYPVESSWIAPELR	DBP	750	sp|Q7L2E3|DHX30_HUMAN	1	1		1	1	2	19510000	41291000	0	35543000	16276000	66778000
IEVPLYSLLEQTHLK	DBP	849	sp|Q92598|HS105_HUMAN			1	1		1	0	0	3031800	2804600	0	4663600
IEYDTFGELK	DBP	212	sp|P07954|FUMH_HUMAN	3	4	4	3	5	5	78365000	145280000	133720000	155810000	62781000	160900000
IFGYPVGIVGNNGVLFSESAK	DBP	1043	sp|Q9HCC0|MCCB_HUMAN	6	5	8	8	6	8	314330000	544450000	537070000	635590000	311820000	769550000
IFHIVENDLYIDFGGK	DBP	1171	sp|Q9Y2Q9|RT28_HUMAN	2	2	4	3	3	3	13738000	66095000	54873000	80860000	31434000	91305000
IFLYPNAGQLK	DBP	933	sp|Q99797|MIPEP_HUMAN	6	5	5	6	4	5	248760000	275680000	315690000	335240000	161210000	345440000
IFNITDNAAIKPGTPLYAAHFRPGQYVDVTAK	DBP	219	sp|P09001|RM03_HUMAN	1	2		2	1	3	42281000	101620000	0	124610000	15136000	166790000
IFTLNLSAPFISQFYK	DBP	480	sp|P55263|ADK_HUMAN		1		1	1	1	0	1960000	0	2032800	1276000	3878200
IFTLPGDCLIYPAHDYHGFTVSTVEEER	DBP	167	sp|O95571|ETHE1_HUMAN	3	5	4	4	5	4	176170000	753860000	716140000	1449200000	717280000	1716100000
IFTLPGDCLIYPAHDYHGFTVSTVEEER	2 DBP	167	sp|O95571|ETHE1_HUMAN		2	1	2	2	2	0	45994000	16754000	54655000	33957000	84868000
IFVHYPR	DBP	944	sp|Q9BQ95|ECSIT_HUMAN	3	4	2	3	3	3	94811000	79750000	0	125560000	45769000	128600000
IFVNNELNELYTGLK	DBP	35	sp|A6NJ78|MET15_HUMAN		1	1	1	1	2	0	23160000	14131000	17634000	12609000	20653000
IFYIVEQR	DBP	436	sp|P49590|SYHM_HUMAN	1	1	1	2	2	2	32446000	44209000	34092000	45094000	17024000	36958000
IGAVSAPIYNAHEK	DBP	30	sp|A3KMH1|VWA8_HUMAN		1	1	1	1	1	0	0	26718000	0	11101000	20330000
IGGSVHLIVNNQLGYTTPAER	DBP	900	sp|Q96HY7|DHTK1_HUMAN	1	1	1	1	1	1	19131000	32878000	43409000	53266000	13946000	61055000
IGHHSTSDDSSAYR	DBP	253	sp|P12694|ODBA_HUMAN	7	7	7	9	1	8	64760000	115110000	123590000	135880000	1976100	113210000
IGIASQALGIAQTALDCAVNYAENR	DBP	281	sp|P16219|ACADS_HUMAN				2		2	0	0	0	5088000	0	5105700
IHGVLYYVEHR	DBP	673	sp|Q4J6C6|PPCEL_HUMAN	2	2	1	1	3	2	12751000	55819000	22448000	19143000	5126800	47787000
IHNAELQRYILATLLK	DBP	728	sp|Q6PI48|SYDM_HUMAN			1	1		1	0	0	22345000	13941000	0	19778000
IHTPMEYK	Oxidation (M);DBP	97	sp|O43837|IDH3B_HUMAN	6	7	6	6	4	7	106920000	138020000	123820000	127270000	28110000	161710000
IHTPMEYK	DBP	97	sp|O43837|IDH3B_HUMAN	4	3	4	4	3	4	77816000	108350000	112800000	91198000	30865000	125450000
IIFYSLIKPSINEK	DBP	791	sp|Q8IYB8|SUV3_HUMAN	2	3	3	2	2	2	42223000	74324000	64954000	59546000	32893000	65373000
IIVENLFYPVTLDVLHQIFSK	DBP	327	sp|P26599|PTBP1_HUMAN				1		1	0	0	0	1823900	0	2114300
IKDYDANFK	DBP	949	sp|Q9BRJ2|RM45_HUMAN	2	1	2	2	2	2	18087000	26950000	137420000	161090000	63135000	137410000
IKKPDYK	DBP	647	sp|Q16540|RM23_HUMAN	1	2	1	1		2	12122000	18944000	14359000	15197000	0	21748000
IKYPHQLDQK	DBP	642	sp|Q15813|TBCE_HUMAN	1	1				1	7367200	8193000	0	0	0	8449300
ILAAALTQHNGDAAASLTVAEQYVSAFSK	DBP	1144	sp|Q9UJZ1|STML2_HUMAN	2					2	6621000	0	0	0	0	24639000
ILCFYGPPGVGK	DBP	381	sp|P36776|LONM_HUMAN	4	3	2	1	2	3	66079000	71719000	66811000	56495000	27939000	77859000
ILGLGDLGVYGMGIPVGK	Oxidation (M);DBP	311	sp|P23368|MAOM_HUMAN	13	11	11	10	11	11	162370000	176740000	186950000	171370000	130460000	195020000
ILGLGDLGVYGMGIPVGK	DBP	311	sp|P23368|MAOM_HUMAN	5	6	5	6	6	6	42293000	192900000	197560000	294780000	96296000	407950000
ILGYINTGK	DBP	192	sp|P05091|ALDH2_HUMAN	5	6	6	6	6	6	408590000	469560000	546250000	563840000	215660000	655810000
ILKEDILNYLEK	DBP	243	sp|P11182|ODB2_HUMAN			1	1	1	1	0	0	25814000	28253000	17088000	25428000
ILLLDEATSALDAENEYLVQEALDR	DBP	1063	sp|Q9NRK6|ABCBA_HUMAN		3		2	3	1	0	11918000	0	25272000	19204000	6091800
ILQDDIESLMPIVYTPTVGLACSQYGHIFR	Oxidation (M);DBP	311	sp|P23368|MAOM_HUMAN	2	3	1	3	5	4	11863000	43706000	9254700	40884000	66994000	70875000
ILQDDIESLMPIVYTPTVGLACSQYGHIFR	DBP	311	sp|P23368|MAOM_HUMAN		3	2	4	4	4	0	60765000	32312000	127750000	40943000	182240000
ILSHFPEELSLAFVYGSGVYR	DBP	877	sp|Q96BW9|TAM41_HUMAN		1	2	2	2	2	0	13917000	12753000	26747000	7805000	0
ILTDYGFEGHPFR	DBP	130	sp|O75489|NDUS3_HUMAN	1	1	1	1	1	2	42062000	78872000	58952000	50622000	28389000	107310000
ILYESQR	DBP	253	sp|P12694|ODBA_HUMAN	3	3	1	2	3	3	96491000	109780000	100440000	108590000	53052000	122550000
ILYYSGYTR	DBP	864	sp|Q969S9|RRF2M_HUMAN	1	1	1		1		13076000	21530000	15938000	0	0	0
IMDPNIVGSEHYDVAR	Oxidation (M);DBP	199	sp|P06576|ATPB_HUMAN	3	1	1	1	2	2	73362000	36690000	13307000	41033000	95196000	105050000
IMDPNIVGSEHYDVAR	DBP	199	sp|P06576|ATPB_HUMAN	2	3	3	3	1	3	70029000	127570000	172570000	157870000	23235000	220920000
IMGLDLPDGGHLTHGYMSDVK	Oxidation (M);DBP	367	sp|P34897|GLYM_HUMAN	3	2	6	3	3	4	53279000	46482000	228280000	144560000	128600000	194240000
IMGLDLPDGGHLTHGYMSDVK	DBP	367	sp|P34897|GLYM_HUMAN	3	2	5	5	1	7	83274000	224700000	459540000	546810000	60150000	636990000
IMGLDLPDGGHLTHGYMSDVKR	Oxidation (M);DBP	367	sp|P34897|GLYM_HUMAN	2		2	1	2	2	29689000	0	40024000	41075000	32058000	65197000
IMGLDLPDGGHLTHGYMSDVKR	DBP	367	sp|P34897|GLYM_HUMAN	2	1	1	2		3	30432000	36631000	80078000	142730000	0	217150000
IMQSSSEVGYDAMAGDFVNMVEK	DBP	240	sp|P10809|CH60_HUMAN	1	2	2	3	2	3	8067700	57626000	44950000	90295000	34123000	131250000
INFDSNSAYR	DBP	1116	sp|Q9P2R7|SUCB1_HUMAN	2	2	2	2	2	2	25650000	45204000	50650000	20629000	22142000	26226000
INSYGYGDHYIHIK	DBP	893	sp|Q96EY1|DNJA3_HUMAN	8	7	8	10	7	9	431100000	443660000	814780000	875100000	414220000	933370000
INSYGYGDHYIHIK	2 DBP	893	sp|Q96EY1|DNJA3_HUMAN	3	2	4	3	2	4	120220000	198810000	198580000	192030000	59381000	269030000
IPAVTYPK	DBP	748	sp|Q7L0Y3|MRRP1_HUMAN	3	3	6	5	5	4	155420000	161440000	401660000	375280000	232660000	402280000
IPENIYR	DBP	402	sp|P42704|LPPRC_HUMAN	4	4	2	3	4	3	106240000	47515000	85622000	108740000	54952000	34865000
IPNIYAIGDVVAGPMLAHK	Oxidation (M);DBP	224	sp|P09622|DLDH_HUMAN	4	1	4	3	2	3	43168000	23069000	61824000	61543000	29415000	63515000
IPNIYAIGDVVAGPMLAHK	DBP	224	sp|P09622|DLDH_HUMAN	3	3	3	3	3	3	18932000	72553000	115450000	149140000	39229000	157230000
IPPNWYPDAR	DBP	791	sp|Q8IYB8|SUV3_HUMAN	2	2		1	2	2	44342000	96998000	0	13433000	2827100	0
IPTNYLR	DBP	831	sp|Q8TCS8|PNPT1_HUMAN	2	2	2	2	2	2	82944000	75395000	76201000	89958000	41067000	93128000
IQEIIEQLDVTTSEYEK	DBP	240	sp|P10809|CH60_HUMAN	25	43	45	40	13	42	1815300000	5587300000	6071900000	7040600000	4236400000	7821800000
IQEIIEQLDVTTSEYEKEK	DBP	240	sp|P10809|CH60_HUMAN	15	24	41	31	14	30	2040600000	5158100000	5295200000	7027700000	3107700000	6792000000
IQEQYRR	DBP	309	sp|P22830|HEMH_HUMAN	2	2	2	3		2	76703000	100950000	95144000	94828000	0	110190000
IQEWIPPSTPYK	DBP	1134	sp|Q9UI09|NDUAC_HUMAN	3	2	1	2	1	3	51324000	49884000	20625000	46138000	4237000	80648000
IQFDEGYDNYPGQEK	DBP	853	sp|Q92665|RT31_HUMAN	4	4	4	7	6	4	68963000	146210000	89376000	271270000	137300000	224690000
IQFHNVKPEYLDAYNSLTEAVLPK	DBP	939	sp|Q9BPW8|NIPS1_HUMAN	4	3	4	4	5	4	202860000	321940000	347830000	432880000	171240000	386590000
IQFHNVKPEYLDAYNSLTEAVLPK	2 DBP	939	sp|Q9BPW8|NIPS1_HUMAN	1		1		2	1	11580000	0	12606000	0	26363000	48231000
IQPFQNLTLHPASSSLHYSLQLFEGMK	DBP	77	sp|O15382|BCAT2_HUMAN		2	2	2	2	1	0	33240000	43809000	48868000	16278000	38101000
IQPVEVDKYGNIDAVHLK	DBP	312	sp|P23378|GCSP_HUMAN	3	2	4	5	4	3	184220000	214090000	340250000	458870000	193370000	426840000
IQPVPYR	DBP	901	sp|Q96I51|RCC1L_HUMAN	1	1	1	1	1	1	22339000	34877000	30422000	28727000	11376000	38512000
IQQYISHR	DBP	677	sp|Q53H82|LACB2_HUMAN	1	1	1	1	1	1	15163000	14575000	19322000	18968000	2798300	23489000
IQTQPGYANTLR	DBP	555	sp|Q00325|MPCP_HUMAN	3	5	7	4	4	5	317530000	426930000	490130000	478110000	163250000	547670000
IQYPGIAQSIQSDVQNLLAVLK	DBP	885	sp|Q96D53|COQ8B_HUMAN		3	1	4	1	5	0	12885000	996420	18203000	1067100	38429000
IRPTVQEDGGDVIYK	DBP	1154	sp|Q9UMS0|NFU1_HUMAN	1	1			1		10991000	22858000	0	0	12030000	0
ISALQSAGVVVSMSPAQLGTTIYK	DBP	465	sp|P53597|SUCA_HUMAN	2	1	4	3	2	3	23189000	36899000	64654000	70301000	24118000	80410000
ISALQSAGVVVSMSPAQLGTTIYKEFEK	DBP	465	sp|P53597|SUCA_HUMAN			1	2	1	2	0	0	5295300	12436000	2495100	17195000
ISQAYVVLGSATLR	DBP	908	sp|Q96LL9|DJC30_HUMAN	2	1			1	1	25419000	14169000	0	0	5916900	19586000
ISVAGVTSSNVGYLAHAIHQVTK	DBP	181	sp|P00505|AATM_HUMAN	1		2	1	2	3	24431000	0	51795000	30926000	32454000	79452000
ITAPTHVPLQYIGPNQPR	DBP	1051	sp|Q9NP81|SYSM_HUMAN	1	1	1	1	1	1	25254000	21148000	49731000	39922000	18119000	37727000
ITESRPTPAPTATPTAPSPLQATAGPSYPR	DBP	42	sp|O00330|ODPX_HUMAN	2	2	2	2	2	2	61679000	55102000	84326000	105980000	67108000	113790000
ITGGYRLPAK	DBP	943	sp|Q9BQ69|MACD1_HUMAN	1	1	1	1	1	1	7569800	15879000	9258300	14907000	6095900	11036000
ITLIIGGSYGAGNYGMCGR	DBP	1043	sp|Q9HCC0|MCCB_HUMAN	2	2	2	2	1	1	24219000	34100000	28898000	12568000	0	21918000
ITMEYSSSGK	Oxidation (M);DBP	584	sp|Q12849|GRSF1_HUMAN	3	1	2	1	3	2	11663000	6970600	16030000	8873900	5112000	9938000
ITMEYSSSGK	DBP	584	sp|Q12849|GRSF1_HUMAN	1	1	2	1	1	2	21973000	38154000	39825000	32610000	9944900	45448000
ITSAYLQDIENAYKK	DBP	159	sp|O95299|NDUAA_HUMAN	1		1	1	1	1	14600000	0	0	12387000	6546200	15410000
ITTHYTIYPR	DBP	645	sp|Q16134|ETFD_HUMAN	1	2	3	3	2	2	13491000	49876000	56749000	40214000	33457000	52697000
IVADKDYSVTANSK	DBP	205	sp|P07195|LDHB_HUMAN	1	1	1	1		1	7259400	11227000	14302000	15489000	0	15352000
IVAFADAAVEPIDFPIAPVYAASMVLK	Oxidation (M);DBP	321	sp|P24752|THIL_HUMAN	2	6	6	8	7	5	10116000	65582000	105970000	134180000	115380000	60027000
IVAFADAAVEPIDFPIAPVYAASMVLK	DBP	321	sp|P24752|THIL_HUMAN	1	3	5	7	5	6	1510400	45116000	64627000	162420000	54046000	217140000
IVAPELYIAVGISGAIQHLAGMK	Oxidation (M);DBP	264	sp|P13804|ETFA_HUMAN		2	7	3	2	5	0	8067900	25168000	17803000	1738500	28332000
IVAPELYIAVGISGAIQHLAGMK	DBP	264	sp|P13804|ETFA_HUMAN		1	3	3		2	0	5888700	11052000	13627000	0	20839000
IVEYEKEMEK	DBP	143	sp|O75947|ATP5H_HUMAN	1	1	1	1	1	1	4350900	12987000	13028000	15935000	3611800	20350000
IVYPPQLPGEPR	DBP	1092	sp|Q9NWU5|RM22_HUMAN	2	3	5	5	5	4	41966000	59781000	114480000	132090000	62928000	105370000
IWHHTFYNELR	DBP	497	sp|P63261|ACTG_HUMAN;sp|P60709|ACTB_HUMAN;sp|P68032|ACTC_HUMAN;sp|P68133|ACTS_HUMAN;sp|Q6S8J3|POTEE_HUMAN;sp|P0CG38|POTEI_HUMAN;sp|A5A3E0|POTEF_HUMAN;sp|Q9BYX7|ACTBM_HUMAN;sp|P0CG39|POTEJ_HUMAN	2	2	2	1	1	2	43109000	84749000	62480000	42600000	3352700	81215000
IWMFDKYGLLVK	Oxidation (M);DBP	311	sp|P23368|MAOM_HUMAN	2	1	1	1	1	1	16463000	13504000	0	0	5902100	10899000
IWMFDKYGLLVK	DBP	311	sp|P23368|MAOM_HUMAN	1	2	3	4		3	9335600	51926000	44243000	55290000	0	54416000
IWPYVYAFLQTK	DBP	1140	sp|Q9UIJ7|KAD3_HUMAN	2	2	4	4	4	4	17945000	42986000	31541000	53985000	19813000	66643000
IWPYVYTLFSNK	DBP	330	sp|P27144|KAD4_HUMAN	5	4	4	4	4	6	32989000	76790000	57931000	84940000	22344000	99115000
IYELAAGGTAVGTGLNTR	DBP	212	sp|P07954|FUMH_HUMAN	6	5	6	4	5	6	180140000	149010000	246810000	193240000	113250000	264640000
IYGLGSLALYEK	DBP	378	sp|P36542|ATPG_HUMAN	10	12	13	11	11	11	304590000	451630000	422510000	422130000	253550000	522500000
IYKYEGVR	DBP	1002	sp|Q9H2D1|MFTC_HUMAN	2	1	2	1	2	2	26635000	32071000	48268000	30574000	21549000	43001000
IYNNIPANLR	DBP	147	sp|O76031|CLPX_HUMAN	4	3	4	4	3	3	255790000	283740000	282450000	323920000	148660000	326850000
IYPLPHMYVIK	Oxidation (M);DBP	298	sp|P21912|SDHB_HUMAN	5	4	3	2	1	2	180140000	202920000	93843000	107580000	59105000	115400000
IYPLPHMYVIK	DBP	298	sp|P21912|SDHB_HUMAN	6	5	6	6	4	6	223980000	437680000	393570000	439970000	65540000	515500000
IYQDAYR	DBP	554	sp|Q00059|TFAM_HUMAN	5	4	6	6	5	6	92900000	118170000	130300000	125310000	50860000	122910000
IYVAELIQQLQQQALSEPAVVQK	DBP	592	sp|Q13084|RM28_HUMAN	2	1	4	5	4	7	33159000	30603000	159740000	292670000	92406000	366230000
KAADYVR	DBP	1202	sp|Q9Y5U8|MPC1_HUMAN	4	4	4	4	1	4	137350000	164330000	156390000	154630000	3312300	190500000
KATQASQEY	DBP	280	sp|P16104|H2AX_HUMAN	1	1	1	1	1	1	6504400	12621000	9330600	15471000	3756500	10197000
KAYLPQELLGK	DBP	448	sp|P51398|RT29_HUMAN		1	1	2		2	0	30840000	13925000	39671000	0	44778000
KAYYQLAK	DBP	893	sp|Q96EY1|DNJA3_HUMAN	8	5	8	7	6	6	265420000	305290000	284630000	308940000	115690000	328470000
KAYYQLAK	2 DBP	893	sp|Q96EY1|DNJA3_HUMAN	2	1		1	1		21432000	22137000	0	17726000	0	0
KDFPLSGYVELR	DBP	130	sp|O75489|NDUS3_HUMAN					1	1	0	0	0	0	0	18667000
KDFYDLAAFITEGLEVHFVEHYR	DBP	381	sp|P36776|LONM_HUMAN		1	2	3		1	0	7290700	3558400	16670000	0	7403700
KDLLVENVPYCDAPTQK	DBP	704	sp|Q5U5X0|LYRM7_HUMAN	3	2	3	3	2	3	153020000	223080000	345450000	308680000	134080000	353930000
KDLLVENVPYCDAPTQKQ	DBP	704	sp|Q5U5X0|LYRM7_HUMAN	1	1	1	1	1	1	15841000	19060000	36890000	49516000	21523000	54328000
KEGGTVVYGGK	DBP	433	sp|P49419|AL7A1_HUMAN	4	4	4	4	3	4	61143000	98408000	77140000	72443000	23950000	98955000
KEPGYIR	DBP	147	sp|O76031|CLPX_HUMAN	3	4	4	4	3	4	98902000	139770000	121250000	122860000	39124000	156320000
KEYEQELSDDLHVER	DBP	764	sp|Q7Z7F7|RM55_HUMAN	3	3	4	5	6	6	97233000	247890000	176840000	337910000	208880000	382050000
KFDLNSPWEAFPVYR	DBP	130	sp|O75489|NDUS3_HUMAN	5	6	6	8	5	9	140280000	397340000	266850000	476780000	123820000	563460000
KFVFFNIPQIQYK	DBP	539	sp|P82663|RT25_HUMAN	2	2	2	1	2	2	27992000	45199000	56044000	48578000	25590000	67537000
KGAYDIFLNAK	DBP	402	sp|P42704|LPPRC_HUMAN	1	2	2	1	1	1	16749000	41707000	17605000	23025000	12743000	27998000
KGDTIYNTR	DBP	917	sp|Q96RP9|EFGM_HUMAN	2	2	2	2	1	2	31665000	34280000	40288000	42882000	2671600	45817000
KGFSYLVTGVTTVGVAYAAK	DBP	232	sp|P47985|UCRI_HUMAN;sp|P0C7P4|UCRIL_HUMAN	3	2	2	3	2	2	73878000	98214000	88556000	82349000	52202000	94284000
KGINTLVTYDMVPEPK	Oxidation (M);DBP	295	sp|P20674|COX5A_HUMAN	2	1	3	1	2	1	66695000	0	98980000	82490000	42583000	76716000
KGINTLVTYDMVPEPK	DBP	295	sp|P20674|COX5A_HUMAN	2	3	4	4	2	2	70536000	135470000	141080000	157980000	33532000	108270000
KGLDPYNVLAPK	DBP	239	sp|P10606|COX5B_HUMAN	6	6	6	6	5	5	938530000	1072800000	1082300000	1042100000	454680000	1244600000
KGPNVVGPYGLLQPFADAMK	DBP	183	sp|P03886|NU1M_HUMAN	1	1	1	1	1	1	2584200	17885000	15788000	20173000	3801100	17476000
KGSITSVQAIYVPADDLTDPAPATTFAHLDATTVLSR	DBP	199	sp|P06576|ATPB_HUMAN	2	1	3	3	3	3	34089000	58794000	254000000	316400000	144160000	332370000
KHGVYNPNK	DBP	393	sp|P40926|MDHM_HUMAN	4	4	4	2	1	4	72144000	110170000	85142000	72885000	2039900	100350000
KHPAAQLEYVICDSQSSVVLASQEYLELLSPVVR	DBP	672	sp|Q4G176|ACSF3_HUMAN			1	1		1	0	0	2748800	6120400	0	7125300
KHTLSYVDVGTGK	DBP	353	sp|P31040|SDHA_HUMAN	3	3	3	2	2	3	65958000	76360000	87934000	58519000	27595000	101500000
KIETFLNHYPVESSWIAPELR	DBP	750	sp|Q7L2E3|DHX30_HUMAN	2	2	2	2	2	2	57354000	129310000	143350000	211060000	47156000	214050000
KILGYINTGK	DBP	192	sp|P05091|ALDH2_HUMAN	4	4	3	3	3	3	129170000	157840000	161240000	142560000	74378000	154380000
KKEPYCR	DBP	1031	sp|Q9H9P8|L2HDH_HUMAN	1	1	1	1		2	11243000	16392000	7885800	16148000	0	17314000
KLAYRPPK	DBP	215	sp|P08574|CY1_HUMAN	4	3	4	5		5	80549000	93111000	86799000	87898000	0	87251000
KLDVTIEPSEEPLFPADELYGIVGANLK	DBP	1043	sp|Q9HCC0|MCCB_HUMAN				1	1		0	0	0	4682600	2500000	0
KLEEGGPVYSPPAEVVVK	DBP	158	sp|O95202|LETM1_HUMAN	1	1	6	6	5	6	75809000	86487000	600580000	645960000	316080000	625340000
KLFYSTFATDDR	DBP	347	sp|P30084|ECHM_HUMAN	1	2	1			1	0	44904000	13316000	0	0	105280000
KLFYSTFATDDRK	DBP	347	sp|P30084|ECHM_HUMAN	1	2	1	2	2	1	31327000	67406000	64669000	83130000	44590000	65774000
KLGADDVIDYK	DBP	844	sp|Q8WWV3|RT4I1_HUMAN	2				2		29849000	0	0	0	24368000	0
KLISVETDIVVDHYKEEK	DBP	587	sp|Q12931|TRAP1_HUMAN	1	3	4	3	6	4	11183000	101730000	201330000	86229000	122270000	217550000
KLNSSGYR	DBP	670	sp|Q49AM1|MTEF2_HUMAN	2	2	1	2		2	20330000	28225000	14285000	19916000	0	29038000
KLPDVPNPLQILYIR	DBP	822	sp|Q8NFF5|FAD1_HUMAN	3	3	3	3	2	3	8767200	18098000	14915000	18151000	6674300	30353000
KLSSETYSQAK	DBP	580	sp|Q08J23|NSUN2_HUMAN	2	2	2	2	1	2	47428000	55786000	72848000	73717000	4360400	87995000
KLTPEQFYVTR	DBP	1186	sp|Q9Y3D2|MSRB2_HUMAN	1	1	1	1		2	8496500	47040000	0	35169000	0	51818000
KLYCIYVAIGQK	DBP	324	sp|P25705|ATPA_HUMAN	2	2	2	2	1	2	74376000	107980000	103760000	113860000	35098000	105890000
KNYNWAITR	DBP	979	sp|Q9BYN8|RT26_HUMAN	4	3	4	4	2	4	124820000	149710000	99366000	140240000	29716000	151310000
KPALELLHYLK	DBP	448	sp|P51398|RT29_HUMAN	3	3	2	3	1	2	39675000	49139000	50050000	47199000	11075000	41791000
KPAPVPAEPFDNTTYK	DBP	485	sp|P56181|NDUV3_HUMAN	2	2	2	1	1	2	53849000	63721000	84051000	36118000	16317000	128640000
KPATSYVR	DBP	417	sp|P46779|RL28_HUMAN	1	2	1	1		1	7054200	3498900	6229300	8748500	0	7919100
KPFYPALIR	DBP	50	sp|O00746|NDKM_HUMAN	2	2	1	2	2	2	24321000	36495000	17258000	28353000	11769000	28123000
KPLEALYGYDYFAR	DBP	776	sp|Q86WA6|BPHL_HUMAN	2	2	4	2	2	3	37919000	89473000	129450000	89853000	52128000	123790000
KPLLPYTPGSDVAGVIEAVGDNASAFK	DBP	577	sp|Q08257|QOR_HUMAN	2	2	3	3	3	4	24931000	64683000	93272000	135210000	65891000	172610000
KPLLVHVYGAYGMDLK	Oxidation (M);DBP	673	sp|Q4J6C6|PPCEL_HUMAN	2	2	2	2	2	2	58747000	84802000	102660000	73631000	46578000	94853000
KPPTFGDASVIALELLNSGYEFDEGSIIFNK	DBP	378	sp|P36542|ATPG_HUMAN		2		2	2	2	0	7960300	0	17714000	7376600	17731000
KPQIICYPETGHYIEPPYFPLCR	DBP	769	sp|Q86TX2|ACOT1_HUMAN;sp|P49753|ACOT2_HUMAN	5	5	5	4	3	5	141470000	301320000	316790000	345310000	90796000	384190000
KPVEELTEEEKYVR	DBP	1174	sp|Q9Y2R9|RT07_HUMAN	4	4	7	7	8	7	160480000	368100000	358790000	550210000	138880000	586190000
KPVIAAVNGYAFGGGCELAMMCDIIYAGEK	DBP	347	sp|P30084|ECHM_HUMAN		1	2	2	1	2	0	12135000	45867000	74317000	4514000	99950000
KPVSSYLR	DBP	554	sp|Q00059|TFAM_HUMAN	6	7	6	6	6	5	325620000	396460000	288740000	354710000	156320000	380010000
KQLYNIYAK	DBP	652	sp|Q16740|CLPP_HUMAN	2	1	2	1	1	1	14578000	15981000	21162000	12186000	8358500	13912000
KQSGGAGQYGK	DBP	917	sp|Q96RP9|EFGM_HUMAN	1	1	1	1		1	3720300	7879900	5418300	4363600	0	6146200
KTFDLYANVRPCVSIEGYK	DBP	443	sp|P50213|IDH3A_HUMAN	6	5	6	6	4	6	150150000	184160000	243780000	224030000	99685000	281560000
KTGYSFVNCK	DBP	411	sp|P43897|EFTS_HUMAN	3	4	4	2	3	3	77094000	112420000	112660000	31349000	43656000	100420000
KTVTAMDVVYALK	DBP	518	sp|P62805|H4_HUMAN	2	1	1	2	1	2	17725000	16089000	16877000	11568000	5739100	35642000
KTVTAMDVVYALKR	DBP	518	sp|P62805|H4_HUMAN	2	2	2			2	15168000	35553000	23954000	0	0	0
KVLSVAVYNHYK	DBP	147	sp|O76031|CLPX_HUMAN	2	2	1	2		1	15378000	23192000	16776000	21004000	0	18470000
KVLSVAVYNHYKR	DBP	147	sp|O76031|CLPX_HUMAN	1	1	1	1		2	14066000	10141000	11085000	12466000	0	25655000
KVNEMIVTGQYGR	DBP	758	sp|Q7Z2W9|RM21_HUMAN	1	2	1	2		1	16983000	44169000	24228000	32567000	0	24674000
KVNPYEEVDQEK	DBP	947	sp|Q9BQP7|MGME1_HUMAN	1	1	1	2	1	1	0	0	19432000	20765000	4143100	22613000
KVVDHYENPR	DBP	1000	sp|Q9H1K1|ISCU_HUMAN	1	1	2	2		2	13830000	22053000	33334000	32921000	0	41692000
KVVEDIEYLK	DBP	159	sp|O95299|NDUAA_HUMAN	2	2	4	4	4	4	38393000	62417000	81548000	101120000	54089000	117280000
KVVENEIYSESHR	DBP	901	sp|Q96I51|RCC1L_HUMAN	1	1	1	1		1	7723800	12499000	16044000	13091000	0	10329000
KVYFHTDAAQAVGK	DBP	1206	sp|Q9Y697|NFS1_HUMAN	3	3	3	3	4	3	202690000	34176000	228720000	286690000	34333000	281450000
KWPLYMSTK	DBP	426	sp|P48735|IDHP_HUMAN	2	3	2	2		1	27520000	56421000	44715000	39101000	0	31530000
KWYTMLANEK	DBP	841	sp|Q8WW59|SPRY4_HUMAN	1		1	1		1	0	0	13903000	14069000	0	0
KWYYNAAGFNK	DBP	274	sp|P14927|QCR7_HUMAN	2	2	1	2			17701000	32150000	35417000	34259000	0	0
KYDYNPSFAIR	DBP	1024	sp|Q9H857|NT5D2_HUMAN	1	2	1	2	1	2	41461000	60297000	34624000	46325000	25442000	66974000
KYEEIDNAPEER	DBP	432	sp|P49411|EFTU_HUMAN	5	5	6	8	6	6	219420000	447140000	573790000	743120000	82482000	770990000
KYEQEQEK	DBP	414	sp|P46199|IF2M_HUMAN	4	2	3	3		3	15554000	19680000	28777000	30198000	0	25899000
KYEQEQEKGQEDLK	DBP	414	sp|P46199|IF2M_HUMAN	2	2	2	2		2	5535400	15504000	25848000	29481000	0	43431000
KYFDFLSSYSAVNQGHCHPK	DBP	188	sp|P04181|OAT_HUMAN	3	4	4	5	3	4	173670000	301670000	158730000	240960000	78823000	320230000
KYFNSYTLTGR	DBP	903	sp|Q96IX5|USMG5_HUMAN	6	5	4	6	4	5	214950000	296820000	189530000	268540000	127110000	279640000
KYGAEEC	DBP	554	sp|Q00059|TFAM_HUMAN	3	3	4	4	5	4	276140000	403580000	512400000	576420000	149120000	656030000
KYGPFVADFADK	DBP	320	sp|P24539|AT5F1_HUMAN	1	3	3	3	1	3	33530000	69064000	39697000	73320000	22623000	62331000
KYHPDTNK	DBP	893	sp|Q96EY1|DNJA3_HUMAN	1	1				1	7384400	18182000	0	0	0	3997100
KYHPDTNKDDPK	DBP	893	sp|Q96EY1|DNJA3_HUMAN	3	4	4	3		3	37403000	72646000	37663000	36781000	0	52935000
KYLEKPITMLL	DBP	238	sp|P10515|ODP2_HUMAN	2	2	2	2	2	2	11910000	31180000	29782000	28423000	9014200	30451000
KYLLQEQLK	DBP	381	sp|P36776|LONM_HUMAN	9	9	9	10	8	11	668580000	823130000	824310000	879440000	414320000	1020300000
KYPYWPHQPIENL	DBP	143	sp|O75947|ATP5H_HUMAN	8	9	8	9	4	8	610110000	964210000	673180000	984270000	182380000	942050000
KYPYWPHQPIENL	2 DBP	143	sp|O75947|ATP5H_HUMAN	2	2	1	2		3	26950000	117150000	46863000	94112000	0	129530000
KYQGSFILR	DBP	683	sp|Q5JPH6|SYEM_HUMAN	5	4	4	5	3	5	180850000	222820000	200670000	209690000	77725000	274150000
KYTEQITNEK	DBP	651	sp|Q16718|NDUA5_HUMAN	3	4	5	4		5	44348000	64093000	72599000	76245000	0	83976000
LAACVNLIPQITSIYEWK	DBP	110	sp|O60888|CUTA_HUMAN	1	1	1	1	2	1	2116300	3290300	3225900	5619600	3121200	6486400
LAALPENPPAIDWAYYK	DBP	143	sp|O75947|ATP5H_HUMAN	6	6	8	8	8	8	268290000	451220000	575630000	841880000	239150000	805980000
LAALPENPPAIDWAYYK	2 DBP	143	sp|O75947|ATP5H_HUMAN	2	2	3	4	3	5	21085000	61406000	40761000	100920000	32179000	139370000
LAGDHIEYYK	DBP	629	sp|Q15070|OXA1L_HUMAN	8	7	9	10	9	10	741990000	954380000	922490000	917130000	428640000	952620000
LAGDHIEYYK	2 DBP	629	sp|Q15070|OXA1L_HUMAN	3	4	2	3	2	4	92897000	152450000	111480000	170400000	65488000	235450000
LAHYLEK	DBP	404	sp|P43155|CACP_HUMAN	2	2	2	2	2	2	16744000	27018000	21751000	19355000	7509600	30287000
LAHYNKR	DBP	106	sp|Q99880|H2B1L_HUMAN;sp|Q99879|H2B1M_HUMAN;sp|Q99877|H2B1N_HUMAN;sp|Q93079|H2B1H_HUMAN;sp|Q5QNW6|H2B2F_HUMAN;sp|P62807|H2B1C_HUMAN;sp|P58876|H2B1D_HUMAN;sp|O60814|H2B1K_HUMAN;sp|Q8N257|H2B3B_HUMAN;sp|Q16778|H2B2E_HUMAN;sp|P33778|H2B1B_HUMAN;sp|P23527|H2B1O_HUMAN;sp|P06899|H2B1J_HUMAN;sp|Q6DRA6|H2B2D_HUMAN;sp|Q6DN03|H2B2C_HUMAN	8	8	7	7	2	8	702230000	942160000	703040000	760860000	8072400	797260000
LALCGTVLDHLVGEETMADYLLYTLNK	DBP	956	sp|Q9BT17|MTG1_HUMAN				1		1	0	0	0	2766300	0	3655600
LALGGCTNRPFYR	DBP	1187	sp|Q9Y3D3|RT16_HUMAN	1	2	2	2	1	2	66209000	88134000	92166000	92460000	27913000	133430000
LANQFAIYKPVTDFFLQLVDAGK	DBP	402	sp|P42704|LPPRC_HUMAN	1	4	3	6	3	6	629340	33216000	36285000	73944000	21276000	96473000
LAQEGIYTLYPFINSR	DBP	580	sp|Q08J23|NSUN2_HUMAN	1	1	1	1	1	1	13300000	25052000	19612000	23377000	12717000	27681000
LAQFDYGR	DBP	1082;697;700	sp|Q9NVI7|ATD3A_HUMAN;sp|Q5T2N8|ATD3C_HUMAN;sp|Q5T9A4|ATD3B_HUMAN	2	2	1	1	1	2	57177000	69707000	0	36442000	22064000	87488000
LAQFDYGRK	DBP	1082;697;700	sp|Q9NVI7|ATD3A_HUMAN;sp|Q5T2N8|ATD3C_HUMAN;sp|Q5T9A4|ATD3B_HUMAN	1	1	1	1	1	1	8369500	13509000	10781000	13445000	7442300	14987000
LAQPYVGVFLK	DBP	381	sp|P36776|LONM_HUMAN	5	5	5	5	5	3	98250000	123330000	103300000	124370000	68140000	138810000
LAQYESK	DBP	319	sp|P24534|EF1B_HUMAN	1		1		1		4215200	0	6440200	0	2354700	0
LATFWYYAK	DBP	144	sp|O75964|ATP5L_HUMAN	9	7	10	9	11	10	1084100000	1413300000	1506400000	1763200000	694660000	1881500000
LATFWYYAK	2 DBP	144	sp|O75964|ATP5L_HUMAN	19	19	19	21	13	23	251950000	556140000	279500000	490580000	154700000	479830000
LAYEGVSSR	DBP	770	sp|Q86UT6|NLRX1_HUMAN	1	1	1				8187600	9837600	9575400	0	0	0
LAYRPPK	DBP	215	sp|P08574|CY1_HUMAN	5	3	4	4	3	3	80397000	34752000	92413000	80453000	14794000	77156000
LCDLYYINSPELELEELNAK	DBP	630	sp|Q15118|PDK1_HUMAN				1	1		0	0	0	0	10983000	0
LCPPPEETYALHR	DBP	885	sp|Q96D53|COQ8B_HUMAN	1	1	1	1	1	1	23615000	28349000	26589000	29698000	14013000	27057000
LDAGHTVYQVSQAEK	DBP	30	sp|A3KMH1|VWA8_HUMAN	1	1	1	1	1	1	12630000	11038000	21681000	17760000	9702500	23591000
LDAITDEENDMLDLAYGLTDR	DBP	236	sp|P10109|ADX_HUMAN		1		1	2		0	6442600	0	7925200	17662000	0
LDDTVYLR	DBP	1103	sp|Q9NYY8|FAKD2_HUMAN	2	1	4	3	3	4	39427000	56942000	65303000	99006000	61302000	106600000
LDLSSLAYSGK	DBP	650	sp|Q16595|FRDA_HUMAN	2	1					36516000	0	0	0	0	0
LDYHISVQNMMR	DBP	320	sp|P24539|AT5F1_HUMAN	2	3	3	3		4	32239000	77402000	86276000	68952000	0	134060000
LEEEYQIQK	DBP	808	sp|Q8N5M1|ATPF2_HUMAN	1	2	2	2	2	2	35291000	70349000	54456000	60696000	24366000	76031000
LEEGGPVYSPPAEVVVK	DBP	158	sp|O95202|LETM1_HUMAN	1	1	6	6	4	4	22661000	15862000	217770000	241290000	71075000	206130000
LEEYTEK	DBP	947	sp|Q9BQP7|MGME1_HUMAN	1	1	1	1	1	1	14034000	22755000	16928000	19237000	6622000	25377000
LELAQYR	DBP	324	sp|P25705|ATPA_HUMAN	6	8	7	7	7	7	2030900000	2693300000	2233800000	2299400000	1158900000	2524900000
LELEAYR	DBP	1101	sp|Q9NYB0|TE2IP_HUMAN	2	3	2	2	2	1	35442000	77938000	55764000	43754000	44154000	43592000
LELYAQATEALLK	DBP	683	sp|Q5JPH6|SYEM_HUMAN	2	2	2	2	2	1	13475000	16440000	21657000	14888000	10025000	11506000
LEQVVPAFQDLVYGWNR	DBP	683	sp|Q5JPH6|SYEM_HUMAN	3	1	4	5	4	5	10704000	15944000	17913000	55375000	13852000	74870000
LEYCNPYR	DBP	309	sp|P22830|HEMH_HUMAN	4	5	4	4	6	6	103960000	146530000	165500000	138290000	75981000	190000000
LFDNTVGAYR	DBP	29	sp|A0PJW6|TM223_HUMAN	5	4	3	4	4	4	94817000	93353000	56732000	88642000	49926000	117690000
LFECDRDQMYYNLLK	DBP	402	sp|P42704|LPPRC_HUMAN	1	2		2	1	1	9073700	67677000	0	49458000	23361000	64891000
LFEHYYQELK	DBP	580	sp|Q08J23|NSUN2_HUMAN	1	2			1		7647700	15714000	0	0	14092000	0
LFEMAYK	Oxidation (M);DBP	387	sp|P38646|GRP75_HUMAN	15	14	13	14	12	13	520700000	488730000	539810000	414990000	249870000	488680000
LFEMAYK	DBP	387	sp|P38646|GRP75_HUMAN	8	6	7	6	5	8	672690000	1043000000	1000900000	1174000000	296280000	1115900000
LFEMAYKK	Oxidation (M);DBP	387	sp|P38646|GRP75_HUMAN	10	13	13	13	14	11	463130000	537850000	523530000	500990000	392840000	569150000
LFEMAYKK	DBP	387	sp|P38646|GRP75_HUMAN	5	6	6	8	3	7	438200000	711850000	638320000	715490000	66676000	750950000
LFEYKEDSK	DBP	179	sp|P00390|GSHR_HUMAN	2	3	2		2	2	23221000	29439000	25646000	0	15509000	28162000
LFQLYPR	DBP	788	sp|Q8IXM3|RM41_HUMAN	4	4	5	4	5	4	88711000	93100000	92841000	84559000	45643000	90540000
LFSEYHEK	DBP	972	sp|Q9BXW7|HDHD5_HUMAN	1		1	1	1		9054200	0	10552000	16156000	6216400	0
LFSEYHEKR	DBP	972	sp|Q9BXW7|HDHD5_HUMAN		1		1			0	0	0	0	0	0
LFYSTFATDDR	DBP	347	sp|P30084|ECHM_HUMAN	4	4	1	3	3	2	60141000	126750000	28423000	69334000	34302000	70766000
LFYSTFATDDRK	DBP	347	sp|P30084|ECHM_HUMAN	2	1	3	4	2	4	65715000	17722000	112580000	103180000	31868000	155130000
LGADDVIDYK	DBP	844	sp|Q8WWV3|RT4I1_HUMAN					1	1	0	0	0	0	20081000	34198000
LGADYGLDAR	DBP	791	sp|Q8IYB8|SUV3_HUMAN	1	2	1	3	1	1	31059000	49271000	36618000	63161000	32873000	55679000
LGAGYPMGPFELLDYVGLDTTK	Oxidation (M);DBP	658	sp|Q16836|HCDH_HUMAN	2	8	8	9	8	8	8916400	167330000	93872000	305480000	194430000	388140000
LGAGYPMGPFELLDYVGLDTTK	DBP	658	sp|Q16836|HCDH_HUMAN	1	6	7	8	6	8	672530	91585000	46949000	213070000	92648000	255800000
LGAQSVYHLHIHVLGGR	DBP	970	sp|Q9BX68|HINT2_HUMAN	3	2	5	6	3	3	108390000	128470000	209550000	253590000	69264000	188640000
LGAVYDVSHYNALLK	DBP	402	sp|P42704|LPPRC_HUMAN	7	5	4	6	6	5	277810000	306040000	331440000	309330000	182180000	344090000
LGDGLFLQCCEEVAELYPK	DBP	97	sp|O43837|IDH3B_HUMAN	1	1		2	2	1	5377300	48014000	0	24183000	14363000	22057000
LGFYGLDESDLDK	DBP	562	sp|Q02218|ODO1_HUMAN		1		1	1	1	0	18485000	0	0	14066000	22894000
LGISNHTHVVVYDGEHLGSFYAPR	DBP	653	sp|Q16762|THTR_HUMAN	1	2	2	2		2	13041000	67388000	100010000	108200000	0	125850000
LGTAEIEDAIADHPAVPESAVIGYPHDIK	DBP	1075	sp|Q9NUB1|ACS2L_HUMAN		1	1		1	1	0	56531000	104250000	0	40731000	91313000
LGVGAATHVVIYDASDQGLYSAPR	DBP	323	sp|P25325|THTM_HUMAN			1	1		1	0	0	25910000	27982000	0	28843000
LGYFLALTGFR	DBP	716	sp|Q6NVY1|HIBCH_HUMAN	2	3	2	2	1	3	2908300	8043900	4540500	6042300	1650600	11994000
LHADVYTFNALIEATVCAINEK	DBP	894	sp|Q96EY7|PTCD3_HUMAN			1	1		1	0	0	2697500	5400300	0	5914800
LHDVLIAPGTADLTADVDFSYLR	DBP	753	sp|Q7L592|NDUF7_HUMAN		1	1	1	1	1	0	10668000	7621400	16453000	7785100	23417000
LHLFPDEYIPEDILK	DBP	975	sp|Q9BYD1|RM13_HUMAN	4	5	6	7	3	4	62425000	238020000	195140000	324380000	145420000	371430000
LHSNYYK	DBP	950	sp|Q9BRT2|UQCC2_HUMAN	4	3	5	5	4	6	218560000	291080000	290470000	318210000	31998000	378280000
LHSNYYK	2 DBP	950	sp|Q9BRT2|UQCC2_HUMAN	2	3	2	2	1	2	23790000	47898000	22923000	19052000	9907100	36388000
LIASYCNVGDIEGASK	DBP	402	sp|P42704|LPPRC_HUMAN	4	4	5	4	4	4	174530000	234650000	256160000	304060000	125720000	356960000
LIAVDISPVESTGVSHFATYVAAMR	Oxidation (M);DBP	824	sp|Q8NFV4|ABHDB_HUMAN	2		1				18180000	0	10671000	0	0	0
LIAVDISPVESTGVSHFATYVAAMR	DBP	824	sp|Q8NFV4|ABHDB_HUMAN	2	3	3	3	3	3	21185000	87363000	107220000	116510000	32376000	163500000
LIDIFYPGDQQSVTFGTK	DBP	476	sp|P54886|P5CS_HUMAN	6	5	10	7	6	8	474210000	755810000	966350000	973220000	469330000	1110700000
LIIAGTSAYAR	DBP	367	sp|P34897|GLYM_HUMAN	1	1	1	1	1	1	17148000	18983000	15762000	18276000	8873400	17717000
LIILENTIYLFSK	DBP	918	sp|Q96RQ3|MCCA_HUMAN		2	3	3		3	0	5309800	8722400	12568000	0	16343000
LISELYVR	DBP	812	sp|Q8N8Q8|COX18_HUMAN	1	1				1	13235000	10238000	0	0	0	12658000
LISVETDIVVDHYK	DBP	587	sp|Q12931|TRAP1_HUMAN	3	3	5	4	2	6	70806000	125320000	165270000	131070000	39022000	146560000
LISVETDIVVDHYKEEK	DBP	587	sp|Q12931|TRAP1_HUMAN	7	11	11	11	11	11	638820000	1512500000	2357300000	2257900000	1155400000	2553800000
LISVETDIVVDHYKEEKFEDR	DBP	587	sp|Q12931|TRAP1_HUMAN				2	1	2	0	0	0	99144000	24682000	122180000
LIVIGFISGYQTPTGLSPVK	DBP	804	sp|Q8N4Q0|PTGR3_HUMAN	2	2	2	3	1	1	11820000	22939000	26179000	27258000	7244200	29910000
LKEDGDYQLPVVVLMLNLPR	DBP	933	sp|Q99797|MIPEP_HUMAN				1		1	0	0	0	3076400	0	2471000
LKLYALYK	DBP	131	sp|O75521|ECI2_HUMAN	1			1	1		5319100	0	0	5125800	6650000	0
LKPYVSYLAPESEETPLTAAQLFSEAVAPAIEK	DBP	788	sp|Q8IXM3|RM41_HUMAN	2	4	4	4	4	4	4052200	63237000	48511000	105300000	57567000	124930000
LKYPLEEFVK	DBP	537	sp|P80404|GABT_HUMAN	3	3	2	2	2	3	38855000	51915000	48140000	28134000	30593000	58239000
LLDAVDTYIPVPAR	DBP	432	sp|P49411|EFTU_HUMAN	4	4	8	8	8	8	1569200000	1961000000	2988500000	2587200000	1627600000	3144000000
LLDILSYLR	DBP	72	sp|O15091|MRRP3_HUMAN	4	4	6	6	6	6	9722200	30596000	20578000	33614000	13692000	37080000
LLEHLPQEVPYNVQQK	DBP	137	sp|O75616|ERAL1_HUMAN	1		1		1	1	33943000	0	41339000	0	29899000	69745000
LLEQFVCAHTGIIFYAPYTGVCVK	DBP	1205	sp|Q9Y676|RT18B_HUMAN	1	2	2	1		2	5772200	33587000	45364000	35790000	0	62837000
LLGEGYK	DBP	223	sp|P09619|PGFRB_HUMAN	9	8	10	9	7	8	6690800000	8285000000	7138000000	7559400000	3690900000	9478400000
LLGISLYAEQPAK	DBP	933	sp|Q99797|MIPEP_HUMAN	6	3	6	5	6	5	192640000	213450000	270180000	291540000	116750000	293040000
LLGSLYALGIPK	DBP	867	sp|Q969Z0|TBRG4_HUMAN	4	3	4	3	2	2	18539000	28855000	34228000	32253000	15713000	28485000
LLGTIYTAAEEIEAVGGK	DBP	737	sp|Q6YN16|HSDL2_HUMAN	3	3	4	6	5	5	7455200	56165000	46805000	96469000	53432000	107840000
LLMSEDYFTQAMEVK	DBP	402	sp|P42704|LPPRC_HUMAN	1	2	2	2	1	2	6568000	33558000	27639000	52105000	12605000	49773000
LLNNGDKWEAEIAANIQADYLYR	DBP	41	sp|O00217|NDUS8_HUMAN				2		2	0	0	0	43125000	0	50670000
LLPELLQPYTER	DBP	591	sp|Q13057|COASY_HUMAN	1		1		1		6127700	0	9276900	0	4554800	0
LLPLVHQCYLK	DBP	1066	sp|Q9NS18|GLRX2_HUMAN	1	1	1	1		2	14434000	19662000	19705000	23676000	0	30635000
LLQDANYNVEK	DBP	147	sp|O76031|CLPX_HUMAN	1	2	4	4	4	3	36581000	56022000	83578000	90784000	45560000	100650000
LLQYSDALEHLLTTGQGVVLER	DBP	159	sp|O95299|NDUAA_HUMAN			1				0	0	3233200	0	0	0
LLTQLHYCESTGIPLVVIIGEQELK	DBP	436	sp|P49590|SYHM_HUMAN		1	1	1	1	1	0	3469000	6559900	6659100	3604100	10945000
LLVPYLMEAIR	DBP	658	sp|Q16836|HCDH_HUMAN	3	3	4	4	4	4	7417400	38400000	26634000	44022000	13867000	61570000
LLYDLADQLHAAVGASR	DBP	264	sp|P13804|ETFA_HUMAN	5	4	9	9	4	8	243730000	291510000	552730000	578140000	275610000	592570000
LLYGNDAK	DBP	982	sp|Q9BZE1|RM37_HUMAN	2	2	2	2	2	1	25407000	32448000	40621000	29061000	52804000	25197000
LMCPQEIVDYIADKK	DBP	54	sp|O14561|ACPM_HUMAN	1		2	2	2	1	0	0	33182000	47049000	21716000	41984000
LMYGQEDVPK	DBP	949	sp|Q9BRJ2|RM45_HUMAN			1	2			0	0	15818000	11613000	0	0
LMYGQEDVPK	Oxidation (M);DBP	949	sp|Q9BRJ2|RM45_HUMAN			1			1	0	0	0	0	0	0
LNLATECLPLDKYLQWEIGNK	DBP	748	sp|Q7L0Y3|MRRP1_HUMAN	2	2	3	2	2	3	23052000	65692000	89708000	136210000	29799000	161290000
LNQPYCGYAVGGSGVSATPAQR	DBP	770	sp|Q86UT6|NLRX1_HUMAN	1	1	1	1		1	12251000	12599000	17991000	16456000	0	20236000
LNSSGYR	DBP	670	sp|Q49AM1|MTEF2_HUMAN	1	1	1	1	1	1	9491500	10099000	9722700	8461300	2902400	9243900
LNTNVDLYQSLQK	DBP	933	sp|Q99797|MIPEP_HUMAN	2	2	1	2	1	1	9131400	23433000	13374000	21944000	7373700	18130000
LPCIYLVDSGGAYLPR	DBP	1043	sp|Q9HCC0|MCCB_HUMAN	3	3	3	3	3	3	43391000	85426000	72895000	100920000	42021000	73028000
LPDVPNPLQILYIR	DBP	822	sp|Q8NFF5|FAD1_HUMAN	2	1	2	1	2	2	1477100	1443900	3004300	1645900	2090300	5048100
LPLQDVYK	DBP	529	sp|Q5VTE0|EF1A3_HUMAN;sp|P68104|EF1A1_HUMAN;sp|Q05639|EF1A2_HUMAN	1	1	1	1		1	10876000	10778000	13743000	14828000	0	14680000
LPNGLVIASLENYSPVSR	DBP	307	sp|P22695|QCR2_HUMAN	10	9	13	12	11	11	394590000	613460000	854890000	1005600000	494190000	1072800000
LPPLYGDNLDQHFR	DBP	468	sp|P54098|DPOG1_HUMAN	1	1	2	1	1	1	19309000	29510000	0	27210000	18862000	19497000
LPSGQYLQR	DBP	627	sp|Q15031|SYLM_HUMAN	1	1	1	1	1	1	12416000	10003000	9275700	18389000	7184300	20613000
LQAEAQELLGYQVDPR	DBP	828	sp|Q8TAE8|G45IP_HUMAN				3	3	2	0	0	0	83958000	15955000	0
LQDLVSPVYSYLWTR	DBP	683	sp|Q5JPH6|SYEM_HUMAN	3	1	1			2	10877000	5645500	0	0	0	6265000
LQDPFSLYR	DBP	298	sp|P21912|SDHB_HUMAN	3	2	2	2	2	2	45481000	50166000	41981000	45819000	24416000	61422000
LQGGRYQR	DBP	753	sp|Q7L592|NDUF7_HUMAN	2	1	2	2		1	16250000	7602700	8194500	7805600	0	12768000
LQIWYRR	DBP	117	sp|O75251|NDUS7_HUMAN		1				1	0	0	0	0	0	0
LQSNPLQHLFEVYVQVNK	DBP	695	sp|Q5T160|SYRM_HUMAN	2	2	4	3	2	3	9945100	31781000	42618000	49850000	13377000	67528000
LRDYIWNTLNSGR	DBP	125	sp|O75390|CISY_HUMAN	2	2	1	1	1	2	37914000	44526000	19325000	27939000	12197000	33010000
LRHPLGEAYATK	DBP	953	sp|Q9BSH5|HDHD3_HUMAN	3	6	6	6	2	5	90561000	160580000	155110000	156480000	9114800	171560000
LSPADDELYQR	DBP	959	sp|Q9BU61|NDUF3_HUMAN	4	5	5	8	7	7	151920000	297830000	273990000	410330000	191120000	435620000
LSSETYSQAK	DBP	580	sp|Q08J23|NSUN2_HUMAN	1	1	1	1		1	4293200	8336600	8196200	8302200	0	0
LSTHLQQEGSELLWYLAEK	DBP	756	sp|Q7L8L6|FAKD5_HUMAN		2	3	3	4	5	0	61478000	43973000	129960000	25602000	161250000
LSYGPEEK	DBP	1125	sp|Q9UDR5|AASS_HUMAN	2	2	2	1	2	2	22567000	33241000	31590000	14485000	18479000	40851000
LTAYTATPEAIYGTSHVAISPSHR	DBP	627	sp|Q15031|SYLM_HUMAN	1	1	1	2	1	1	45925000	54302000	90877000	85203000	50107000	101090000
LTGSSAQEEASGVALGEAPDHSYESLR	DBP	590	sp|Q13011|ECH1_HUMAN	2	1	4	4	3	4	30557000	29034000	155800000	159100000	80661000	203180000
LTISYCR	DBP	613	sp|Q14197|ICT1_HUMAN	3	3	4	3	3	3	105020000	127370000	140640000	137890000	54353000	135910000
LTLLHYDPVVK	DBP	126	sp|O75394|RM33_HUMAN	3	3	3	3	3	3	62322000	62207000	85486000	86932000	44192000	83438000
LTLSMRPDDKYHEK	Oxidation (M);DBP	684	sp|Q5JRX3|PREP_HUMAN	7	5	7	7	4	7	94665000	115620000	151370000	166150000	47425000	179820000
LTLSMRPDDKYHEK	DBP	684	sp|Q5JRX3|PREP_HUMAN	5	7	5	7	1	6	104970000	228970000	188390000	244750000	4295700	263170000
LTLYDIAHTPGVAADLSHIETK	DBP	393	sp|P40926|MDHM_HUMAN	6	6	7	6	6	7	843460000	1319400000	2265600000	2296800000	1246000000	2509000000
LTPEQFYVTR	DBP	1186	sp|Q9Y3D2|MSRB2_HUMAN	2	2	3	4	3	2	42728000	51452000	179980000	69823000	22241000	174260000
LTSDSTVYDYAGK	DBP	53	sp|O14548|COX7R_HUMAN	6	5	7	5	8	4	131630000	183910000	266710000	168540000	101270000	207030000
LTYIDKWFLYK	DBP	354	sp|P31327|CPSM_HUMAN	1	1		1			5264800	0	0	7487400	0	0
LVAQLYK	DBP	125	sp|O75390|CISY_HUMAN	6	4	5	5	6	5	2265700000	2535000000	2182700000	2286500000	1247900000	2517100000
LVHSYPYDWR	DBP	1067	sp|Q9NSE4|SYIM_HUMAN	2	3	2	2	2	2	48972000	85891000	64073000	63632000	30375000	87234000
LVINDLTYHVRPPK	DBP	820	sp|Q8NE86|MCU_HUMAN	4	1	2	2	2	3	49734000	35850000	44265000	45667000	22651000	56503000
LVLDPYLLK	DBP	1173	sp|Q9Y2R5|RT17_HUMAN	5	5	6	6	6	5	105580000	131530000	142230000	146420000	81791000	156200000
LVLYPSAQEK	DBP	714	sp|Q6L8Q7|PDE12_HUMAN	1	1	1	1	1	1	42486000	41591000	75509000	39041000	23824000	53975000
LVPPPEETYSLHR	DBP	827	sp|Q8NI60|COQ8A_HUMAN	3	3	4	4	3	4	160280000	191340000	193540000	229990000	148700000	263710000
LVRPPVQVYGIEGR	DBP	424	sp|P48047|ATPO_HUMAN	11	9	12	11	10	13	4489800000	6188900000	5870400000	6650000000	2284700000	6942600000
LVRYFLDK	DBP	64	sp|O14874|BCKD_HUMAN	1	1	2	1	2	2	16565000	26282000	15462000	16546000	15888000	22766000
LVTVYCEHGHK	DBP	900	sp|Q96HY7|DHTK1_HUMAN	2	2	2	2	2	2	53611000	78509000	63243000	88916000	34007000	104430000
LVYVHTNGPK	DBP	750	sp|Q7L2E3|DHX30_HUMAN	1	1	1	1	1	1	16005000	20491000	18578000	21706000	10520000	30540000
LYAQYFQGDLK	DBP	630	sp|Q15118|PDK1_HUMAN	2	1	1	1	1	1	31591000	32505000	29221000	34233000	13305000	33654000
LYAVFTDYEHDK	DBP	831	sp|Q8TCS8|PNPT1_HUMAN	2	2	5	3	2	4	38188000	54810000	87857000	67078000	23405000	93881000
LYAVFTDYEHDKVSR	DBP	831	sp|Q8TCS8|PNPT1_HUMAN	2	2	2	3	4	4	49557000	67512000	70499000	92739000	0	237040000
LYAVGDNPMSDVYGANLFHQYLQK	DBP	972	sp|Q9BXW7|HDHD5_HUMAN	1	2	1	1	1	2	5844200	25277000	16060000	0	9472500	47674000
LYCEKENDPK	DBP	1067	sp|Q9NSE4|SYIM_HUMAN	2	2	2	1		2	10928000	20432000	22363000	15941000	0	23252000
LYCIYVAIGQK	DBP	324	sp|P25705|ATPA_HUMAN	5	4	4	4	4	4	305960000	467240000	416730000	439220000	175800000	556470000
LYDKIDPEK	DBP	54	sp|O14561|ACPM_HUMAN	6	6	6	6	8	6	574690000	776500000	804030000	871020000	399040000	1065800000
LYEAGLAYQK	DBP	627	sp|Q15031|SYLM_HUMAN			1				0	0	0	0	0	0
LYEQLSGK	DBP	349	sp|P30086|PEBP1_HUMAN	1	1	1	1	1	1	7067900	10932000	8415200	13625000	5605300	16120000
LYGIQAFCK	DBP	1037	sp|Q9HAV7|GRPE1_HUMAN	4	3	4	3	4	5	124520000	98156000	132160000	35078000	58597000	161100000
LYGSGDQEAWQK	DBP	339	sp|P28838|AMPL_HUMAN	1	4	1	1		3	11678000	39608000	20105000	25565000	0	41824000
LYHEATTDTYK	DBP	960	sp|Q9BUB7|TMM70_HUMAN	2	2	2	2	1	2	56888000	78964000	82386000	70630000	10162000	78694000
LYILFAAPPEK	DBP	627	sp|Q15031|SYLM_HUMAN	1	1	1	1	1	1	7052000	7218700	9318300	10665000	5174800	11518000
LYLEGTGINPVPVDLHEQQLSLNQHNR	DBP	671	sp|Q4G0N4|NAKD2_HUMAN	3	1	2	2	1	2	186220000	180530000	188560000	242900000	101350000	276680000
LYLGGNR	DBP	34	sp|A6NIK2|LR10B_HUMAN	3	3	3	3	3	3	492600000	585920000	494010000	455280000	271780000	593690000
LYLIQMIPR	DBP	1017	sp|Q9H5Q4|TFB2M_HUMAN	1	1	1	1	1	1	3700300	7706300	6555500	6227500	2094600	7670000
LYLNVLNR	DBP	583	sp|Q10713|MPPA_HUMAN	6	5	6	5	6	5	310990000	352970000	332010000	288500000	180030000	344220000
LYPLADSLQELSLAGCPR	DBP	1088	sp|Q9NW81|AT5SL_HUMAN				1	1	2	0	0	0	0	2336700	15294000
LYPNMTAVLLHNTQLDQR	DBP	831	sp|Q8TCS8|PNPT1_HUMAN	1	1	2	1	1	1	27458000	55675000	60762000	70585000	25844000	81205000
LYPVASLFTQK	DBP	816	sp|Q8NCN5|PDPR_HUMAN	3	2	3	2	3	4	35338000	37288000	47128000	52374000	27180000	69776000
LYPVLLVK	DBP	764	sp|Q7Z7F7|RM55_HUMAN	2	2	2	2	2	2	31568000	33091000	30047000	30296000	21168000	31763000
LYQGHLQEESGPPPESMPK	DBP	1205	sp|Q9Y676|RT18B_HUMAN			1	2		1	0	0	23844000	31411000	0	22965000
LYQQIIEK	DBP	134	sp|O75570|RF1M_HUMAN						1	0	0	0	0	0	0
LYSLLFR	DBP	1126	sp|Q9UDW1|QCR9_HUMAN	1	1	1	1	1	1	5225300	9339100	7368000	5184300	4373400	11646000
LYSPSQIGAFVLMK	Oxidation (M);DBP	387	sp|P38646|GRP75_HUMAN	12	10	10	10	12	11	309420000	307490000	338770000	298130000	214410000	371740000
LYSPSQIGAFVLMK	DBP	387	sp|P38646|GRP75_HUMAN	6	6	6	6	6	8	215820000	654310000	717180000	862990000	293390000	1109800000
LYTLVLVLQPQR	DBP	380	sp|P36639|8ODP_HUMAN	2	2	2	2	2	1	5902500	9009100	9263300	8995000	5434700	5410600
LYYNLDDIAYVGKPLVDIETEALK	DBP	243	sp|P11182|ODB2_HUMAN		1	1	1	2	1	0	5629400	0	10257000	9884000	15971000
MELPDYR	Oxidation (M);DBP	86	sp|O43676|NDUB3_HUMAN	1	2	2	1	1	2	5799600	16450000	32017000	18422000	10943000	27897000
MELPDYR	DBP	86	sp|O43676|NDUB3_HUMAN	1	1	1	1	1		9192900	22102000	12406000	23524000	6367500	0
MKDSYIEVLLPLGSEPELR	Oxidation (M);DBP	1179	sp|Q9Y305|ACOT9_HUMAN	1				1		4934500	0	0	0	7322700	0
MKDSYIEVLLPLGSEPELR	DBP	1179	sp|Q9Y305|ACOT9_HUMAN	1	2	1	1	2	2	8281900	51713000	27031000	39693000	30835000	85733000
MKETAENYLGHTAK	DBP	387	sp|P38646|GRP75_HUMAN	2	2	2	3		2	34669000	46000000	23019000	66803000	0	61403000
MKYDESDNAFIR	Oxidation (M);DBP	85	sp|O43615|TIM44_HUMAN	1	1	1	1	2	1	19382000	26101000	28091000	34890000	34367000	37445000
MKYDESDNAFIR	DBP	85	sp|O43615|TIM44_HUMAN	1	2	2	2		2	25580000	61433000	52011000	51864000	0	51516000
MLIPYIEHWPR	DBP	116	sp|O75208|COQ9_HUMAN	1	1	1	1	1	1	8937000	25593000	23391000	20657000	7394500	31215000
MLSHLLQALDYGAPPHGGIALGLDR	DBP	728	sp|Q6PI48|SYDM_HUMAN		2	4	3	2	2	0	49032000	82770000	90587000	21565000	88679000
MLSQPYLLDPSITLGQYVQPQGVSVVDFVR	Oxidation (M);DBP	411	sp|P43897|EFTS_HUMAN			1	2	2	2	0	0	4998400	11901000	5280400	13204000
MLSQPYLLDPSITLGQYVQPQGVSVVDFVR	DBP	411	sp|P43897|EFTS_HUMAN			2	4	2	4	0	0	5854800	27202000	6683200	39633000
MLYVWALCR	DBP	85	sp|O43615|TIM44_HUMAN	1	2	1	2	1	2	5950100	26637000	11729000	38538000	7269300	28525000
MNLGVGAYR	DBP	181	sp|P00505|AATM_HUMAN	2	2	1	1		1	25589000	31674000	16454000	11835000	0	11968000
MQTYQDAESR	DBP	1024	sp|Q9H857|NT5D2_HUMAN	1	1	2	1	1	2	12430000	26191000	34575000	35834000	4714300	39834000
MQTYQDAESR	Oxidation (M);DBP	1024	sp|Q9H857|NT5D2_HUMAN			1	2	1	2	0	0	7084700	10855000	2143600	13497000
MSAYSGITDVIIGMPHR	DBP	900	sp|Q96HY7|DHTK1_HUMAN		1	2	2		2	0	14151000	26189000	26271000	0	20177000
MSYDWSQFNTLYLR	DBP	1180	sp|Q9Y375|CIA30_HUMAN	1	1				1	5368400	11455000	0	0	0	16125000
MTLSPSYR	DBP	880	sp|Q96CM3|RUSD4_HUMAN	1	1	1			1	11045000	12975000	11273000	0	0	18532000
MVSGAYR	Oxidation (M);DBP	300	sp|P22033|MUTA_HUMAN	4	6	6	5	5	3	21237000	43895000	40201000	74285000	24677000	50991000
MVSGAYR	DBP	300	sp|P22033|MUTA_HUMAN	3	3	3	3	3	3	55971000	73057000	60390000	52598000	15107000	80175000
MYFDKYVLKPATEGK	DBP	1082	sp|Q9NVI7|ATD3A_HUMAN	2	2	2	1		2	33253000	65744000	78881000	37163000	0	82636000
MYFDKYVLKPATEGK	Oxidation (M);DBP	1082	sp|Q9NVI7|ATD3A_HUMAN	1				2		11870000	0	0	0	37920000	0
MYIALTGLQHAGR	DBP	1023	sp|Q9H845|ACAD9_HUMAN				1			0	0	0	0	0	0
MYKEEGLK	DBP	555	sp|Q00325|MPCP_HUMAN	3	3	2	2	1	3	26141000	30736000	29433000	27757000	5240500	35937000
NAEKYAEEDR	DBP	387	sp|P38646|GRP75_HUMAN	3	3	5	5	1	5	121660000	239850000	230180000	300090000	5377200	337100000
NAEKYAEEDRR	DBP	387	sp|P38646|GRP75_HUMAN	5	5	7	7	2	9	1267900000	2090700000	2170200000	2795800000	40550000	3245700000
NAINTEMYHEIMR	Oxidation (M);DBP	131	sp|O75521|ECI2_HUMAN	4	4	2	3	2	3	42170000	36741000	37040000	46220000	0	46286000
NAINTEMYHEIMR	DBP	131	sp|O75521|ECI2_HUMAN	3	3	4	5	1	4	105070000	201550000	182560000	278780000	12675000	300030000
NAINTEMYHEIMR	2 Oxidation (M);DBP	131	sp|O75521|ECI2_HUMAN	1				3		2535400	0	0	0	53359000	0
NAVITVPAYFNDSQR	DBP	387	sp|P38646|GRP75_HUMAN	5	4	6	4	6	5	295310000	286210000	454070000	399870000	250130000	476330000
NDEYENLFNMIVEIPR	DBP	1006	sp|Q9H2U2|IPYR2_HUMAN		1		2	3	3	0	7650100	0	6277500	10727000	8314400
NDIYSVSR	DBP	791	sp|Q8IYB8|SUV3_HUMAN	1	1	1	1	1	1	40430000	39342000	34642000	35599000	22067000	49056000
NDSIYEELQK	DBP	439	sp|P49789|FHIT_HUMAN	1	1	1	2	2	1	19109000	19450000	30974000	46400000	24925000	41390000
NDTGFQEGYPYPYPHTLYLLDK	DBP	982	sp|Q9BZE1|RM37_HUMAN			2	1	2	1	0	0	43747000	41721000	46225000	51101000
NEDLNAEDVYSR	DBP	659	sp|Q16850|CP51A_HUMAN	3	3	3	3	3	3	51935000	79414000	50142000	101410000	41656000	100210000
NEICYNILVLCLR	DBP	827	sp|Q8NI60|COQ8A_HUMAN			4	2	2	4	0	0	40150000	15844000	12249000	88931000
NEQDAYAINSYTR	DBP	321	sp|P24752|THIL_HUMAN	3	4	3	3	4	3	73527000	122090000	100670000	131280000	74679000	148370000
NFAIGYYLK	DBP	153	sp|O94925|GLSK_HUMAN	5	6	5	4	6	5	226480000	305720000	230330000	230370000	157160000	270860000
NFAIGYYLK	2 DBP	153	sp|O94925|GLSK_HUMAN	4	4	1		4	5	15613000	54479000	4917500	0	25266000	59763000
NFEHFLLQYLQPR	DBP	139	sp|O75648|MTU1_HUMAN	1	2	2	3	2	3	4618000	20998000	24505000	31053000	14182000	47243000
NFYGGNGIVGAQVPLGAGIALACK	DBP	214	sp|P08559|ODPA_HUMAN	1	1			1	1	10183000	16381000	0	0	9830800	19451000
NFYVDGHVPKPH	DBP	725	sp|Q6P4F2|FDX2_HUMAN	1	2	4	5	4	4	17108000	24536000	71552000	87225000	58795000	77532000
NGQYVGK	DBP	816	sp|Q8NCN5|PDPR_HUMAN	2	2	1	1		1	10587000	12551000	7755600	8570500	0	8943000
NHVLETFYPISPIIDLHECNIYDVK	DBP	982	sp|Q9BZE1|RM37_HUMAN	1	1	1	1	3	2	2140500	21286000	26053000	10456000	32191000	50528000
NILMYGPPGTGK	DBP	1082	sp|Q9NVI7|ATD3A_HUMAN	2	2	1	2	1	2	30362000	57360000	23249000	56327000	7754100	60267000
NILSILHTYSSLNHVYK	DBP	1103	sp|Q9NYY8|FAKD2_HUMAN	1	1	1	2		2	9462700	18668000	17882000	30945000	0	32215000
NIYYLCAPNR	DBP	587	sp|Q12931|TRAP1_HUMAN	5	4	2	4	2	3	139430000	125880000	80573000	130490000	26981000	167580000
NKVEDAFYK	DBP	1112	sp|Q9P0P8|CF203_HUMAN	3	3	4	3	3	3	69701000	93441000	86378000	80772000	51043000	101330000
NLKYLLLSDLPGVR	DBP	932	sp|Q99766|ATP5S_HUMAN	1	1	1	1	1		4232400	7805100	8383800	7419600	3491300	0
NLLESYHVPELIK	DBP	402	sp|P42704|LPPRC_HUMAN	2	1	3	1	2	2	31860000	31960000	58970000	38031000	34873000	67890000
NLLYEYAR	DBP	1051	sp|Q9NP81|SYSM_HUMAN	2	1	1	1	1	1	66332000	65724000	49679000	51078000	14124000	73454000
NLLYLGR	DBP	712	sp|Q6IPR1|ETFR1_HUMAN	1	1	1	1	1		13499000	18239000	16091000	13829000	0	0
NLNHVSYGR	DBP	177	sp|P00367|DHE3_HUMAN;sp|P49448|DHE4_HUMAN	4	4	3	3	2	4	78891000	90002000	68839000	72594000	16819000	96022000
NLQEAEEWYK	DBP	218	sp|P08670|VIME_HUMAN;sp|P41219|PERI_HUMAN	1	1	1	1		1	0	0	12752000	14392000	0	19576000
NLQHHDYSTYTFLDLNLELSK	DBP	485	sp|P56181|NDUV3_HUMAN		1	2	3		3	0	7611500	20886000	42101000	0	64718000
NLSDSEKELYIQHAK	DBP	554	sp|Q00059|TFAM_HUMAN	3	2	4	3	3	2	36995000	28492000	51435000	61963000	25571000	48747000
NLTPMNYNIFFHLLK	Oxidation (M);DBP	1017	sp|Q9H5Q4|TFB2M_HUMAN	2	2	2	2	2	2	4643000	9558700	5971000	15402000	2117900	20683000
NLTQYSWLLDGFPR	DBP	1140	sp|Q9UIJ7|KAD3_HUMAN	3	3	3	5	3	7	9223600	28532000	15270000	47110000	12300000	61297000
NLTVNYK	DBP	1211	sp|Q9Y6N5|SQOR_HUMAN	1	1	2	2	2	2	15819000	19838000	25893000	25459000	20178000	33450000
NLYEGLVMTEVQIQK	DBP	1037	sp|Q9HAV7|GRPE1_HUMAN			1		1	1	0	0	13376000	0	7096500	16025000
NLYVTFPIPDLQK	DBP	271	sp|P14735|IDE_HUMAN	1		1	1	1	1	3397600	0	5325100	5101700	3800100	5439200
NMAEQIIQEIYSQIQSK	DBP	340	sp|P29401|TKT_HUMAN				1		1	0	0	0	4394900	0	2802600
NMGGPYGGGNYGPGGSGGSGGYGGR	DBP	306	sp|P22626|ROA2_HUMAN	2	2		2		1	18381000	23827000	0	22673000	0	0
NNEPYDYK	DBP	738	sp|Q6YP21|KAT3_HUMAN	1	1					5998900	8381600	0	0	0	0
NNGAGYFLEHLAFK	DBP	355	sp|P31930|QCR1_HUMAN	3	3	2	2	2	2	27157000	36033000	25457000	10637000	14319000	27160000
NNGYAISTPTSEQYR	DBP	253	sp|P12694|ODBA_HUMAN	3	2	3	1	1	2	43357000	33304000	30425000	12554000	12654000	51130000
NNQSALLYGTLSSEAPQDGESTR	DBP	1180	sp|Q9Y375|CIA30_HUMAN	1				1	1	11833000	0	0	0	20722000	20792000
NPELVPQNYISDSLAQSVVQHLR	DBP	30	sp|A3KMH1|VWA8_HUMAN	1		1	1			2330500	0	6139900	10692000	0	0
NPPPLDASEPYNTAK	DBP	92	sp|O43766|LIAS_HUMAN			1	1	1	1	0	0	12149000	12502000	6808800	17507000
NPQSILKPHSPTYNDEGL	DBP	1079	sp|Q9NVA1|UQCC1_HUMAN	2	2	4	5	3	5	74130000	129710000	373730000	390860000	185270000	441340000
NPRPGEENGKDYYFVTR	DBP	654	sp|Q16774|KGUA_HUMAN	1	1	1		1	1	11576000	24688000	17610000	0	0	21669000
NPWSYSK	DBP	998	sp|Q9H0R6|GATA_HUMAN		1	1	2		1	0	15441000	0	16706000	0	18503000
NPYLSVK	DBP	853	sp|Q92665|RT31_HUMAN	2	2	2	2	2	2	239980000	258900000	206780000	217510000	128490000	233700000
NPYTIFHQALK	DBP	1174	sp|Q9Y2R9|RT07_HUMAN	2	1	1	1	1	1	25807000	24037000	30181000	17497000	13741000	27973000
NQGGYGGSSSSSSYGSGR	DBP	225	sp|P09651|ROA1_HUMAN	6	6	4	5	4	5	97314000	125310000	96454000	107240000	5960200	127590000
NQNIQKPEYSE	DBP	947	sp|Q9BQP7|MGME1_HUMAN	4	2	4	4	4	4	31184000	22789000	50606000	92610000	34006000	97449000
NQYCYGSR	DBP	756	sp|Q7L8L6|FAKD5_HUMAN	1	1		1		1	9953800	13715000	0	12216000	0	9423300
NRPAPYSRPK	DBP	773	sp|Q86V81|THOC4_HUMAN	1	1	1	1		1	5473900	8261700	5823300	7303500	0	8092300
NSYEGQK	DBP	1080	sp|Q9NVH6|TMLH_HUMAN	1	1	1	1		1	6104200	6732800	8443300	9670000	0	10700000
NTFAEQPSTVGYAR	DBP	948	sp|Q9BQT8|ODC_HUMAN	1	1				1	8049300	13555000	0	0	0	13878000
NTIVTSYNR	DBP	934	sp|Q99798|ACON_HUMAN	3	3	3	2	3	2	82618000	77357000	78621000	71760000	30654000	82278000
NTNYDVFEK	DBP	545	sp|P82914|RT15_HUMAN	1	1	2	2	2	3	16548000	23184000	0	53590000	20108000	62701000
NTSFAYPAIR	DBP	448	sp|P51398|RT29_HUMAN	2	2	2	3	1	2	80563000	113340000	93072000	126150000	20856000	108750000
NTVTYTSLK	DBP	1050	sp|Q9NP80|PLPL8_HUMAN	1	1	1	1	1	1	11794000	16093000	15186000	14396000	5360700	14662000
NTVVATGGYGR	DBP	353	sp|P31040|SDHA_HUMAN	1	1	1	1	1	1	13794000	15121000	11027000	14585000	3977600	15029000
NVDPFHIYFCNLK	DBP	748	sp|Q7L0Y3|MRRP1_HUMAN	3	4	5	5	4	4	79243000	381750000	374770000	409930000	206020000	507830000
NVEPFTSVLSLPYPFASEINK	DBP	978	sp|Q9BYD6|RM01_HUMAN	4	3	5	5	4	3	14106000	27864000	55144000	85079000	42751000	39748000
NVLAPYAVPSELVLVEEIPR	DBP	672	sp|Q4G176|ACSF3_HUMAN	1	1	1	1	2	2	6767400	23540000	26608000	43900000	24917000	66439000
NVQLLSQFVSPFTGCIYGR	DBP	1188	sp|Q9Y3D5|RT18C_HUMAN	2	2	1	2	2	1	13162000	21974000	19660000	25268000	11475000	3954500
NVVYPLYR	DBP	647	sp|Q16540|RM23_HUMAN	1	1	1	1	1	1	44077000	47336000	34731000	46026000	18647000	55422000
NVYLFPGIPELLR	DBP	822	sp|Q8NFF5|FAD1_HUMAN	4	4	4	4	4	4	5226000	19959000	12270000	23735000	11936000	33173000
NWVVVGGLNTHYR	DBP	870	sp|Q96A35|RM24_HUMAN	4	3	1	2		1	66675000	96530000	33564000	61683000	0	55034000
NWYVDDPYQK	DBP	1104	sp|Q9NZE8|RM35_HUMAN	2	2	2	2	1	3	68738000	117520000	64265000	97218000	0	122060000
NYAGAYR	DBP	823	sp|Q8NFU3|TSTD1_HUMAN	1	1	1	1	2	1	10624000	13297000	10379000	0	10485000	13859000
NYAHALDGLYR	DBP	1124	sp|Q9UBX3|DIC_HUMAN	2	2	1	1	1	3	27241000	37709000	0	0	13229000	34028000
NYDIQYFSMR	DBP	536	sp|P78540|ARGI2_HUMAN				1		1	0	0	0	24948000	0	0
NYEHLFK	DBP	1189	sp|Q9Y3D7|TIM16_HUMAN	6	6	6	6	6	5	193570000	285230000	218570000	244790000	161760000	315380000
NYIQGINLVQAK	DBP	461	sp|P52815|RM12_HUMAN	6	5	8	7	7	7	493290000	545310000	498350000	548910000	263580000	684300000
NYNKPWEPK	DBP	185	sp|P03928|ATP8_HUMAN	5	5	4	5	5	5	338130000	447700000	268520000	385120000	109310000	476050000
NYNWAITR	DBP	979	sp|Q9BYN8|RT26_HUMAN	1	1		1		1	0	30455000	0	13832000	0	41614000
NYTDNELEK	DBP	177	sp|P00367|DHE3_HUMAN	1	1	1	1	1	2	0	15121000	22045000	16441000	7869200	37985000
PAIADYAFTTLKPELGK	DBP	31	sp|A4D1E9|GTPBA_HUMAN	1	1	1	1	1		9678100	11064000	15955000	13255000	8958700	0
PARPVTVYSISLQK	DBP	843	sp|Q8WWH5|TRUB1_HUMAN	1		1	1	1	1	23273000	0	29337000	32085000	10619000	20289000
PCVSIEGYK	DBP	443	sp|P50213|IDH3A_HUMAN	2		1		1		30228000	0	10655000	0	0	0
PDDKYHEK	DBP	684	sp|Q5JRX3|PREP_HUMAN	2	2	2	1		2	15706000	21343000	18545000	12533000	0	23849000
PFLLPVEAVYSVPGR	DBP	432	sp|P49411|EFTU_HUMAN	4	4	5	4	4	3	21376000	42769000	22641000	27640000	13243000	25543000
PGGVHQDLPLGLMDDIYQFSK	DBP	118	sp|O75306|NDUS2_HUMAN		1	1	1	1	1	0	7721200	11765000	32264000	5231700	32384000
PGQYVDVTAK	DBP	219	sp|P09001|RM03_HUMAN	1	1	1	1		1	6396500	8581900	8898200	13163000	0	0
PGYAAIQALLSSR	DBP	305	sp|P22570|ADRO_HUMAN	9	7	9	10	10	9	60366000	123330000	161610000	209570000	100750000	232410000
PHLSVILVGENPASHSYVLNK	DBP	265	sp|P13995|MTDC_HUMAN	1	1	2	1	2	2	28024000	36010000	98673000	56352000	27429000	117050000
PLPHATQGPAATPYHC	DBP	977	sp|Q9BYD3|RM04_HUMAN	1	1	2	2	1	2	20803000	25759000	25629000	46221000	11387000	47773000
PRYELALILK	DBP	548	sp|P82932|RT06_HUMAN	1	1	1	1	1	1	15019000	19023000	25186000	23552000	14275000	29294000
PSAYHNLFGLPLISR	DBP	919	sp|Q96RR1|PEO1_HUMAN	1	1	1		1		2525600	6279600	4059400	0	3482700	0
PSDTAMLASYAVYR	DBP	342	sp|P30038|AL4A1_HUMAN	2	2	2	3	1	2	25861000	50809000	42320000	49030000	10352000	46374000
PSILTYQYAEDLIR	DBP	972	sp|Q9BXW7|HDHD5_HUMAN	4	4	4	4	4	5	39250000	76503000	45169000	78619000	42375000	104660000
PSPAASKEYFQK	DBP	346	sp|P30048|PRDX3_HUMAN	2	2	2	2	2	1	78858000	105870000	65421000	72245000	32417000	36070000
PSSTITYLTDSPK	DBP	692	sp|Q5SWH9|TMM69_HUMAN	1		1			1	7382900	0	0	0	0	28023000
PTPAPTATPTAPSPLQATAGPSYPR	DBP	42	sp|O00330|ODPX_HUMAN	1	1					19837000	31754000	0	0	0	0
PVSFYISDK	DBP	1026	sp|Q9H8G2|CAAP1_HUMAN	1	1	1	1	2		13529000	22393000	17297000	15680000	31714000	0
PVTVYSISLQK	DBP	843	sp|Q8WWH5|TRUB1_HUMAN	1						0	0	0	0	0	0
PVYDPQK	DBP	839	sp|Q8WV74|NUDT8_HUMAN	1	1	1	1	1	1	5090800	6561800	6844600	8965300	1889400	6813500
QAVTNPNNTFYATK	DBP	387	sp|P38646|GRP75_HUMAN	5	3	3	5		5	293440000	102790000	214300000	383490000	0	417650000
QAVTNPNNTFYATKR	DBP	387	sp|P38646|GRP75_HUMAN	1	1	1	1		1	58071000	20117000	57091000	68651000	0	97925000
QEYQAQK	DBP	848	sp|Q92552|RT27_HUMAN	1			1		1	9778700	0	0	9415200	0	14218000
QGQYSPMAIEEQVAVIYAGVR	Oxidation (M);DBP	324	sp|P25705|ATPA_HUMAN	3		1	1			10230000	0	8039000	0	0	0
QGQYSPMAIEEQVAVIYAGVR	DBP	324	sp|P25705|ATPA_HUMAN	1		1	4		6	3317900	0	16226000	69081000	0	155740000
QGTFHSQQALEYGTK	DBP	465	sp|P53597|SUCA_HUMAN	2		1	1		1	18631000	0	9979200	20504000	0	14642000
QLAEFVPLDYSVPIEIPTIK	DBP	1052	sp|Q9NP92|RT30_HUMAN	1	1	1	1	1	1	3825800	2586700	11947000	23508000	2642100	28881000
QMLCYNR	DBP	127	sp|O75439|MPPB_HUMAN	1		1	1		1	16356000	0	11861000	18124000	0	26191000
QMLCYNR	Oxidation (M);DBP	127	sp|O75439|MPPB_HUMAN	1					1	0	0	0	0	0	0
QYLLFFHK	DBP	820	sp|Q8NE86|MCU_HUMAN	2			1		1	13814000	0	0	7755500	0	11485000
RATEYAPK	DBP	853	sp|Q92665|RT31_HUMAN	6	7	5	5	2	5	93435000	142200000	117400000	125990000	9157600	147500000
RDVGSYQEK	DBP	1131	sp|Q9UGM3|DMBT1_HUMAN		1					0	0	0	0	0	0
REQAEEERYFR	DBP	1139	sp|Q9UII2|ATIF1_HUMAN	1	4	2	2	1	2	9144500	45892000	33595000	31536000	4190400	36266000
RETYTEDFIK	DBP	549	sp|P82933|RT09_HUMAN	1	2	2	2	2	1	7171500	33884000	26070000	27193000	20183000	0
RETYTEDFIKK	DBP	549	sp|P82933|RT09_HUMAN	2	1	1	2	1	2	33490000	57439000	47817000	60495000	19493000	74540000
RGGPAGPYQQSQR	DBP	683	sp|Q5JPH6|SYEM_HUMAN	1	1	1	1			6740000	9646300	8135900	9634900	0	0
RIQEIIEQLDVTTSEYEK	DBP	240	sp|P10809|CH60_HUMAN	1	4	2	2	3	6	51813000	197200000	190010000	227930000	156940000	309620000
RIQEIIEQLDVTTSEYEKEK	DBP	240	sp|P10809|CH60_HUMAN	4	3	3	5	4	3	87527000	213870000	322370000	406570000	186180000	365520000
RKPQIICYPETGHYIEPPYFPLCR	DBP	769	sp|Q86TX2|ACOT1_HUMAN;sp|P49753|ACOT2_HUMAN	2	2	3	3	2	4	34810000	107910000	127460000	187570000	30910000	206600000
RLDEYTQEEIDAFPR	DBP	975	sp|Q9BYD1|RM13_HUMAN						1	0	0	0	0	0	18223000
RLPENLYNDR	DBP	274	sp|P14927|QCR7_HUMAN	3	3	4	3	3	3	41056000	72096000	56230000	77885000	26188000	91015000
RLPSYKR	DBP	696	sp|Q5T1C6|THEM4_HUMAN	1	1	1	1		1	22035000	35390000	24639000	31448000	0	26130000
RNDFQLIGIQDGYLSLLQDSGEVR	DBP	527	sp|P63241|IF5A1_HUMAN			1	1		1	0	0	8527400	18284000	0	29313000
RNWYVDDPYQK	DBP	1104	sp|Q9NZE8|RM35_HUMAN	1		1	1		1	15452000	0	19330000	29259000	0	29335000
RPAEIYHCR	DBP	1092	sp|Q9NWU5|RM22_HUMAN	3	3	3	2		2	59220000	80285000	56021000	67052000	0	67684000
RPEVDGEKYQK	DBP	1171	sp|Q9Y2Q9|RT28_HUMAN	1	1		2		1	2784700	3625400	0	13545000	0	12903000
RPHLSVILVGENPASHSYVLNK	DBP	265	sp|P13995|MTDC_HUMAN	6	6	5	7	7	6	1050700000	2035400000	2260700000	2347300000	648640000	2910700000
RPPEPTTPWQEDPEPEDENLYEK	DBP	1093	sp|Q9NX14|NDUBB_HUMAN				1		1	0	0	0	0	0	34908000
RPVVVEPISDEDWYLFCGDTVEILEGK	DBP	870	sp|Q96A35|RM24_HUMAN					1		0	0	0	0	2592900	0
RPYWCISR	DBP	1067	sp|Q9NSE4|SYIM_HUMAN	3	4	2	4	1	3	99305000	186620000	77790000	111980000	25421000	160690000
RQAVTNPNNTFYATK	DBP	387	sp|P38646|GRP75_HUMAN	3	3	2	3	2	3	112440000	125670000	153810000	193830000	49205000	199670000
RQQVEALYR	DBP	1182	sp|Q9Y399|RT02_HUMAN	3	3	2	2	2	3	45353000	42257000	42159000	48805000	19407000	41225000
RQTSGGPVDASSEYQQELER	DBP	291	sp|P18859|ATP5J_HUMAN	2	1	2	2	2	2	25525000	19752000	65133000	74399000	24378000	95428000
RREDEYR	DBP	147	sp|O76031|CLPX_HUMAN	5	5	5	6	1	5	193320000	333510000	193680000	281980000	4890100	265210000
RSDPGTSGEAYKR	DBP	1008	sp|Q9H300|PARL_HUMAN	2	2	2	2		3	17125000	19666000	21546000	23934000	0	31326000
RTPFGAYGGLLK	DBP	403	sp|P42765|THIM_HUMAN	3	3	2	3	2	2	65101000	92533000	59822000	84412000	39655000	57273000
RVIDYAVK	DBP	385	sp|P38117|ETFB_HUMAN	3	3	3	3	2	3	40405000	57861000	49505000	42414000	17515000	42070000
RVYGDIIHTPAK	DBP	450	sp|P51649|SSDH_HUMAN	1	1	1			1	5939600	10391000	8248400	0	0	12613000
RYDDPEVQK	DBP	387	sp|P38646|GRP75_HUMAN	2	3	4	5	1	3	40588000	54264000	76726000	101440000	4010800	27006000
RYPAHLAR	DBP	1020	sp|Q9H773|DCTP1_HUMAN	1	1	1	1		1	12786000	18326000	13692000	12404000	0	14726000
RYPSGEER	DBP	41	sp|O00217|NDUS8_HUMAN	2	2	2	2		2	18652000	28297000	21712000	25964000	0	34017000
RYYEKPCR	DBP	546	sp|P82921|RT21_HUMAN	1	1	1	1		1	11764000	16264000	11756000	15090000	0	11977000
RYYGGAEVVDEIELLCQR	DBP	367	sp|P34897|GLYM_HUMAN	2	2	3	2	2	4	16822000	99327000	70273000	100800000	57470000	125410000
RYYGGAEVVDEIELLCQR	2 DBP	367	sp|P34897|GLYM_HUMAN		2		3	1	1	0	20025000	0	37746000	10146000	0
SAAPGSLGYQWLSDGSGVFEIAEASGVR	DBP	587	sp|Q12931|TRAP1_HUMAN		1	1	2	2	2	0	11021000	11823000	41970000	21133000	57335000
SAFSGGYYR	DBP	886	sp|Q96DA6|TIM14_HUMAN	2	1	4	1	1	2	13779000	0	31136000	0	0	0
SALIPPVEETVFYPSPYPIR	DBP	1008	sp|Q9H300|PARL_HUMAN	4	3	4	4	4	5	49566000	84579000	152720000	175390000	100220000	252370000
SASCYNSK	DBP	1080	sp|Q9NVH6|TMLH_HUMAN	1	1	1	1		1	8077500	7726300	7462800	9889400	0	11778000
SAWRHYK	DBP	632	sp|Q15120|PDK3_HUMAN	1	1	1	1		1	9656700	12117000	8253700	10969000	0	14171000
SAYALGGLGSGICPNR	DBP	354	sp|P31327|CPSM_HUMAN		1					0	0	0	0	0	0
SAYESQPIR	DBP	894	sp|Q96EY7|PTCD3_HUMAN	2	2	2	2	2	2	32674000	48093000	30606000	35772000	13201000	45737000
SAYNVYVAER	DBP	554	sp|Q00059|TFAM_HUMAN	3	3	3	5	2	4	166520000	221700000	257830000	257290000	78657000	307180000
SAYNVYVAER	2 DBP	554	sp|Q00059|TFAM_HUMAN	1	1	1	1	1	1	25194000	37790000	23366000	37430000	13382000	49093000
SCYEDGWLIK	DBP	313	sp|P23434|GCSH_HUMAN	4	5	6	6	4	6	255500000	402070000	303950000	422070000	103500000	439870000
SCYLSSLDLLLEHR	DBP	943	sp|Q9BQ69|MACD1_HUMAN	1	1	1	1	1	1	12239000	25198000	25743000	21344000	13271000	32544000
SDPGTSGEAYK	DBP	1008	sp|Q9H300|PARL_HUMAN	1	1	1	1	1	1	10720000	14569000	20608000	18233000	2154000	18118000
SDSETPYK	DBP	812	sp|Q8N8Q8|COX18_HUMAN	1	1		1	1		3696000	6440600	0	7534600	1590700	0
SEDFSLPAYMDR	Oxidation (M);DBP	258	sp|P13073|COX41_HUMAN	4	2	4	5	5	6	93998000	113310000	183810000	205910000	123120000	271510000
SEDFSLPAYMDR	DBP	258	sp|P13073|COX41_HUMAN	5	6	8	7	7	7	163400000	305800000	351230000	490440000	238410000	553130000
SEDFSLPAYMDRR	Oxidation (M);DBP	258	sp|P13073|COX41_HUMAN	3	3	4	3	3	4	89119000	124330000	144120000	176580000	101380000	206680000
SEDFSLPAYMDRR	DBP	258	sp|P13073|COX41_HUMAN	3	2	5	5	4	6	71014000	145470000	182670000	261310000	71205000	345820000
SEEQLKEEGIEYK	DBP	224	sp|P09622|DLDH_HUMAN	1	1		1	1	1	4650500	9938400	0	17851000	5968200	14401000
SEFYANEACK	DBP	769	sp|Q86TX2|ACOT1_HUMAN;sp|P49753|ACOT2_HUMAN	1	1	1	1		1	8321000	8992700	0	12982000	0	16371000
SEFYANEACKR	DBP	769	sp|Q86TX2|ACOT1_HUMAN;sp|P49753|ACOT2_HUMAN	1	1	1	1		1	11275000	18085000	19577000	18481000	0	21952000
SEYNDQLTR	DBP	317	sp|P23786|CPT2_HUMAN					1		0	0	0	0	0	0
SFAPILPHLAEEVFQHIPYIK	DBP	1067	sp|Q9NSE4|SYIM_HUMAN	1	5	7	7	4	6	1688200	31637000	47206000	59593000	17824000	76907000
SFAPILPHLAEEVFQHIPYIKEPK	DBP	1067	sp|Q9NSE4|SYIM_HUMAN		2	2	3	3	3	0	12698000	20130000	28992000	12488000	36368000
SFQMQYNLR	DBP	728	sp|Q6PI48|SYDM_HUMAN	1	1				1	23640000	46265000	0	0	0	0
SGDAPLTVNELGTAYVSATTGAVATALGLNALTK	DBP	1029	sp|Q9H9B4|SFXN1_HUMAN				1			0	0	0	2177500	0	0
SGDLYVLAADK	DBP	1067	sp|Q9NSE4|SYIM_HUMAN	2	1	1	2	2	1	23577000	0	20893000	30722000	18896000	18657000
SGDSEVYQLGDVSQK	DBP	570	sp|Q04837|SSBP_HUMAN	6	5	12	11	6	10	1031200000	1338900000	3942700000	4327800000	1770100000	4819100000
SGDVIEYLLK	DBP	691	sp|Q5ST30|SYVM_HUMAN	3	1	1	2	3	3	25001000	29733000	4879300	38379000	19078000	47328000
SGFEGPWTSNPLIFDNSYFTELLSGEK	DBP	1212	sp|UNIST|APEX2		2		5	6	5	0	26154000	0	55626000	44280000	58735000
SGGGYGGDR	DBP	856	sp|Q92804|RBP56_HUMAN	1	1	1	1		1	9283900	14297000	12582000	13775000	0	17015000
SGTDGAIALTGVDEAYTLEEFQHLLPK	DBP	1057	sp|Q9NQH7|XPP3_HUMAN				1	1		0	0	0	16147000	5564800	0
SGTDTSFYR	DBP	30	sp|A3KMH1|VWA8_HUMAN		1		1		1	0	20508000	0	23143000	0	0
SGYGATALNMK	Oxidation (M);DBP	844	sp|Q8WWV3|RT4I1_HUMAN	1	1	1	1	2		8915800	13941000	10944000	12848000	5050800	0
SGYGATALNMK	DBP	844	sp|Q8WWV3|RT4I1_HUMAN	1	1					9797600	13991000	0	0	0	0
SGYIESVQHILK	DBP	947	sp|Q9BQP7|MGME1_HUMAN	1	1	1	1	1	1	30489000	30551000	28337000	35225000	24067000	27639000
SHVHHRYIELFLNSCPK	DBP	584	sp|Q12849|GRSF1_HUMAN	1	1	1	1			12323000	20694000	47578000	31802000	0	0
SHYEEGPGK	DBP	279	sp|P15954|COX7C_HUMAN	9	9	12	13	2	13	321360000	469080000	575970000	695490000	12681000	760540000
SIEPYLK	DBP	298	sp|P21912|SDHB_HUMAN	2	2	2	1	2	2	99267000	145950000	87447000	79449000	57414000	94911000
SIFELWGHGQSPEELYSSLK	DBP	759	sp|Q7Z4G4|TRM11_HUMAN			1	2			0	0	13816000	11785000	0	0
SIHLACTAGIFDAYVPPEGDAR	DBP	949	sp|Q9BRJ2|RM45_HUMAN	1	1	1		1		9356200	14915000	16422000	0	16725000	0
SILALVDGQPWDMYKPLTK	Oxidation (M);DBP	1102	sp|Q9NYK5|RM39_HUMAN	6	4	4	3	3	3	59421000	62635000	72108000	67537000	29408000	79993000
SILALVDGQPWDMYKPLTK	DBP	1102	sp|Q9NYK5|RM39_HUMAN	3	4	4	5	4	5	26520000	114890000	97863000	182400000	41561000	235880000
SITGYFLEK	DBP	845	sp|Q8WZ42|TITIN_HUMAN	1	2	2	1	1	2	45663000	118350000	82378000	78590000	29094000	149680000
SIVDYKPNLDLLEQQHQLIQEALIFDNK	DBP	88	sp|O43707|ACTN4_HUMAN		2	2	1	1	2	0	20663000	23396000	40071000	6444900	53507000
SIVLNEYK	DBP	831	sp|Q8TCS8|PNPT1_HUMAN	5	3	5	5	4	4	65408000	39029000	100960000	91568000	40603000	57383000
SIVLNEYKR	DBP	831	sp|Q8TCS8|PNPT1_HUMAN	8	6	6	6	7	7	204020000	212370000	317210000	314190000	168470000	367530000
SIYSLDK	DBP	613	sp|Q14197|ICT1_HUMAN	3	3	2	3	1	2	36811000	35120000	34529000	32253000	6752200	19268000
SKDCAYK	DBP	1017	sp|Q9H5Q4|TFB2M_HUMAN	3	1	3	4		4	21289000	15314000	9319800	33067000	0	29496000
SKDTYLLYEGR	DBP	952	sp|Q9BSH4|TACO1_HUMAN	4	4	2	2	2	2	49764000	35615000	13470000	49592000	30339000	64908000
SKDYEFMWNPHLGYILTCPSNLGTGLR	DBP	252	sp|P12277|KCRB_HUMAN		1	1	1	1	1	0	22826000	19997000	39746000	6124300	68945000
SKEYFSK	DBP	573	sp|Q06830|PRDX1_HUMAN	3	2	2	3	3	2	64549000	74515000	65781000	76116000	22028000	87872000
SKPESNEQVLSCEYITLNEPK	DBP	843	sp|Q8WWH5|TRUB1_HUMAN	1		2	1			10378000	0	22772000	40525000	0	0
SKYPWHDTLG	DBP	629	sp|Q15070|OXA1L_HUMAN	5	5	5	7	6	7	128420000	163940000	161460000	188070000	74280000	266910000
SLANVILGGYGTTSTAGGK	DBP	597	sp|Q13423|NNTM_HUMAN	3	2	2	2	2	3	22855000	30192000	14809000	42544000	13581000	43999000
SLANVILGGYGTTSTAGGKPMEISGTHTEINLDNAIDMIR	DBP	597	sp|Q13423|NNTM_HUMAN				1			0	0	0	18827000	0	0
SLDEVYPDPVR	DBP	687	sp|Q5JTZ9|SYAM_HUMAN	1	1					17376000	25620000	0	0	0	0
SLGDQYVK	DBP	1064	sp|Q9NRP4|SDHF3_HUMAN	1	1	1	1	1	1	14764000	22797000	20476000	22943000	10749000	20002000
SLGELYFLPR	DBP	896	sp|Q96GW9|SYMM_HUMAN	2	2	3	4	4	5	14784000	17146000	29469000	67857000	29533000	61532000
SLGVGYAAVDNPIFYKPNTAMLLGDAK	DBP	597	sp|Q13423|NNTM_HUMAN	1	3	3	3	4	2	15316000	90477000	81274000	144130000	55696000	137640000
SLLTYGR	DBP	355	sp|P31930|QCR1_HUMAN	7	6	6	6	5	7	2247100000	2749800000	2480700000	2253400000	1055200000	2601600000
SLPADILYEDQQCLVFR	DBP	970	sp|Q9BX68|HINT2_HUMAN	2			2	1	1	7472000	0	0	34886000	11318000	13073000
SLQMYLER	Oxidation (M);DBP	399	sp|P42126|ECI1_HUMAN	4	3	1	3	4	4	54543000	126570000	56136000	45169000	88495000	72537000
SLQMYLER	DBP	399	sp|P42126|ECI1_HUMAN	3	2	3	4	2	3	58609000	56040000	78146000	104550000	38257000	80852000
SLSTFMNAFTASDYTLYPFSTQNPK	DBP	684	sp|Q5JRX3|PREP_HUMAN	1	2	3	3	3	3	2960600	16136000	20203000	34330000	12457000	51142000
SLTGQASSTYAEQTGK	DBP	713	sp|Q6JQN1|ACD10_HUMAN	1	1	3	1	1	2	0	14200000	22011000	9142700	5363200	19886000
SLTHTQAASLPYVALTAWSAINK	DBP	844	sp|Q8WWV3|RT4I1_HUMAN	3	3	3	3	3	3	10944000	21095000	20137000	30218000	8855600	48241000
SLYASSPGGVYATR	DBP	218	sp|P08670|VIME_HUMAN	1	1		1		1	14016000	0	0	13075000	0	17388000
SLYSDHELR	DBP	1007	sp|Q9H2W6|RM46_HUMAN	6	4	6	6	7	8	359270000	489580000	485950000	584590000	281710000	603240000
SMNINLWSEITELLYK	Oxidation (M);DBP	402	sp|P42704|LPPRC_HUMAN		1					0	2268600	0	0	0	0
SNDGNSYR	DBP	159	sp|O95299|NDUAA_HUMAN	1						18586000	0	0	0	0	0
SNLYIAESTSGR	DBP	1092	sp|Q9NWU5|RM22_HUMAN	4	4	4	2	3	5	105530000	139350000	142510000	101620000	62234000	207550000
SNNYVQEPECR	DBP	761	sp|Q7Z6M4|MTEF4_HUMAN	1		1	1		3	4780200	0	10036000	8101500	0	19929000
SPALLLSQLLPYMENR	DBP	594	sp|Q13268|DHRS2_HUMAN			1	1		1	0	0	1364300	2087300	0	2584500
SPDEAYAIAK	DBP	1116	sp|Q9P2R7|SUCB1_HUMAN	3	2	2	2	2	2	79300000	92821000	117860000	136230000	65661000	155200000
SPDLLMYQGPPDTAEIIK	DBP	543	sp|P82909|RT36_HUMAN	1		5	5	1	4	8781900	0	87018000	121070000	23101000	125590000
SPGIIFIPGYLSYMNGTK	Oxidation (M);DBP	1076	sp|Q9NUJ1|ABHDA_HUMAN	6	6	5	5	5	6	160590000	136130000	120140000	118490000	67621000	136080000
SPGIIFIPGYLSYMNGTK	DBP	1076	sp|Q9NUJ1|ABHDA_HUMAN	6	5	5	5	3	7	77750000	388580000	318160000	460850000	147070000	628830000
SPPLHEHPLYK	DBP	982	sp|Q9BZE1|RM37_HUMAN	8	7	7	7	6	7	247070000	321130000	379610000	383690000	60228000	439780000
SPYDGNETLLSPEK	DBP	971	sp|Q9BXR0|TGT_HUMAN						1	0	0	0	0	0	0
SQDFYEK	DBP	795	sp|Q8N183|MIMIT_HUMAN	3	3	3	3	2	4	138270000	182980000	238510000	286620000	68571000	328520000
SQDFYEKEK	DBP	795	sp|Q8N183|MIMIT_HUMAN	4	4	7	8	7	10	79988000	110040000	268910000	326140000	92631000	370310000
SQHYDLVLNGNEIGGGSIR	DBP	728	sp|Q6PI48|SYDM_HUMAN		1	1	1	1	1	0	26990000	27989000	30337000	14505000	44957000
SQLDLELEIENMGAHLNAYTSR	DBP	127	sp|O75439|MPPB_HUMAN		3	4	6		7	0	87603000	47612000	178240000	0	195600000
SQLNVSSVSEQNAYR	DBP	602	sp|Q13686|ALKB1_HUMAN	2	1	1	2	1	2	27847000	21067000	16197000	34575000	9910300	23866000
SRGDKYGK	DBP	1035	sp|Q9HA77|SYCM_HUMAN	1	1					2391400	9522100	0	0	0	0
SSGPYGGGGQYFAK	DBP	225	sp|P09651|ROA1_HUMAN;sp|Q32P51|RA1L2_HUMAN	1	1					8883500	14749000	0	0	0	0
SSGPYGGGGQYFAKPR	DBP	225	sp|P09651|ROA1_HUMAN	4	4	2	3	2	4	152470000	157730000	149440000	181310000	67200000	178710000
SSGSPYGGGYGSGGGSGGYGSR	DBP	454	sp|P51991|ROA3_HUMAN	3	1	2		4	2	20078000	8536500	27128000	0	2482600	21187000
SSHLGQEVTLCGWIQYR	DBP	728	sp|Q6PI48|SYDM_HUMAN	2	1	3	2	1	3	39981000	74644000	106390000	66015000	22245000	114710000
SSLYCSDIGK	DBP	900	sp|Q96HY7|DHTK1_HUMAN	1	1			1	1	9783200	18670000	0	0	8789000	0
STCTINYSK	DBP	433	sp|P49419|AL7A1_HUMAN	3	2	1	2	1	2	17950000	15485000	12135000	27794000	3527500	28637000
STGSFVGELMYK	Oxidation (M);DBP	1141	sp|Q9UJS0|CMC2_HUMAN	1	1					0	0	0	0	0	0
STTTIGLVQALGAHLYQNVFACVR	DBP	247	sp|P11586|C1TC_HUMAN		2	2	2	2	2	0	8431900	9678600	12760000	3959700	14936000
STYEEFVEGTGSLDEDTSLPEGLK	DBP	1199	sp|Q9Y4W6|AFG32_HUMAN		1		1	2	1	0	15884000	0	15304000	58766000	20740000
SVAQYTGGIAK	DBP	583	sp|Q10713|MPPA_HUMAN	1	1					4103100	8386800	0	0	0	0
SVDEVNYWDK	DBP	253	sp|P12694|ODBA_HUMAN	1	1	1	1		1	11111000	18611000	19562000	24200000	0	36248000
SVDEVNYWDKQDHPISR	DBP	253	sp|P12694|ODBA_HUMAN	1	1	3	1	1	2	14160000	20345000	73131000	30151000	15352000	78967000
SVEVEGYGSK	DBP	750	sp|Q7L2E3|DHX30_HUMAN	1	1	3	1	2	2	40742000	59188000	82919000	71506000	26071000	75758000
SVGFIGAGQLAYALAR	Acetyl (Protein N-term);DBP	878	sp|Q96C36|P5CR2_HUMAN	5	4	5	6	8	7	202370000	356060000	329090000	478390000	262470000	684800000
SVGFIGAGQLAYALAR	DBP	878	sp|Q96C36|P5CR2_HUMAN	1	1	1	1	2		4196100	8350000	0	4713000	11610000	0
SVGGSFYLQSK	DBP	1189	sp|Q9Y3D7|TIM16_HUMAN	4	3	5	3	4	5	130380000	146740000	204740000	186150000	99956000	232490000
SVINLLFAAYTGDVSALR	DBP	153	sp|O94925|GLSK_HUMAN	1	1	1	3	1	3	320570	6823200	6985300	13936000	2637700	21049000
SVLELIPELNEKEEAYNSLMK	DBP	402	sp|P42704|LPPRC_HUMAN		1	1	1	1	1	0	15491000	12554000	18166000	15307000	27566000
SVTLYTVK	DBP	980	sp|Q9BYT8|NEUL_HUMAN	3	3	3	2	3	2	62300000	81091000	71051000	30395000	28920000	63086000
SVVEFLQGYIGVPHGGFPEPFR	DBP	246	sp|P11498|PYC_HUMAN	2	4	7	7	6	6	12070000	82348000	111610000	179940000	76659000	225740000
SWVFTYAQR	DBP	841	sp|Q8WW59|SPRY4_HUMAN	3	3	3	2	1	2	83243000	84798000	53661000	13815000	16691000	77478000
SYDDQLAQIAPETVPEDFILGIEDDTSSVTPVELK	DBP	889	sp|Q96EH3|MASU1_HUMAN				2	3		0	0	0	7737700	17296000	0
SYEEHLEK	DBP	545	sp|P82914|RT15_HUMAN	1	2	1	1		2	7359100	12604000	5274100	8873400	0	13669000
SYFSGLSK	DBP	259	sp|P13196|HEM1_HUMAN	1	1	2	1	1	1	28077000	30046000	28957000	30130000	15121000	31181000
SYIHIRPGQLDVLK	DBP	837	sp|Q8WUK0|PTPM1_HUMAN	2	2	2	1		1	23205000	41456000	27183000	15044000	0	16781000
SYKPVFWSPSSR	DBP	1067	sp|Q9NSE4|SYIM_HUMAN	2	2	1	2		2	65903000	77237000	41397000	82102000	0	66847000
SYLENPAFMLLDLK	Oxidation (M);DBP	243	sp|P11182|ODB2_HUMAN	7	9	6	10	9	9	29292000	78223000	26254000	71431000	53603000	76583000
SYLENPAFMLLDLK	DBP	243	sp|P11182|ODB2_HUMAN	3	6	5	6	6	7	7814400	128980000	46021000	142960000	66004000	210830000
SYPTVSADYQDAVEK	DBP	1212	sp|UNIST|APEX2	5	5	6	7	9	8	174720000	304100000	442990000	536160000	319100000	621720000
SYQGELK	DBP	917	sp|Q96RP9|EFGM_HUMAN	1	1	1		1	1	8960100	14312000	13711000	0	4317600	11355000
SYQYLVESIR	DBP	682	sp|Q5HYK3|COQ5_HUMAN	3	2	2	2	1	1	56564000	50405000	67964000	70040000	14550000	40450000
SYTLNGTK	DBP	860	sp|Q92947|GCDH_HUMAN	1	1	1	1	1	1	23173000	32259000	21663000	28592000	11634000	34161000
SYTWLEK	DBP	1088	sp|Q9NW81|AT5SL_HUMAN	1	1	1	1		1	20070000	34344000	20495000	25254000	0	29534000
SYVSEKDVTSAK	DBP	402	sp|P42704|LPPRC_HUMAN	2	2	2			2	25736000	7097900	50003000	0	0	61717000
SYVTTSTR	DBP	218	sp|P08670|VIME_HUMAN	1	1	1	1		1	13753000	16385000	14249000	21346000	0	16969000
TAATAGIIGWVYGGIPAFIHAK	DBP	1054	sp|Q9NPL8|TIDC1_HUMAN	3	4	4	4	3	3	15300000	34440000	43363000	50031000	14633000	54430000
TAFDEAIAELDTLSEESYK	DBP	526	sp|P63104|1433Z_HUMAN		1		1	2	1	0	4390800	0	1844600	6813200	9051400
TAFVNSCYIK	DBP	1030	sp|Q9H9J2|RM44_HUMAN	3	4	2	2	1	2	82955000	145840000	57116000	91113000	35968000	108140000
TALAEAELEYNPEHVSR	DBP	1067	sp|Q9NSE4|SYIM_HUMAN	2	1	5	3	2	4	57689000	67738000	297090000	262260000	125220000	326220000
TALYNYIFAK	DBP	683	sp|Q5JPH6|SYEM_HUMAN	1	1		1		1	11397000	15918000	0	0	0	0
TAVAHAKEYIQQLR	DBP	1092	sp|Q9NWU5|RM22_HUMAN	3	1	1	3	1	2	35194000	16064000	10099000	45839000	4339000	33770000
TAYLQYR	DBP	404	sp|P43155|CACP_HUMAN	2	3	3	3	3	3	58831000	76928000	78666000	76444000	45242000	117730000
TDQYLCDADR	DBP	1177	sp|Q9Y2Z2|MTO1_HUMAN	1	1		1			6179000	12591000	0	0	0	0
TEGGYYQITGR	DBP	1075	sp|Q9NUB1|ACS2L_HUMAN	1	1	1				7405500	12259000	0	0	0	0
TELTPAYF	DBP	220	sp|P09417|DHPR_HUMAN	1		1				6436500	0	6048200	0	0	0
TESEKYR	DBP	1112	sp|Q9P0P8|CF203_HUMAN	2	2	2	2		2	33357000	42845000	45085000	48714000	0	49730000
TETIRPASVYTK	DBP	317	sp|P23786|CPT2_HUMAN	1	1	1	1	1	1	21479000	27600000	32102000	26111000	10570000	34760000
TEYGDLELCIEVVDNVQDAIDHIHK	DBP	476	sp|P54886|P5CS_HUMAN		2	3	4	1	3	0	37029000	25074000	59243000	2204200	68443000
TFDLYANVRPCVSIEGYK	DBP	443	sp|P50213|IDH3A_HUMAN	5	6	5	5	5	6	182460000	292670000	298780000	317890000	160830000	384960000
TFGENYVQELLEK	DBP	151	sp|O94903|PLPHP_HUMAN	1	1	1	1	1	1	5413200	17433000	11712000	15071000	9186900	23459000
TFKPAIQELKPPTYK	DBP	538	sp|P82650|RT22_HUMAN	6	4	4	4	4	4	179810000	188770000	181450000	178760000	91512000	187710000
TFTYLLGSDAAALLFNSK	DBP	659	sp|Q16850|CP51A_HUMAN	3	3	3	3	3	4	7521400	24401000	27811000	44620000	18712000	59619000
TFVEESIYNEFLER	DBP	351	sp|P30837|AL1B1_HUMAN		1		1	1		0	16967000	0	13588000	10325000	0
TFVQEDIYDEFVER	DBP	192	sp|P05091|ALDH2_HUMAN		1		1	1		0	19986000	0	16387000	20888000	0
TFYKPDWFDIVESEVK	DBP	816	sp|Q8NCN5|PDPR_HUMAN	2	1	1	3	1	3	4534600	7252800	3190700	28980000	4712500	30871000
TFYNQAIMSSK	DBP	1043	sp|Q9HCC0|MCCB_HUMAN	1	1	1	1		1	10040000	18639000	27373000	0	0	0
TGEEKYVEESK	DBP	158	sp|O95202|LETM1_HUMAN	3	3	3	4	1	3	56944000	33471000	107650000	137380000	2270600	141440000
TGEGFYK	DBP	658	sp|Q16836|HCDH_HUMAN	2	2	2	2	2	1	20630000	31129000	26888000	19994000	13044000	11739000
TGHSLLHTLYGR	DBP	353	sp|P31040|SDHA_HUMAN	5	4	4	2	2	4	79177000	118850000	102820000	64029000	26865000	133740000
TGIEQGSDAGYLCESQK	DBP	394	sp|P40939|ECHA_HUMAN	1		2	1	1	2	9492000	0	30396000	31262000	11919000	38609000
TGLIDYNQLALTAR	DBP	367	sp|P34897|GLYM_HUMAN	4	3	4	4	4	5	292760000	328160000	564890000	577440000	284080000	695120000
TGPSGTVLVFCNSSSTVNWLGYILDDHK	DBP	1077	sp|Q9NUL7|DDX28_HUMAN		1		2	1	2	0	3731500	0	14998000	3111200	24904000
TGQYSGIYDCAK	DBP	715	sp|Q6NUK1|SCMC1_HUMAN	5	5	5	5	6	5	200180000	280700000	284650000	308330000	149300000	353420000
TGTCGYCGLQFR	DBP	124	sp|O75380|NDUS6_HUMAN	4	3	2	3	2	3	59135000	56794000	59334000	80879000	23597000	114910000
TGVTGPYVLGTGLILYALSK	DBP	320	sp|P24539|AT5F1_HUMAN				1		1	0	0	0	1365300	0	1250800
TGYGVEELISALQR	DBP	815	sp|Q8NC60|NOA1_HUMAN	1	2	1	1	1	1	1113500	7805100	3786300	7042800	2124700	6578900
TGYSFVNCK	DBP	411	sp|P43897|EFTS_HUMAN	5	5	6	6	5	5	212990000	277270000	235720000	282370000	127090000	270190000
TGYTPDEK	DBP	154	sp|O95139|NDUB6_HUMAN	3	2	4	4	4	4	33928000	35507000	96663000	104780000	36850000	120820000
TGYTPDEK	Acetyl (Protein N-term);DBP	154	sp|O95139|NDUB6_HUMAN	3	2	5	4	4	5	48948000	4874000	155770000	174780000	87874000	201870000
THINYGVK	DBP	394	sp|P40939|ECHA_HUMAN	5	5	7	7	8	7	212930000	280820000	312820000	310970000	136690000	358950000
THVGSYK	DBP	584	sp|Q12849|GRSF1_HUMAN	6	6	7	7	9	7	641520000	846700000	800050000	846070000	65046000	993690000
TIAQAVYGAK	DBP	732	sp|Q6UB35|C1TM_HUMAN	1					1	0	0	0	0	0	0
TIDIGVVTAEEALNYGFSGVMLR	DBP	118	sp|O75306|NDUS2_HUMAN			1	1		1	0	0	1819900	3301800	0	4145600
TIEYLEEVAITFAK	DBP	394	sp|P40939|ECHA_HUMAN	2	1	2	5	4	4	7137300	10296000	27479000	45380000	20908000	53511000
TINVYPNFRPTPK	DBP	155	sp|O95168|NDUB4_HUMAN	1	1	1	1	1	1	39823000	63029000	42878000	46151000	25939000	55476000
TIVAINKDPEAPIFQVADYGIVADLFK	DBP	264	sp|P13804|ETFA_HUMAN		4	5	5	8	8	0	40453000	29278000	109960000	62961000	129110000
TIYAGNALCTVK	DBP	264	sp|P13804|ETFA_HUMAN	3	3	3	3	3	3	519400000	602700000	603180000	650910000	302060000	692600000
TIYGDHQR	DBP	1075	sp|Q9NUB1|ACS2L_HUMAN	3	3	3	2	1	2	33432000	43008000	51335000	22970000	4261400	61576000
TKDEYLINSQTTEHIVK	DBP	1067	sp|Q9NSE4|SYIM_HUMAN	4	4	4	4	4	4	296200000	338090000	484830000	486220000	211810000	472320000
TKLDLSSLAYSGK	DBP	650	sp|Q16595|FRDA_HUMAN	4	4	3	3	2	3	87468000	111430000	79077000	94191000	24083000	91930000
TKLETQPQEEYEIINVEVK	DBP	673	sp|Q4J6C6|PPCEL_HUMAN		1		1			0	16503000	0	17542000	0	0
TKYTITPVK	DBP	699	sp|Q5T653|RM02_HUMAN	1	1	1	1	1	1	19228000	19248000	22163000	27607000	8514600	28890000
TLDLIDEAYGLDFYILK	DBP	592	sp|Q13084|RM28_HUMAN		2	1	4	6	6	0	7389800	1260100	21706000	22511000	29515000
TLLVDGFYAAEQVLQK	DBP	1080	sp|Q9NVH6|TMLH_HUMAN	1	1	2	2	2	2	3803700	6028700	11268000	14902000	6944600	15638000
TLPQKYR	DBP	543	sp|P82909|RT36_HUMAN	4	3	3	3	3	3	26847000	35700000	37164000	15446000	2281600	43225000
TLQYLSQGNVVFK	DBP	539	sp|P82663|RT25_HUMAN	2	1		1	1	1	11987000	10898000	0	0	8608800	28639000
TLSDYNIQK	DBP	233	sp|P62987|RL40_HUMAN;sp|P62979|RS27A_HUMAN;sp|P0CG47|UBB_HUMAN;sp|P0CG48|UBC_HUMAN	1		1	1			9946700	0	10061000	9680200	0	0
TLVQQLYTTLCIEQHQLNK	DBP	820	sp|Q8NE86|MCU_HUMAN	3	4	3	4	3	3	28581000	53167000	91652000	121440000	37368000	117310000
TLYHSVHEK	DBP	167	sp|O95571|ETHE1_HUMAN	1	1	1	1			4473900	5778300	0	4218500	0	0
TLYVEEVVPNVIEPSFGLGR	DBP	395	sp|P41250|GARS_HUMAN	2	3	3	3	3	3	11702000	36260000	45108000	78986000	40421000	86533000
TNFYAEQGGQASDR	DBP	687	sp|Q5JTZ9|SYAM_HUMAN	2	2	2	2	2	4	25530000	30400000	63599000	64841000	28363000	85342000
TNFYAEQGGQASDRGYLVR	DBP	687	sp|Q5JTZ9|SYAM_HUMAN					2	1	0	0	0	0	9977300	22170000
TPALVNAAVTYSKPR	DBP	144	sp|O75964|ATP5L_HUMAN	4	4	3	4	3	3	152280000	187010000	171830000	179200000	102790000	207630000
TPFGAYGGLLK	DBP	403	sp|P42765|THIM_HUMAN	7	5	6	5	6	6	360780000	471250000	403000000	378520000	219440000	481480000
TPQICVVGSGPAGFYTAQHLLK	DBP	305	sp|P22570|ADRO_HUMAN	2						10039000	0	0	0	0	0
TPTEALASFDYIVR	DBP	1022	sp|Q9H7Z7|PGES2_HUMAN	2	1	2	2	1	2	8153800	12595000	18166000	10543000	11050000	16942000
TPTPVHYRPHGAK	DBP	592	sp|Q13084|RM28_HUMAN	5	4	7	6	1	6	159150000	200950000	239030000	262450000	4208900	307520000
TPYTDVNIVTIR	DBP	443	sp|P50213|IDH3A_HUMAN	1	2	2	2	2	2	22353000	26378000	59879000	38588000	24863000	71278000
TQAETIVSALTALSNVSLDTIYK	DBP	992	sp|Q9GZT6|CC90B_HUMAN		1	1	2	2	2	0	2178200	2802800	4278700	2327400	3679600
TQHLSVETSYLQHESGR	DBP	1165	sp|Q9Y276|BCS1_HUMAN	2	1	2	2	2	2	51493000	51806000	87935000	107450000	35827000	99831000
TQLSYALGIVFSEQIASIVPK	DBP	1106	sp|Q9NZJ6|COQ3_HUMAN	1	1	2	1	1	3	591090	2642000	8203000	8737300	1333200	11774000
TQQLASIVAGAFPPSAIYTR	DBP	35	sp|A6NJ78|MET15_HUMAN	3	1	2	2	2	3	21489000	20389000	29894000	36993000	18605000	53663000
TQQYYNVLK	DBP	881	sp|Q96CM8|ACSF2_HUMAN	3	3	2	2	2	3	104590000	131130000	116000000	104270000	48980000	155670000
TSGTLISFIYPAQNPELLNK	DBP	597	sp|Q13423|NNTM_HUMAN	7	7	9	9	8	8	361850000	586550000	1085000000	1177900000	527150000	1215300000
TSLDLYANVIHCK	DBP	449	sp|P51553|IDH3G_HUMAN	3	3	3	3	2	3	72377000	76121000	88269000	88009000	36528000	114050000
TSPFLTHQVFNSYHSETNIVR	DBP	312	sp|P23378|GCSP_HUMAN	5	5	4	6	3	3	221960000	350970000	340500000	315800000	82787000	323640000
TSPLYDR	DBP	816	sp|Q8NCN5|PDPR_HUMAN	1	1	1	1	1	1	19238000	19044000	20292000	14030000	9445800	0
TTGIVMDSGDGVTHTVPIYEGYALPHAILR	Oxidation (M);DBP	497	sp|P63261|ACTG_HUMAN;sp|P60709|ACTB_HUMAN	2	1	1	2	2	1	80224000	63557000	72305000	94496000	104550000	66055000
TTGIVMDSGDGVTHTVPIYEGYALPHAILR	DBP	497	sp|P63261|ACTG_HUMAN;sp|P60709|ACTB_HUMAN	3	3	4	4	3	4	162930000	441020000	548020000	612750000	260530000	841060000
TTRYEFEQQR	DBP	671	sp|Q4G0N4|NAKD2_HUMAN	1	1	1	1	1	1	13663000	13915000	13874000	18025000	5746600	17255000
TTYLEDLPPPPEYELAPSKLEEEVDDVFLIR	DBP	584	sp|Q12849|GRSF1_HUMAN		2		1	4		0	10584000	0	5897500	28874000	0
TVAYHEAGHAVAGWYLEHADPLLK	DBP	1199	sp|Q9Y4W6|AFG32_HUMAN			1			1	0	0	25549000	0	0	25537000
TVMVQEGNVESAYR	DBP	546	sp|P82921|RT21_HUMAN						1	0	0	0	0	0	0
TVPYTDPDHASLK	DBP	684	sp|Q5JRX3|PREP_HUMAN	4	3	5	4	5	5	244370000	297430000	563400000	557250000	218480000	656450000
TVQGPPTSDDIFEREYK	DBP	188	sp|P04181|OAT_HUMAN	2	3	1	3	1	2	159860000	243030000	101710000	281020000	73639000	176780000
TVTAMDVVYALK	Oxidation (M);DBP	518	sp|P62805|H4_HUMAN	6	1	5		6		51278000	8630500	34543000	0	22395000	0
TVTAMDVVYALK	DBP	518	sp|P62805|H4_HUMAN	4	4	4	4	4	4	196970000	314870000	396170000	397670000	184220000	457150000
TVTAMDVVYALKR	DBP	518	sp|P62805|H4_HUMAN	4	4	3	3	4	3	192570000	344470000	360910000	356700000	143720000	416510000
TVTSFYNQSAIDAAAEKPSVR	DBP	64	sp|O14874|BCKD_HUMAN	1	1	1	1	1	1	46618000	51440000	74260000	99199000	53672000	101380000
TYEDIKENLESR	DBP	323	sp|P25325|THTM_HUMAN	1	3	2	4	3	3	36531000	82041000	99979000	129690000	56984000	138970000
TYEQVLENLESK	DBP	653	sp|Q16762|THTR_HUMAN	2	2	2	4	4	3	44872000	108520000	77513000	153550000	109350000	201940000
TYEQVLENLESKR	DBP	653	sp|Q16762|THTR_HUMAN						1	0	0	0	0	0	18432000
TYETASLK	DBP	112	sp|O75027|ABCB7_HUMAN	1	1		1	2	1	37901000	40133000	0	53712000	21082000	50962000
TYFAHDALQQCTVGDIVLLR	DBP	1173	sp|Q9Y2R5|RT17_HUMAN	3	4	5	4	3	4	194760000	325500000	356370000	341440000	167910000	384330000
TYHAIQK	DBP	791	sp|Q8IYB8|SUV3_HUMAN	5	5	6	4	3	4	73820000	80700000	78757000	68243000	1195000	82636000
TYLQALPYFDR	DBP	118	sp|O75306|NDUS2_HUMAN	1			1	1	1	7359200	0	0	16994000	0	15734000
TYNRVPLHKPTDWQK	DBP	868	sp|Q96A26|F162A_HUMAN	3	4	5	5		5	48280000	95451000	115940000	153060000	0	147610000
TYPCPPHFNHLGSDVAR	DBP	44	sp|O00411|RPOM_HUMAN	2	1	1	1		3	51931000	39415000	42313000	40266000	0	61715000
TYPEWHVATEPVATWQNIQAAGTQK	DBP	660	sp|Q16854|DGUOK_HUMAN	2		1			1	21197000	0	28814000	0	0	48063000
TYTDELTPIESAVSVFK	DBP	130	sp|O75489|NDUS3_HUMAN		3		2	3	4	0	10822000	0	10803000	6646000	21823000
TYVGAMPGK	DBP	381	sp|P36776|LONM_HUMAN	1	1	1			1	8978000	13433000	13127000	0	0	0
TYYMSGGLQPVPIVFR	DBP	242	sp|P11177|ODPB_HUMAN	1	1	1	1		1	5985000	14260000	10197000	0	0	13999000
VAASVLNPYVK	DBP	424	sp|P48047|ATPO_HUMAN	8	7	10	8	9	9	1905200000	2150700000	2247900000	2125100000	876610000	2402600000
VAASVLNPYVKR	DBP	424	sp|P48047|ATPO_HUMAN	2	2	2	2	2	2	35435000	43199000	47688000	42066000	25004000	38994000
VADYIPQLAK	DBP	153	sp|O94925|GLSK_HUMAN	1		1	1	1	1	0	0	27729000	23752000	9549800	28822000
VAEQTPLSALYLASLIK	DBP	351	sp|P30837|AL1B1_HUMAN	1	1	1	1	1	1	1329100	2417400	1964800	3484800	1861400	3815000
VAEQTPLTALYVANLIK	DBP	192	sp|P05091|ALDH2_HUMAN	1	1	1	1	1	1	2512100	5300400	8061100	10102000	3049200	9707600
VAIYSPDGVR	DBP	820	sp|Q8NE86|MCU_HUMAN	2	2	2	1	2	1	44841000	47785000	54736000	46667000	41414000	69101000
VALIGSPVDLTYTYDHLGDSPK	DBP	337	sp|P28331|NDUS1_HUMAN	1		1	1		2	0	0	21978000	0	0	25168000
VALTGLTVAEYFR	DBP	199	sp|P06576|ATPB_HUMAN	4	4	8	8	8	8	194920000	320500000	313980000	346640000	176800000	425380000
VALVLSGCGVYDGTEIHEASAILVHLSR	DBP	344	sp|P30042|ES1_HUMAN	4	5	24	12		10	16477000	94972000	414280000	332030000	0	248060000
VALVYGQMNEPPGAR	Oxidation (M);DBP	199	sp|P06576|ATPB_HUMAN	6	4	4	5	3	4	167740000	152590000	166170000	191110000	224530000	198410000
VALVYGQMNEPPGAR	DBP	199	sp|P06576|ATPB_HUMAN	3	3	5	5	2	6	133020000	185760000	242520000	315960000	16429000	389720000
VAMSHFEPNEYIHYDLLEK	DBP	934	sp|Q99798|ACON_HUMAN	1	1	2	2	1	1	9658000	27244000	58311000	77397000	19303000	54458000
VCAAADMQLQVFYATLDQIYHGK	DBP	933	sp|Q99797|MIPEP_HUMAN		1	2	3	1	3	0	7716000	21228000	45218000	7304900	61578000
VCQILDIPFHQVSYVK	DBP	139	sp|O75648|MTU1_HUMAN	2	2	1	2	2	2	48392000	54696000	49818000	69172000	33750000	59453000
VDFTFYPR	DBP	1024	sp|Q9H857|NT5D2_HUMAN	4	4	3	3	3	3	129960000	147710000	107940000	118520000	75945000	125450000
VDHAGEYGANR	DBP	935	sp|Q99807|COQ7_HUMAN	1	1	1	1		2	12143000	17558000	16304000	21868000	0	19234000
VDVFYNGENSPVHK	DBP	1009	sp|Q9H3J6|CL065_HUMAN	1	1	1			1	11052000	15536000	12830000	0	0	0
VEAAHYQLVYTCK	DBP	694	sp|Q5SXM8|DNLZ_HUMAN	1					1	0	0	0	0	0	0
VEAQVYILSK	DBP	432	sp|P49411|EFTU_HUMAN	5	5	8	8	10	9	445420000	500420000	815280000	755210000	266060000	891860000
VEESYAMPTK	DBP	895	sp|Q96GC5|RM48_HUMAN	1	1	1	1		1	6131900	11510000	12161000	11011000	0	14616000
VEEYITPEK	DBP	92	sp|O43766|LIAS_HUMAN	1	1	1	1	1	1	9437500	17079000	18114000	10857000	6582500	23963000
VFLLGEEVAQYDGAYK	DBP	242	sp|P11177|ODPB_HUMAN	8	6	11	13	9	9	163210000	783960000	628120000	1066200000	639080000	1084500000
VFLLGEEVAQYDGAYK	2 DBP	242	sp|P11177|ODPB_HUMAN	6	6	7	10	9	10	46693000	153260000	100900000	238960000	139950000	286650000
VFLQLRPEYR	DBP	756	sp|Q7L8L6|FAKD5_HUMAN	1	1					15706000	17875000	0	0	0	0
VFTSSTISGGYAEYALAADHTVYK	DBP	577	sp|Q08257|QOR_HUMAN	1	1	1	1	2	1	31813000	55221000	34934000	44132000	13600000	39819000
VFTSSTISGGYAEYALAADHTVYKLPEK	DBP	577	sp|Q08257|QOR_HUMAN	1	2	2	1	1	2	60584000	112490000	125340000	119450000	42853000	137240000
VGEVCHITCKPEYAYGSAGSPPK	DBP	564	sp|Q02790|FKBP4_HUMAN	2	1	2	2	1	2	26552000	24108000	44057000	54266000	12687000	60242000
VGINYQPPTVVPGGDLAK	DBP	530;743	sp|P68363|TBA1B_HUMAN;sp|P68366|TBA4A_HUMAN;sp|Q9BQE3|TBA1C_HUMAN;sp|Q9NY65|TBA8_HUMAN;sp|Q71U36|TBA1A_HUMAN;sp|Q6PEY2|TBA3E_HUMAN;sp|Q13748|TBA3C_HUMAN	5	4	3	4	4	6	129540000	103820000	168680000	222110000	112510000	270740000
VGLLLEYEAQK	DBP	841	sp|Q8WW59|SPRY4_HUMAN	1		1				13724000	0	0	0	0	0
VGQYVVDLTSFEQLALPVLR	DBP	951	sp|Q9BSD7|NTPCR_HUMAN		1	1	1	1	1	0	0	2379700	6257300	1836100	5033600
VGTLVGEDKYGNK	DBP	1134	sp|Q9UI09|NDUAC_HUMAN	1	2	2	2	1	2	23898000	51303000	42544000	40575000	16612000	61126000
VHACGVNPVETYIR	DBP	577	sp|Q08257|QOR_HUMAN	1	1	1	1	1	1	18287000	26654000	25606000	30101000	15108000	27571000
VHQVLYR	DBP	653	sp|Q16762|THTR_HUMAN	6	5	6	6	5	6	186040000	254510000	185510000	230790000	84341000	251290000
VHSYNASETSQLLSVSEGELILHK	DBP	756	sp|Q7L8L6|FAKD5_HUMAN	1		1	1		1	22030000	0	48533000	48900000	0	52529000
VIDYAVK	DBP	385	sp|P38117|ETFB_HUMAN	4	4	4	4	3	4	254470000	344920000	301060000	331250000	178770000	362230000
VIEPQYFGLAYLFR	DBP	402	sp|P42704|LPPRC_HUMAN	6	6	9	10	9	10	45781000	156990000	119700000	254080000	135510000	367690000
VIISNSAYGK	DBP	96	sp|O43824|GTPB6_HUMAN	1	1	1	1	1	1	20890000	15961000	24063000	18576000	11584000	26066000
VILALVLPFHPYVENVGGK	DBP	999	sp|Q9H1A3|METL9_HUMAN	1	1	2	2	2	2	2522300	4973700	8011600	11763000	4230900	11449000
VINEEYK	DBP	581;649	sp|Q09028|RBBP4_HUMAN;sp|Q16576|RBBP7_HUMAN	1	1	1	1	1	1	8163900	10957000	8994300	9420700	4959400	10245000
VINEPTAAALAYGLDK	DBP	387	sp|P38646|GRP75_HUMAN	2	1	3	1	2	2	10371000	15943000	39786000	21354000	21260000	35330000
VLADLAIYEPK	DBP	974	sp|Q9BYC9|RM20_HUMAN	2	1	2	1	3	2	25265000	26733000	49798000	44480000	28191000	55479000
VLDASWYSPGTR	DBP	653	sp|Q16762|THTR_HUMAN	2	1	1	2		2	37266000	25301000	33962000	56417000	0	62966000
VLDMPTQELGLPAYR	DBP	1051	sp|Q9NP81|SYSM_HUMAN	2	3	4	4	4	4	28746000	78972000	85949000	96865000	54355000	108640000
VLGAHILGPGAGEMVNEAALALEYGASCEDIAR	DBP	224	sp|P09622|DLDH_HUMAN		4	5	5	5	6	0	87087000	117370000	248930000	82743000	315660000
VLGYDLLELSLHGPQETLDR	DBP	784	sp|Q8IVS2|FABD_HUMAN	1	2	1	3	1	1	1825800	15972000	5539200	31584000	4753500	15266000
VLGYIQLGQK	DBP	351	sp|P30837|AL1B1_HUMAN	8	6	9	7	7	7	399100000	447830000	445940000	449510000	182440000	490380000
VLLPEYGGTK	DBP	504	sp|P61604|CH10_HUMAN	14	14	13	14	13	12	11086000000	13014000000	14854000000	13751000000	5298300000	15929000000
VLLQAHNHHYK	DBP	282	sp|P16260|GDC_HUMAN	2	2	1	2		1	5342500	12963000	7886300	11325000	0	6592700
VLRYEGFFGLYR	DBP	1141	sp|Q9UJS0|CMC2_HUMAN;sp|O75746|CMC1_HUMAN	3	2	2	2	2	2	73098000	124830000	151220000	162940000	80149000	201060000
VLSVAVYNHYK	DBP	147	sp|O76031|CLPX_HUMAN	4	2	2	4	2	2	72268000	47027000	40011000	84290000	44067000	46434000
VLSVAVYNHYKR	DBP	147	sp|O76031|CLPX_HUMAN	2	2	2	2	2	2	46839000	71349000	48342000	58843000	26596000	66676000
VLVAQHDVYK	DBP	264	sp|P13804|ETFA_HUMAN	5	4	5	5	4	3	84560000	113330000	114330000	117250000	40885000	104080000
VLVLGSGYISEPVLEYLSR	DBP	1125	sp|Q9UDR5|AASS_HUMAN	5	5	9	10	8	10	34571000	251600000	225540000	458010000	221720000	535190000
VLYFGDHLYSDLADLMLR	DBP	1024	sp|Q9H857|NT5D2_HUMAN		1				1	0	2552300	0	0	0	3974500
VLYYTGR	DBP	917	sp|Q96RP9|EFGM_HUMAN	3	2	3	2	2	2	88968000	101230000	101120000	91163000	53403000	137730000
VLYYTGR	2 DBP	917	sp|Q96RP9|EFGM_HUMAN	2	2	2	2		2	36663000	54961000	31510000	13199000	0	48025000
VMGVNPYILK	DBP	1079	sp|Q9NVA1|UQCC1_HUMAN	1	1	1	1		1	15487000	23121000	23956000	21903000	0	19292000
VNEMIVTGQYGR	Oxidation (M);DBP	758	sp|Q7Z2W9|RM21_HUMAN	1				2		5798700	0	0	0	19839000	0
VNEMIVTGQYGR	DBP	758	sp|Q7Z2W9|RM21_HUMAN	1	3	1	2		2	13258000	24461000	14291000	47503000	0	27323000
VNLLYSR	DBP	590	sp|Q13011|ECH1_HUMAN	2	2	2	2	2	2	104730000	140540000	103060000	102770000	41761000	120330000
VNMVTASYITPALK	DBP	1125	sp|Q9UDR5|AASS_HUMAN	2	1	2	1		2	10742000	21747000	19829000	10012000	0	31629000
VNQNNLQAQVIVDYLCK	DBP	756	sp|Q7L8L6|FAKD5_HUMAN	1		2		1		12415000	0	22791000	0	11536000	0
VPDFSEYR	DBP	232	sp|P47985|UCRI_HUMAN;sp|P0C7P4|UCRIL_HUMAN	11	7	7	7	9	6	476130000	560720000	495000000	523290000	309690000	696410000
VPDFSEYRR	DBP	232	sp|P47985|UCRI_HUMAN;sp|P0C7P4|UCRIL_HUMAN	3	2	4	3	3	3	73008000	82274000	75621000	90976000	39745000	84511000
VPEANILGQIGHGYK	DBP	412	sp|P45954|ACDSB_HUMAN	4	3	3	3	2	3	101470000	137320000	152260000	191610000	78821000	179720000
VPSGFYVGSYVHGAMQSPSLHK	Oxidation (M);DBP	411	sp|P43897|EFTS_HUMAN	2	1	1	1	1	1	59919000	52623000	59396000	52564000	38992000	78860000
VPSGFYVGSYVHGAMQSPSLHK	DBP	411	sp|P43897|EFTS_HUMAN	1	2	1	1	1	1	36097000	89130000	59148000	80517000	12168000	95281000
VPVPEDKYTAQVDAEEK	DBP	143	sp|O75947|ATP5H_HUMAN	1	1	1	1	1	1	20794000	34228000	57964000	59451000	20926000	75810000
VPVPEDKYTAQVDAEEKEDVK	DBP	143	sp|O75947|ATP5H_HUMAN	1	2	1	2		2	12110000	44199000	54120000	99051000	0	98476000
VQLAEPDLEQAAHLIQALSNHEDVIHVYDNIE	DBP	952	sp|Q9BSH4|TACO1_HUMAN		1		2	3	2	0	26211000	0	69125000	44471000	83285000
VRPDYTAQNLDHGK	DBP	547	sp|P82930|RT34_HUMAN	2	5	5	6	1	4	31418000	124070000	164450000	183540000	4140200	161920000
VSDSISAQYPVVDHEFDAVVVGAGGAGLR	DBP	353	sp|P31040|SDHA_HUMAN	1		1	1	1		9000900	0	24882000	30688000	13765000	0
VSPETVDSVIMGNVLQSSSDAIYLAR	DBP	403	sp|P42765|THIM_HUMAN	2	3	2	3	3	4	4813600	24957000	22353000	60011000	22235000	87503000
VTEYLEPVVLGTIITPDEYTGK	DBP	800	sp|Q8N442|GUF1_HUMAN	1	2			1	2	1643800	8278400	0	0	4997200	13356000
VTEYLYANK	DBP	311	sp|P23368|MAOM_HUMAN	1	2	2	2	1	1	15846000	40290000	30780000	46628000	0	34262000
VTGADVPMPYAK	DBP	242	sp|P11177|ODPB_HUMAN	1	1		1		1	0	0	0	0	0	12246000
VTHTGQVYDDKDYR	DBP	124	sp|O75380|NDUS6_HUMAN	1	1	1	4		2	9113300	28446000	8745600	49964000	0	55411000
VTHTGQVYDDKDYRR	DBP	124	sp|O75380|NDUS6_HUMAN	2	2	2	2		2	8773400	13508000	15268000	15634000	0	14052000
VTIAQGYDALSSMANIAGYK	DBP	597	sp|Q13423|NNTM_HUMAN	2	1	2	2	3	2	5802000	10988000	12843000	19701000	13854000	26562000
VTLEYRPVIDK	DBP	353	sp|P31040|SDHA_HUMAN	1	1	1	1	1	1	37987000	42836000	62689000	58763000	37520000	63389000
VTSEELHYFVQNHFTSAR	DBP	307	sp|P22695|QCR2_HUMAN	3	5	8	8	7	8	696820000	750820000	1627100000	1679500000	561860000	1758700000
VTSWVLNTFLGYLK	DBP	141	sp|O75879|GATB_HUMAN		2	3	5	2	4	0	10974000	6582800	21292000	3503800	10130000
VTTADPYASGK	DBP	431	sp|P49406|RM19_HUMAN	4	4	4	5	7	5	133600000	150310000	162080000	199220000	63891000	251740000
VVDHYENPR	DBP	1000	sp|Q9H1K1|ISCU_HUMAN	5	5	7	7	6	6	77923000	123410000	201200000	165270000	25216000	196590000
VVDLLAPYAK	DBP	199	sp|P06576|ATPB_HUMAN	6	6	6	6	6	6	365200000	379450000	369620000	347320000	222500000	356520000
VVDNPIYLSDMGAALTGAESHELQDVLEETNIPK	DBP	381	sp|P36776|LONM_HUMAN		2	4	4	4	4	0	15857000	30647000	67415000	32998000	82315000
VVDNSALGNSPYHR	DBP	718	sp|Q6P1L8|RM14_HUMAN	3	3	4	4	5	4	130340000	188590000	199320000	229380000	76511000	236380000
VVEDIEYLK	DBP	159	sp|O95299|NDUAA_HUMAN	1	2	3	2	3	2	50031000	0	19052000	50601000	30284000	106960000
VVEEYFVAPPGNISLPK	DBP	89	sp|O43716|GATC_HUMAN	2	2	3	2	2	3	73100000	83259000	105570000	118930000	58256000	122570000
VVHSYEELEENYTR	DBP	246	sp|P11498|PYC_HUMAN	1	1	1	1			0	26862000	16406000	39880000	0	0
VVHVNGYGK	DBP	224	sp|P09622|DLDH_HUMAN	3	4	5	4	5	4	115690000	172030000	198300000	116440000	32040000	174200000
VVLDDKDYFLFR	DBP	504	sp|P61604|CH10_HUMAN	3	4	3	3	4	3	98724000	385510000	138650000	319600000	211750000	302680000
VVPGYGHAVLR	DBP	125	sp|O75390|CISY_HUMAN	3	4	4	3	3	3	148010000	191980000	170620000	166590000	82078000	180390000
VVRYEGFFSLWK	DBP	568	sp|Q02978|M2OM_HUMAN	4	3	3	3	2	3	39844000	90818000	82113000	114830000	14185000	117550000
VVTTPAFMCETALHYIHDGIGAMVR	Oxidation (M);DBP	344	sp|P30042|ES1_HUMAN	3	2	6	5	4	3	45850000	44992000	141500000	162270000	87812000	144170000
VVTTPAFMCETALHYIHDGIGAMVR	DBP	344	sp|P30042|ES1_HUMAN	1	3	5	4	4	5	26373000	175380000	375220000	442600000	139920000	526090000
VVYENAYGQFIGPHR	DBP	661	sp|Q16881|TRXR1_HUMAN		1		1			0	10580000	0	21404000	0	0
VYCHYFVK	DBP	1092	sp|Q9NWU5|RM22_HUMAN	5	5	4	5	4	5	136350000	167630000	112440000	137240000	37028000	168380000
VYEIPGLEPITFAGK	DBP	982	sp|Q9BZE1|RM37_HUMAN	4	4	6	8	7	6	44962000	83492000	80346000	131960000	63252000	124360000
VYFDTENK	DBP	917	sp|Q96RP9|EFGM_HUMAN	2	2	3	2	2	2	135960000	174370000	221040000	176100000	103760000	221890000
VYFHTDAAQAVGK	DBP	1206	sp|Q9Y697|NFS1_HUMAN	2	2	2	2	1	3	54476000	73870000	68823000	89457000	29240000	95933000
VYINLDK	DBP	124	sp|O75380|NDUS6_HUMAN	1	1		1	1	1	31660000	47007000	0	39921000	20081000	36585000
VYINLDKETK	DBP	124	sp|O75380|NDUS6_HUMAN	2	3	4	4	4	3	72720000	112880000	168690000	167570000	63557000	166100000
VYLQNEYK	DBP	402	sp|P42704|LPPRC_HUMAN	7	7	6	8	7	5	1508300000	1628100000	1339000000	1647500000	793840000	1627400000
VYLQNEYKFSPTDFLAK	DBP	402	sp|P42704|LPPRC_HUMAN	1		1				6799200	0	0	0	0	0
VYLQNEYKFSPTDFLAK	2 DBP	402	sp|P42704|LPPRC_HUMAN	2	1	2	1	1	1	54012000	20303000	69338000	65903000	36219000	25494000
VYNALVAFIR	DBP	968	sp|Q9BW92|SYTM_HUMAN	1	1	1				3423400	4414100	4360700	0	0	0
VYNEAGVTFT	DBP	177	sp|P00367|DHE3_HUMAN	1		1	1		1	20181000	0	0	18790000	0	24385000
VYQSKPATLPR	DBP	954	sp|Q9BSJ5|CQ080_HUMAN	1	1	1	1		1	20398000	20786000	19880000	24832000	0	18382000
VYQVFESVAK	DBP	682	sp|Q5HYK3|COQ5_HUMAN	4	2	4	2	4	3	87263000	90872000	99788000	75856000	66988000	131980000
VYSSHTGYPGGFR	DBP	975	sp|Q9BYD1|RM13_HUMAN	5	4	4	5	3	4	120370000	131930000	115880000	143750000	19245000	149840000
VYTQVEFK	DBP	1055	sp|Q9NQ50|RM40_HUMAN	4	3	4	4	4	4	191020000	265140000	312490000	332120000	176500000	380080000
WAPGSVKPIYK	DBP	1084	sp|Q9NVS2|RT18A_HUMAN	2	1	1	1	2	1	30992000	17871000	24802000	29591000	16513000	26675000
WCDDYFFIAHR	DBP	379	sp|P36551|HEM6_HUMAN	2	3	1	3	2	3	20261000	99976000	7396100	47039000	32745000	83092000
WDDSVTYIFHQLLDMR	DBP	887	sp|Q96DV4|RM38_HUMAN		1		4	4	3	0	1840500	0	14886000	6172600	9755400
WHFYDTVK	DBP	353	sp|P31040|SDHA_HUMAN	3	3	3	3	2	3	95538000	190760000	104140000	149750000	41343000	189580000
WPLYMSTK	DBP	426	sp|P48735|IDHP_HUMAN	1	1	1	1	1	1	24617000	51898000	30108000	35106000	11604000	50149000
WPSLLAPYQACLIPPK	DBP	752	sp|Q7L3T8|SYPM_HUMAN	1	1	1	1	1	1	3522200	7350700	3409000	8913600	2316300	8994400
WPYAGTAEAIK	DBP	344	sp|P30042|ES1_HUMAN	3	3	2	3	2	2	58400000	95876000	52134000	88714000	39342000	97121000
WVTYFNKPDIDAWELR	DBP	295	sp|P20674|COX5A_HUMAN	2	5	1	4	4	4	21150000	569210000	34514000	354280000	162920000	350440000
WWDEQGVYAPLHSMNDLR	DBP	1106	sp|Q9NZJ6|COQ3_HUMAN		1		1	1	1	0	56597000	0	37274000	11942000	60217000
WYQYFTK	DBP	1052	sp|Q9NP92|RT30_HUMAN	1	1		1			12238000	27869000	0	17516000	0	0
YAADEDAFFADYAEAHQK	DBP	1212	sp|UNIST|APEX2	1	2	1	1	1	1	35161000	92108000	88363000	113860000	59885000	136210000
YAEEDRR	DBP	387	sp|P38646|GRP75_HUMAN	6	6	7	6	5	6	1471600000	2408200000	2189300000	2979000000	69309000	3282000000
YAELLVSQGVVNQPEYEEEISK	DBP	562	sp|Q02218|ODO1_HUMAN	1	1		1	3	2	14618000	22877000	0	46975000	36626000	92451000
YAELLVSQGVVNQPEYEEEISKYDK	DBP	562	sp|Q02218|ODO1_HUMAN				2	1	2	0	0	0	78192000	21656000	90260000
YAELSEEDLK	DBP	671	sp|Q4G0N4|NAKD2_HUMAN	1	2	1	3	3	3	34423000	85993000	53831000	103530000	86454000	132640000
YAFGQETNVPLNNFSADQVTR	DBP	87	sp|O43678|NDUA2_HUMAN	4	4	4	4	4	4	439630000	524290000	649590000	655060000	280540000	752990000
YAGEPVPFIEPPESFEFYAQQLR	DBP	402	sp|P42704|LPPRC_HUMAN	1	4	3	5	3	5	7791400	190370000	49749000	215330000	180710000	278800000
YAIAVNDLGTEYVHR	DBP	153	sp|O94925|GLSK_HUMAN	3	3	4	4	4	4	287060000	334320000	459470000	459850000	196400000	573690000
YAIGSLNEGR	DBP	412	sp|P45954|ACDSB_HUMAN	1	1	1	1	2	1	37379000	51845000	41404000	43789000	36896000	60191000
YAPENLDEQIK	DBP	1023	sp|Q9H845|ACAD9_HUMAN	2	2	1	1	1	2	28552000	40467000	41444000	49363000	27834000	89764000
YAPENLDEQIKK	DBP	1023	sp|Q9H845|ACAD9_HUMAN	1	1	1	1	1	1	8348500	0	14600000	14078000	5715400	21114000
YATALYSAASK	DBP	424	sp|P48047|ATPO_HUMAN	2	2	1	2		2	27204000	30707000	18057000	15647000	0	31249000
YATLPNIMK	Oxidation (M);DBP	385	sp|P38117|ETFB_HUMAN	7	3	6	6	4	4	190820000	143160000	248160000	218880000	115670000	237140000
YATLPNIMK	DBP	385	sp|P38117|ETFB_HUMAN	3	4	5	4	4	4	103930000	162590000	244360000	246420000	68999000	306300000
YAVESIR	DBP	864	sp|Q969S9|RRF2M_HUMAN	1	1	1	1	1	1	49085000	62157000	70851000	62602000	34428000	78059000
YCAQDAFFQVK	DBP	590	sp|Q13011|ECH1_HUMAN	2	2	2	2	2	1	51764000	61211000	47621000	41622000	31687000	42432000
YCIGLNETQLGIIAPFWLK	DBP	399	sp|P42126|ECI1_HUMAN				1		1	0	0	0	1360200	0	4228400
YCPSIESK	DBP	1177	sp|Q9Y2Z2|MTO1_HUMAN	1	1	1				0	0	0	0	0	0
YCTFNDDIQGTAAVALAGLLAAQK	DBP	311	sp|P23368|MAOM_HUMAN	1	1	1	2	3	2	1228100	3833400	3884900	14685000	10692000	16998000
YDDEVKR	DBP	130	sp|O75489|NDUS3_HUMAN	3	3	3	3	1	3	43156000	50340000	56983000	58306000	0	66795000
YDDPEVQK	DBP	387	sp|P38646|GRP75_HUMAN			1				0	0	0	0	0	0
YDDYSSSR	DBP	386	sp|Q96E39|RMXL1_HUMAN;sp|P38159|RBMX_HUMAN		1			1		0	0	0	0	1627000	0
YDESDNAFIR	DBP	85	sp|O43615|TIM44_HUMAN		1	1	2	1	1	0	0	0	0	15461000	0
YDKAYPGDRR	DBP	1042	sp|Q9HC36|MRM3_HUMAN	2	2	1	1		2	12450000	21394000	0	8661400	0	24596000
YDPSVKPPFDIGFEGIGEVVALGLSASAR	DBP	804	sp|Q8N4Q0|PTGR3_HUMAN		4	4	5	3	5	0	16655000	14474000	49110000	3304000	56867000
YEDFSNLGTTHLLR	DBP	307	sp|P22695|QCR2_HUMAN	3	4	3	4	3	3	187100000	240950000	235520000	264810000	113190000	247230000
YEEENFYLEPYLK	DBP	274	sp|P14927|QCR7_HUMAN	4	9	5	7	8	5	79105000	386170000	97928000	262500000	224760000	278030000
YEEIDNAPEER	DBP	432	sp|P49411|EFTU_HUMAN	2	2	2	2	2	2	17453000	45646000	39007000	45297000	23296000	54975000
YEFEQQR	DBP	671	sp|Q4G0N4|NAKD2_HUMAN				1	1		0	0	0	23504000	5543600	0
YEGFFGLYR	DBP	1141	sp|Q9UJS0|CMC2_HUMAN;sp|O75746|CMC1_HUMAN	6	5	6	6	6	6	364130000	583500000	404480000	609420000	354330000	725480000
YEGFFSLWK	DBP	568	sp|Q02978|M2OM_HUMAN	6	5	4	5	5	4	143170000	386320000	181680000	368720000	53389000	404910000
YEGLMGKPSILTYQYAEDLIR	DBP	972	sp|Q9BXW7|HDHD5_HUMAN	1	1	1	1	2	2	3280300	16817000	18029000	25031000	19690000	36697000
YELALILK	DBP	548	sp|P82932|RT06_HUMAN	3	3	3	3	3	3	55787000	108370000	89417000	100030000	52662000	112340000
YENGAFQER	DBP	318	sp|P23919|KTHY_HUMAN	1	1	1	1	1	1	15724000	28812000	31849000	31386000	11698000	40223000
YESLTDPSK	DBP	211;213;678	sp|P07900|HS90A_HUMAN;sp|Q58FF7|H90B3_HUMAN;sp|Q58FF6|H90B4_HUMAN;sp|P08238|HS90B_HUMAN;sp|Q58FF8|H90B2_HUMAN	1	1	1		1	2	12188000	10034000	14626000	0	0	0
YETGQLFLHSIFGYR	DBP	1175	sp|Q9Y2S7|PDIP2_HUMAN	1	1		1			3091500	7740700	0	5634200	0	0
YFDFLSSYSAVNQGHCHPK	DBP	188	sp|P04181|OAT_HUMAN	3	3	1	1	2	2	50758000	51450000	26959000	34054000	27657000	53455000
YFKPGDEVWAAVPPWK	DBP	844	sp|Q8WWV3|RT4I1_HUMAN	1	1			1	1	8626400	19200000	0	0	7807300	16916000
YFNNERYEAQR	DBP	112	sp|O75027|ABCB7_HUMAN	2	2	3	3	2	3	33448000	53744000	65782000	80059000	12902000	81943000
YFNSYTLTGR	DBP	903	sp|Q96IX5|USMG5_HUMAN	6	8	7	7	8	7	502430000	538580000	575440000	573920000	131870000	705830000
YFNSYTLTGR	2 DBP	903	sp|Q96IX5|USMG5_HUMAN	1	1	1		1	1	20322000	41870000	25012000	0	12135000	38631000
YFPTQALNFAFK	DBP	193;251;250	sp|P12236|ADT3_HUMAN;sp|Q9H0C2|ADT4_HUMAN;sp|P05141|ADT2_HUMAN;sp|P12235|ADT1_HUMAN	4	4	4	4	4	4	64083000	104780000	80271000	95326000	42869000	117360000
YFQGDLK	DBP	632	sp|Q15120|PDK3_HUMAN	3	3	3	3	3	3	139350000	181820000	177310000	185020000	114400000	234300000
YFSNIEEK	DBP	785	sp|Q8IWL3|HSC20_HUMAN	1				1	1	0	0	0	0	0	0
YGAASGVVPGSLWPSPEQLR	DBP	828	sp|Q8TAE8|G45IP_HUMAN	2	3	2	3	1	6	62089000	114950000	67681000	113370000	17283000	144890000
YGAHNYHPLPVALER	DBP	188	sp|P04181|OAT_HUMAN	7	7	7	7	6	7	512230000	693810000	703480000	694140000	326140000	750790000
YGALVICETSEQK	DBP	411	sp|P43897|EFTS_HUMAN	3	1	2	2	2	3	79824000	67337000	132920000	0	34983000	201460000
YGALVNNFAAWDHVSAK	DBP	879	sp|Q96CB9|NSUN4_HUMAN	1	1	1	1		1	27147000	24399000	58567000	39671000	0	38871000
YGDAWVK	DBP	1075	sp|Q9NUB1|ACS2L_HUMAN	1	1	1	1		1	9793300	15229000	10852000	12666000	0	15742000
YGDLANWMIPGK	Oxidation (M);DBP	483	sp|P55809|SCOT1_HUMAN;sp|Q9BYC2|SCOT2_HUMAN	3	1	2	1	1		30798000	0	31921000	16282000	0	0
YGDLANWMIPGK	DBP	483	sp|P55809|SCOT1_HUMAN;sp|Q9BYC2|SCOT2_HUMAN	3	3	3	4	2	3	33108000	85862000	77538000	110450000	15844000	115540000
YGEIPAELR	DBP	917	sp|Q96RP9|EFGM_HUMAN	1	2	2	1	1	1	0	68326000	77309000	35570000	24285000	45716000
YGFEPTQEGK	DBP	788	sp|Q8IXM3|RM41_HUMAN	1		2	1	1		0	0	0	25045000	5111200	0
YGFLWPGLNVPLMK	Oxidation (M);DBP	542	sp|P82675|RT05_HUMAN	3	5	4	5	3	5	14593000	30284000	18963000	29810000	8317500	37943000
YGFLWPGLNVPLMK	DBP	542	sp|P82675|RT05_HUMAN	2	2	2	4	1	4	2018200	13967000	6081200	24885000	2231700	40892000
YGFNEGHSFR	DBP	1108	sp|Q9P015|RM15_HUMAN	3	3	3	2	2	2	73555000	100270000	61373000	63024000	36544000	72829000
YGGDPQNPHK	DBP	830	sp|Q8TCC3|RM30_HUMAN	1	1	1	1		1	6309800	9254100	7836200	9711800	0	10928000
YGGEGAESMMGFFHELLK	DBP	900	sp|Q96HY7|DHTK1_HUMAN		1		1	1	1	0	3721300	0	2666900	1292900	5361400
YGHLLWK	DBP	414	sp|P46199|IF2M_HUMAN	1	1	1				7223300	0	5336000	0	0	0
YGIENVK	DBP	179	sp|P00390|GSHR_HUMAN	1		1		1	1	17129000	0	24893000	0	14094000	22918000
YGLAAAVFTR	DBP	351	sp|P30837|AL1B1_HUMAN	4	5	3	3	3	4	304000000	363770000	277110000	276400000	157020000	319920000
YGLIPEEFFQFLYPK	DBP	320	sp|P24539|AT5F1_HUMAN		5	3	5	5	5	0	16326000	4602400	23649000	14170000	24987000
YGLTGPWIK	DBP	724	sp|Q6P4A7|SFXN4_HUMAN				1		1	0	0	0	13460000	0	8477800
YGLVGLEPTK	DBP	841	sp|Q8WW59|SPRY4_HUMAN		3	3	2	3	3	0	378100000	454550000	469910000	202970000	483640000
YGMGTSVER	Oxidation (M);DBP	214	sp|P08559|ODPA_HUMAN	4	4	4	5	4	4	70373000	86798000	93839000	96848000	25998000	105520000
YGMGTSVER	DBP	214	sp|P08559|ODPA_HUMAN	1	1	1		1	1	21690000	31321000	26290000	0	7459400	36964000
YGMSPPGSVADK	Oxidation (M);DBP	870	sp|Q96A35|RM24_HUMAN	1	1	1		1	1	7024700	8126900	9057900	0	1445300	5449100
YGMSPPGSVADKR	Oxidation (M);DBP	870	sp|Q96A35|RM24_HUMAN	1	1	2	3	2	3	20160000	27266000	37081000	39798000	7580800	45993000
YGPFVADFADK	DBP	320	sp|P24539|AT5F1_HUMAN	3	2	2	2	1	3	66353000	15116000	70203000	63759000	31658000	97059000
YGPFVADFADKLNEQK	DBP	320	sp|P24539|AT5F1_HUMAN	1	1					16746000	17470000	0	0	0	0
YGPSLGASGAIMTVLAAVCTK	DBP	1008	sp|Q9H300|PARL_HUMAN			1	1	1	1	0	0	3092500	3323700	1048500	4271800
YGSSHTDVIVTEDENTAEFFLQHVDSACVFWNASTR	DBP	476	sp|P54886|P5CS_HUMAN		1	1	2		1	0	7828000	9350200	20682000	0	12532000
YHAASAEEQATIER	DBP	1174	sp|Q9Y2R9|RT07_HUMAN	1	2	1	2		4	10168000	24400000	22032000	27116000	0	55880000
YHESQAR	DBP	703	sp|Q5TEU4|NDUF5_HUMAN	2	2	2	2		3	14684000	31628000	10047000	13080000	0	22540000
YHGQLTK	DBP	317	sp|P23786|CPT2_HUMAN	1	1	1			1	2933700	3701700	0	0	0	0
YHLGMYHR	DBP	562	sp|Q02218|ODO1_HUMAN	3	3	2	2	1	3	22412000	28019000	27318000	22497000	5392700	45607000
YHPDTNKDDPK	DBP	893	sp|Q96EY1|DNJA3_HUMAN	1	1	1	1		1	2808100	2922700	5040000	5175300	0	6522800
YHTINGHNAEVR	DBP	306	sp|P22626|ROA2_HUMAN	1	2	2	2		1	9928900	16831000	19729000	25573000	0	0
YHTVNGHNCEVR	DBP	225	sp|P09651|ROA1_HUMAN	2	2	2	2		2	13380000	17051000	17623000	18166000	0	22842000
YHYLGGR	DBP	817	sp|Q8NCW5|NNRE_HUMAN	3	3	3	3	3	3	34090000	46579000	32808000	31168000	16646000	41121000
YICYAEQTR	DBP	772	sp|Q86UY8|NT5D3_HUMAN	2	2	2	1	1	1	30915000	34721000	21352000	25741000	10504000	21686000
YIDQEELNK	DBP	211;213;678	sp|P07900|HS90A_HUMAN;sp|Q14568|HS902_HUMAN;sp|P08238|HS90B_HUMAN;sp|Q58FF8|H90B2_HUMAN	1	1	1	1	1	1	6125600	0	9184900	14452000	5110000	13184000
YIEHFSK	DBP	631	sp|Q15119|PDK2_HUMAN	1	2	2	2	1	1	16307000	26928000	26644000	33943000	8597600	27555000
YIEIFPSR	DBP	584	sp|Q12849|GRSF1_HUMAN	4	5	2	3	3	2	172810000	183890000	145000000	194740000	83282000	157090000
YIEIFPSRR	DBP	584	sp|Q12849|GRSF1_HUMAN	1	2	3	4	2	3	46942000	66463000	79661000	83689000	40099000	111470000
YIELFLNSCPK	DBP	584	sp|Q12849|GRSF1_HUMAN	6	4	4	5	3	3	192010000	274850000	269340000	333230000	144220000	331430000
YIFAVAHR	DBP	657	sp|Q16795|NDUA9_HUMAN	2	2	2	1		2	15749000	22918000	16927000	11604000	0	23778000
YILATLLK	DBP	728	sp|Q6PI48|SYDM_HUMAN	4	4	3	4	3	3	109700000	165080000	145130000	166960000	81661000	203840000
YILSDSSPAPEFPLAYLTSENR	DBP	317	sp|P23786|CPT2_HUMAN	1	2	1	1	1	1	6453000	20581000	17382000	28853000	14339000	32525000
YIPDAMNLILLLVTEK	Oxidation (M);DBP	402	sp|P42704|LPPRC_HUMAN		1	1	1	1	2	0	1235400	667120	1325100	888820	2353800
YIYDQCPAVAGYGPIEQLPDYNR	DBP	355	sp|P31930|QCR1_HUMAN	1	1	2	2	1	1	21296000	31816000	27465000	84023000	29830000	47005000
YIYIMGIQER	Oxidation (M);DBP	311	sp|P23368|MAOM_HUMAN	3	2	2	2	4	3	47915000	39495000	36631000	20420000	87553000	69631000
YIYIMGIQER	DBP	311	sp|P23368|MAOM_HUMAN	4	4	5	5	4	5	178940000	350060000	291830000	381360000	132450000	462660000
YIYIMGIQER	2 DBP	311	sp|P23368|MAOM_HUMAN	4	6	5	7	4	6	19448000	172460000	53427000	166950000	43589000	147580000
YKEETIEK	DBP	501	sp|P61254|RL26_HUMAN	1	2	1	1		1	6205300	12301000	12423000	11500000	0	9177000
YKNIGAK	DBP	240	sp|P10809|CH60_HUMAN	2	2	2	1		2	20223000	22125000	20477000	7542300	0	33189000
YKPSSLR	DBP	155	sp|O95168|NDUB4_HUMAN	3	3	3	3	1	3	68367000	86489000	82443000	83393000	7916400	110390000
YKVDFIEEK	DBP	1102	sp|Q9NYK5|RM39_HUMAN	3	3	3	3	2	3	132010000	158180000	164220000	171370000	87497000	198870000
YKYEDKDGK	DBP	84	sp|Q8NHP1|ARK74_HUMAN;sp|O43488|ARK72_HUMAN	1	1	1	1		1	6526300	11322000	9148300	11151000	0	13148000
YKYWLAQQAAK	DBP	976	sp|Q9BYD2|RM09_HUMAN	2	1	2	1		2	25672000	10488000	21081000	13204000	0	24634000
YLAQIIVMGVQVVGR	Oxidation (M);DBP	1189	sp|Q9Y3D7|TIM16_HUMAN	1		1		1		4357500	0	6866100	0	6824800	0
YLAQIIVMGVQVVGR	DBP	1189	sp|Q9Y3D7|TIM16_HUMAN	1	1	2	2	1	2	1072000	3378200	9611300	11145000	1891100	13392000
YLEATGQLPVK	DBP	917	sp|Q96RP9|EFGM_HUMAN	3	3	3	4	1	2	70850000	53451000	48547000	68799000	18137000	55748000
YLEATGQLPVKK	DBP	917	sp|Q96RP9|EFGM_HUMAN	3	3	4	4	3	3	62321000	85900000	102590000	114710000	65725000	120360000
YLEKPITMLL	DBP	238	sp|P10515|ODP2_HUMAN	3	3	3	3	2	3	5343600	17978000	16226000	19523000	5267000	23088000
YLESEEYQER	DBP	1205	sp|Q9Y676|RT18B_HUMAN	1	1		1	1	1	0	8418600	0	9985900	3461500	8507000
YLFPLNEIVVDFYDSLK	DBP	800	sp|Q8N442|GUF1_HUMAN		1		1		1	0	1770900	0	3061300	0	1926500
YLGFGTPSNLGK	DBP	147	sp|O76031|CLPX_HUMAN	3	4	3	4	4	3	170120000	203700000	179150000	182810000	86178000	216280000
YLGPAVLMQAYR	Oxidation (M);DBP	298	sp|P21912|SDHB_HUMAN	1						8386800	0	0	0	0	0
YLGPAVLMQAYR	DBP	298	sp|P21912|SDHB_HUMAN	3	1		1			10837000	12579000	0	15099000	0	0
YLHENLPIPQR	DBP	476	sp|P54886|P5CS_HUMAN	4	4	5	5	5	5	2265500000	2810500000	2934900000	2928900000	1545600000	3755000000
YLLLSDLPGVR	DBP	932	sp|Q99766|ATP5S_HUMAN	3	3	3	4	4	4	23097000	36294000	34345000	46396000	25300000	44748000
YLLQEQLK	DBP	381	sp|P36776|LONM_HUMAN	4	3	3	4	3	4	240450000	289340000	282350000	278040000	100930000	331700000
YLQQELPVR	DBP	64	sp|O14874|BCKD_HUMAN	1	1	1	1	1	1	24194000	23203000	25160000	25237000	17625000	32681000
YLQWEIGNK	DBP	748	sp|Q7L0Y3|MRRP1_HUMAN	2	1	2	1		2	36419000	12066000	29503000	37511000	0	59810000
YLSAATGR	DBP	897	sp|Q96HJ9|FMC1_HUMAN	1	1	1	1	1	1	33729000	44454000	28763000	38853000	15824000	33560000
YLSAATGRPYR	DBP	897	sp|Q96HJ9|FMC1_HUMAN	1	1	1	1		1	29368000	36694000	32727000	41040000	0	36763000
YLSGIAHFLEK	DBP	583	sp|Q10713|MPPA_HUMAN	4	4	5	4	3	5	86022000	125850000	108560000	97864000	51932000	168060000
YLSLAYNK	DBP	721	sp|Q6P2D8|XRRA1_HUMAN	1	1	2	1		1	19240000	22385000	0	21205000	0	26063000
YLVVNADEGEPGTCK	DBP	441	sp|P49821|NDUV1_HUMAN	3	3	2	4	2	2	26603000	15534000	35915000	74000000	22330000	57064000
YMGGFAK	Oxidation (M);DBP	86	sp|O43676|NDUB3_HUMAN	1	1	1	1	1	1	19365000	23178000	25092000	21382000	0	32448000
YMSVIAELEQSGLGAELK	Oxidation (M);DBP	702	sp|Q5TC12|ATPF1_HUMAN	1		2	1	2	1	4080200	0	13225000	8757700	9714000	15903000
YMSVIAELEQSGLGAELK	DBP	702	sp|Q5TC12|ATPF1_HUMAN		1	2	3	2	4	0	8436500	10933000	26520000	9580900	32214000
YNLELTYEHFK	DBP	665	sp|Q32P41|TRM5_HUMAN	1	1	1	1	1	1	16026000	24337000	21920000	25017000	15372000	20960000
YNLGLDLR	DBP	177	sp|P00367|DHE3_HUMAN;sp|P49448|DHE4_HUMAN	3	3	4	4	4	4	146100000	192870000	135380000	160990000	90682000	190140000
YNVPFLTFINK	DBP	917	sp|Q96RP9|EFGM_HUMAN	5	6	6	5	5	6	39898000	77689000	52818000	61063000	28114000	90823000
YNVPFLTFINKLDR	DBP	917	sp|Q96RP9|EFGM_HUMAN	1	1	1	1	1	1	1363800	4428400	6239600	9099600	4727800	8422800
YNYLKPR	DBP	488	sp|P56385|ATP5I_HUMAN	1	1	1	1	1	1	10517000	14306000	17244000	12731000	4362700	15274000
YNYSLRPSGSYEFGTCEAQVLQLYTEDGTAVASVGK	DBP	687	sp|Q5JTZ9|SYAM_HUMAN		1			1		0	29748000	0	0	28044000	0
YPALIGNLVK	DBP	974	sp|Q9BYC9|RM20_HUMAN	1	1	1	1	1	1	24415000	27968000	28061000	30260000	14406000	40596000
YPDMPTAADVVNALDQQALASILR	DBP	35	sp|A6NJ78|MET15_HUMAN				1	2	2	0	0	0	1915200	1353300	4569100
YPDMPTAADVVNALDQQALASILR	Oxidation (M);DBP	35	sp|A6NJ78|MET15_HUMAN					1		0	0	0	0	1527300	0
YPEPEDK	DBP	311	sp|P23368|MAOM_HUMAN	3	1	2	2	5	4	100940000	119350000	169950000	161500000	95062000	237600000
YPHYFPVMK	DBP	980	sp|Q9BYT8|NEUL_HUMAN	3	3	2	3		3	19438000	42334000	24764000	32505000	0	33635000
YPSYIHK	DBP	776	sp|Q86WA6|BPHL_HUMAN	2	3	1	3	3	3	15224000	24081000	17566000	24726000	3294800	46029000
YPTHIEGALEYGITSDDIFWLK	DBP	1049	sp|Q9NNW7|TRXR2_HUMAN		1		1	1	1	0	11931000	0	12350000	6714100	13319000
YPVWLWK	DBP	592	sp|Q13084|RM28_HUMAN	1	1	1		1	1	5843700	15554000	7774800	0	2095700	13644000
YPYWPHQPIENL	DBP	143	sp|O75947|ATP5H_HUMAN	1			2		2	6465200	0	0	19548000	0	38841000
YQEISKR	DBP	157	sp|O95182|NDUA7_HUMAN	1	1	1	1		1	0	14634000	16167000	13114000	0	14179000
YQETFNVIER	DBP	590	sp|Q13011|ECH1_HUMAN	11	11	13	12	16	14	12866000000	17150000000	15996000000	17092000000	6302600000	19732000000
YQGSFILR	DBP	683	sp|Q5JPH6|SYEM_HUMAN	1	1	1	1	1	1	19347000	27412000	16244000	15366000	7706600	0
YQIDDKPNNQIR	DBP	1052	sp|Q9NP92|RT30_HUMAN	4	4	4	3	4	4	275860000	354740000	363060000	402320000	171700000	462670000
YQNLLPLFVGHNMLLVSEEPK	DBP	765	sp|Q7Z7H8|RM10_HUMAN						1	0	0	0	0	0	6404600
YRDTVLLPQTSFPMK	DBP	1067	sp|Q9NSE4|SYIM_HUMAN	1			1		1	12890000	0	0	25627000	0	29678000
YRPGTVALR	DBP	740;552;531	sp|Q71DI3|H32_HUMAN;sp|Q6NXT2|H3C_HUMAN;sp|Q16695|H31T_HUMAN;sp|P84243|H33_HUMAN;sp|P68431|H31_HUMAN	1	1	1	1	1	1	11073000	16217000	8086200	9803600	4676900	18722000
YSEEGVYNVQYSFIK	DBP	1076	sp|Q9NUJ1|ABHDA_HUMAN	6	5	9	9	6	7	791940000	1114300000	1208500000	1371200000	660630000	1496300000
YSEEGVYNVQYSFIK	2 DBP	1076	sp|Q9NUJ1|ABHDA_HUMAN	2	2	2	4	2	2	36289000	71740000	39782000	82935000	46442000	71610000
YSEGYPGK	DBP	367	sp|P34897|GLYM_HUMAN	1	1	1	1	1	1	17705000	19108000	18456000	17653000	6137700	22063000
YSEGYPGKR	DBP	367	sp|P34897|GLYM_HUMAN	1	3	2	3	1	2	13123000	81830000	59978000	78761000	4641100	70199000
YSEGYPGKRYYGGAEVVDEIELLCQR	DBP	367	sp|P34897|GLYM_HUMAN			1	2	1	2	0	0	62796000	96039000	44316000	125260000
YSHLQPGDHLTDITLK	DBP	628	sp|Q15046|SYK_HUMAN	2	2	2	2	2	2	53475000	57674000	66031000	97732000	43113000	104940000
YSIDQEFLK	DBP	980	sp|Q9BYT8|NEUL_HUMAN	1	1	1				8904400	12303000	16489000	0	0	0
YSLVIIPK	DBP	166	sp|O95563|MPC2_HUMAN	4	4	4	2	3	2	181560000	179540000	179740000	152370000	100290000	181260000
YSNENLDLAR	DBP	381	sp|P36776|LONM_HUMAN	5	4	7	5	6	6	136360000	200280000	283510000	256590000	151650000	335130000
YSNFVSFPLYLNGR	DBP	587	sp|Q12931|TRAP1_HUMAN	5	4	6	4	5	5	231090000	352690000	361760000	332200000	161270000	397610000
YSNLVQSVLSSR	DBP	947	sp|Q9BQP7|MGME1_HUMAN	2	2	4	3	3	4	28143000	33467000	42843000	47479000	25206000	44865000
YSPEFKDPLIDKEYYR	DBP	1174	sp|Q9Y2R9|RT07_HUMAN	3	4	5	3	3	2	67223000	166070000	146610000	147680000	61873000	78918000
YSPEFKDPLIDKEYYR	2 DBP	1174	sp|Q9Y2R9|RT07_HUMAN	1	2	2	2	2	1	28354000	67696000	66870000	101540000	47504000	72528000
YSPGYNTEVGDK	DBP	159	sp|O95299|NDUAA_HUMAN	2	2	2	1	1	2	9978100	19423000	21519000	14788000	0	26345000
YSQICAK	DBP	487	sp|Q5VTU8|AT5EL_HUMAN;sp|P56381|ATP5E_HUMAN	2	3	3	3	2	3	81867000	172210000	159230000	165100000	34886000	110430000
YSSDSESPR	DBP	1053	sp|Q9NPE2|NGRN_HUMAN	1	1	2	2		2	5929000	8924100	15858000	14221000	0	8529000
YSTDVSVDEVK	DBP	177	sp|P00367|DHE3_HUMAN;sp|P49448|DHE4_HUMAN	1	1	1	1	1	1	7947600	14632000	13077000	19226000	13855000	18347000
YSTSGSSGLTTGK	DBP	662	sp|Q16891|MIC60_HUMAN	9	9	8	7	12	8	580250000	686920000	1020500000	998960000	434670000	1156000000
YSWTSQLSPADLIPLEVPTGASSPTQR	DBP	468	sp|P54098|DPOG1_HUMAN	1	1		1	1	1	2319800	5647400	0	8137100	3370000	15570000
YTAESSDTLCPR	DBP	1067	sp|Q9NSE4|SYIM_HUMAN	3	3	4	4	2	3	51912000	77852000	105060000	111870000	28656000	121960000
YTAQVDAEEK	DBP	143	sp|O75947|ATP5H_HUMAN	1	2	1	1	1	1	6052200	7125400	6831000	7504300	0	8097500
YTAQVDAEEKEDVK	DBP	143	sp|O75947|ATP5H_HUMAN		1	1	1		1	0	6177700	7230700	13051000	0	17237000
YTDQGGEEEEDYESEEQLQHR	DBP	116	sp|O75208|COQ9_HUMAN		2		3		2	0	19012000	0	18763000	0	26738000
YTDRDFYFASIR	DBP	39	sp|L0R8F8|MIDUO_HUMAN	1	1	1	1	1	1	15521000	0	17068000	29027000	17038000	34778000
YTEQITNEK	DBP	651	sp|Q16718|NDUA5_HUMAN		1					0	0	0	0	0	0
YTGTLDCAK	DBP	93	sp|O43772|MCAT_HUMAN	1	1	1	1	1	1	12409000	16111000	19664000	0	6066800	23694000
YTGVLTELK	DBP	312	sp|P23378|GCSP_HUMAN	3	3	3	3	3	3	359730000	409670000	435430000	425130000	199540000	447270000
YTHLHGR	DBP	691	sp|Q5ST30|SYVM_HUMAN	3	3	4	4	1	5	47027000	59151000	50218000	67185000	1493700	87451000
YTHSFPEALQKFYR	DBP	671	sp|Q4G0N4|NAKD2_HUMAN	1	1		1	1		10144000	16392000	0	13623000	11313000	0
YTITPVK	DBP	699	sp|Q5T653|RM02_HUMAN	1	1	1	1	1	1	10733000	15224000	0	10592000	8227800	11464000
YTQNNFITGVR	DBP	731	sp|Q6PML9|ZNT9_HUMAN	1	1	2			1	11795000	12166000	45876000	0	0	0
YTQQIIQGIQQLVK	DBP	831	sp|Q8TCS8|PNPT1_HUMAN	1	1	1	1	1	1	11608000	10853000	15602000	14083000	7814700	13399000
YVAQAHDK	DBP	587	sp|Q12931|TRAP1_HUMAN	2	1	2			1	7692400	5299100	8830600	0	0	5803700
YVAQAHDKPR	DBP	587	sp|Q12931|TRAP1_HUMAN	9	9	11	12	7	10	7233500000	9489300000	8086800000	8762100000	85718000	10070000000
YVDMSVK	Oxidation (M);DBP	424	sp|P48047|ATPO_HUMAN	5	4	4	4	7	4	58902000	60893000	73059000	79627000	39523000	80562000
YVDMSVK	DBP	424	sp|P48047|ATPO_HUMAN	3	3	3	4	2	3	84303000	109970000	123850000	107150000	30465000	139020000
YVEVYEINNEDVDALMK	DBP	584	sp|Q12849|GRSF1_HUMAN				1	2		0	0	0	19539000	22727000	0
YVFCTAPINK	DBP	791	sp|Q8IYB8|SUV3_HUMAN		1	1				0	20510000	24130000	0	0	0
YVFTDISYSIPHR	DBP	538	sp|P82650|RT22_HUMAN	5	4	7	6	6	6	356910000	363570000	400370000	487640000	185270000	572400000
YVGKEPSGLR	DBP	153	sp|O94925|GLSK_HUMAN	5	5	5	5	6	5	252690000	317890000	316170000	326500000	68098000	375440000
YVHPLTEEAIEEMER	DBP	309	sp|P22830|HEMH_HUMAN				1		1	0	0	0	19316000	0	29706000
YVIHTVGPIAYGEPSASQAAELR	DBP	943	sp|Q9BQ69|MACD1_HUMAN	1	1	4	4	3	4	23674000	34120000	142970000	162260000	50008000	171980000
YVLKPATEGK	DBP	1082	sp|Q9NVI7|ATD3A_HUMAN	4	3	4	4	3	3	59434000	76296000	77964000	89042000	28932000	67056000
YVRPGGGFEPNFMLFEK	DBP	206	sp|P07203|GPX1_HUMAN	1	1	1	1	1	1	12555000	46635000	37070000	54869000	20887000	62210000
YVVNHLGR	DBP	657	sp|Q16795|NDUA9_HUMAN	1	1	1	1	1	1	8673000	13004000	5682300	7818500	4184200	8903500
YVYGHHGIR	DBP	282	sp|P16260|GDC_HUMAN	1	1	1	1		1	18004000	26128000	21363000	16632000	0	19963000
YVYVWHCPQGPGLETPLVADTSGAYFR	DBP	884	sp|Q96CU9|FXRD1_HUMAN	1	1		2		1	8883000	19076000	0	46112000	0	31343000
YWGTPIPIVHCPVCGPTPVPLEDLPVTLPNIASFTGK	DBP	627	sp|Q15031|SYLM_HUMAN				1		1	0	0	0	2757600	0	3678500
YWLAQQAAK	DBP	976	sp|Q9BYD2|RM09_HUMAN	1	1	1	1		2	15603000	25213000	13967000	24044000	0	66941000
YYEKPCR	DBP	546	sp|P82921|RT21_HUMAN	2	2	2	3		2	12753000	18242000	16555000	15768000	0	21652000
YYGGAEVVDEIELLCQR	DBP	367	sp|P34897|GLYM_HUMAN	11	28	38	34	18	30	1006200000	4692900000	2473400000	6790500000	4503700000	7775100000
YYGGAEVVDEIELLCQR	2 DBP	367	sp|P34897|GLYM_HUMAN	4	17	10	15	15	21	36529000	1099200000	287090000	1346100000	931130000	1415600000
YYGGGSEGGR	DBP	272	sp|P14866|HNRPL_HUMAN	2	2	1	1	2	2	14388000	23825000	10858000	0	5052900	33424000
YYLDVLVSDASKPSWR	DBP	759	sp|Q7Z4G4|TRM11_HUMAN	1	1		1		1	9917400	18941000	0	28268000	0	0
YYNQVGR	DBP	309	sp|P22830|HEMH_HUMAN	2	2	2	2	4	2	75967000	94470000	94631000	110580000	39130000	110810000
YYSDTNK	DBP	712	sp|Q6IPR1|ETFR1_HUMAN	1	1	1	2	3	2	15261000	20724000	20473000	21515000	5747400	19578000
YYTLNGSK	DBP	438	sp|P49748|ACADV_HUMAN	1				1	1	0	0	0	0	0	10958000
YYTMHLTTLCNTSLDNPTQR	DBP	808	sp|Q8N5M1|ATPF2_HUMAN	1			1		1	20696000	0	0	50099000	0	36292000
YYYIPQYK	DBP	795	sp|Q8N183|MIMIT_HUMAN	8	6	6	7	6	5	343200000	414720000	379430000	354030000	125790000	389190000
